# Supplementary material for: The ovarian transcriptome of the cattle tick, Rhipicephalus (Boophilus) microplus, feeding upon a bovine host infected with Babesia bovis
Source: Parasit Vectors. 2013 Sep 23;6:276. doi: 10.1186/1756-3305-6-276 (PMC4028808; doi:10.1186/1756-3305-6-276)
Supplement: Additional file 1 — Unigene dataset from subtracted library sequencing. This Excel file contains assembled contig and singleton sequences from the subtracted library synthesized from the Babesia bovis-infected female tick ovaries (using uninfected tick ovary for the subtraction). [file 1756-3305-6-276-S1.xls]

## Sheet: EST Assembly
Supplementary Table S1. Unigene dataset from subtracted library sequencing
ContigB1	TATAGTGACATACATGATGGTTTTATTACAGGTCAGTAAATGAAATATACAGGTCACAATGTGGAGTTTACTATATACAGAGTCCAAGACGGGTCTAAGGGAGGTCCCGAGAACATGCGGAGGAATTAAGGACAACGGCAAGAGAGCATGATTAGTCGTGCAAAAGTGAAAAGCAGTGCTGCCCATTGCTTCAACTGCTGTCATCGGAGTTGTCCTTGTTGTTCTTGATCGGGGACTTGGACCGCGACCGAAAGTGGGACCTGGACCGGGAGCGAGAAGCTGAGTGGTGGCGGTTGTTGGTCTCCGGAAACTTGCTGCGGCTGCGAGACTTGCTCTTAAACTTCGATTTTGACTTGGAGCGGGATCGCGAGTGTGACCGACTGGCAAACCTGGAGGCTC…
ContigB3	ATAACCTTGTCGACGACGTAGACGGCCCCTCCGCAGACGGGGCTGGAAGCGCTGAGCAGGCGGGCGCACTGCGCCGTCACGGTGGGCCGCTCGAAGGAGAAGAGGCGCGGGAAAATATTAAGCCGGATTGGGCGCTCCTCGCCCAGGGCGGTGCCAACCAGCATGTTGTTAAAGAAGCTCCGAGGGGAGAGCATCTGGCCCGGCACGGTGTGGTAGCGCAGGGTCTCGGCCAGCCGCTCACTCTTCTTCAGGTCCTCCCACTCGGTCAATGACACCTGCTTAAGAGCTTCCTCGGACGGCGCGAAGAAGGTGAAGTTGTCGAGCGCCTCGAACGACTCGGTCAGGTTGGCCGTCTCGATTAGGTGCACCAGGTCGTTCATCTTGGCGTCTCGCAACGTC…
ContigB4	CTTTGGGGAAACCTTTATTATGCAGGCAACAACACCGGTAGAGGGGGACAAAAAGCCAGGCAGCTCTGCATCCTCAGCCAATGGGGGCACAAGAAGGAATCTTCACAGGAGCAGCAGCAACACTTTTTTTTATACAACACAGCTAACATGCAGGCAACACTCGCTTCCCTAGGAGGGACGTCCCGCAGGCACCGTCCCAGCTATCAGCAGCGGGTCTCGTACAGGCCACTGCGCCCGATGTAGCGCACCCATTTGATCACGTCGTGGTCACTGTAGTTCAGCTTCGATTCAAACACCTTCAGGTAGCGAACCTTGAGCCCAGACGGTGCAAAGGGAACCTCAAAGTTCATGGAGATTGGTGGCCGGTTCCACTTCTTCTTGGCGTCCGTCTGCAGCAGC…
ContigB5	CGGCAAGGAGGAATTCAGAGGACACTGGCCCCCAGACGGCCTGGAACTCCCTGCACTAAGTTCTAGGGGCACGACACCCATTGGTAGCCACGATGCTCACCAAGATTGTGCTGGCGGTGTCGGCATTGCCGCTGTTGAGGGCAGCGTCGCCCGCCGTGGAGGTGACAGACTTGCCGGGACTCGTCGAACCGATCAACTTCAGGCATTACTCGGGCTTCCTGCACGGTGCCGAAGGCCGAATGCTTCACTACTGGTTCCTGGAAAGCGAGCGCTCTCCGACCGAGGATCCGGTGCTGCTGTGGATGAATGGAGGACCCGGATGTAGCTCACTCGTTGGTCTTTCCATGGAGCTGGGTCCGTTCCGAATCGATCCTTCGGGCGTGAACGTAACCTTAAACC…
ContigB6	ACACCAAGCACCTTGATGTAGTTTTGCCGGCACCAGTCCTACTTGGCGACCATCGTCCAAGCTGGCCAGGAGCCAACCCCGCACTCTAGGCTGCAGCTCTTTTGGCGCAAGGCGCAGCTCTTGGCCGGCCTTCACTGCTATCTCGCTCGGTGCCTCGGGCTGGAAATCGTACAGTGCAACAGCTACGTGGTGTTCTTCCTCCCCAGAGGCCCACAGTACCTTCCTATGAGCAGCTGCACTGAAGATCCTCCACAAGAGCCAGGGTGCACCTACAACAAAGCCAAAGAAAGCTACAATGGGCCAAGAGGAGCCACCCGGTCGAGGTGGGCCTGTGGAGGGTACCGCTGGGCCTGCCCTCGCTGCTTGACTCCAGGCAGCCTCGGTCATGCCATTGCGGCC…
ContigB7	CATAATAAATTCAATATATTCACATATTTAAAACCGTTGTAAAACCGTTGCTGCAAAGCCCCTTTAACAGCAGTAGTAGATAGGTCATCGACAAACATCAAAAGGTGTGGCCAAAACTTGTTCCTGGGGGACAGCTTCTTTAATTAGCTTGGACAATGAGAGATGCTGTACCAAGCAAAGCATTGAGATCCATTAAACATTAACAACGCCGTTTACTTTTCTTTCTTGTGCACACCAGCCTTGTTCCAAGGTAGCCGTGAAACAATGTATCTTTGATAGATGCCGGGTACGTACTGGTTCCAGTAAAAAAGCACCAGGACAGGATTTTCACAGATCCAGACAGTGTTAAGTTTGTTTGCGATTGCCACAAACATCAGCTCGGCACAACGGTCTGGAAGT…
ContigB8	GCGGTCGACAAGGAACACAACACGCACGTTTACGCCCCGGCGACAGCAGACTGCCTGCTGTACTCTTCGCTATCCTGCCACCATGAATTGGCTGCTGCTGACTCTGCTCGGAGCACTGGCTTCCGGAGAGAACGTGACATCGACGAGTCCTCCGGTCTACAACGCAACGGCGCAAGTACCCCGTAAAGTTGTCACCATCTTCGAGGCTCCTTCGAGCTCCTATACCCCGACTGCGACTACCCATGCCAATACCGCGACAGCAGCGTACCCATCAAAAGTCAGCCAATTCGTAAAGGTGACGAAGCCTCCAGTTATGGCCACAACTGCGCCGCATACCACCTCCCAGCAGACTCGAAAGGCGGCACTCCCGGGAACGTTCGTGATGCCGTCAGTGAATGG…
ContigB9	TTTGAGTAAAAACGCTCGCTTTATTGCCAACTGCATATATAAGCCGCGTCAATGCAAAAGGAGCATGCGAAATAAAATGCTACCGCTGAAGTGGCAAGATTCATATATAAATATAGATAGACCTTGAAAAAAAAAAAATAGTCCCAGCGTAATAGTTCATCAATGACCGCACAATAGTTACAGAAAGACTGCGGTTGAACGCTCGGGACCAGTCGTAAATGCGTCCACAGAAAACGTGTAAACGGGCCAATGGGATGACGTGGTTCGTTCCGATGTGCTGGTAGCCTCGGTAGAGTCTTCCACGGTTCCGGACCTAAACCAAATAGTGAATATACTAAAAAGCGTAAAAGTGGTTGACACAGCAAATGACCGAGTAAGTGCGACCTCTGTGACGGGCGT…
ContigB10	CGCCCGGATACCGCGCCGCGGCAGGTTCCGAAGACGGACCTCCCTCAATGACGACAGGAAGGCTCCAGCGTTCCAAGACCAGAACGGCCACTCGTCGTCGTCCTCTCCTTCGACGCCTCCCACGCGTGGTGGTTCCGTCGGCCGGGAGCTCTCTTCTGACGGCGAGTCCGCGCCATTGTGCCCTGCCCAAGGTTACCTCTTGTTCGTCGATTTGAGCTCAGAAGATGAAGAAAGGCACCAAAGGACTGTTATCATCCCACCTGAGAACGTACTGCTGTCGTGCCCTCTCAGCCCAGATGTGACGTGCTCTCCTGAGAATATCCCAGAATGTTCTCGCAGCCCTCCTACTTCACCTGCCGGCTGTCTCAACATTACGGCGAGCAGCGGACCCATATGCCG…
ContigB11	ACGCTTCAACGCAGTCCACCGAGACACACCAACGTTTTTTTCAGCCAAAGGGTTCCCAGACGCCAACATGCGAATCGTGTGCATAGCGCTGATCGCGCTGGCCGGTGTGGCCGCCGCTAAGATCAGGATTCCGCTGAGGAAGGACAGGATCATCATGTCGAACTTGTTCCACAGCAGTTCAGAAGAGGTGGGCCAAACCATTCCGCTGAACTACACTCAGCTGCAATACTTCGGCAACATCACCATCGGAACTCCTCCCCAAACCTTCAGGGTCATCTTCGACACTGCCTCTAACCTTACCTGGGTGCCCTCAGTTGGCTGCAGCGTGGAACAGTGTCAGGACCGTCCCCTGTACGACAACCGCCACTCCTCGACGTACGGAGCTTACGGCATCTGGGT…
ContigB12	TTCACGTCTTTATTGCATTGAACATCTCGCAGTGGGACGGGTGGCAAAAAATGTGAAGCAGTGGTAGACATTGAGGAAAAAAGAAAGGCTGAATTATTTATAGACTCCAGTAGCATGTGCAACGCAAAATAACGTAAAAAACTAAAACACGTCAAATTCAGTCTTTATGCGCTACAGTTTCTCCAGGTTTGGCTCGCAATAATCGTGACGTCCCTTTGTATCTCCTCTCTCTGGGCGTAGCGCTTCATTTAATTAGTTATTTTATGAAAAAATGCATTCATTTCAAATTCTGTGCCCGAAGCTTCTTGGTCTTTGGCCTCTTGTAGGTTTTCCGCTCCACCGATTCCTCGTACATGGACGGTGAGAAGTCGGGCGACCGCACGGGTCCCAGGGTGGGCG…
ContigB13	AAGAAGTACGAGGAGATCGACAACGCACCCGAAGAACAGGCGCGCGGTATCACCATCAACGTCGCTCACGTCGAGTACGCCACGAAGAACAGACACTACAGCCACACCGACTGCCCCGGTCACGCCGACTACATCAAGAACATGATCACCGGCACCTCTCAGATGGACGGCGCCATTCTGGTAGTGGCCGCGACGGACGGTGCCATGCCCCAGACAAGGGAGCACTTGCTCCTCGCCAAGCAGATCGGCATCGAGCACATAGTGGTCTTTCTGAACAAGGCCGACGCGGCCGACAAGGAGATGCTGGAGCTGGTGGAGATGGAACTTCGCGAGCTCCTCACCGAGTTCGGCTTCAAGGGCGACGAGGTGCCCATCATCACCGGCTCTGCCCTGTGCGCG…
ContigB14	CTGAAAGAAATATCCCATTTCCGTTCAACCAGGAGCTGCCAGTTCAATGAGGGCAATGCGCTACTAATAGGACGCTCAGCTTCCCCTAGGCGTCTCCGGACTTCTACCAGGATGTCAGTCAATGACGACGACAGAACGCGTGTTCAGGAACAGCTGCTCCTTCATATCGAGCAACTGACAGCGGAGGACGTCCAAAACCTGGCCCAGATTCGAGACATCGACTGGCTGGCGCCACTGAGAAACCTACGGCCGGAAAGGGCCGTCCAGGAAATACGCCACCTCCTGGAAGGCCCTCCCGACATCACGGTGTACCTCAGACGCATCACCTGGTTCTACACTTGGCTCGCGTGGAGGCAGAGGCTAGGCCCGTGGCTCCTCTTTCGCATCGACGTCTCTGCG…
ContigB15	CACGCCGCTGTAACAAGAACGGAGCTTGGAGCCACGAAAATGCAGTACGCTACCCTGTTTTTGTTTGCCGCTGCCGCCCTCGCTGTGGCGGTGCACGGCAGGCCATCTGCCAGGACATTTGGTTCATCGCAGCACCCTGCTCACCCTCATGACGCCCATAATCACGCCTCACTAGGTGCTCAACATGATATCACAAACCACGGGGTTCAGGCTGGTGGCGACTCTTCGGCCACCATGCTTGTCTGCCAAGTCGTCAAGGTTCCTGTTGGCCAGTCCGGTGCGCAGCCCTCTCACGCCACACCCGGGGTTGGCTCAGCATCGATCGTGACATCTGCGGTCGCCTCGGGCCCGCAAGAGGCCCTGTCTAGCCTCAACTCCCGCGTCAGGACGGCCGTGGAA…
ContigB16	ATAGTAACAAGCGTGCGAAGATGGCTTCGTCTCTCGACCAGTTGAAGGAGATCACCACCGTAGTCGCCGATACGGGGGACTTCGAAGTGATGAAGCAGTACAAGCCAACAGATGCCACAACAAATCCATCTCTAATCCTGGCCGCCTCCAAGCTTCCCCAGTATGCCCACCTGGTGGACGATGCTGTCAAGTACGGCAAGAGCCACGGAAAAACTCTGGGTGAACAGGTGACCAATGCCATGGACAAGCTGGTCGTCCTCTTTGGCACCGAGATTCTCAAGATCATTCCCGGCAGAGTATCGACGGAGGTCGACGCCAGGCTGTCGTTCAACACTGAGGCTTCCATCGCCAAGGCCTTGCAACTCATTGCCCTGTACAAAGAGCATGGCATCGACAAGA…
ContigB17	CGGATTCCTGCCGCCAGTGCTGGAGCACCACGAGGTCCTGAACAAGGTCGTCGAGGCCTCCAAGCTCACCTCCTACCCCAAGGCCGACAACGTGAAGCCCCTGCTCCAGAACGTGACCAACACCACGTACGCCTACGGAGTCGAGTTTGTCGTCACCGCCCTCGGACCCGAGGAGCCCAAGGCCGTGTACGGTCACTTCGTGTATGGAACCAGCTTCGACAAGACCCTCAAGCTGTACCAGCTGTACGTCAACAAGGTTGACAGCGAGTACGAGACTGTGGTGAGCTCCGCCCTCTTGAAGTCGGCCAAGCCTAGCCCCTTCACGACCTATGCCACCAGGAAGGACTCCCACTACCTCTACACCACCAGCACCGCCGAGGTGCACACCCCGCACTACGG…
ContigB18	GCTCCACGCCACCCTTTGGGGCGGTATGAATCGTACGGCTGAGATAGCCTTATCAAGTTTAAGTAGTAAAGAGTTCGCCATGCCAGGTGTTAGTAGTAATTTTAGTAGTAGCTGTCCGGACAACACGATGAGGACGCTGCTGCGCCACTACTGTATCTCTCTGGGTGCTGGGCCTCTGTGGTGCTCCTGATGCGCCCCATGCCGCCGACGTGTCGCTGTCAAGCACAGGAGGCAGCGGCGTGGGGTCTCTGAAAGCGCCCCCTGTGGACAACTCCCATGTTCGACAAAAGGGAGGAGAGCTGTTTTCGCGGCAGTGGAGCGAGGAAGCGGTGCGGCTGACGTTCCGCTGCCGTCTGACGGAGCAGACAGAGGTCAACTGGGAAACCGTGCTGTGCCAGG…
ContigB19	CATTAGCAAAGGGCTGAAGAAAGTGAGCAGCGACCAGATGACCCACAAGAACCCCGCATTGCGCTCACAGGCACCTGTGGCACCAAAATCTGCGCCGACGCAGCAAGCCTCACGATTTGGCTCTAAGCCTTCCCAGGAGATCACCAAGCCTCCCAAGCTGGAACTAGAAGGAAAGAAGTGGTGTGTTGAGTACCAAGTGAACAACCAGGGCATCGTGCTCGATCAGACCCAGATGAACCAGTCTGTGTGCGTGTATAAGTGTGTCAACTCTGTCATCCAGGTCAAGGGGAAGGTGAACTCCATTGTCATTGACTCTTGCAAGAAGACGGCCGTGGTGTTTGAGGACATTGTGTCGGTGGTGGAGTTCATCAATTGCCAGAGTGTCAAGGCGCAGTCGAT…
ContigB20	GCCCCTGCTTACTCTGCACCCAGCTACAGTGCCCCTGCTTACTCTGCACCCAGCTACAGTGCCCCCGCCTACTCTGCACCCAGCTACAGTGCCCCCGCCTACTCTGCCCCCAGCTACAGTGCCCCCGCTTATTCGGCACCTAGCTACAGCGCCCCCGCCTACTCTGCACCCAGCTACAGTGCCCCCTCTTATTCTGCACCTAGCTATAGTGCCCCCGCTTACTCTGCACCCAGCTACAGTGCTCCTGCTTATTCTGCCCCTAGTTACAGTGCCCCCGCCTACTCTGCACCCAGCTACAGTGCTCCTGCATACTCTGCTCCCAGCTACAGTGCACCGGCACCAAGCTATAGCGCCCCTGCCTATTCTGCTCCTAGCTACAGTGCTCCTTCTTACGCTGTT…
ContigB21	CAGTTTTAGAAGTGCTATAAGCTACTCTTTAGTCAATCATTCAACATGAAGGCCATTTTCGTGTCCGCCCTTTTCGTGGTCGCCCTTGTGGCTTCGACTTCGGCTCATCACCAGGAGCTTTGCACAAAGGGTGACGACGCATTGGTAACGGAACTGGAATGCATTAGGCTGCGTATTAGTCCAGAGACCAACGCAGCATTCGACAATGCCGTGCAACAAATGAACTGCCTCAACCGTGCTTGTGCCTACCGCAAAATGTGTGCCACAAACAACCTGGAACAAGCGATGTCCGTTTACTTCACCAACGAGCAAATCAAAGAAATCCACGACGCAGCCACTGCCTGCGACCCCGAAGCCCACCATGAGCACGACCATTAAATTCTAGGGGCTGTGCACTTC…
ContigB22	TGCGCACCCCGCACTACGGACCCCTCAAGTACAGCTTGGAGTTGGAAGCCACCCCCAGTGTCGAGCAGCTCGAGAAGACTCCCCTCATGATAGTTGATGGTGCCATCAAGAAGATAGAGCCAAGGCGTCAGATCAAGAGCAGCTTGTGGAGGCGCAGCCAGTACGAGGACGATAGTTACTACTCCAAACGTAGGTCGAGCAAGCACCCCAAGTACGAAGATGAGGACCTGCCATACAGCACGTACAGCGCGTACAGCGTTCCCGTGACCGAGCTGCCCTGGTATTACCGTCAGTGCAAGGAAGATGTCGAGAGCGGCAAGGAGCTGGTCAGCTATGCCTGCAAGAAGGTCCACTGGCACGAGCACACACTCGACAAGTTTGTCCTCAAGGTCACCCTTC…
ContigB23	GAACATCCTGTCTTGTCGCGTGGCCACAGACGAAGAGGCATCCTCAAAGGGATATGGTTTTGTCCATTTCGAGACTGAAGAAGCAGCCAACAAGGCCATCAGCAAAGTGAATGGCATGCTGCTGAACAACAAGAAGGTCTATGTGGGCAAGTTCATCCCCCGCAAGGAGCGCGAGAAGATGCTTGGCGACAAGGCCCGATGCTTCACCAACGTCTACATCAAGAACTTTGGTGACGAGCTCGACGACGAGAAGCTCATGGTCATCTTTGAGAAGTTTGGCAAGACCACTAGCGCCAAGGTGATGACCGATGAGAGCGGCAAAAACCGGGGCTTTGGATTCGTCTCGTTCGAGGACCCCGAGAGTGCTGAGCGCGCCGTGGAGGAGCTCAACGGTAAGGA…
ContigB24	CAGTCCTTCTTGGTGTGTACCAGGACAAGGATAAGGACAATGAAGGGGACTTTGTTCTCACTCCTAGCGCCAAGCAGTTTGCGGCCAACAGCAAGCTGACTGACCTCCTCGAATTGACCAAAGGTTCTTTCAAGAAGGGTGAAACAAGAATTTTCTATGGCTTGGACGAGAAGTACCCGATCACCTCTGTCGTGCACCTGGGTCCTCGGCAAGCCGAGGTCCGGGAGCTTGAGGAGTGCGACGAAGCTGCAGAGAGCGTTCGAATTGCTGTTGCGGCTGGTGTGCGAAGCCTGCGCAGCGTTGGGGCCACAGCTATTGACGTGGACCCCTGCGCCAATGCTGAAGCTGCTGCGGAGGGCTGCACTCTGGCGTTGCACGTGTTTGAAGAGCTCAAGAAGA…
ContigB25	CGCACGAGCAGGCTGAGCAGGATACGGAAAAAAGAAGGGCGTCACTCTTCGCGCGTTTCTTCGCCTTCGCTAAAGAGCAACGATATGTCGCCCAAAGCCCGTAACCGTCGTTGTAGACACGCGAGGACCTCGCAGCATGACGTCTTCACCGCAGTCCGACAGCGGGGTCTTCAACAACGTCCCCAGAATACGCAGCGTCGACGCAAAGAAGACGGCACATCAGCCGGTACAAGCAACCTGCCCCACATAGATCAACGTCTGCTGCATTTTGCAAAGACCCCTACGACACCGGTGAGGCCATCCTTAGCAGCTTCCCCCGTACCAGCTACGACGAAAGTCGATCAAAATTTTCCGCAGTTGACGACGATTTCGGCTTTCATCCCAGCGTCTGGAAGCACC…
ContigB26	TTTAAAGCGCGGATAAAACTTTATTCTTTGAAAAAAAAAACGAGTAAAACACCGACGTGCGACCGTTTTATATCAAGCACATGAAAGTACGTTAGCCGTCACAATTTAAGATCACAGAGTTCGCGCAGTGGGGGCGCGTAAACTCGAACGCGGGCGGTTGAAGGTTGGCGACCGTAGCCGAAAAACTGCAAAGCAGTACCGCCTAGTACTGCTTCTGGATGGGCACACCGTGGACGCAGCGACGCGCGCAGCCCACCAGGCAGCAAAGGTGGTTGGCGCTCTCGCACTCGTTGCTGTGACGACACTGGTCAACCTCGTGCTTGTAAGGAGGCAGGCAGGGGGCGTTGATGCGGGGGCAGGTGAGCTCAGGATTTGCCTCTGCCTCGCAGCTGTGGTGCG…
ContigB27	GGTCGTCGTATGGGCAGCTGTCATTTCGGCGAGCTGTGTAGCGCATCAGCTGGGCGTGTGTGAACCGAGTGTCCCACATACACGATGGAGGATGAGAGGCAAGCCGGCGACGGGGAAGAAAACCCCACGTCGCCCAAGCCGACGAAATGGACCCCCAACCAGCATCATTTGAAAGTCCTCCTCGGGATGGGAATCAACCGCAACGCTGCCATAAAGGCCCTCTACTATACCGGAAACCAAGGACCAGACTTCGCTGCTGCATGGCTCTTCGAAAACAATGATGAGGACATTGACGCTCCCCTGGACCTGGATCCCTTAGACGAAAGTGACACAGAAGACGACGATGCTCCCGAAACGTACAAAATGGTCTTTGCGGTCAACTGTGAGCTCGACATGGGC…
ContigB28	CGCGGCTGGCTCCGAGTTACAACCCTCGCGACGACCGAGATGTAAACTCTTTCGAGCTACTCAAGTCGAGGCCCATCTCCGTAGCCGACTTTGGCGAAGCCGTGTGTGTGGTGTGTCTCGAAATGAGCGGTGCGCCGGAGTGTTTGGACTGGCGGTGCCTTCGGCAGTGGTTAATCCTTTCGGTCTAACGAAGCTTTAAATGTGTTCCGGATTAGCCAGCTGGGATTATCGGCTCTGCGGCGGATGAGCGAGCCGATATGGTCCGAGCTAACGGCAAGAGGGATGTCCGAATCCTCCTCGTTGGTGAAGCCGGCGTGGGGAAGACGTCCCTCATCTTGTCGCTGGTGAGCGAGCAGTTCCCCGAGGACGTCCCGCCGAGGGCCGAGGAGATCACCATCC…
ContigB29	TTTGAGGTGCGTGCCAGCCAGAGCCAGAGGAGGAATCTGAACAATTTGTCCTGCGAACTATTCTGGGACGCCGCCCGCGACCAAAGTAAACATGTGACCTTGACGATGGAGCACCAAAACCTCAGCAGTAGGTCTGCATGGGCACACAAGATGTCGGCCTCTATCAAGCACCCAAAGCTTAACAAGGACATCACGATGCGCCTCGAAGGTTCCCTGAGCGGAGAAGAAGTCCACGGTAAGACGGAGCTTGAGTACTCGCCCGACGCACGGCACAACGTGGTGCTCGAGGGCCGCATCAAGAAGCACGGTCGCTCCCACCTGAGCGCCGAGCTCATCGCTCGCCAGCCCGTGTCCCTGATGGACATTAGCACCGCGGCTGAACTGAAGAATGGCCGAGAC…
ContigB30	GTTTCTGCAGCGCGTCGGCGATTGCGTCACCTGCTCTGCCCTTTCCCGGACGCCGGGCCCGAACAGCGGAGGGCGTTTTCGGCACAACCGCTCGGGGTTCTTGAGGCTCGCACACCGTCCTGACTAGTGACATGCGCGCCGAGGCCCGCGCTCTACTCAGTACAAGAACGGGCGGAATCGTGGCGACCCCAGCTAAACTTCGCAGAAGACGACCGCAATTTGGCGAAACAACTGCAACACGTTGGTGACCGTCACTACGATATCATCTGTCATGAACAATTCATCCGGGTACCCGTCGCCACTGTGTGTTCTGAACACTCTGGGTAATTCATCACCCTTGCAGTAAGATGTGCTGCTTCATCAGGTCTTCTCCTACCGGTGCGCCAAGCAGAATCGTCA…
ContigB31	TTGGGGGCTTAATTTCTGTACATATCCTTTATACATGTGCTCAGATATAGTGCAAAAATATAGTACAACACATCTGATAGTTACTATAGCACAGCCATGTTATACCTTATCGAAGGCAAGGCTTTGTGGGCCTTGCAATTGTGACAAGCTCGGTGTGGTCCGTCTAAGCATACTCATTGCGTTGCTTACGTGATGAGAGAGCTCAAAAATGTATCACACAGTATGTGAAGCGTCCAAGGCACTGCTTCAACTTTCTCGTTGCAGTGGCCCCCAGTGAATAACTTAACAGCAACAACACTTCAAAGCAGGTCCAACCTCCAAAAAATTACTCGTTGTGCAACATTTTTAAACTTCCTTGAGTATTTCCAGCGGCGTATGATACTCGAATGCTCAAAGGTG…
ContigB32	CTCGCCGTGATCGTCACCGGATGACTCACTTTCCACTACCGAAGGACTCCTGGTCCTTCAAGTCCCAGTCTGCATGCTCTCGGGGCCCTACCCCAAACATCCTGCAGTACTGCAGAAATCGCCAGCTGTGGGGCGACCAGCGGCAGCAGCTCCCTCAGGAGCCCCGCTGCTTCCGCCTGGAGGACCTGGTTTCCCAGGAGGTTCTACGCAGTGGGACCGTGTTTCTTGGCTTTCTGCCCGGGGCACAGTGGGTATTATCCTACATAGCCGAGACTGACCCGCAGCATGAACTGCCTCCGCTCTACCTCTACCGGCTCCAGTGGTGGTCGTTCGTGCCCGGTCAGCCCCTGCATCTGGTGCGCGAAACAGCGCTGTTCGGTGGGGTAGGTGTGGAGCCCG…
ContigB33	GTGAGTTGCGGCTTAGTTTAACCTTGAGACTTTCTTGGCGTCATCTAGTCGCATCGTTGACTGGTCTGCGCATGATCCTCCGTACCGACTTGTGAAGTCACGCCGTAGCGATTTGGGGCGCCAACTTCCGGAGATCTGACGTGACAAATCATTGTCAAGGTGAAAATCGTCAACTGGTGGACTAGCACGGGAGCTGTCGGTTGGTGCGGGGCATATGCCATATTATCAAGCGACATTGTTGATTGGTGGATTACGAAGCCGCTGCTGGGAAAAAGGTTAAACCTGTGTTGCATCATCAGACAACATGGTTGGAATGGTCCTCTACGCGAGGACGCCTTCTCGTTACACACAGTTGTGGTGAACTCGCACAAGTGCGTTTTTGGACTCCTTCTGAGCAAA…
ContigB34	GATGGCGGACTGAGTTCTACCTGTTTCATCGAACGACATGATGTCCCACGCCACCTTTATGGCGGTGCTTCTGTTTTTGAGCGCAGCATCTGCACCAGGTCATGCAGGCTGTCCCAGCAATGAGGGCGTCTTCAGCGACTGCTCCTTCAGCGAGTGCACCCACGAGCAATGTGCTGCTGATGGTCTGGAATGCTGCCCTAAGCCGTGTGGTGGTAGCTGGTGCGTCGAAGGTGTTGCATAGCACGCTGACGTCAGGACACCAGAGGTTACGCCTGCAGCACCAGCTCACCTCAACTGTGTTTACAGTTTCGGACCCATTCTCTGCTTCTGATGCACTCTAAATGAATGAAAATTATATTATGGT
ContigB35	CGTCGTTCTTCGGAGGCATCATACGCGGATGCCGCAGGCGCATTCGTGCCCCCATGGCCGAGTCCGTCTCCCGAGAGATGCTTCTATCCGACCGAGTGTCGCCGTCCCACGTTCGCGCCGGCTTCGCGCAGCGCACCCGGCTGCATCGCCGACGAACTGAACTGCTTGAAGAATAGCGAAGTAGGTGTTCGCCCAGGCTTGCACTATTCAGAAGTGTACCGCCACCCATTGCCACCGCCGCCTTCGGTACCGCCCCCCGTAGCGCCACCGCCTTTCCCTGGTTTTGGCTACTTCGCCGACAGAGTCGGCAGACGCCGTACCCGCAGCTTCCCTCGCAGATTGCCCGAACGAAGGCTGTACGACGCCCACGGCAGGTGGATAGGGCAGGAGCGCCGGTCT…
ContigB36	CTTCGGAGGCACACGCCGCTTCCTTCGCCTTTCCAAGTAACGCTATGGCTCTGCGTCGGTGCCTGTGCGGCCGGTCGGGCGCAAAGCTCTTTCTGGGATGCAAAACAAGCAATTCTTTCCCATCTCCGTCCGTTCTCCGACGATCTGTCGATGATGAACATCGCTTTCCAGTACTCCAGTGTATGCGTCGGTCGTCGGACTCGACCGATCCGCCATACGAATCTACTACACCTGAAACAGGGCCGGCGCGTGGCAAGTCTACGGGGTCCACTTCCAGCGCTCCCACGCTGTCCCCGGAGTTGTACACCTCGGCCAACGCGTTCCAGAAGCGCGACAACCTACTCGTGCTCGACTTGCTCAACATGGCGTTCCGACGAGCGCCCAGCGAGGACCAACAGT…
ContigB37	CAAAACGCACGCGTCATGGTCTAAATGGACATACGATGATCGAATAAAAGATAAGCAATGACTAAAACTTGAGCTAGGCGCTGTAAAGTTACAAACGCGCAGTCTGGTTGTGCGTGAGTTCGATCTGGAACTGCATCGTTCGGTCGCGAAAGAAACCCTTCCTTTTCAGGTAATATACGTTTCCCGTGTAGGTACGGCGGAAGTGCAGCAACCGGTCTGCGTCACGCTTACAAAAACACGGATCTTCGCAATAGGACATCTGAAGGCCGTTGCTCGGTTGCCCGTCAAACACCGTCACCCCAAGAAAAATCAATGAGCCCTGCGGACCGCGCGCACCCGCCCCGTGAAGCTCAATGCGCACGTAAATCAACCGGTAGCCCACAGAGACTTCAACGGTAA…
ContigB38	CGCCGCTGGAACGTAACGGAGCTCGGAGCCACCAAAATGCAGTACGCTACCCTGTTTTTGTTTGCCGCTGCCGCCCTCGCTGTGGCGGTGCACGGCAGGCCATCTGCCAGGACATTTGGTTCATCGCAGCACCCTGCTCACCCTCACGACGCCACACTAGGTGCTCAACATGATACCACAAACCACGGGGTTCAGGCTGGTGGCGACTCTTCGGCCACCATGCTTGTCTGCCAAGTCGTTAAGGTTCCTGTTGGCCAGTCCGGTGCGCCGCCATCTCACGCCGCACCCGGGGTTGACTCAGCATCGATCATGCCATCTGCGGGCGCCTCGGGCCCGCAAGAGGCCTTGTCTAGCCTCAACTCTCGCGTCAGGACGGCCTTGGAACGCATCATCGACCCC…
ContigB39	GCCGTTCAAGTGTTTCCAACGACGCCCGCAGCGCCCAGTAGTGAGGCCTTGCCTTTGTGATAAGACGGCTGTCCAGTACGTATACAGTATAGCGACGAACACAGACGGATGCTGGCGTCTGCATGAACTGTTTCTTGCAGGACCTCCATTGCAACTCACGAACCCAAAATGAGGCATCCGCCTGCGGTCACCGGCAGCTTACTTCTACTCTGCTTCGTCACCGGGATTTTTGTTGCGGGTGAGGCGACTGAGTGCCGATGGGCTTACGCAGTTCCCGAACTGGGAACAAGTCGCCTGCTGATCTACGACGGCAAACCGCCGGCCGTTACACACATTGACGGCGCACCGTTACTGGCTCCGGTTGCATGGGCGAACTTCCGTGACGACATCCAGGTCAGC…
ContigB40	CGAGAGCGGCACCCGGCGAGCGAAGGAGATGCCGGTCGAAACGGTGCAAGTGAAACCGTTCGATGGCCAGAAGCCCGGCACGAGCGGGCTTCGAAAGCCCACCCAGACGTTCATGCAACCCAATTACACGGAATGCTTCATCCAGTCAGTCTTCGACACGGTTGGACCCGAGGTTCCCGGTTCCACGCTGGTCGTCGGAGGCGACGGGCGCTACTTCGTCAAGGAGGCCACCATCAGGATCATTCAGATGGCCGCAGCTAACAAAGTTGGGCACATCGTGGTCGGTCAGCACGGGCTGTTCTCCACGCCTGCTGTCTCGTGCATTATCCGCAAGCGCAATGCCTTGGGAGGCTTCATTCTCACCGCCAGTCACAACCCCGGAGGCATCAACGCTGACTT…
ContigB41	TTCTGAAAGGCGGTCTGCGAGTTGAAACATCTTGCACGCTCGTTCGGCCAGTGTCATTGATGTCAGGGGAGCCTCCCACAAAGAAACCAGCAGCCATGGGCAAGACCATTGGAACGCACAGTGGTAATTTTCACTGCGACGATGCACTTGCGTGTTTCCTGTTGAAGCAGCTTCCCGAGTACAAGGATGCCACTGTGGTTAGATCTAGAGACCCGGCTGTCTTGGACACATGCGACGTGGTCGTGGACGTGGGTGCTGTGTATGATCCCGCCAAGAGGCGCTATGACCACCACCAAAAGACCTTCAACGAGACGATGAATTCGCTGAACCCAGCCAAAAAGTGGACCACCAAGCTGAGCAGTGCGGGGCTTGTCTACGTTCACCACGGGCGAGAGGTGA…
ContigB42	CAGCATTCGGAGGTAACCGCGCGAAGTCCGCAGGAGCGGTTTTTCTTGCGCAGCTTCCTGGCCGTGAGGTAAGACAAGACGATGTCTTCTCCAAGCGCTGGGAAGAGGCGTATGGATACCGACGTCATTAAACTCATTGAAAGCAAGCACGAAGTCACCATTCTTGGAGGCCTGAATGAATTTTGTGTCAAGTTCTATGGCCCGAAAGCAACACCTTACGAGGGAGGCGTCTGGAAAGTCCGAGTTGACTTGCCCGAGAAGTACCCCTTCAAGTCTCCATCGATAGGGTTCATGAACAAGATTTACCACCCGAACATCGATGAAGTGTCTGGCACTGTGTGCTTGGACGTCATCAACCAAGCGTGGACTGCGCTCTATGATCTGTCCAACATTTTCGAG…
ContigB43	GAGCGACCAAAGCCACTGCATCGCACTCTACGCATTGGGCAGGCCTGCATTGCGCGCTACTCGCTGGACAAGCTGTTCTATCGGGCAGTCATCCTGAACACGGGGGAGAAAGGCATAGAGGTTCGGTTCATTGACTACGGCACATCTGAGTACGTGAGCCCCGATGGCATTTTCACTGACCTTATGTTTGAGGATGTGCCTGTGCTGTGCCTGGAAGTGGAGTTCTATGGGTTGAGGCCGTTCTCTACCACCGGGGGCTGGCCACTGAAAGTTTTGGACACGGTGCACTACATGATGGTGGAACAAAGCTGTTCCATGGTTGTGAAGACGAGGCCCACCAAGAAGTCGCGTGCCAAAGTGCTCCTCTTCTTGCCCGATGGAGTGTCGCTCTACGAGTTT…
ContigB44	ATTGCAAATGATCCATCCACACCACGTGATGAGCTCTTCCTACTATCTGGCTCCTAAATGGCCAGGAGCACAAGTGGCATGAAGCGCATTATTGCAATTTTGTGGGTCCAGCGCGGGTGGTGCCATTTGCCATCTCTTTGTATCTGGTGCCTCAGGTGGTCTGCCACTGGCAGCAGCTGCGACAAGTCGATGTTTGAAATAAAAAGTGCTACAAGCACTCATCGTTATATGCTTTGGTTTCGCTGCATGCAACAGCTCTGACAAACATATTTCTTTTGTACGAGTAACAGTTTGCTTCACAAAGCTCTGTTTTGCTCCCCCACTCTCTCCTTTTTTTTTCTGGATTTTTCACCATTACATTTGTCTGTCGCATTAGGTTTGGTCAGAGAGGAATGCACA…
ContigB45	CTGGCTGTTATCAGTTCGAGATGGATGTAATACACAGACTTCGTTGTTGTATGGACTCTGCATAGCAGCTAGTGCCCTTTTAACTTAGTTTAGCCGCTCACAGCAACCCCGCCCACTAAGGATTCTACTGCTCGTAACGTCGAGGGAAAAATGGGCATTAACTTCGACGGGCCGGCTGACGAGGGCCCCGGCTTTGTGGGCATCAAGTTCTGTCAGGAATGCAACAACATGCTCTACCCGAAAGAGGACAAGGAAAACCGCGTGCTACTTTACGCGTGCCGCAACTGTGATTACCAGCAGGAGGCAGACAACAACTGCATCTACGTAAACAAGACCACCCATGAAGTTGATGAGCTGACACAGATAGTGTCTGATGTGGTGCATGACCCTACCCTGCCA…
ContigA1	CGCCATTCGTGCATACAAGGCAGCTGGCGTTGATATTCCGGTCAACCTGAAGTTTGTTTTCGAGGGCATGGAGGAGTCTGGCTCGATTGGGCTGGATAAGCTGCTGTACAGTCTCAAGGACACAGATTTCTTCAAGAAAGTGGACTATGTCTGCATTTCTGACAACTACTGGCTTGGAAAGGACAAACCATGCCTCACCTATGGACTCAGGGGCCTGTGCTACTTTGCTGTTGAAATTGAGTGTGCCTGCAAGGACCTTCATTCAGGCGTCTTTGGAGGCTCTGTATACGAAGCCATGGCTGACCTGACGCACTTGATGAGCCAGCTGGCCGACCGCACTGGAAAGATTCTGATTCCGGGAATCATGGACGACGTTGCCCCTCTCACTGATAAGGAACG…
ContigA2	ATGTTTAGTCTCAACCACATGCGACTTTTATTTTAATGCAAACAAAGACCGCAATACACAGAAGTATTTCAATGAAACACCACTTCAGGTGGCAGCAACTACCAAAAGTCAAAACCGCTGCATTGTGCTTAAAATCAGGATAGCCCAGGCAACTTTCACAGGTCTTCTGCCCGATTCACTTTGACATTATTCGACAGGGATGAAATTTCCAATTGCAAATGGTTTCATTCCGTCCACTTTGCAGGAGAAAAAAATTAAAAAGGAGCAATAAGATGTTGATCAGCCACAGTTCCTATCTAGACGACTCATATTATCTAACTGGAGCATGGACAAAGAAAACTTATAGTAGCAGATAGATTACCACACCGGTGTTGCACTTGATGACAAATAGTGCTTCCC…
ContigA3	TGGCGTCGTCCGGGAGTGTGAAAACTTCCGAGGAATCAGATAAGCCGGTGTGCGCATTCATTAAGAAGCCGGGATTCAGAAGAGGTAACCAGAGAAAAAGGAGAGGAAGCAGCGAAGACGCCAGCAGCGAAGATGAAACAAGAGTTGTCAAGAAGGAAAAGAAGTCAGATCTCCTGAACCCATTGATACAAGGGGCTCCTTTGTGTGTTTCCAATACAGACGTCTACTAAGAAGACCAAGACCTATACTCTTGACAGTGACAGCGATGATGAAACTCGAAAGGTTGGAGTGTCTTACAAGTCCCGGCGAACCACCGAAATGGAAGGACCTAAGGACATGGGAGCCACCGCTGTCCTTGAAATCGACACCGAAAAAAGCAAGGACGCACAAAGCATATTT…
ContigA4	TTTATTTCCGCTCTGCTGAATGGAAGTTCACGTCGCTTGCTAAGGTTTACCGTCATCTTGGTTACTGTGCTTCAGACGTGTTTGAAATGGGGATACTGTTTGCGAAGTTGTGGAGCTTGTTCACAAACGAAGAGCACAAGGTTGTCATCGTTGGCCTCAACAATGCTGGCAAGACGACAATTCTCTACCAGTTCCTGATGAACGAGGTGGTGCACACATCACCCACTATAGGGAGCAATGTAGAGGAAGTGGTGTGGAAAAATGTCCACTTCATCATGTGGGACTTGGGCGGCCAGGAGTCTCTACGGGCCACCTGGAACACGTACTACAGTAATGCTGAGTTTCTCATAGTGGTGGTGGACAGCATGGACCGGGAGCGGCTACCTTTGACAAAAGAGG…
ContigA5	GAGACCCTCGGACACGGACGCTTTCCTACTGCGCTGGCTACGAGCACGGGATTTCGATGTGGACAAAGCGGAGCGGATGTACCGTCATGACCTGAAATGGAGGAAAGAGAATGGCATCGACGACATGTTACGAAGCTATGCGGCAGCCGAGATAGTGAAGGAAAACTATCCGGGCGGCATCTTATATCCTTGCAAGGATGGCAGACCCTTATGGGTGGTTCCAGCCGGAGTTGATTTCCCAGCGCTTATTACGTCACTGACACCGGAAGTCGTGCAGCGCCACTGTACATATCTCATGGAGTACACGGAGTCCCTCAAGCGGTCCGCTTCGAAAGAAGTGGGAAGGGAGATACACTCCCATCATATGGTGATAGACTTGGAGAAATTCAGCCTTCGTAA…
ContigA6	ATAACGCGTCGAGCCGCAGCAGCCATCGTTTGGAAGTGAGTGCCAATTTGCGAGAATATTGGAAGTGAATTGTGTTCGGAACATCAGCATCTATTGCGTGTTTTACGAGATAGGAAGGCCAAGCCGCCTCTGTTGTGCGCCAGCGCTGCTCCATTTCGCGTACTCAAGCCCCAATGTGAGTCACATCTGCTAAAACTGTCCAAGTGTCGATAGAAACTGATAGCGCGCTTGGCGGACGATTTCTTTGGTTTCGTGCTTGGAAGCGCTGCCTCTGAACAGTGGTCCGCATTGTGGCTATCAGTGGTTATCTTGCAGTGCCCAGTGCCATCCCGAACATTGTGCACCATGGAAAGCACATCCTGTGAAAAAAATAGCTTGGTGGACGCCCTGACCGCTGTG…
ContigA7	GAAAGCCACGCGCTCCTGTGTTCACTCTCAAAAAGATTGTGACTGTACATCAACGTCGAACACAAGGCGTCGGGTTTCCAGCCTTCCGTACATGACCTTCGCATACAGCGCCGCCGTATAGAAGAAACGACGCAGATGACGCCGTATACAGATCGGTCTACGGCAGGACCCTGGCAACGAAGCTCGACTCATGTTACCCAACGTCACGGATGAAGAAAACCTCGGTGTGAGTGAGTACCTTCAGCCAGTGCCTCTTCTAGAGGAGGCACTGCTTCAACGCACTGAAGAAGCCCGACAGCCGCCGTTACAATCTTCGGACGACGCTTCGTGCAATGCGAACCCCGTGAACGTGTGAACGTGTTTGGGTATGGATGACGACGTGCATCGATTCAGTGAAAA…
ContigA8	GACGGAATCGCCGCGCGACAGTGCTTGGCGACTGGCGCGGAGTCGAAGGTTTCCAGGGGCCACATTCAAGAGGCCTCTACCTAGCTCAAGCAACAGCACCGAGTGCCCTCAAGACCACAAACACTTGAATCGACGTCGAAGGAGGAACCGGACACAAAAATCCCAATCAGCAGTGTCATCGTTCCCCGAAAACGGCAGTGTACGGGGATCACGCAACTCCCAAGCAAAGCGCATATTCCTCAGGAGACGGCGGCGATGATGGTGGTTGGTTTGAAAAGACAATCAACTTTGCATGACCCAGTGCAATCACTGTTCTACAGCCACGCCTCTGCAGCTGGGTGCAATTTATGGCACAATGACAATATCGAACTCGCGGAACTCGCAAGGATCTTGTCGATT…
ContigA9	TCCCTGGGCGCACACCTATAGTGATTTACGATTATATGTATTGTATGTGAACTATGATTATGTTGCGGGGCTAAGGAAGACTTGATGCACATATATTGTACAGACTCGCAAAAATCATTTCTCCAGGCAGGTTATAATGGACTTTCAAGCCGTTGCAGTAGCATCTGCCAAACTCCTACTGACCACTGCTAACATCGTTTAAGGCCAAGGGCACCCCGTGACCTTCGGTCTTTCAAAGCGCTGACCGACATTTGGCGCTCACACTGGGTTCATGTCGCATCGAGATCGCACCACCACCCCACTGCGACGTCTGTTCAGCGCTAAGTCCCGAACGATTCGGTGCATTGCAGTGGAGCCTAAAAGTCAAACCCCACAATCAGTTTCGAGTGCCCCCTGTGT…
ContigA10	CTGAAAACAAACTTTACTAGCGCTGCAATCAATTCGTTGACTCGTATGTACAACTCGTCGCTCTCTGATAACTTATTTACAGGGCAACATGTACAAGAGCTGTTTTTATACAAAGTATTTACAACTTCACAAAGGTAGGAGCGAAGCGTCTCCTTGTGGCACGAGAAGGAAGAATTTTTTGACCAGTCCAGTAAACGAGCGACATATACGTGCTAAGCTCGCGTCTCTCTTTGTGTGGCGGGTTCTTTTCTGTCGGCGTCGCAGTACTTACAATGTCGTAGGACGGGTCGTTGCTGATTCTGGACGACGGAGCGATGGCACGCCCACTTTCTTAATCCAGCGTCTGATCCCGCACATTTCTCTGTTCACAGTGTTCACGTTCTTGAGCAAGAGTGAAAA…
ContigA11	GAGGTGGCGGCGTGCAACTGGATTCTTCTGCGGTGATTGCTTCACAGTGGTGGCCAGTTGGAGCTACTCCTTGCATGTCGAACGGGGTGGTGGATGTACCCAACGAATCTCAGTCATCGCCTGCGACAGTGTCTTGGGGGAACACTGACGCTGATGCTAAAGGTGGTGAGCTTAGTGAACATCGTGTCACCGCGAAAAAGGAGGACTGTTCCTTTGATGCCAACCACTTTGGGAACGCTGAACTCTGCGCTGATGAAAGAAAGATTGGCGACCTAACTGTGTTCCAGAACATCCAGGTCAAAGACAAAAAGGATGAGTGCCGTTCGAGTGTGCAAAATCTGGAGGAAGTTGTCTGTGGGGAGGACATGCCCCTGATAAGACCTGTCTGTGGCGTCAATT…
ContigA12	GAAGTACTCGTGTGGCGGGATCGTGCGAGCATATGCGCACCAAGGTACGTAGATAACCAAAGACAGTGCGCGCCTCGGATCACCATGGAAGGAGGTGGCGAAGTTGTGACAGAGGTGCCGAGTTCGCTCAAGAAGCTCGTTCGGCTTACCATTCGAGGCTTCTACAGCGTGGAGCACGTAATCGTCGTCGACATGCTCATTCGCAACCCCTGCGTCAAGGAGGACGACTTGGCCGACCTCCTCAAGCTGGAGAAGAAGCAACTGCGAGCCGTCGTCGCTCAGCTGAAGAGCGACCGCTTCGTCAAGGTCCGCTTGCGCATGGAGACGGGCAGCGACGGCAAGGCGACCCGCCAGAACTATTACTACATTAACTACAAGGTGTTCGTGAACGTGGTCAAG…
ContigA13	CAGTCACATGTGAAGCGATTGTTTATTGAATGTTACACAATTTGGCATACTACTTTGATAAATCACGTGATTATATTTTGTCAAGTTTTGAGCATCAGCACAACATCCAATGCTATTGCGTTATATGTGAACAGAAGTCTCCAATGTTTCTCACAAAGAGCACGGGCACAAGAAGAGTACAGCAATTCTAGGCAACTGATTGCCGGCGACGGAGTGCAATTGTAGGGAAGCATGGTCAAGCGGCCACGTCGTCGGGAGGCAGTTCTTTCTCGCACTTCTTTGCTATTTCCCAAAACTCTCTGCGAGGCTTGGGCTTCATGTATTTATTCAAAGCAGTTGTAACGTCTCCTTCGTCGCATATCTTGTTGAAAACACATGTGTCACTCTGGCACTGGTAGA…
ContigA14	GATTCACCGGCCGCCGCTGCTCATACTGGACGAGCCGACGGTGGGCGTGGACCCCCTGCTGCGGCAGAGCATATGGCACTACCTGGTCACCCTGACGCACCGCGAGTCCATCAGTGTCATCATCACGACCCACTACATCGAGGAGGCCCGGCTGGCGAACCTCGTGGGTCTCATGCGTCAGGGTCGAATCCTTGCACAGGCGGTGCCCGACGACCTGATGAAGCAGCACGGCATGCTGACGCTCGAGGACGTCTTCCTCAAGCTGTGCATGGCCGACAACAACAATCACCACAACCACAACGGCGGACACGCCATCCAGCAGCAGCAGGCCGAGAACGGTGACGTCCCGGCCCCGCCTTCAGTCGAGACTGCCAACGGAAAGACGCTGGCTAACATCGC…
ContigA15	TCGGCGTGCGTTCCCGGTCGACGGCCGAGGAGTCCCTGGTGATGAGGTCGTCCATGAGGAAACAGCCGTCCGCCGGGACCCGGTCGCCCAACAAGACCAAGAAGACCGTGCGATTCGAAGACACGGCAACGAAGACTTCTTCGAAGAAGATCTTCAAGCGCACCGTCATCAAGGCCTGTCGCTACGTTAGCCTGGGGGCCCTGTGCTCCTCGCCGGTCCTTGTGACGTCGTTCCCCACCGAGCCCAACTTGGCGACGTCACACCGCTCCTCCTGGTCTGCTTGGACGGAGCCCGTGACGTGGACTCACGGAGCGCAGATGTACATGCAATGAGCGCAGCCCGCCGCTCTACGTGAAACCGCGCCAAGCCGTCATCGCCTTGAACTGTGCGTGCCCAAGG…
ContigA16	AAGGGATCTCCCGTCGTTATCTCGGTTCACGTTGCCGATCGAGGTCTGTCGGCATGCCTCCCACTCAGTCCGTTCTTCAGCTTCCCGTGCGCAAGTCAGCACGCTGCGCTGCCATAGCTAAACAAAGCAGTAAGTCGCCTTGCATCTCTAAAGGGGGCCTTTTCGACGAGAACAATACGCGTCATAACCACAAAGTTAGCAAGAGGTTATTCCCCGCCGACGATGCATCTACTCCCTCGTCCGATGATGCCGGGTCGCAACATTCCCCGATATCACAATCACCGAAGAAAGCCAGGGAGACACCTAGACAAGGAAATATAGTTTCCCTCTCTCTGTCCGTGCCCGATACTTCGTTGTACCAAAAGGCAAAGCAGAATTTAACGTCGCAGTTAAGCGTCC…
ContigA17	GCTTCGCAGGACGTGGACCACTGGTGCAAACGGCCGACCCGTTCCACAAACTTCTCTGTTCGCAGGTGGAAGAAAGAGGCGATACCCGTGGAAGCCGGCGGACGGCTAAGCCGCTGTCTCGCCTACAAGAGGCCCAGTAATCTTCTCCCGTTCCTTAGGAAGGACGGCAGGGCGACGGTGGCGTGTAGACAGTGGGACTTCGACGACAAGAAGAACGCCTCCGTCGTTAGCGTCTGGAACGCCGTGTGCGACCGGCGGACCCCGCAGCTCGTCGTACCAATGGCGACACAACAGGCGGGATCCGCTCTGTTCCTCCTCCTGTCCGGCGTCGCGCTCGACACCTTCGGCAGGGGTCGCGTCCAGATGGCGGCTGTCGTAGTTTCGACGGCTTCAGCGCTA…
ContigA18	GGCAGTTTATCCATTTTTTTTTTACATTTTCTGAAGTTTATCAGCAAGAAATTGCAAACATGTCCAGCTAGTCTAGCACAGGAAGAAGCTAGTCCCACAAGCGAGGTCGTGTACATTTTTTTCTGACAGTGCATACAAGCTATCTTTGAAATCTAAAAGGCTAACTTACACCCTAAAACACTGCCTTGGTCCCAAATGAACATCTACATTAAGCCTTTTAAAACTATTTAGTGTCGAACAACAAGGACACATTTTTTTACTAAAAAGAATAAAGTTGAATGGAATCGCGCCGCCATGCCTAGGCCACGTTGGGAGCTAAACAGGTAACGAAATTCTGGCTTTGGACAAACTAAACACTCGCTTGTGGTTTCTAAGCTCTAAGTTTAACGCGCGGTCTCC…
ContigA19	ATGTCGTTTGTCGAGAAAGACTCAAGTCCTCGGAGAGTTGCCTTTGACGGGTTGCCTTCAAATGCTCTCACGCACATCGATTCATTTGATAACGTTGTGGTCCTTGAACTGCCACGAGTAGTATTTTTTTCTCATCTGAATCGCCGGACATATCGGAATCATTGCGTTGATACAAACGTCCTATTAACAGGCAGAAACTTGCATCACGGGGGGATTACTACAACCAGGTAAATGCTGTCCAGTATGTACTGATATCGTATACAATATGAGTATACAATGCAAAACAAATGTCATTTAATATCCTGCAGTTTTGTCGCCTTGTTGGTACAAATAGAAAATTTAGCTAAATTGCAATTTGCTCTTCTAAACACTTCAAGGACAGCGTGCATTCACTGTTAC…
ContigA20	TGCTGCTGCTACTGCTGTAACCACGCGAGGCTGTGGCCGCGGAGTACTTGCTTTCGCGCCTTTAGTTGGTGCAATGTCCAACACCGTTGCATCTCGTGAGTCACCGACTCCAATGTCATCTCGCAAGGGCCTGTTCAGTGACCTTGGCAAGGCCACCCTTCGCGGCATTCGGAAATGTCCCAAATGCGGTACCTACAACGGCACGCGCGGCGTGCGCTGCAAGAACAAGGCGTGCGACGCAGTGTTTCGCGAGCGTGGCGCACGCAAGCGCGCGGCCGACGCTGTGCGGCTGCACGCACCGGGCCAGCTCTATTCGGTGCGCCTTCAACGGGGCGAGGCACGGACATTTGTGCAGCTGTTGGCCGAAGGTAGGGCCCAGTGTGAGGGCTGCAAGGGTGC…
ContigA21	CAGCTAATGGGCACCGGCCGGGATGGCGAGAACAACCGGTACAAGGTGCACTTCACGGACCCCCGGGTGTGCAAGAGCTTCCTGCTGGCCTGCTGCCCGCACGACATCCTGGCGTCCACGAGGATGGACTTGGGCGACTGCCCCAAAATCCACGACCTGGCCCTGCGGGCTGATTATGAGAACGCTTCCGCAAAGAAGGACTACTTTTACGACGTGGACGCAATGGAGCATCTGCAAAACTTCATTGGCGAGTGTGACCGTCGAACGGAACAGGCCAAGCGGCGGCTGGCCGAGACGCAGGAGGAGTTGAGCGCAGAAGTCACTCTCAAGCTGAACCGTGTGCACGAGCTGGCGGAAAATATGGGCAAAAAGCTGGCTGCGGCAGAGGCGAAAGGTGCC…
ContigA22	ACAGCGTTGGCTGAGAAAGTAGCCATCGTCATTAAAATGAAGGACCAATGACGTCCAGCTTTTTTTTGTAGACTCGTGCTCTGCAGCAAGGGTTTTCACCTTGGGCTCGGTCTCATGGGAGGCAGCACCCATCCTCGGCTGCGAGTAGGCGGCCAGGCTTCATACCGTGATGTTGTTCTCGGCCAACGCGTGATCCAGCGTTCATTCCAATGTTCCCAACGTCAATGCGTTTGCACATAATCCAAGTCAAGGTGTCGCTCACCACGTTGGTGCAGGCGGGTTCACATGCAGTGACGCTGGAACCACCGGAGCTGAGAACTGACCTTTCACAATGTCATGAATCGTTATCATCTCTCTTGGAGGGGTTTAATAGTTCCTCATTCTAACCGCACTCGACTG…
ContigA23	ATTATCGCTCACAGCTTTATTTTACACTTCGTTGTGGACAGGCTGTCCTTCCCTATATCCCATGCCCCTGTTTCTCGTCAGGAGGCCATTTCGAACAAAGGTTTCTTTTCTGTGCTTTCCCCTCTGCTGGCAACGGCATCTGCAGCCTCCTCCCCCTCCTGTGGCATGGGCTCGGTCACCTCGACGTCTCGGCACGTGGCGTGCTGCAGCTCCCAGCGTATCTCGGGCGTGATACTGTAGTGCGACTGGGCACGCAGCAGTGCCAGCAGGGCCTCTTTTTGCTCGGAAAAAATGTCCCCCTTGTAGCGCTGGCAAAAGCTCAGCAGGCACTGGTGCCACAGCACAGGCAGCTCCCGCTGTTCCCGCTCGAACCTGAGGAAGTGGTGCACAACTGCGTCG…
ContigA24	CCGTGACTATGATGTGATTGTTTTAGCATTCTGTACGTTGCTTTGGCAAAATGGCTTGTATACAATTATTTTCCCGATGCGAAATGCATTCCTCTACCTGACTGCATTTTTTTTCAATCTGTATACATCAAAAATACTTCAGTTTTTCTTAGGTTGATGGAGAAGCGGTTCGAAAAATGCGTTCAAGAAAATGCATAAGTGCTTACATCTACGTCTATCTATGTGTACGTTCCTTTCTCATTTCTGATGAGCGTTACTATCAGCTATCGCGGACTAGCTAGCCATCTAGCGCATCTCAAGCGAGTTGCATAACATGCCTGTTTTGTACCAAGACTTCTGGGGGACCACTTTGACAAGAACTGACAAGCTCACTAGAGGTGAATTATCCTCTGTATATTC…
ContigA25	GCCGCCGACGATGTCGTGACCCTGCTTGCCGCACGACGAGGACATGTCCACCTACAGGACAAGGGTCCATGACTTGCAGAGGCTCTTGGAGTCTGATCGTATTGACACACGGAGGCTTCGCGAGCTCTGCTTTCAAGGCATTCCAGATGACAGTGGTTTGCGGCCTCTCTGTTGGCGGCTTCTGCTCGGGTTCTTGCCTGCAAGCCGCTCGGAATGGCCAGCCGTCCTGGCTAAGCAGAGGAGCCTGTACGAACAGTTTGTGGATGACATGATTGTGTCCAATCAAGAAGGTGGTGCCAGTCCCACCGAGCCGGATGACCATCCCCTGAGTGTGAACCCAAGCAGCCGGTGGCAGGCATACTTCCGGGACAATGAGGTCCTCCTGCAGATCGACAAGGA…
ContigA26	TTTCTTTTATTGCTGCCATGGATACGACACAGGTGTACTTGGGAATAATTTTCAAAATACAGGCATTGCCTGGAACGTCAGGGAGCAGGCTTGGGCCGCGACACCGATACCTTTGAACGTCACTGCGCAAACTCGAGCCAAGACTATGTCATGGTCTTTATTACTGTTTCAAAAATGAGGCGTCCCCTCGAACGTCAGCGAGCAGGCTTGGGCCACGACACCGATGCCTTCTGGCTGAACGCCACTGCACACACTCCCGCCAGGACAATGTCGTGCTCTTCAGCAAGCGTTTGGTCTGTGGCTTTGTTTGTGGCTTCGGCAGCCCCCCCCAAAATGGGGGTTGCGCAACAGAAGGCATCGTGGTCAGGCAGCCGCCAACGCCAACACCAGTGTTTTCTA…
ContigA28	CCATTGAAGTGGCCATGAAGTGGTGGACCTACAGAGGAGTAAAGGGAATGTTTGTGCTTGGTGCTGTCCTATCGAGATTTACTCTTCAGTTTGAAGTCATCCCAGGGCCATCCGAAAACAGCACTACCCTGAAGTTGGAAGATCCCGTGGTTTCCGTGGTCACTGGCAGAACTTATGCTGTTGTAGGGGACGTTGGAGAAATCGCAGAAGCTGCAACAGAGTTTTGGAGCAATATGCTGCCCTCTTTGACAGAACGTGCGTGGAAATACTATTTCTTTGATCACTTACGCCGGGCCATACGCGACACTGAGCGTGACTTATTTAATGCACTTTCACTAGTGACTACGGAAGTGGTTAACTTAGGTTAGTTCAATATCTTTGCGAAAAAAATGTATTTTT…
ContigA29	CTCATCGATAAATCTTCGGCACGCAAACATTACCGCTATGGCGACGCAAGCAGCTGTGAGAAATGTGGGCCGCCTTTCTACCCAAAAGACGGCGATATTCCTTTGCGACATGCAGGAGAAGTTCAGGAAGACCATACAGTACTTCCCGCAGATCGTGGCGGTCTCTCAGCGACTGCTGAGAGCCGGGCGCGCGCTCGACATGACTGTCATCGTCACCGAACAGTATCCGAAAGGTCTTGGTAACACAGTTCCGGAGCTGGGCCTTGCCGAGTTCCCAGACATCAAGCCGATTGAGAAGACACAGTTCTCCATGATGACTGACGAAGTGACCAAGACGATGCAAGAGAAAGGACTCGACTCGGTCGTGCTGTGTGGCATCGAGACGCACGTCTGCGTCCA…
ContigA30	GGCTGACCCAGTTTGCTGCGACGGTGCCGAATTCATGCGTGTGCTCTATCTGTGGCATGATACCGAAGTGGCTGGTGAAGCTGCCATGTTCGCACGCGCTATGTCCGGCTTGCCACGGCTTCAGCTTCAAGAACGGCTCCGGTTTGTGTCCCTTGGATAAGCAGTCGTTCGAGATGACGAACAGCGTCACCGTTCACATCGACGACAGTGAAGTACGCAGCTTCAAGGTTTACTGCTGGAATGAGGTGCATGGATGTCAATACGTGGGCTCTATGGAACATCTGCTGTGGCACTACGAGCATGAGTGCACGTTTCACGTTGTGGAATGTTTGCGGTGCCACCGGACCGTGCTTCACAACGAGTTGCTTAAGCACCACGAGAACGGCTGCGGCGCCGCTT…
ContigA31	CGGCCAAGCCAAGCCACACTTAATTCAGCATGTATGGTGGCTACACGAAAGCCTTCCTCCGTGGGTGGCTAGAAGCAACGTTACTATGGCTAGAAGCAACGTTACTAGATACGTTGGGCTAGAAGGGGGCCATACAGCATGGAAGCGGCAGCCGTGTTTCAGACTCACTATGGTGGCTAGAAGGGGCCACCATGTGTTAGACTGGTAGGTGTTCTGTGTGTTAGTCGCGGAGAAAAGAAACCTTCCTCCGTGTGTGTTAGTTCTTGCTTGCTGCACTCCATTCTACAGAGTAAGCGCCACGTAAAATCATAGCTTGAAAAAGAAAAACACAGGTGGCGAAAACACTACCTTTTCGCTTCGCACGTTGTATGTGTTCGTGCGGGTTGTAGCATCGCTGGG…
ContigA32	CTTCACTTCACCCACGCGAAATTGCGCACACCATTTTACTCCAGACTGTTTTCAACGCGTCGTTTGTGATAGAGGCTTCCTTATCTACAGCGATGAGCAGCGTCGGTGAAACGGCGAAATTGTGATAGTGTTGTGCAAGCGCTCCTGTGGGTGACCGTGTGTCGTGCTTGCCGCGTTTGACACATCGGTTTCCCCGGCGTTGTACCGGCATCACCGCACCCACTTGTCATCGGCTTGAGAGCAACGCCTCGGCGCAATGGGCCTTCATACCATTCTCAAGAAGCTGAGACGCAAGGAGAAGGAAATCCGAGTCCTCATCCTAGGGCTGGACAATGCAGGCAAGACGACACTGCTCAAGAGACTCAATGGGGAGGACACTTCAGAAGTGTCGCCCACGCT…
ContigA33	GAAACAGTTAGGAGTGCGTGCGTGGATGTAGCGAGGAAGCGAATCTTGCTCGACGGCGATGCCCCGGAAGACGAGCCGCCCACGAAAAAGCACGTGCTCTACGAGAAGGTCGAGGCATTTGTGCGGGGTCGCCAGGGCACCTAAAACGGAGTTGTCAGTTTTGAAGTGTAGGTGGCTTGAGAGTTGGAAGCGCTGGGCTCCCCACTATACTGTTTAACATTTTTGTTATCATATGGTGGTTTTGGGACGTTAAATTCCACATATCAATCAACATTTTTGTTGCTTCGAGACTGGCTCGATTTGTCATTGCAGCAAATCTTGCGTGACACACTTTTCGTTTTGCTGGCGTGTGTCGCTTTGACGAAAATTGTCGAACCATTGCACATGTGACAAGGTTCA…
ContigA34	GGCTGAGCCTACTCGGGAACTGGAGGCTGGCGAGGGCAATGATGCCGACGTTGAGGATGTTGAGGAGGGCGAGAAGAAGAAAGGAGCTCGGCTGACAGCAGAGATGATGAAAGACCCTAAGGTGCTAGCAGCACTGCAGTCGAAACTCGGCGTTCTAAGTGGTGCAAGTTCTGGCTACATTGAAAGCCTTCCAGCCTGCGTGAAGAGGCGCATCAAGGCCCTCAAGAAGTTGCACGTTGAGTGTGCCAAGGTGGAGGCCCAGTTTCACATGGAGGTCTATCAGTTGGAATGCAAGTACCACAAGTTGTACGAGCCCTTCTTTGAAAAGAGGCACCAAATCACGATGGGCAAGGTTGAACCAACAGACGAAGAATGTGACTTCCAGACAGACTCTGACAA…
ContigA35	CAAGTAGACCCCGTCTGCCTGCGCGTGTATGCACTGCCACGCACCCTCAAGCGAGTTTCTTGTCGAGGTAGTTATGAATCCTCGCTTCCGACACCGGACAACCCGAAGGTGTACCGGAGCTACACTCTGACATCACTGTGGCTCCCGTCAACGTTTGAAATGATTCAACGATACAACCAACGTTTTGGCCTCCATTGCAATAAGGTCTCGCCGAGTACATTTGTATAATTTGCGGACTCATCCACTCACCGTAAGGCCCTTTACCTCTCGAAACAGCAATGGCGTACATGAGTGTGCTGTGCTCGCACCTTTTGGGCCTGCCAGAAGATCAACTGCAGCGCCTGGATGACGAACGTGGCCTCCCTCTTCCGAAGATTCGAGGCAAGTCGATTCAAAAAG…
ContigA36	CAGCTTTGAAAACTTTATTCTTTTGCAATTTATTTCAAATAGTAACACTTTATAAATAAAACTTTTGGTATCTGAAACAAATTGTGAGATTGGGACGCATCCCAACTGGGCAGTGGACACGCTTCTGCACAATACTTTTAAACTTCGCGACCAGTTCGTGCTTCGGGCACCTGCAGCGAAAAACACCGGAAAAAAAAAAAAAACACGGCCACCATAAATGACACACAGTCCTTCACATTTTATGTGCCCAGAAGGGACGGCTTTTCCCACAGCATCCTTTGCCGGGTGTCGAAAGACTGCAGGGACCGGGAGCAGCTCCTTGTGTTTTTTTGGTTAAGCGTTGCAAAAAAAAGCACCGACAAGGCGAGAAAAAAAAAAGTCCAGTAAAAAAGTAAAACC…
ContigA37	CACCGATGACGCACGCTCACGCAAAAGAAGCGAGCGAGAAAGGGGAGTCCGAGGTGACAGCTGACGGCACGTGTTCGCAGTCAGAGCAACTGCGTCGGTGTCTTTTTGCAGTGTAGACGGACGGCCTGTTCTTACCGAAAACGAACAGCGCGAACGCCTCAAGCCACGGAACACAAAACGGACCAGCGACTCCAGCCGGAAGACCGAGTTCGATGGACTCCCATAACTATACGGACTGCTGAGTAACAGGAAGGAGGTGGCTGCCCATGGACGTACTGCTGCGCTCCCGGTGAGCGCAGGAGAACTGCCCGTGCTTTCTCGCATCGCCCGCATGGGCAAGAGCGGCATCGTGCGCGTGACTCTGGTCGCGGCGGGCGACAGCGACGTCGGCAAGTCGTG…
ContigA38	CTCCAGTGGCTGAGGCCCGCGTGATTCCCGCGTACTGCGGGTATTACGAATTCGGCCGCGGCTGCAGGAATGTCAACAGGTGCCCCAATGCGGACCCCTTACGGTGCCGCCAACCCGCTTCCACGTGCGAGCCTGTTCATTCTGGAATTGACGACGCTGACAAGGAGGTAATCCTCAGAGCCCACAACCGCTACAGGAGTCGAATAGCAACCGGAAACTACTCCAAGTTGCCACATGCTTCAAACATGTTGGAAATGGAATGGGACGACGACCTTGCGAGAATAGCGCAGGCCGACGCCGACCTTTGCGTTGGTCAGTCATCGAGCTCTTTTAGCACGAGGAACGGCAGATTTTCTTGCATCGGCCGCAGCAGTTGCTTGATGCAAGCGGATTTCGAAG…
ContigA39	ATAAGATACATCTATTGCGACCTTCCCACTATCGGAAAGCCCTCCTCAACAATGCTGAATGAAATGACTGTACGCTTTTAGAAAACACTGGAAGCGACGCGCGTCACATCTTGCACGGGGTACCTGCTGTCTCAAACCAGTGCTCAAAATAGGGCGCGCCGCCCAACTCTCGCGACCAAGCGCTAGAGAGACGGCTCAAGGTCAACGATAAAGAAAAAAGCAAGCATATAAAGGCCCTCCCCCCCCTCGAAAGCGTGGTCTCGCTGACTAACCTCCTCACATCGGCTGCCGAGCCAGCCCTGGAAGGTTCTCGATGGAAGGGGCATGGTGATGCAGAGTTGCGTTATCTGTCGCGGATGGCCCTCGAACCACTTCGCGCTTTCCCCAGCCTTCACTGCG…
ContigA40	GCTATCCTGAAGTCAACGGGCATAAATATTTACTACAGTTTAAGATTTCTACACGATAGTATATGGCAAAAGAAAACTACTAAAAAAGAAGGGACACCGAAAAAAAAAGGCGAGAAGACGAAGGCGTTTTAACCTTCGACAGGATTCATGATCAAGATTCCTCCTTTGGATGCCATCATCGCAGGTGGATTACGTGATATGGACAGGAGACATGGTGCCGCACGACGTCTGGAACACTTCGCGTGAGGGAAACATCGCCCTGGCAAAGTACACGGCTGACACCATCGCCAAGTTCCTGCCCGGCGTGCCAGTCTACCCGGCGGTAGGAAACCACGAGGGACATCCCGCTAACTGTTTCCCGCCACCCGAGGAAAAAGGAAACATGTCAGCCTCTTGGAT…
ContigA41	TTCGAGGCCCGATGCACATGATGGCTGGATTTGGGCCCTGCACTACTTGGGCCCCACGCTGTTCACCAGCTCCTTTGACAGCACAATGAGGCTGTGGGACGTCCAGTGTGGACTTCGTGCAATCGACTCCTTCACTGTCCGAGCACCAGTGACGACAATCTGCCGCTCTGACGGGGAACTGGTGCTCGGTAGCTGTGACGGGACCATATACCGGTACGATCCCCGAGAACCTACTGGACCAACGCCATGCTACGGCCCCATTAGGGGTGTCATCACTTGCATGGCGGCGGACGATAGAACAATCCTCGCCGGCACTGTTACGGCACGGCTCTGCGCCTTCGATCGACGCACAAGGCAGCTCAGGCCCGACATGGGATTACGTTTCAAGCAGAACAACCC…
ContigA42	CGCCTACTCTCCATTAGGGAATGCTACCTGAGGGACACGTTCGCCGGACACGCTGCATACCTACTGCAGATGGACCGACGCCTTCAGCATCTCTACATTCAGAATAACTGTTTGGGCCCTCTGGGGAGCCGAATGATGCTTAAGGGTCTGGCGGCCAACTCCACGCTGGAAGTGCTTGGCCTCGACTTAGCTCACCACCAACATCTCATCGCCGTGTTCGCAGTTATGTGGCAATACAATCTCGCCTCTCGTCTAGTCGTCCACTGGCATAACCCACTTGGTCGTCAGTACGCAATTGCACGAACATCGTGCACATCGAGCACCGCTTATCTGAACTTGTCCTGGCGGTGGCCCCAGGACCTGCAGCTGCTTCTGAACACACTCGGCCAGTGTCATCGC…
ContigA43	TTAAATAAAGAAAGCTTTATTGTTCCATAAAAAAAAAAAACACTGAAAAAAAAAATGAATGCCTAGGCTTCTGCTTGGGCCTCCTCATCGTCTTCAAATTCCCCTTCTTCATCAGCTGTAGCTTCTTGGTACTGTTGATACTCTGAAACCAGATCATTCATGTTTGACTCCCCCTCTGTGAACTCCATTTCATCCATTCCTTCTCCAGTATACCAGTGAAGGAAAGCCTTGCGCCTGAACATGGCAGTGAATTGCTCGGAAATACCCTTGAAAAGCTCCTGGATGGCGGTGCTGTTACCGATGAATGTTGCAAACATCTTGAGGCCTCTGGGTGGAATGTCCCAAACTGCAGTTTTCACGTTGTTGGGAATCCACTCAACAAAAAAGCTGGAATTCTTG…
ContigA44	ACAAGAAGCTTTGACCAAAGCCCTTAATGCCCCCTCTCTGCTTCCCAACAGCAGTGGTACGCGTAACCTGCGTGATAATTTGGCGGATATACAGGCACAGATTGCAGCCAACCAAAAGGGCATCACCCTTGTGAAGGAGCTTATTGACTATTATGGCCTGGAAGCAGTGCAGGCCTACATGGGCTATGTGCAAGACAATGCAGAAGTGGCCATTAAAGACCTGTTGCGTCGTGTGGCTAACGCTGCCATCAGCAATTTGGGTAAAGCTGAGCTGCATGCCTGGGACCGTATGGATGATGGTTCACGCATCTGTCTTACTGTCAGACTCAATGAAAAGGAGGGAACGGCCGTGTTTGACTTTTCTGGCACAGGACGTGAAGTACATGGCAACCTGAATGC…
ContigA45	ATGACACCGACGAAAGAAATCGATTACGCCGGTACAAAAAGACAGGCGAGGTGGATGGAGGAATTAGTTGGCACTGGCACAGAAAGGCAGGCGACATTCACGATGGATGCACACGACGTCGGCAGAGATGGGAGAACGACATCGAAGAAGGACAATAATGATTCACAAAAGCACAAGACACCAGCGGACAAAGCAGATGACACCTGTGGCCACGGTGAAACATTGCCGAACGATGCAGACGACGTTGACGATGGAAGCAGGCGACGCCGGCACAGACGGGCATACGAAGGCGACGATGAAAGCAGGCGACGCCGGCAAAGACGGCCATACGACAACGACGATGGACGCCAGCAAGGACGGGCATACGACAGCGACGATGGACGCCAGCACAGACGGACA…
ContigA46	GCTCAGCTCTCCAGGCTGCTGACACCACCACAACCATGAGCCGCCTGCTGCCCTACGCCGTCTTGTTGGCCCTTTTGGGTTTTGCCCTGGCTGCCCCGGCCGAGGAAGCGACGCCGGCCGCTAAGGCTCCCGCTGAAGAGGCGAAGCACGCTTCGGACGGTGACAAGGCGGTCGAGGGACGCACAGGCTTCTACCCAGGCTACGGCGTGGGAGCCTACGGTTCTGCCTTCAACCGCGGTGGAAGCTTTGGCCTGGGAAGTTACGGAAATTCTTACGGAAACGGTGGCTTTGGATATAACTACGGAGGATCCAACCGTCGTGACTACGGCCATGTGCAGACCTACGGAGATCGCGAGACCTTCGGCATTGCCCAGAATGCCGGCGCCAACCGCCGCTACG…
ContigA47	GTTGACCCCTTTCGCACTTCAGGCCCTGTTCCTTATGGGCCCGCTGTAGCAGGTGCACGGCCAGCACCTATGGCTCAGCCTGTGCATCCACCTTACAGTCCACCTTACAGCCAGCCACCAGCACCCTCCCAGACCCAGCCGCCCCCACCAGGCTTCCTTGGCTACCCATATGGTAGCATGCCCCAGGAGCCACCTCCACCATATGAGTACAAGTGATTACAGTGTGCTGGACCGAATGACACAAGGACTATGGCTTAGAGAAGATGCGCCTGTGGTCTACACCTCAGCTCCTGCTAGCCTTATTATGCCCCCACAATGCTTGTTGGTGCTTACGTAGGTTGTACGCTCGGCCTGTGACACTCTGTGATGGCATCGAGACGAGGCAGTGGCTCGTAATAT…
ContigA48	GTGGTACTTCCGCAAGTATGGAACATCGTTCATCGAGCAGGTGTCCCTCAACCACCTCTCTCCGTGGCTCGGGGGCACTGCTGAGGAGGCCGAGGGGGACCGGCCTCTCGACCGGGGCCCTACGCCTTCTGCGGCCGGCGAGTGCAAGGTGTGGCGCAACCCACTATCGCTGCTGCGAGGAGCCGAGTATTCACGCTTCCTGGCTGCAACCCGCCGTGAGCCGCTCACATTCTACGACATGAATCTCTCAGCACAAGACCATCAGACACTGTTTGCTTGCGAAGCGGATGCGGGACACCCCGATTGTGAAGTGATGCAAATGGCCTGGCGAGAGAGAGACCCCAAGACGCGCATCCAACATGCTCATACAGCACTTGATAAGAATCCAGAGTGTGTAAC…
ContigA50	CCGCCAGCCCGACGTCCGACGCCACCACGACCGCCGCTTCGGCGCCGGCAAACAAGCCCAGCGTTCACAAGACGGATTACGATAAAGATGTAGTCTATCTCTACCAGTTCACTCGCTGTCCAACTTTGCCCGGAATCTCGCCTTTCTGTTTGAAAGTTGAGACTTGGCTGCGCATGACACAAGTGAAGTATGAGAATGTGGACCACAAGCTCAAGTTTAAATCGAAGAAAGGTCAACTCCCGTTTGTGGAGCTCAACGGCGAGGAGATAGCAGATTCTGACATCATCATCAAGCAACTGAGCCAGTTTTTTGGCAAAGATCTGGATGCCGGCCTAACCACAGAGGAGCGCAACATCTCTCACGCCTTCTCATCTATGCTCAATAACCACACAGGCTGGG…
ContigA51	GTTGGTGACAGCAGAGCACCGAGTGACGAAGTCCTCTTACGCATTCGTTTCGTCTCTGCTTCAAGCGATGCGCTTTTAGCTGCTTTGCCACGCTGTACTGAAAGGAGGCCAGACCGTCTCGAGCGGACACACCACAGCCTCTCCTTGCCGACGCATTGAAGGGAAGGTCGGGGCACTTGAAAAACTAAGCGAGCAGTTGCCCACAGCAATGTCGTAGCCCACGATGAGTACCATGAAGTGCGTCTGTCAGGAGTGCGGCTGTGTGTGTGAAAGCTGTGTGAGCGGCAGCAACAGCCTGCACCTTCATCAGGAGATCGAGGCTCTGAAGCGGCAGTTATTGGAGCGAGATTGTCACATTGTCCGCATGGAGACGCAGGTGTTAGAGGGTCCCCCGCAAGG…
ContigA52	AACTGTGAAGCATTCTGCAGACAGACTGCTTAAGCACCGAGTCATCTGTGAGAAACCGCAGATGTTATTGGCTGTAAGTTGCGTCGTAAGCTTTACGTTTGTTTTAAAAAAGAGTTCAATGTTCTACCTCCCAATATTAATGGATGTATGCAATAGCTGTCTGACGAAATGCTGCAACCTTGGACAATGCAAATTGCTCCTACGAACAAACCCGCAGCATCTAAAGCATTATAGCTGCTCTCTAGGGGCTGTCTACAAATATGCGTTTGACATCGAACTTGCGAGAAAGTGCTAGCTTTGCATGCTGCAAGCATGAGAAGAGACTTCCAATCGAAGGCAGCTGATGATCATGCATGGGATAGCGTCATCTTGTGCACTGCTTGAGGGAGTGCTTCATTT…
ContigA53	CATGCGCAGGAGTAATATACTTTATTAGAGATGACGTACAAGTGCGATTATCACAAAAGATATCGATTTATTTTGGAAAAAAACACCTGTCATCTTGTGTACGGAACTTTTGTGCAAATTGAAGTAACAACAGTGTGACTGGGATCCTACCGGCGACCTCCACCCCAGTGGTGCTATGTCATAACCGCTAAACTACAACTCTTACTCACACGGGTCGGCAGCAATCAATAAAATGTAAAAACCTTAACTGCGATTCCCCTTATGTTACGTCAAGGGTAAAAAGTGGTGCCAGTACTCCAAGGTTCCTCAAAGAGGCATATAATACTAAAAAAAGAACTACCTAAAATGAAAGATGAGGTTTGCATTGCAAGTAAATCGAACACAGAGCGGCAAATTCTT…
ContigA54	GTAACGTGAAAAACAAGGCGGCTGCCGTGGCCACCCTCGGAGCCCTGATCAACGTGCACTGCAAAGGCCCCCAAGACTGTGCCAAGAGCGAGTCTGTGGGCGCAGCACTGAAGTTCCTCGAGGGCCAGCTGCGCCAGTGCAAGGACGAGCCATGCTGGCAGATGTACCTGCGTGGCTTGCAGAACGCGGCGCAGCCGTCCACCGTATCCACTCTCCTTTATGCCATCCGCAATGGAGGCAAGAAGTCCGTCCTTACCGCCCTGCGCGCACTCAAGAAGATCGGCAGCGAGCACTTCAACGACCAGGTGCTCGACGCATTGGAAAAAGTGTACGGTCAGGTGGACCGGCGTCACGACACTACGGCACGTGCTCTAGCTGCCGAGCTCATCTTCTCCAGCT…
ContigA55	TGAAACTTCTTAGCGTCTTTATTTCCAACTGAAGCCCAGCAAGACTAAATAACTCTTCTGCTAGGCAGTGTGCCCTCATGTTTATGTACAATGCTCTGAAGTGATGGTCACAAAGTTGCCACAATACGGCGTGCTGTGCTGGTGGCCTTCTGGTGTCAAAATGATGTTTGCTCTCAATCCATGATGTGGTCTAGTGGCTTGTTTTCTTCATAATTGGCCCACATCTTGAGGAAAAGGTTCTCCAGGTTTGATGTGTAGGTGCGCACATTGAATAATGGACTCTCCATTCGGGCAGCCCACACCTTGGCTCGAATGGCTTTGAGGTAGTCTCGATCGGTTCCTAGTCGTACTGCGATGTCCTGGTACTCTCGACGAAAGCGTGCCACCAGCTCAGGCACT…
ContigA56	GGTCACGGGGGCACCAACTGCATCACCTGCTCGTACAGGGCGGGCAACGGACTGCTCTACCCCCTGGAGAGAGGATTCATATACATTCACAAGCCACCCGTGCATATTCGCTTCGACGAAATTTCCTGCGTTAACTTTGCACGTAGTGGAGGGAGCACGCGTTCGTTCGACTTTGAGGTGGAGGCCAAAAGTGGCCTCGTTCACACGTTTAGCAGCATTGAGAAAGAAGAATACGGAAGGCTCTTCGACTATGTGAGCGAAAAGAAGCTCCGAATTAAGAACCGTGGCACTCTTGGGGGCACCAAGGAAAAGCCGAACTACAACGACGACGAGCTCATCGACTCGGATGCGGAGGATGCCCCCGATGCTTACTTAGCCCGTGTCAAAGACGAAGGCCGC…
ContigA57	AGTTATCAGCGAGACATTGCGGCTCTACCCTCCAGGTCTCACCTTCGTGACAAGGCAAGCCAAGGAGGACTTCGCCCACAAAGGCACGCTGTTCAAGGCTGGGACGTGCTTCATAATGCCGCTATACCAAATCCAGAGGGACCTGCGTTTCTGTCCCGACCCTCTGCAATTTAACCCTGACAGGTTCGCCCCCGAAAACGAAGCTCAGCTGGTAAAGGCGGCGTATATGCCTTTCGGCGTTGGGCAGCGAAACTGCGTCGGCAAAAGCATGGCCATGCTGACGCTGAAGCTGGCGATGGCGAAGCTGCTGCTCAAGTACCACGTGGAGCTCGGCCCTTCGCAAAAGGGTGTGGCTCTGAACGTGGACCTAGCTCCCACTTTCCTGGATCTGGCCGGCCT…
ContigA58	GAGTGAGAAGAATGTCAATATATTTATTATAATATACAAAGAGGGAGACGTTCACTGTTAAATATTCATCTTTTATGTTTGTGCATTTCATAAAAACCGACTACAAGTACTGTAGTTTGTCTTATTCCCATCTTGCAGGCGGTGTGACTGTGCTTTTGTAGTGACAGCAAGTTTTTTTTTGTAATTAGCCAAGCACTGTAAATCTTCTGTATAATAGCATGCCCCAAAGGCTTCTGTATAATAACATGCCCCAATACTGCTTTATGAAGCAGGTTTTCCCTAGCAGTAAATTTTTCTGCCCATTAACCAACAAATTTACGAAGTTAAATGGCATTCCTGACTACAAAATCACAATACGTGGCCGGCCTTGCGAAACATTAACATTTGTCCGTTGATGTT…
ContigA59	GACCCCGAGAAGATTCGGGAGAACCAGAGGAGGCGTTTTAAGGATCCCGGGCTCGTGGACAAAGTCGTGGATGCCGATACGGTGTGGCGAAAATTGAGGCACCAACTGGACAATTGGAACAAGTTGAAAAACCTGTGCAGCAAGGAGATCGGCCAGAAGATGAAGAAAAAAGAGAATGTTGGGGAAGGCGACCATTTGCCTGACAGCGTTGTTGAAAAGCTGAGCGAACTCACGTCGGAGGTGTTACAGAGCCTCACTGTCAACCAGATAAAGCGAATCAGGGTGCTCATCGACGAAGCCATAGTTCAGTGTAACAAGGACCTGGACACCTACGAGGCGGAACGAAATGCCGCTCTCCGAGAAATGGGCAACTGGCTCCATGAGTCGTGTGTCGTCTCC…
ContigA60	AATAACGCTTGTCGCGCTAGTCAATGTACAACTACGGCTAGTAGGGGCGCACTACCACAATGACCACGAGCATGACCACGAGCATGACCACGAACACGTTCACGAACCCGCTGCGTTCAAGTACTCACGCGCCGCCAACGAGCCGCCCGTAGCAGATGCTGCAGCTGGCAGCGAGGCACACCATCACTCCCATGGACACGTAGCATCGTCTTCTCATGCGTCGGAGGCTCCCAAGAAGAAACCGATCCGATCATTCGAAGAGACTGCTTTTCTGTGGGGCCGTGCTCTGGGCTCCACACTGCTGATTAGTGTCGCACCGTTTCTCATCTTATTCTTCATTCCTATCGACTCGCGTTCCGGCCATGAGTCGTTGCTCAAGGTTCTTCTCAGCTTCGCGTC…
ContigA61	GCCGCGGAAAGCGACTTCGAAGTTCGATTTCGATAGCGTGCCAGCCAGCACGTGTTTTTTCAGATGCCCTGTGCACTTCGTGAACTTCGTGTTTTTTGCAAGCAACGAGACCCCTAGTTACGGCGCTTTGCTCGTAGAGCTGCCGATTAAGTTAAACGACGTGAGTCATGGCGCATCTGGAGCGAATGCGAACGCATGTTCACCTTCGTGAACATGACTTGCTTCATACAGAAACTGTTGACCACTGTGGCGCCAGACTGGGTGTAGATGACAGCTGGGATTTCCAAAAATTTGTTAAGAAATTTCGCGTTGGGATCATCTCCATGGATGACACGACTATAGAGTTTGACTTGGTGGGCCTCAACCCGGCAATTGCAAACGCCATTCGCAGGATACTGC…
ContigA62	CCTCACAGGCTGCTTTGTGGAGAACGAGCCCACGGCATCGCCGTATGGACCAAACACTACGCCCGACTTAAGCGCAGCTGTCGGTGTCATGCTAGCGGAAAGTGGGTTCTTCAACGACAGCATCACGGAAGGTGTTCTCCGGTGCATCGACGCGAACAACCTTCCATCGAACCACACCACGGCCCTGAACGCTTACTTCTCGGCACTCGTCAACAGACCGGAACGAGCCAACACAGCCCTGCAAACTCTCCTCGGGGAAGCCGACAAATCTAGTGGCCTGACATCTTGGACTGGAGATGGTCTAGCGTCCGGCTCTGCCGACACCGCAGGTTACGCAGTGTTGACATCAAAGCTGCTTGGTCGGAATTTGGGAGAGTCCCTGCCTATTGTTCGCTGGCT…
ContigA63	CCCCAAGAAAAAGGTTTTTATTTGTTATGGAACAAATAGCTGGAAAAAATGAAGGAAACAACAAAAAGATGTGTGTTGCATGCACAAGTAAAAAAAAACTCGTGAACTGCGATAGCCACGGTACATTTTCACAATGTGAAAGAGGGGGGATGAAAGAAAGTGACAATACACGAGGCAAATTTTTTGAACATTTTTGGCAGTTTATCCATTTTTTTTTTACATTTTCTGAAGTTTATCACCAAAAAATTGCAAACATGTCCAGCTAGTCTAGCACAGGAAAAAGCTAGTCCCACAAGCGAGGTCGTGTACATTTTTTTCTGACAGTGCATACAAGCTATCTTTGAAATCTAAAAGGCTAACTTACACCCTAAAACACTGCCTTGGTCCCAAATGAACATC…
ContigA64	CGCTCTACTCGGCGGCATTGTGTGCGGCATCGCTGGGCGCTGCGATTTGAAGACATTAACAGCATCCGAAGAGAAGCATCATGGCAGGTTGTTGCGAGGAAGAGTGCCCCGTGGGCTACAGCTCTCCTTTGGAGGCCGCCTGCAAGGGCCGCCGCGAGAAGATCGTCTACGTGCCCTGCATCGTGCCTTCCAAGGAGAGGCCCGACTACCTGGCGGTCGTCTGCGTCGACCACCACTCGCCGGACTTTTGCAAAGTGACATACCGACTGCCGATGCCGTACAAGGGAGACGAGCTTCACCACATGAACTGGAACACGTGCAGCAGCTGCTACGGCAAGCCCAACAAGAGGCGCAACCGACTCATCCTGCCTAGCCTGAACAGCGACCGCGTCTACGTGG…
ContigA67	ACCAATAAAATAGCATTTTATTTGAATTTTTTGCTCGTCGTTCTCCTTTGCGAAGAGTCAATTGTGTAACAACAAACACGATGCACCTATGGGCGCAACAATTGTAATAGTCACAGCGTGCTTTTCCTAATTTGTAATTGCGTATCACAGACTTGATCCACTCGTATACGCATGACGTGCGACAGCACTGCTTATATTCGACGGTCTCAGCCGGGCAGACAATGACAAAAATATAGTATAGGTGTCGTTTCGTGGCATAGCGTGCCTGTCGTTGCAACGTTCGCATCTCGCGTGGGTCACTCGTTGCTCTCGTCGGCCTTGGGCGTCACGGGGCCCCCTTCCTTGTCACCGTCGCCTTTCGCAGGGCGCTCCTTCCTGGGTTTGTCCAACAGGCACAGG…
ContigA69	GTGTTGGCAGTGCCTCGTTGTTAGAAGCAAAAAAGAATGCCTGCAGCCCGCAACACAGGGTTTGGATTCACCGCCTGAGTAGCAGCGACGAATGCACCCAACTGACGAGTTTCGTGGTTGACGGAAACGACACCACTGACGGTCCTTGCGCACTGGATCTTCACAACCGTCGCAATCTTTTGCCGGTGTGCTCGTCGAGGATTGCTGTGTGCAGTGAGGGCAAAAGTCACGCAACGCCGGAAGATGACGTCACCGACACCAGCGCCACTTTGAGCGACAACGCGAGTCCAATGTCAGTAGAGAACGGCTACCAGTGTTCTCAGAAGTCAGCGAGGCACTTCAGCGCCACAACACAGGCAGAGCTTGAGGAAGGGGGCGAAATGGTGAACGGTTCCAGTA…
ContigA70	ATCTACTGTAACAACTGCTGTTGCAATTGGCTCATGACAACCGCAAGCAGCCGTCCAGCAAGGGTGTGCAATGCCTGCGCATTTCAGCACCAGCAGCTTGAACGTGCCACCAGGCAACCTTCCATCTGCTCTAACACGTCCGGTGAGAGTGAAGAGGATGACCTCGGCGAGCTTGCAGTCAAGAGGAAGAAAGAACAGTCGGAAACTGACACAACCGACTCTTCAAATAGCTCACCCGACACATTCGCCAGTTCGTCACCCATCCAGGCGTCGGCGCCCAGGACTGAGGTGAAGATGACTCGAAACTGGTCCTTCCCTAGACTGCGAAGGCCCCAGTTTCTGCAGAGCAGCAGCAGCTTCACCGACAGTGGCAACAGCTCGGCCAAGCAGGAGTTCGAC…
ContigA71	AGCCAAAGTCTCCGCCACCGCCACCCTCCCCAGCCACCCTGGCTGAAGCTGTCTCCATAGCCTCCTCCGCCACCTTGGCTCCAGCCTCCACCGCCGTAGCCACCACTACCACCACCGTAGCCGCCTCCGCCGGAGCCATATCCACCGCCGCCGTAGCCGCCGCCACCATATCCGCCACCGCCGTAGCCACCTTCCCCAGCCGTCACCACGACCTCCGCGGCCACCACGGAATGCAGGCCGCTTGTCTTTCTTGAGGTTTTCCATCTCTTGCTTAGAAAGTGCTTTCTTCACTTCTGTCCTCTTTCCTTTCAGCATGTGGTGGCGCTTCAGGACAATCTTGTCCACTGGGTCGTAGTCATCGTACTCAACAAAGGCGAAACCACGCTTGCGGCCAGTATC…
ContigA72	CTCCGACGAAAGGCGAGCTCACCGGCGCCGAGAAAGACCTCTACAAAGCGATCCAGGCCGGCGATGTCGCCGAGGCGCGAACGCTGGTGAACCGCGTGCGTATCGACTGCCTCGACGAGCACGGGATGACGCCGCTGCAGCACGCCGCGTACCGCGGCAACCACGACCTGTGCAAGCTGTTCCTCGAGTGCGGAGCCGACGTAAACTCGCACTACCACGACTCCGGCTACACGGCGCTCATGTTCGCGGGCCTGGCCGGTCGAGCAGACGTGGTAAGCCTTCTGCTCGAGCACGGCGCCTCCACGACCGTCGTCAACTCGCTGGGCCGGACGGCGGCGCAGATGGCCGCCTTCGTGAGCAACCACGACGTAGTGGCCATCATCAACAACTTCTTGCCCC…
ContigA73	GAAGAGGCAGGCCTTCAACTCGTACAAGGTGCAGAAGGGCAAAGAAGAAAAGGAGGAACAGCGGCTGCGAGCCAAGAAGGCCAAGGAAGAACTGGAAGAATTCCTGCAGAATAACGAAAAGATGAGCTCGAACACGCGATACCGGAAAGCAGACCAGATGTTTAGTAATGTCGATGTGTGGAAGGCGGTGCCTGAGCGAGAACGCAAGGAGCTCTTTGACGACGTCCTCTTCTTTCTTGCCAAAAAGGAAAAGGAAGAGTCCAAGACGCTGCGCAAACGCAACATGCAAGTGTTGGGCGACATCCTTGACTCGATGACGAGCATCATGCACAGTACCACATGGCAGGAGGCCCAACACCTGCTCCTTGACCACAGCATCTTTGCTGAAGATGCCGAGCT…
ContigA74	CGACTAAGTATGAACAGTCTGAAATGACTAGAGGAAAAAAAATTCGGTCTGGCTGATTGTTCTCAACTCCAATGCTTTACGCTGGCAACTCGGGCGTTTGCGGGAGTCCATACCGCGCCAGGGACGACAAGGTTGCCAGCTTTCACGAGAATGTTTGTCATATAATTCAGTTTCGCGTTCAGACAATGAATTCCCTTTAAGGTATATAAAGCTGATGTTACGCATTCGGGCACACGCGAGCGCCTCTGTTCCTGCGTTTACGGGAATCTATACCGCGCCAGGGACGACAGGAGGAGAGGCTACTCGTAGTTACACGAAGTGGTCAACCTCGCCAATACAAAGCAATGTTGCGAAAAAAGTGAACTGAAGAAAAAAATCCCGCATATCTACCCGCATATC…
ContigA75	TAGCTTGCTCGTTCATATGAGCAACGTTCCTCTGCTCACAGAAGAAGGCCACCAGACGACTCAGTCTAGGTGTCTCGGCATAAACAATTTCAAGCGGGCGACATGGACAACTTACGTCTTGACACCTTGTATACTATTCCCCGCAAGACAAGCTATGATGCCCCTGTGCAGGCCACCAGTGTAACAATATTAAAGATATGTCACCAATGTACCCAAGGTACATGGGAGGTTTTCTGCGCAACGGTACAGGTATGTTTCTAGAATTGCCATGAGTGTGTTTGCATAATGGGTGAAAGTGGGTACCCATGCTTGTTCCTTGTATTCTAAGGTAGTAATATTCTTCAAATTCAAACGAGTTATGTGACAGTATTAGTATGAGTAGTGATAAACAAATATAAT…
ContigA76	GTGTTCTTATCGTGGAAGATTCCGTTCGCACCTGAAAAGCCTGGTGTCATGTGACCCTGTTACCCTTACAGAAACGCCATCTATGACGTCATTGGCAGGGTGTCACATAGCTTTCAAACCTGCTTCTTACATTAGTGATACTAGTGATACTAGCAAAACAGTGAAAACCGCGAAGAGGTCCGACGTATAGCTTACGGGCGCCCCAAGTTAGTGAGTGAGAAAGAGCTTTACTTAATGAGCAAGGTATTTCGGTGGGCGGCTTTGCGGCTTGCAGGCCACGAGCTCCCGGGTGGGATATTCTTCTCTCTTGATGACCTAGGCCGGTTGGTCAGGATAAGAGCCACACAGCACAGTATTATTCATTCCCTGATTGTTATTGGCCACTGCTGGGAATGACCA…
ContigA77	TTTGAGCCGATAGAAGTCACGAATCGACATGGGAAAGCCATCCGAAGAGGACGGCGCGACAAATATTCAAGCTAACGTCGGCTACGCCAAGTCCAGAGATGGCGTCTTCCAGATTATCGAAATGGTGGTGGGCCTGGTGGCCTTCATCTGCGTTGAGTCTGTGGCCGAGTGCCGCGGCGCGTTCAACTGTGCGCCTCCCGGCTGCGTGCACTCGTACCGCTTCTTCGCCATCGTCAGCTTCGCCAGCGTGCTCGTAACGGCCGCCATCTTCGCTGCACGCATGCTGGGCGTTGCGCACAGGGTGCCGGTGCCGGTTAGACATCGGCCGTTTGTGGAACGTCTGTACCTGATTACAACAGTCATTTTGTACTTCTTCGCGGATGCCTTCATCATCGCTTT…
ContigA78	GCCGGGGGGGACTCGGTTAGTAGCAAGAACAAGAAGCAATATTCTGCGGCTATCCTTGGCGATTCGTCGCGGTCAAGCAAGTAAACCAGGCGCCCCTACAGCCGAAGTGGGCAAGAGGCAAACCCGGCGAACGACCGACTCCTCCCGCCCGCGCACCGCAGCAAGCGAACCGGAGCGAGAACAGCGCAGTGAGCAGCGGCGGCAGCGATGGCTCTGAAAAGAATAAAAAAGGAACTCGAGGACCTAAAGCGCGACCCGCCGGCTCAGTGTTCGGCCGGGCCCGTCAACGACGACCTGTTTCACTGGCAGGCCACGATCATGGGACCGCCGGACAGTCCGTACCAGGGCGGCGTTTTCTTTCTGACCATACACTTCCCGACGGACTACCCGTTCAAACCA…
ContigA79	TCCCCGAGGCGCAGTACGGCTGCGCCCCGGGGGTTGTCCGTACCCGTGTCGGCTACACTGGTGGAACTACAAAGGACCCTACTTACCGAAACCTTGGTGACCATACAGAGACTGTTCAGCTCGACTATGACCCTACCAAGACAGACTACAAGACTCTTCTGGACATGTTTTGGGGATTTCATGACCCAACTGCCTGCCACAAGCGACAGTATATGTCTGCAATTTTTTACCATGACAAGGAACAGAAAGCTGCTGCTGAGGAGAGCTTGAAGCGAGAGCAGAAGAAAATGGGCAAGCCACTTGCTACAAAGATCTTGGCTGCTGGAACATTTTATGATGCTGAAGATTACCACCAGAAGTACCTGCTTCGACGTAATACTGCTCTTTGTGAAAGCCTGA…
ContigA80	GAGGCCTCGTGGGTCAAACGGACGTGGGCGTTCTTCCTCAAGAATACTAGCGACCACTTCTTCTACGTCGTATTGGAGCCCTTCATTGACAGCCCCTAGGAGGCATCGTCAACGCACTTGTTGCCCGCGAGGTCTACTCTGCACTGGCTTGCCTACTACCTGTAATACTACCACCAAAGGCTAGGTCTATTGATGGAGTCGTCAGAGGCCACGAAGCCCTACCGGGACGTCCAGCTCGGTGTCCCAGAGCCTAACAAATGCTCTACAGGATTTGCAGCACCGGCTAATTCATTGAAAAATCACACGAATGACGAAACACTCCCAGAACCTTGTATTCCTCCTTCAATGGCGAATATTAGCAATGAAACGGGCTTAAGACAGCGCACGTTTGAGGACAAC…
ContigA81	GCATAGTGCCCGGAGCGGCTACAAAGTCTGAGATGAGTGACGGTGCTTCAGCACAGGCAGGGGCGCTTCAGGCCACAATGAGTCCCGCTCTCGCCGGCGAAAGGGTCGCTGTGTTAACTGTAGAGGAAGCGCTTTCGGAGCGTGATGGACCAATTCCTGATTACGAGCAAGTCCAAGTGATTGGCGATTTCTCCGTAGAGGGTGACCGGTACATCGAGAGTGCGGCACACAGGAGGTACCTGCGAAAGCCACCTCCCGACAGGACCGAGCAGGACTTGAACGTGGGATACGAAAATGTGTCGCCCAGAATGCCCGCAACAGAAACTTCACACCTTCTCTACTGGATTAGTCGCCACAAAGACAAAGTGGTGTCACCTCCTTCACCGGATGAAGAGCGAC…
ContigA82	GGACAGGGGTTGCCAGACGGAGGAGAACCCCGAGGAGGAGCCAGAGCCTGAACCCCGCAGTCTGGAAGAGTGCGTTGCTGTTCTGCAGGGACAGGATGGTGCTCGGGGCTTGACAGATGAGGAAGTTCTCCGGCTGTGCGAGGCCCATAAGCTGGCGGCCTACCGTCTCGAGCAAGCGGTGGGCAGTGCACTGCGGGGTGTGTCCCTCCGGCGGCGGCTGCTAGAGCGGCAGGGGGCGAATTCCTTGGAGGGCCTGCCTTTCCACGGTTACGACTACACAGCCGTGCAAGGGGCCTGCTGCGAGAATGTGGTCGGCTTCTTGCCTGTGCCCGTGGGCATAGCCGGACCACTTCTGCTGGACGGCCGGCAGTTTCACGTGCCCATGGCCACTACCGAGGG…
ContigA83	CCGTTCTGGAGCGATGGTCAACGGCGTGGTCTCTCTCATCGCTTAACAAGGACTGAGTGACACACAAATTCGGACTCGGTGGTGTGCTGAAGCGCAAACCCGGTGGCAGCGATGGCCGAGTCCAGGAAATTGGGCAGCTTGCTGCAAGAGATGAACCGTGACCTCAAATGTCGCAAAGGGTGCAGCTACTACGGGAACCCCGAATGGGACGGGTACTGCTCTCAGTGCTACAAAGAGCTCCGAGCGGCGCAGGCAGCAGCAGCAGCTCCAGCCAGCCCTCTAGGAACCCAACCGGCAAGACGGCTGTCCCGCAGTGCCAGTGAGTCTCCAGAAGGCTACCCCAGTGCATCGCAGCCGGGCCTGATCGAACCATCGCCGTTCTCGCGATTTGCCGAGAAG…
ContigA84	GTGATGTCAATTGCTGTCTTGTGGTTTTAGTCGTTAAGGACAAAGGCATGAAAGTGAAAGTGCTCTCGAGGAACCCGGATGACTACCTGAGGGAAACCAAGCATGACATTCACAAAGTGCAACGCAACTTTGACCCAAGCCTGCACCCGTTCGAGGTGTGTCGTGAGTACACACGAGCCCTGAATGCGGTCAAGCTGGACAAGGTATTTGCCCGACCCTTTCTGGGCAGCCTGGATGGCCACAGGGATGGAGTCCAGGTGCTGCAGAAGCACCCCAGGTTCCTCGCTAAGCTCTTCTCCGGTGCCTGTGATGGCGAGGTGAAGGTGTGGAACCTGGCCGAGCGCAAGTGTGTACGAACCCTTCAGGCTCACCAAGGCATGGTGCGGGGAATCGCATTTC…
ContigA85	ATCACTCGGTTCTCGGGTCGATGAAGAACGCAGCCAGCTGCGAGACTTGGTGTGAATTCGCAGGACACACTGAGCACTGATTCTTTGAACGCACATTGCGGCCTTGGGTCTTCCCTTGGCTTCGTCTGTCTGAGGGTCGGATCACATATCAAGAGAGCCTTCGGCGCACAAGGGAACGTGAGCCGTCGACTCGTTTTGACCGCGTCGGCAACACGGACAGCACGCTGAACACCTCACAGCGAGCGCCAACAGCGGCCACTCAAGGGCGAGACGGTGGCGACCGTCGTGCCAGAGCCCAACCGAAACGGGGGCGACCGACTGCATTGAGGATGTGGCACCTCGTTGAGACCGCCGCAGGACTTCGAGTCGGAAGGAAGCCTGCAGGGAAAGTGCGGTCGA…
ContigA86	TAGACATCTTACAAACATCTTTTATTATAATATTAGTTCTACTCCACAATGTAGTTTTCACTGCTGCAAATGCAGTGGCATTTTTTCGACCTTCTTTTCAAGCTCTTCCATTTCTTTCAATGCTGTGGCAACAGCATGACGTAGCTTGTGAAACTCTGCTCTCTGAACTTCGAAAGTGTGAACTTCACCGTCAGACGTCTCCATCTCCATCTGTATGGCAGGTTCGAGAACCCTGCTCAGGTCATTTGTTGATATGGTAACGTCAACTCTCCATTTCAGGCTCGCAAGTGTCGGGTATTTAGGGCCTTGTTCAAGACTGTGCTGGTCAATGTTGTCCCTTCTGGACCCAAAGACCACACTGACCAAGTCTCCTGCAAATTCTGGTGGGATACGCAGTGC…
ContigA87	GGCTTGGTGGCTCCCCACGCGCAGCTCGAGCAGTCGGCGCCAGTCGGACTGTGGAGTCGTGGGGGTCATCGGCGTCGGCTCGAGGAAGCTGCGAGTCGTGGGACTGATGCGGCAGCACTCCTGCGGCTGCTGCTGCGGTGGTGGTGGCAACTGCGGTTGCTGCTGCTGTTGAGCAGCCGGGTAGCGGTTCCTGGACATTTCAGATTTTCGCACCAGCAGAAACTCACTGGCCAGCGCTGTTCTGTTCATGCGGACCTCGCTGCTCAGCGACACGACGAGGAAGGCGGTGCCTCGCAGCGGGAATCGAATGGCCGAGCTGCCCGACGGCCACTGGTCATCCCGGAGCTCGATGAGCCGCAGCGTCGGCTCGTACTCCCCGCCCACCTTTAGCGTAGTACC…
ContigA88	AAGCAGCGAATGCAAATGTACAACAGCCAGTTCAAAAGGTGCACAGAGTGCTTTCTGTATGTATGGCAGAACGAAGGAGTACATGCTTTCTATCGGAGCTACACAACCCAGCTGTCCATGAACATTCCATTCCAGTGTGTCCACTTTGTCACCTATGAGTTCATGCAGGTGGTAACCAACAAACAACGCACATACGACCCAATGGCACACATGGTGTCTGGTGGTGTGGCTGGCGCATTTGCTGCTGCTGTCACCACACCGCTGGATGTATGCAAGACGCTGCTAAACACACAAGAGACCTCACTACTAAAAACCACTCATCAGCCTCAGATCAGCGGCCTCATCAATGCAGCAACAACAGTCTACAGCTGTTGTGGTATCAAGGGTTACTTTCGGGGA…
ContigA89	ACAGGCCGCATCATGCCGCTTTCGTGTCGTTTCTATTCTCAAAAATACCCGGAGCCTGAGGATGTGGTGATGGTGAACGTCAGGCAGACCGCCGAGATGGGCGCCTACGTGCGGCTACTGGAGTACAACGACATCGAAGGCATGATTCTGCTCTCCGAGTTGTCCAGGCGACGTATCCGTTCCATCAACAAGCTCATCCGCGTCGGCCGCAGCGAGTGCGTCGTCGTCATCAGGGTGGACAAGGACAAAGGGTACATTGATTTGTCCAAACGACGAGTGTCTCCGGAAGACATCACAAAGTGCGAAGAAAAGTTTGCCCGAGGCAGAGCTGTGAACAGTATTCTTCGGCACGTGGCCGAAACGCTCAAGTTCGAGACGGACGAGCAGCTCGAGGAACTG…
ContigA90	GGCTTACGCTCCTTTACGGAGCAGCTAGCCTGGCCCTGCTGCCGTGTTCGGTTCGCGGCAACATCGCCGACGACTCGGTCCTGTTCAGCATTAACTGGCCAGGTGCATCGCCCGACAAGAAACTGGCACCCGTCGAGCTCGAAACGCTGTGGATGGTCTCCGCCGAAAAGGAGCGCTACAAGTGCCTGCTACCCGCCAATCCAGTATCGCGAGAGGACGCCGAAGCTGCTGCTCCGTACGCGGGGCCAACGCCTCTTGCGCTGCTGAAGCCGCTCTTTTCCCGGCTGTTCTGCTCCTACCGCCTTGAGCAGTACTGGACCTATGAGCTGTGCCATGGCAAGAGCGTTCGGCAGTACCATGAGGAAAGCATTGACAACAAGGTTGTCCTTCAGGAGTACT…
ContigA91	GTTCAAACTGTTTTATTCTATTCCCAGCAGTATATCTCACAACTGTTCTCGTTGGCCGTCACGTCCGGGGCGAGTGCTGTGATGTAACATTTCACGGCACGTCGAGATGCGTTGGCACTACGCGAGTCATGACAGCTGCATGCCCCGAGGCAGAGTTGTCGCATAGCAAGACCGTGCAAGTTGCGCTTTCCTCTTATTTTTTGTTTGTGGGCCCCGTTTCTTCGACAGATGCATTCATGCTGTATGCATGTACAAGAGATATAGGGGACCACACTGGGAACTGGGCGCTACGTGTAGCAGCTCGTTGAATACTGTTGCTCGTGTTCCCGAAATTTTTTGTTTATTGCATTTGCGCATATGCAATTACATCCGCAACATGCATGCAATGCTGCAAGTAGG…
ContigA92	TTCAATAGACATAAAAACAGACTTTTATTCCGCGTACGGGGGCGTAATAAAACACTAAAATAGCAGGAAATGACATGAATATGGAATGAGTATGAAATAAAATGCCAGCTATCACGGTATGGCAAAACGGAAGTGCCATGAACAACAATGATGCATTAAACACTGCCACTTGACAAAGTCTGCGACCGTCTCAATCCCGTAGCTCGTCTAAATCACAGTAAGTATGGATGGACAGTTTTTTTGCCTTAACGTTCTTTTTGAAGTGGCTTGATTTTGTCGGGGTCATCTTGAAGTTTCATCAGCATCTTGCTCTGCGGCTACCCACTCGTCGTTGCGTTCTGTACAGCCAAGGTTCACTACTCCACGGAAGGCGCCGGCACGATCCGGCGCACCGGATGC…
ContigA93	GGTGAACGAGGGACTTCTAGTGCCCCGCCGGGAACTCCGGTCACTGTACCTGTGTGTCGATTGCGATATCTCGTAACGAAAAGTCGAAGAGAGCGACGCCACGATGAATATGAATATAGATCGGATGCGCTTCTGCGTCGGTGGAAGCGTCTTCGCTCACGGACTCTACTGGGTTCTACGGTTGGTGGTGTCATGCAGCAGGAGATTCTACTCCTTTGTGGCTCTTATAGCAGCTGTAATATTTATGTACAAAACCTGGGTTGACAAGATATGGCCAGAGATCCGTGTGCCTATTCCAGAAGGAGAGGAGGATAATGAAGGGTGGACCCCTGTGCACCCTCAAGTCTTCAGTGTGCCCGAACTGAGCCGGTACATCACAGACTGGTCCGAGAGCACAAG…
ContigA94	CAAGGACATAAGCTGCAGGTCCTCACCCGCCCCTCTCCGCCCACACTTAGCCATGGCTTTTTGGTGGGCAATCATGCTGCTATCGTCGCAAGTGATCCTGATGGACCACCCCGTAGACGCAACTTTCGACTTCAGCTTCCGATGGCTGCGTGACGAGAGCGCCATCTCGACGGAAAACTGGAACGGAACTACGGCCGCGGTGACGACTGGCACAACCGCTTCTCGGACGACGCCCCCAGATGTCGTCACTATTGAGGCTGCGTTGCTCGGGAGGAGTACGCAAATTCCCGTCGACGCGGTCTCCACGGCTGCCCCGACTTCAACTACCTGGACAACTGAAACTACCGACTACAGCACTACGGCGACTACCGAGGCCACAGTGCCGGGCGCCACGCCCGT…
ContigA95	GTTTTGTATTTCCAATAAATTTATTTAAACAAAAGGCGAGTCGCTAACGCAACCTAATCACGTTTTCCACCACAATCGAAGCGAAGATTGCCCACTACGTTGCACGACCAACATGCAGTGCGCGAGGGTGGCTACATTTAATTTGTTTCTGTGCCTCTCGTCTTCGGTTTTCAGGCTGAACTTTCAACGTCATGTGCCGCATGCACTGCAAGAAGATTTAGACAGGTGATTCCTATTCGAGAAGATGAGAACGGGCTGCCGTCAAAAGCCTTGGCACGCTCAGCGTTGAATTCGCTCAAGGATCGAGGATTCTGCCGGCCTATGAAGCCGTACAAGCCAGCTGAAGATGTGAAGGACAAAGTTAAGGTCGTCTACGAAGAAGTGTTTGGACAAAAGGCA…
ContigA96	CCATGAGCAGCTTGTGCAAGGTGTTCCGGAGGTTATGCCACCCAGAATTTTTGCCAGCACCCGGATGTGTTGCAGCTTTGCACACAACAACAGTTCTGGAGAAGAACCGAGCAGGTCGCTACAGGGTGACACGCAATCACAGCAAGCCGCTTACATATGAAATGTCCAACCCACCGCACCAGATTGCCCACCGCAAGGCGTGGAACTCATGGAATACAAGCAACCTGCAAGGAGGCTTGCGGCGCTCTGAGACCCTTGTAGAAGATATGTTCATTCGCAAATTTATGACTGGCACATGGCACCGTATGTTTGTTTCGGAGATCCTCATCAAGCGTCGAGCGAACATGATCTTCATTGGAGGCATTGTGCAAAGGGTGGTGATTCCGCGCAAGATGTACT…
ContigA97	GTGTTTGTAAACAAACGCCAGAAGCAGCTGCTTTGGGCCGCGGCCGTTGAGAGTTTCTTCAAAATTCGTTTTAGGGTGTCGTGCATCACATACATTAAGCGCGTTTAACTCGCAATAAGCGTTTAAGTTAGTCAACGCTCCATATCGCGAGCGCAGTATGTTTCCTGTGCACGCCCGTGAGGTTAACGCACCGAAACGTAGTACAACTCCGGTAAACGCAATTTAAGCCTAAATGGGCGCTGTCAACGAAAGGACGCATCGGCGCTACCGTTTGGGAACCAATTAACTAACATAACTTATTCGAACGGAAGTGTTCATTATGACCTGGTTTATTTTCGTAGCTTTAGCTGACGCATAACCACCGGGCTAAATACTGCCATGAAAATGAGGTCATATGGC…
ContigA98	CAGAAGAAAAAAAAATAAGAGATCCTATGAGTCTGAAGATGATGAAGGGGCACCATCACCTCCAGCTTCAATGATAAGACGGAGAAAACACAAGCGACCAAGAAATTTAGAGAATCGGCCACTGCCCACCCAGCCACGGTCATTGGAACATGAAGGGTATGCAGACAAGGCAGGGCGGCAACCACTGCAGCAGCATCGCACCACAGGCCAGGAAGGGGCTTTATTGACTAGACCCAATATCAGTGAAGTGCCTGCGTTCGACTCCAGTTCACCAGCAGGCATTAGGCCATCACAAAGAGCCCCTTCACCGAGAATGGCATCACCTGAGGGTCAAAATGTTTACAGAGGTTCATACAGCAACAACTGCAGACCTCTGGACAATCTTGAAGGGCCACCATT…
ContigA99	AAGTTTTGAACATCGTCGCATTCGTCTCCGACGGCGTCGTCGAGGCTTGCGTACGAGAGTTGCTGCTCCGAGGATAGTTTCCATCCTGAAGCGCGCAGCTCTATAAGTTCGAGCAGGGTCAGACGATCATCCTCCGGAACATCCGACGACAAGAAAGCATCCCGCAAGCAGGCCACCAGCGCCGCCATGCGGGCAGGGGCACCTCGTTCAGCAGCTTCGCCGGCTGTAGTTAGGGCTCTGCGGAGGCACTCGATCTTGGTGTTGTGGTCCAGCTCAGGCGACCTCAGTACAAGCTTGCAGGAATCACACAGGAGCGCCACGATGCAAAAAATATGTCCGGAGTGGCACGAGCCCACCGATGCAGCCGTTCCTTTTCCAGGGATGGATGACAGAAGCACG…
ContigA100	ACGAGTTTCGGCAAAATAAAATAGTTTCAAAGCTGAAAAAATGAGCTCTACTGCTTCGGCAGTGCTGCAACATGTGGGAAGCCTTCCACGTTAGATTTATGAACTTCCCTCGTGAGACCGAGCTGCCTTTGCACCTGCAAACAGGAAACAATTATTGCACGTTACTCAAATTCTACGTGCACATACAGAGTGTTTTTTTATGATGTAGCCACCAAGTTCAATGTCCTCCCAGCTCTTCCTTCCCGTCTTGTGTCCGCTGTTGTAATTATTAGGGCGTGGTTTCCTTACAACATCGGAATCATGGACGCGCAAAGGGAGCCGAACGTCCTTGGTCACGTCTCTAGGGTGTGCGATGATCACCGTAACCTTTTTCGAGAAGGGCCACTCGACGTAGTCATC…
ContigA101	GGGTGTTCATGGCAGCCGGCCGTGTGGTCGTGTTGGTGCGGCCACCGGCAGCAGTGCAGCTTACGGGGCGGGCTCAGCTCCGCGTCCTGCATGGCATCCTCGATATTGAGGGCCACGTGATCATAGGCGGGACCGCGGCTGCGCGTGTACGGCCCGACTGCTGCCTCGTCCATTCGCCGTTCCCCAAAGGCTTCGTGCACGTCAAGCCCCTCCCGCTGGAGGTCCCCAGGAGCATCGGCAAGGCGATGAACCTGCGACGGACGCTGGCCCAGCTGGGCATGGACGAGGCCTGGACCAAGCTGAGGCCGCTGATTGGGCGGGGAACGGCCGTCATGCTGCTTGAGAAGGTGCCGGGAGGCAACTGGCCCATCGGGGTCAAAAGGGACTCTCAACTGAGGG…
ContigA102	AGAGATGACGCGCGAAGAACTATGACGCCATGGTTTGATCTTTCAAAGCCAACAATTTGACGAGACGACGCGTAGTTGTAATGTGGCACCCCGCACGCCGGTATACGTATCAATGAGTAAAATTTTTGTCTTAAGGTAAATAGAAAAGTCAATGCGACGGTCGGAGGAGTGGCTACCAGTGTCGAGGTATAGTTGATTGTCTGGTCGCCTGCACCACTCCGTTCCTTTGGGGAGACCGGTTAGTGCGGAGGGCCGACCGGTTTGGTGGCGGGTGCCTGACCGTTGAAAACATTGATGACGTTGTCCACAGCGAGGAATCCCATCTTGATACGAACGCTGACCTCGGAGCTGCCGATGTGAGGAGTCACAATCAGGTTCCTCAAAATGAGCAGCTTGCTG…
ContigA103	CTTAGCTGCACTAAACAACTGCCGAGCTAACGTTAATCACGAGGCGAAAATCTCACCCACGTTTTCACAGTCTTGAATTTAAGAGCCCATGACATTGTGCTGATCGCACCATCGATTAGAAAGTAGTATAAAGACCAGTGCTGACTAGTTCGTGTAGGCACTCGTACCTTTTTGAGCACATACGTGGCGTCATGACCATAGAGCACAATAATCCGGGTGAGGAAAGCAGTATGCTTTCCATGCATTCAGGCATATGTGACGACTCAAACGTGCGTTTTCTTGAAATCAACGCCCATAGACTGGCCTTTCCGGACCACTGCCACACCCGCGAGCACGTTTCTGCGAAGAGAGAAGAAAAAAAGAGCCACCTGCCCTTTTGGCCAGAGACCGAATGTGTTC…
ContigA104	AAGTGGAAACAATTTGCTTTGATTCGCTTTGATGCGCGATCCCGTTTGGGGCATTACAGGGTGTAGCGATGCTAAGGTCAAAACGAGATCTACGGTTTCCGGGTGACAGAGGGGCACCTCCACACGTAAAGTTGCCACCACCTTCAGGATAATGGGCGCCTCAATAAACGCTCCGTGTCCGCTGGTCGTATCATCATCCGAGCCCTGGGGTAGGAATGATAGTGAAGGGGCACCGGTGATCCTCGCAGGCTCCACTCGATTCCGTCGGCGAAGCTCTGGTGTGGCCCGTTCAGGTTGAGTCCGTTCAAGTTGGCCGAGTGGCAACTGTTGTACCACCAGGCGCCCCGAAAAGTGGCGGCGCAGTTCTGGGGCCACAAGTCGTTGTCGCGGTCGAACGTG…
ContigA105	GGCCTGCACTTCAAGCCGGACGACCTGTCGGTGAAGACGCGCGCCGGCATGGTCTTCATCACGGCCAAGCGCACCGACGGCAACATCACCCGCGAGTTCGACCGCAAGGTGCCGCTGCCCGACGGCGTTGATCCGCTCACCGTGCGCGCCCTGCTCAGCCCCACTGGCGTGCTGACCATCAGGTCTCCGCGAAACCTGTCATCGCGATACACCTCGAACATCTACGAGCGTCACGTGCCGGTCCGCATGAGTCTGTACTAGAGAGGGCGAAAGGAAGAGAACAGAGCTCGCGCGGGCTTGTGCTCAAGTTAAAGAAAGCATATACTTCGCTTATGCAGAACAAGCAAGCGTCCGTCAGCTATGCCTACTAGTGTTTCAGATTTCGGAAAATACTATAAA…
ContigA106	CGGCCGCAAAGTCAAAGTCCCAGTGCTCGCAGAAAGGTGATGCCGACAATGTCGAGCCCACAAAAGATGACAAAGCGGATGGACCCACTGTCAGCGCTCCAAAGGCTGGCGATGAAAACGATGACCGCGATTACGATCCCGTGCAGGCCAAGTTCCAAAGCCACCCCGAGAGCTACAATGGCGCCATGCGTGACAACTACTGCTGGAGCCAGAGTATCCACGACATCGACGTCCGAGTCAAGGTCGCTCCGGACGTGACGTCGCGTAACCAGGTCCGCGTGACCATCGGCACCAACCACCTGAAGGTGGAGTTGCTGGACCTGACCACCAATACGTGGTCGGTGCACGTGGATGATGACTTACACTCTCGCATCAAGCTCGACGAGTCCATCTGGACTC…
ContigA107	CCCTTCTAAAACACTTTAATGGGTGAACCTCCAAATGATGCTCAGTGTCAAAAAATGACGAAAATTTTGTTACAGATAGCACAAGATCTGTTGTTCTTCACTGTGAGGACTAGGAGCAGCCGTAAGGAGGCATTTGTTTCGATGGTCCTATTCATAGACTGCACACCACAAAAAAAACAGGACTGTAGCAGCCGATCTGTTCTTTGCAAGGCTACTATGTAGCCAGCACACAAGTTTTCTTGAAGTTCTTTTTTTTTCCCACCGGAAAGAATTCAGGTACAGTTCTGCCACCTCACTAAGTTCAAAAGCGCCGCGCACAGGTCACAAAATGTTCGTGTTGCAAGAAGGCAAAGGCCAGTTCTTGATGAGCAAAGGCCATCAAAATTCTTGCGCGAAAGA…
ContigA108	GTTGTACAAACCGGAGCTGCCCGTACTGCGCTTCCCATACCCCCTCCATTCACCCTCCGTCCCCCTCCATCCTTGGTCCGAGGCACCCTTGAAAGGCCTTGATGGGAACGTGTTACCTGTCGGCGCACTGGATTTGCCGCTGCGAACCGAAGCCATAACCAAGTTCATTGCCGCCGTTCTCGTCCTCGAGGACATAGTTTTGGGTGGAGACTACCTCTTGTCGTGTGAGGTTCAGCTCATCATAGATGGCAGTGCAGTGAAGTGCCGCGCTCCCGCCCAATAGTCAGCTTCCCCGATTCCAATGTTGAAACGTCCCAACAACAGATGTTCAGCAACAATTGCATCCTCATTGACCAGCAGGAGGCACATCTGCGGACTGCACGGCAGTCATTGGTCGAG…
ContigA109	AAGGACCTGCTTCCCGGAAGCAGCATCTAAAATATCACAATTGTTGCTCCTTGAGCAGCAATAAAATGAAAGCAGCATGTTGCTGAAAGCATTTCTGCGTTACATTATTTCTTGAAAATGCCGGTGGGCAGGCATGAAGCGCGACAAAACATCGGTGACATAGAGGGGCACGTTCTTCATTTCACTTCAATCGCTCGCAATTTCGAGGCTTGCGTCGGTTGCACGGATTCTACTGTTTCATGGGCATCTGCAACAGTGAAACCTCTTTTTCAGACTAGGCACTCGCTCTTAGGCACACATAGGGCCGCTAGTCAGAAGGTTGAATACTGTCATGGCAGATATGTACCAATTATTTGCAAACAACTGCCAAATTAGAGACTGGTGATAAAGTCAGCATGT…
ContigA110	GTAACAACACCATCATGCGCAACAGGACGCTGGTTCCGGCCCTGAAGCTGAGGCATGAGATTCCCGGTGACATAACGGTTGCCGAAGACGACGAAGCGTTTCTAAACTGCATACCGAAGGTGCCTGGATCGAGCGTGGCGTGGTTCAAAAACGGGATGATGATAAATGGCACCGAGCCCCTGCCCGACTTGTACGTGGTTCCACCGAGCACTCTGTGGATACGTCGGATGCACTCAAACCTGACTGGCAGCTACACCTGTCGCGTCATCACGAATCACCTGAAGGCAGAGTCTACGAGCGTAGTCGTCATGCAGAGAACGAAGGCGAGCGACAACTGTGGCGTCCAATTCCGCAAGAGCCCCAAAGACCGGGAGATTCCCCAGGGTGAGACGATGGTAA…
ContigA111	CGCTTGTAGAAGGGAACTAATGCAGTAGACCACCTGAGTAAGCTCAACCAAACAAGCCTAAAAATATAACTCAATAAAAAATAATTTCTACTCAGCGATAGAACATTCCTGGATACTAGAATAATTTGTAACTGTTTTTTATTAATGTTACACTCTGGCTGCGCCTTATTTAGCTTCGGTAAAACAAAATGCCGAAGAAGTACTCTGATGGCAAGATGATACCGCATTGCGCACAATGCATTTATGAACCAGGTGTTGAGGCTGCACCCCGACGTAATGCAGCGTTGGCGTATCCGACGTATACCGTCGGGTCTCTGTGGAACTAGACAAGCTTCTTGACGGTGCCGAGCAGGAGAACGACGTCGGGTCTTCTCTTGAGCATCAGCAGCATGAAGGGCC…
ContigA112	GGTTACACACAACTCAGTTTTGACGTGTCGACATTCAAAGGGGCACCTCCACCATCGATGAACAGAAACAGCGTCGTCTACCGCGCTCAGAACACCCTCGTGAGGGCTTACAGTTACTTCGGCGGCAAGAGTGACGTACCCACGGCCGCCGCCACGCTGGCTGCTGAGGCGACCGGTCAGCCGACTCGCAGTCAGCTGAACGTGCAGCCGCTGGCGCTGCCCCGCAAGGCCAACTACGAGAAGGAGTCGGTGTTGTCCCGCTACCTGGTCGCACTGAACAAGTTCGTCGAAAACCACCGACTCGAGATGTTCTGGCTCACCCTGTACACCCTCGTGCTGTTTGCCATCTTCTGCGAGCGTGCCTACTATTATTCGGTGGAGCGCGAACACGGCGGCCTC…
ContigA113	ATTCGCCACACCCAAGTAAACACGATGGGAATGTAGATGCGCGCGACTTTCGAGACGGATGAATGGGTGTGTCACCTGGATAAATCGAGAGATCTCTTAGTTTTAAAAGAACCGACATCTTGTATCACTGTTGTTAATGTTGCTAGAACGCACAATAAACCCCCCTGAAAGAAAATCCTAATTGTGTTTTAACTGTGGCCGAGTTATTGTATTTTAAACAGCGCTAGCTCGCGTATTTGGTGACATGCTGAGCAGGTGCGAAGTGACGCGACAGCTCCGAAGCCGCACGGTGATCAGTACACTTGATAACTGACAAGGATTACATGCACATGCGTTTGCACGGCTTTCCTTACTTCTTTGTGGCGCTGTCCACTGGCTGGCCTGCAGATCAAGGCAGCG…
ContigA114	GGTGACTGCTTGTGGCTTGCGTAACTGAAAACACGTCTCGAGGTTAGCGGCCGGATGTGTGGGCTCAACAAATGGATCTTCAAAATGGAGAAGTTTGAGAGTTTAGAAAGAAAGGTTGCTCTGCTGCAACGCTTCGACAACACAGCCAAAGCCCACACCAAAGCCGTGGAGGGTTTGAGAGATACCATTGTAAAAAGAGTTGATGAATTCCTCCAGTTCAACCAGACACACTCAGCAGACCTGCTGCGCAGTACGCAGAAGCTCTCTCAGGATAGCCCTCCTGACAGTGGGGAGCGACCCAGCGGGGAGCAGGGAGCGTGCTGCGGCGAAGGGACCCTCCCAGTGGTGGAAACCTATGAAGACCTTGTGGAGTATTTGAGGTCCCTTGGTGCACCCTCA…
ContigA115	GTTGGTAGGCGTCGGTCTGGTTTGCATGTTGTGTGGGTTCTTGCGGCAGCGCATCGCAGGATTTTGTTGTCAACGCTAATGAAAAGATGTCGTTTGCAGTAGTTCATATTCAAGAATTTAACACGGTCACCGTGGTACCATGCAAATGGATCAGAGGACAAGCATGTGCATGGCCTCCAACGAATGCTGACGTCGCTGCTCGACTGGCCAAGAAGAGTGTTGATCTGGAACCACACTGGAAAAGATATGACGTCACTTTCATAGGCTTATACTCTTCCTATGAGAAAGCAAAAGGAAAGCTGAATGACTTGCTGTGCCAAAGTCCAAGCAATGAAACTGAAGCACCTCCTGCCAAACGAAAATGCCAGAGAACTTTCCAGAAAACCGTATATTTATCAG…
ContigA116	AGGTGTGAGGGTGCCAAGCAGCTGGCGAGCGGGTACACAATAGCGAAGTGCCTGTCCAGTGCTATGCTCACGATCATGTACGTGGAGGCCGCTAGTGCGAAAGTCTGGATAACCTTGAAGACTCGGCAGAACGCATCACCGGCAATCCAGACGCGGCCCATGATCTCCCATACAGTCTGGGATGTCATCGTCACGGTTGTGACAAGCAGGTCGGCAACGGCGAGGTTCAAGAAGAGGACGTGGGCTTTCTGGTAGCGTCTGCGGCGATGGTTTCGTAAGAGCTTCCAGCAGACGACGCAGTTGCCAATGATAGAGAAGGCGATCATGATGACGATGACGGCAATCCGCATGTGACTGTGGTACTGTGGTCCGAACATGGATTCTTCATCACTGTCTCCC…
ContigA117	GCTTTGAACATTTTATAGAAAATGTTAAGTCATTGTAGGCCTTTATTCATTTCCGATCTGACAGTACTGAATCACCATACCATGACCCACTAGTGCATGCTTTCCTTGGCTCTTTTAATATGAACTGGCTAAAACAATAAAATTTTCTTTTTTAGAGCACCATATTTAATACACGAAAGTGAGGGGGCCTTTTAAATACTCTGACCTTACAGGAATAAAAGCAGGTGTCTTTGCTAAAAACATGCGGCAGCATGTATAAAGCAAAACTTCATCTTCCTAATTTGTTTCCTCTTTGAGCTAGCTTAATCTTCAAAACAATATGCAAACGCCACAAGAAAAGAATGAACAAGCTGTTTTGTTTTTCCTGCAAACGAATAAAGCATGCCGGTCTGAAACTGC…
ContigA118	CAGAGCCATCACCGCCATGAAGCCCCTGTGTGCTGTCGCCCTGCTGGCGCTTTGCGCCATCGCCTCTGCCACTGGCAAGAAGAAAGAGAAGGTTGAGGCCCGCGGTGCTGTTCTCGGAGGTGGGCTGGGTGGCTGCTGCCCCTGCACTGGAGGTTTTGGAGTCGGTGGTGTGGGCCTAGGAGGTGGACTCGGTGGCGGACTTGGTGGAGGCAGCCGCTACAGCAGCGGTAGCTACAGCTCAGGCTCAGGCTACGGATCTGGCGTTGGCGCGGGTGCTGGACTTGCCTCCGGTGCTGCCCTTGGCTCAGGTGCTGGACTTGCCTCCGGTGCTGCCCTTGGCTCAGGTGCCGGACTTGCTTCCGGTGCTGCCCTTGGCTCAGGTGCCGGACTAGCCTCCGG…
ContigA119	CTGCGAACCTTGCCCTCCTCAATCGGCCAGAACTGGGCGTCACATTCACCAAGTTGCACTGTTGGAGGCTGGTGCAGTTTAAGAAATGTGTCTTCATGGACTCCGACACCCTGGTCCTTCAAAACTGTGACGAGCTATTTTCCAAGGAAGAACTCTCTGCTGTCCCGGACGTTGGCTGGCCTGACTGCTTCAACTCTGGCGTTTTTGTTTTTGTCCCCTCCGAGGCCACTTACAATGCCCTCATCACATTTGCTGGAGAGCATGGCAGCTTTGATGGTGGTGACCAAGGCCTGCTGAATCTGTACTATCATGACTGGTCAACAAAGGACATCACCAAACATCTTTCCTTTATTTATAACATGAACTCAAATGTGTCCTACACCTACTTGCCTGCATACA…
ContigA120	GGTGGCAGCGACGCACTTCTTGTGCGACCCGGGCCCACTACTGAACGCGTGGGCGTGCGCATCCGAGGTGGCCGCCAAGTGGCTGACCAACTGGCGTACGAACTGGGCTACGCAAATGTCGGACCGCTCCGAGGCCTGAAGGACACGTACCTGCTGCGAAAGATGGACCAACCAGAGCGTTCCAGACGCTCGGCGCGGACATTCACTCGACGCCTGACCGAGGACTCCAGGGTCGTGTGGGCCGAGCAGCAAATGGTGAGGCCGCGAGAAAAGCGAGGCCTGGCACAGGACTGGGAGACGCTGCGCTTCAACGACCCACTGTGGAGCCGCCAGTGGTACATCCACGACACGCGTTCTTCGCCGGAACTTCCCGAGCTGGATCATCGAGTCACCAAGGTG…
ContigA121	GGATTCAACTGTAAGAACGCTTGGCAAGACGATTTCGCCTCAAGCCATGACAGCAAAAGACTTGCAGACACTGAGCCGCTACCTGTTCAACCTTTCAGTGCAAGAACTATACCAGCTCGACTACACCTTTATGCTGTCGTTTGGGAGACTGGGAGGCAAAGCGCAACACCTTGCTCTCAGTAAGATTCTTTACTACCTTCAAGTGACGGAACCATACAGAACGCGGATTTCTTACGTGGCCTGGATTTACTGCTTCCTCATGCCACGCAGCCGTATCGGCCCGTGGCGGTTGTATAAGGTCGAAAATTTCGAGGGGCATTTTAGGCACTTTGACCTGCACTGGCACTTCGCACAGGCTATGCAGTATCCCGGTTCTGATATGACGTTCTTGCCTGTCGT…
ContigA122	CAAAAACATTCACGTAATTCCTGAGTTTTCCTAAATTAGCCGCAATGTCATTTAGAAACATACATGCGATGGGAAGATTGTGAAAAAAAGTTTTGACCACCGGAGGTTCCTTAACATAATATAAATAACGAGAACGACGTGACCTCACCTGCTAATGAACACCATGATGCGCACACATTAAGCTGCATTAAACTACAGGAGTTACCGGGTTCGATTCGCAGTGCCGGCCGGCCACCATCCGGTTTATAAACAGGGGACAGGCGGGCTTCAGAGCGGTGACGCAACGCTTGGTGGTGAAGCTTACTTTGCCTGGAAGACTCCCAACCCGTGGCGCGGGTCCGGGGCTGCACCACTCGATGGCTACCCACATGTTCACAGCACTTGAAGTGCCACAGCTTT…
ContigA123	GCAAGAAGGCGGCCCGGTGGTCAAGGCTTTTCGGCGTTCTTGGAACAATGTAAGCGCCTGCTCGTGACCACGTCTTACCGAGGCTCGGTCAAGAACCCTCTAGACGCCCTTGGAGTCGTCTTCCTATCGTTCCTGGCCGCGAGCTTCCCGCTTGAACGGTATTTTCTCAGGCGCCAGAAGTCGTCCCGTGTTGGAGTCGGCAACGCCCCGGCGACCTCTCGGAAACCCAGGGTCACCGACGGCCACTCTCCTATGTCTGACGCCATTTCTCTTGAGCGTCGACAAGGAGACTCGCCGGGCTCGCTGCACCACGGTCCAGTTTGGGGCAGGCACGCCAAGCTGCAGCGGCAAAGGCCGCTGAGGCTGCGGCTAAGGCTTCTGACTGTACCGTCCACCACC…
ContigA124	TTTCATCCTTCACATCGCGCCCACCCTTGTTTTCTATTTCCTCAATGCTGTTTCATCTTTGCTTAATTTTAAGAGGATGTGCTGCTTCAAAAAGAAGATGCAAGCCTTTTTATGTTAAGTCTCAAATTGCAAATTCCTTGTTTTTTAATACATTTGTCGGGTTCAATTTCGTGAAACTAAGGATTCTTTAAATTCCATCGCTTGTATGTTTATTACGAATTTCAAGTAACCAGTTACTGGAGCTTCTACACTCTTCGGACATCCCGGGTTCTACATTTTTTACATCGGGTAACGTTTTTTTTTTTTTTCACTAGCACTTTACTAGCAAATTTACATTCACGGTTAGTGCAAATAGAGGTTGAAAATTTTGTGAATGTAGGGGCTGGAAGGCCTACACTC…
ContigA125	GAACGAAGTCATAGCAATAACAAGAACTTGGGCAGCTTCGCATTGTCAGGCTTAGCTGTGCACTCTATCACCCGATACCACCCATTCCAAGGGGTGCTCATACTGGTAGTGGGTACTAGCCTCGTCTGCTAAAAGTGTTTCGTCGTTTCGTGGAACTCGTGAGCTCGAGACAGCTGCGCGTCTGCGAGAAGCGTAGGAACGTTCGCTGCCGTAGTGCCTACTGTGGAACGATGACTGCCCCGACGAGAAACGGAGTACTTGGGAGGCATGACGACGTTATCAACATTGGCTTGTGGGATCATCAACTGGACTTCAAGAGGAAGTGTGACGCAGTGAACTCGGAGCAGAAGTGCCGGCTGAACGCCGACTTGACAGCCTGGAACCAAGCGCTGCATGAAC…
ContigA126	TTTTACTAGCATTATGTGTATGAAAATTATTATGGGGCGTCTTTTAATTTAGCATATGTTGAGTTTTGGTATTCATCTGTCGCGTATTTTGTATCCATAGTTTTTTTCTCTACGTGAAGCTGCTGGTATACTCAAGCTAAATGGTTGACTATTAATATTAAAAAAAACTCACTGGGTCCCCTGTACATTCCCTTAAAACAACTCGAAGGCGAAAGCCATCTTTTCCTTTGCAGTCGATGTATAAGGGAACAGGCAACACGAGCACTGCCTTCCCGGGTCGCTGTAAAGTGCCGTCTCTATTTCCTGCTCTTGACGTCCCGCAATTTCCAATTAAGGTTAATACAATAAATAATAAATAAGGTTAATACATTAAATAACAGTACACAAAGTGGCGTTCGC…
ContigA127	AGAGGCCTAGTGTGAAAACAAGGACTTTGGTTACGTTGTGCCCTCGATCAATTAAAAAACAGCCGCACTATGTCTTCCGGCGTGACAGTCTCTAATGAAGCCAAGACAGTGTATGAGGAGGTGAAGAAGGATAAGAAGTACCGCTACATCATCTACCACATCAAGGATGAGCGGGTCATCGACGTGGAGACCACGGCAGAGCGTTCAGCCACCTATGCGGACTTTTTGGAGCAACTGCAAAACTACAAGAACGAGTGCCGCTACTGTGTCTTCGACTTCCCTGCCTCCATCCGCGCTGAGGGTGCTTCTGAATGCGCCATGTCCGTCGACCGCCTTGTCCTCATGACCTGGTGTCCCGAGCAGGCAAAGATCAAGCAGAAAATGCTGTACTCCAGCAGC…
ContigA128	CAGTGACATCGCAGTTGCAGCGTCAGACGACAACAACCTGCCTACATACTTCTTTACAAATAGGTCAGCAACGTACGTTGCGGGTACGGAAGATGTGTCAAAGAGGTTCGTCACGGGCGGTTACAATGGAACGGCCGGTAGCGACATCCTACGAGACATGACGTCAATGTCCCTTAGGGTGCCCCTTATTGCGATAGCTTCCTCGGTGGACATGTTCCCACCCAATGCACGACGACAGGGTCTGTGGGGACTAGCTTTTCCACACCTCACCAGGCAACAGAGTTTTATGGAGGCCTTGACCGCTGAAAAGGGCATCACTCACTTTGTGCTCTCCTACTGTGATAAGCACGAAATGGGCTCGGCACAAAACTTTGGGGCATTGAGCTTCAATGCAAAGAT…
ContigA129	CAACCGTCCGCCGTTACGGACAGCCTGTCGCTTCGCGGAAGAATCAGCTACGCGCCGCGCTCAGTCGCTTTCGCCGCCGGTTTTTGTTTCTTTCCCGAAGTGATGCTAACGAGCGAGTTTGTGGTGTGAAGAGAAAGAAAACAAAGCGAACCTGTCGCGCAATGCCAGCCGCCGCGGCTGCTGATTTCGCGATGGACGGCGGAATTTCCACGCTGCCCGCCGCCAGCACGGCGGCCTTCTCCTTCGAAGACCTGTCCCTGGATGAACTGGGTACCGACCTGGACTCGCTCTTCTCCAGCGACAGCGTGCAGGACGACGACAGCGCCTCGACGTCCGCCACATGCCACCAGACAAACGACGGCTCGGACAGCGCGTTGATGCAGCTTCCCGAATTCGGCA…
ContigA130	GCTGCCCTCGGCAGGGTCGACGAGCCCTCCTGCGCCATCAAGTTCCCACTCCTCATCAGGCCTGGCAAGAACCCGCAGCCCGACCAGGAGCTGGTGACCATCAAGAACGGCAGCAGCATGAGCGCTAACGAGGATGTCGTCGAGATGCCGACGACGATAGATCACGGGCCCCGCCGCGTCACCGCTACAGTCATCGACCACAACCACACCACTTTCATAGCTGCAAAGGAATTCTGTATGGACAAGGACGGCAGAATGTCCTTTTTTACAGGTGACACGGGAACAGTGACTGCCATTGCACAGAGTCGGATTCGTGATGGGGAGCTTCACAGCAACAATGGCTCCTACTCTGCAAGGAAGAGCAAGAGGTCCCGCAATCACGTGGACCCTACCGTGATG…
ContigA131	GCCGCCGTCGTCGACGAGATTCACGCGATGCCTGAATGCAAAAACCTCACAGTGCAGCACCACATGCTCACACCTGTACAGAGAGTGCCCCGATATCAATTGCTGCTCAAAGAGTACCTGAAGAAATTGCCAGAGTGCTCTCCCGACAAAGACGACACGGAAAGAGCACTGGAGCTGGTGTCCAAGGCAGCCGACCACGCCAATCAGGCCATGAAGAAAATTGACCAGTTCAAACAACTGCTGGAGATCCAGGACTTGGTGGGTGGCGCTGTGGACCTGGTGAGCCCGACGAGAGAGTTGCTGCGACGGGGAAAAGTCACCAAGATCAGTGCCCGCTCGGGCGACCACTTCGAGCGGTACTTGTTTGTGTTCACCGACATGGTGCTAGTGTGCAGCGTG…
ContigA132	GCCCCATAAAATAGCGTCAAGGCCGGGGGCGCATGCGCAAAACCCAAACGGCGTTTAGGTTTTGCGTTGCGGATGCTATTTTTTTAATTTAGAGGAAGCCAGAAAACTTTGCCCCAAAAGCTTTGCCCCAAAAGCGTGCTCCAAAAGTGACGGCACTCGGCCAAGACTAGAGTGAGCAAAAATTCGGTGAGTGTCCTAAGTGCCGTACACCCTATTCAAAAACTCTTTGCACCTGCTTGACCTAAAGCGTGCATACGTAAGAGGCATTGGGACACCAAACTCCCTATTATGTGTATTTTCGTTGTGATGTGTTATTGCCTAACGAGGAACGCAAACCTAAAGAAACTGGGGTTGTGTGATAGAATTCCCGCAAATAGGAACAAAGCAGATCTGTGGGTT…
ContigA133	ATTGAATATACCCGTCCGCTTGTTGGAAAAAGATGGTGCCGGGCTCGTGTCGCTAGACGTGACTGCGTTGGAGATGAATCTCCAGACTGCCAACAAGCTCAACGACGCTCTTCGAAATAGCCACACCATCGAGGAACTCGCTGTCGGCGACAACGTTCTCGCTGCACTTTCTTTCCGAGACATATCGACCCCGTTCGTGCGGTACTTGGAGAAAAGCAACCCGACGCTCCGAACGCTGGTCCTTAAGGGCTCCCTGGTTACGTTCGAACCGGAAGCGTTGGAGACGCTAGCCCGAGCCATCTGCCGTGTGAGTACGCTAACGGATCTAACCATGGATGGTGATGCAACGAGGCGGAAATGCGCATTGTTGCTCAAGGAGCTATTGCAAAGCCGATACTT…
ContigA134	CTTCGTCTACGAGCCGCGCCATCAACGCCGGAAAGGAGGGCCACTGTCGGACATTGCGGTAGGTGAAGCGCCTGCTGCAATGTTCGCATGGCGGGAGGAAACCCAGCCTGGAGTCCGCTGCACCCGAGCCCGGGCTTTCTGCTCAAGTGCGGCAAGGAGCACGAGAAACTCAAGCTCCGCATTCGCTCACAGTTGCAGAGCCACATGCTAAGTCTGTTTGAAGACGGACTCTTCTCGGATGTGACCATCGAGTCATTGCCAGGTGACTCCTCCGATGGTCCTGTATTGAAAGCTCACAAGGCAGTTCTCTTGGTGAGAGTGCCTTTCTTCTGGAAGCGTCTTGTCGAGAAGTGTGCAGTCTCTGGCAAAGGAACCAATGAGTTTGCTGTGCCTCTTGAC…
ContigA135	AAAAAAAGGCTAACACGGTAAAGTATGGCAACGGTTGTTTTGGGCGGCTGTAGGGAGCACATTGGCAGTGGGCACAGCCGTTGGCGATGCCTCTCGGTGGAGGCACCTTGCACTTGACGTCACAGTTTTACATGACGCCAGGAAACACAGTCACTGGGATTTCTTGGTGCAGTCCTCGCGTTGTCACAGCAGCGATCTAAAAGGAAGGCCAGTGGTCAAACATGCCGCAAATTATGCATTGCACAGTTAAGTCATTTCATAAATGTGGCACAGTGTTGGTGCGTTGCGGGGTGCTTTAGCAGGCAACGTCTGTTGCAAAATGTCATCTGGTTGAATGTTGCCTTGCCGTGAAGCAACAAATCTGGGGCTGTAAAATGGCTCAGTATGTGTGCCTTTATA…
ContigA136	CTGGGACTCCCAACAGCCGTGCAGCGAGCGGCACATTTTCCTTACGGGCACAGTGCATGGAACGCCGCACGAAGTGAAAGTTATGCACGTGAGTATGGTAACACAGGTGACATGCCGCCCCAGCTCAGTGATATGCGATCGCAGACCCCGACTTACCAAAATGGCATTGCCCCTCGGCCCAGTGCGTTTGTCCCGGTGCGTCCACAACACACTTACAGTCACCAAAGTGCCTTGCCATACCAGGGGAACATGTACAACGAGCAGTCGCAAGGACAAAGCTACAGCCATCACAGCGGCATGGCTCATTCGATGCAGCCTCAGCACAGCTTTTACGATGCAAGGCCGCAAGGGCCGGGCTACGGTAATCATGGTATCATGGCACCTCAGCAGAGCAGTTTC…
ContigA137	CTGCACCTCAACGTGAAGAGTGGAACTCTGGTCTGCCACAATGCAGTTTACTGTCATCTTCGCTGTCCTCGCATTTTCGATGGCCGTGGAAGCTGTTCCGTCGGCTAGGACATTCGCTTCGTCGCAGCATTCGGCACACAGCATTCCTGCTCACAACCACAACTCTCATCAGCACATCTTCCCAGGCGTCCAGCAGAATACCGCTAACCACGGCCCTCAGGTTCATGTTGAAGAAGACTCCTCCATTGCGGTTCTCGTCTGTCAAGTCGTCAAGGTTCCTGCTGGATCTCCTATTCCTCAGCCAGCACCCGCAGTTCCAGCCACGACCCCAATAGCTGCCGGCTCACCCTCTATCCTAGTGTCTTCACAAGAGACTCTGTCAGACTTAACCACCCGCGT…
ContigA140	AACAGCCTGCAGTTGCTCCCGTGGCGCGCCAAGTGCCCCTCATCACGGGTGGCAGCACTGCTGTGACGTCCAACTCTCTGCTGATGGTGAAAGTGATGCCTAGCAAGGTGTTGCCCTCCAAAGTGCTCCAGGAAGAGATCCAGCAGTTGGGTACGGCTAGCCCCCCCACTGGCCCACCCGCTAGGTCGGGTGCCGGTGGCAGCAGCGGCAGCATGCCGCCACCGGCCGGCTCAGACGGCTCGAATAATGTGTACCTCTGCTTTGTGTAGAGGCCCAGTACCGCAGGGTAGTGGATGGGCAGAATCCTGTGCCCTGGCTGGCGCAGCGTGGGGTGCTCCAGACAGACTTGCCATGCAAGTTCTGTCGCGACGGCAGGGCCCTGCTTGAGCCGGACAGTGC…
ContigA141	GGTGGCTACAGAAGTGGATATGGAGGTGGTTATGGAGGTGGTTACAGAGACAGATATAATAGAGGTGGTTACCGTGGAAGTTATGAAGGGCGAAGCCGAGTGGTGCATGCTGAAGAAAGTGTTACTGAGACCAGACGTGTCACCGAATACGGTGATACGAGCAGCAATGAAACAGGAACCAACACCAGATACGGAGGCAGCAACAGAGGTGGCTACGGTGGAGGCCACGGTGGAGGTTACGGTGGAGGCTACGGTGGCGGCTACGGTGGTGGCTACGGAGGTGGCCATGGAGGTGGCTATGGCGGTGGTTACGAAACGCAGCGACGTATTTCAAGCAACCTCAGAAATGAAACCGACAGAGTGAATGTCAGCGAATCTGGAGGAGACCATGGAGGCGGT…
ContigA142	CATCACTTCCTCCTCGACCGTCTCATACAGGGGCAGCTTCTTGCCAATCAGCTGCTCAATGCGTTGATACAGTTCCACATCGTACTGAGTCACGAATGTTATGGCCTTCCCGGAACGGCCTGCCCGAGCTGTTCGTCCAACCCGATGGATGTAGTCTTTGGAGTGGGTTGGGATGTCAAAGTTTACCACACAGTCGACGTGAGGAATGTCCAGACCTCTGCTTGCAACATCAGTGGCAATCAGTATGGACCTGTTCTTCGACTTGAACTTTGTGAGGGCACCCAGACGCTTTGCCTGTCCCATCTGTCCGTGGAGTGGTATAGCTGTGAAGCCCAAATTTCGCAGCAGCAGAGCCGTGCGCTGTGTGTTGCTGCAGGTGCTGCAGAACACCATGAACGA…
ContigA143	GTTCAAAAAGCGCTCTATGCGCACATGTAGGTGCTGATAATTTTGCTTAGGCAAGATCTCACGCATTCTGCAGGGCTTCGTGCACGCCATCACAGACTGGTTCGCCAAGTATGGGGACGTATTCGGATTTTACAATGGCGATCTTCCAATGCTGGTCGTGAAGGACTTGGATTTCATAGCTTACGTTTTCGTGAAGGACTTCAAGAACTTCACTGATAGAGGTGTTCTCATGCGAACCAACCAAGAGCATGGCGTCCTGAGTAACAGCCTCATAAATGCCAAAGGAGCAGAGTGGAAAAGAACACGGAGCTGCATGTCACAGGCTTTCACTTCCAACAAGCTGAAACAAATGATGCAGGATCTCGAGAAATCGGCCGACCTGTTCGTCGAAACGCTGGG…
ContigA144	AAACATGGCGGCACCGCCGGACGCGAAAAAGCGCAAACCAAACGACGAACGCAGGCAAGGTGTTTCGACGGTGGAGCAGACGAGGCAGTCGCGCCGCAACTGTCCCTACCTGGACACGATCAACCGAAACGTGCTGGACTTCGACTTCGAGAAGCTGTGTTCGGTGTCGCTGTCGCGAATCAACGTGTACGCCTGCCTCGTCTGCGGCAAGTACTTCCAGGGCCGCGGAACCAACACGCACGCTTACACGCACAGCGTACAAGTGAGCCACCACGTGTTCCTCAACCTACAGACGCTTCGGTTCTACTGCCTCCCTGACAACTATGAGATTGTCGACTCCTCTCTGGACGACATCACCTACGTGCTGCGGCCGACATTCACCAAGGAGGACATAGTGCG…
ContigA145	GTACGCTCTACAGACGCTGTGGGCATTCGCTGGGGCTTCCCCAAGGGCATGCTGCTGCGCTGGTTTGTGCTCCTGTACGACCTGGAGATTGTCGAGGAGGAAGCTTTCCTCAAGTGGAAGGAGGACGTCAACGATGACTACCCGGGCAAGGGCAAAGCCCTCTTCCAGGTGAACCAGTGGCTAACTTGGCTGGAAGAGGCTGAGGAGGAGGAAGAGGAAGATGACGAAGACTGTTCGGATGAAGGAGACAACTGATATTCCGCCAGCAGGACCCAATAAAAATCGAAAGAGGGGCGTGGAGCAAGACATTTTGCTCTCAAGACAACTGCGCAAAAAGAACCCTACATTTTCTGTTTTCAGCTTCCCCGTCTTTATTATTTTTTTTCCATTGCGTGCCTT…
ContigA146	CTTGTTCGTGTCAACGTGCCGACCACCTTTTGCAGCCCGCGCACAGTTTTCAAAAGAGTGTCGGGCGTAGAGAAGACGACATCGACGAAGAAGCTGAGTCGGCTTCTGAAAAGTAACTCGCGTTGGTCGTACTTGTTTGAAGTGCGGGCGAAGAAAAGTACTACGTCAGGGCACGCTTGCCTCCTGAAATGTAACTGCCCTAGTTAAAAAAAAGGATGACGTATTATCAACTGCCGGTAAAGCGAATCTCTACCGTTTGTTACGTCACGTTCATTGCGCCGCGAGCAGGCGCACCGAGGGAGGAGTGCTACCACCACCCCGCGGAAGGCTTGAAATGTTCGACTGCCCAGGAATAACGTGCATCGCATTTCGCTTTTGTGTGGTGATGGACGCGGAGTG…
ContigA148	CTCGCGGCCTTGCTTATCGTCGCGCTCTGTTCGCCGGCTTGCGGCACCGTGCGCGACCTGTTAGGCCTGCTGGACGTGCCAACGCATGACGGCGTGATTCGCGTGTGCCGACTGGAGACCAGCCAGGCCCTGGTTCAGGCCGCGGCCGAGACCAGCGGTACCACGCTCGTGGTCCGCGTCTCCAGCGACGCCGGGGCGAGGAAGCAGCCGTGTGGAGCCGAGGACGCCTTCGAGATCGCCGCCCAGCTGTTGGAAGGAGACAATGTTAAGTTCTGTGATGTTCCCGAATCCATCGTCAGAGAGACCGTCCCCACCACAACTGTGGGCAGCTGGTTCCTCTTCCGCCAGGGCAGAGCGGTCCCTTACACTGGCAGAAGAACGTCGTCCTCTCTGCTTTCC…
ContigA149	ATATGTAACAAAACAACTTTATTGTTCAATACACATAGAAAAAATAATACATCACTCTTTGGTCTTGGACCCAATGCACAAATGCAAGCAATAATCATTGTACATTTGGGCATAGTGGATGCTGCTATATGCAAACAAGATATACTTTCAATCAATTTAGTCAGGAATATACAATAATCACCATGTGGTTATGCAACAGCTGGCACACAAATATCTAGTCTCTTTTGCATAACATATTTTAAATGACCTGCAATACCTCAGCAGTGGTTAGCTTAAACTACAAAAACAGCTTTGCAAAGCTTTTTAATTTGAGCCCTGTAATTGGCATGAAAGTATAACAATAGCGATACATATCAGTGCCTTTATGTTAATTAGTAGTATTCGTCCATGTCTCCACAA…
ContigA150	CTGAAGTTTTACAGGCAGATGTTTGCGATTCGTCGTTTGGAAGCGGCGGCAAACAGCTTGTACAAATCTAAAATCATCAGGGGTTTCTGCCACCTGTATTCTGGTCAGGAAGCCTGTGCAGTGGGCATGGAGGCAGTCCTCGAGAAGGGTGACAGTGTCATAACAGCGTACCGCGCTCACGGCTGGGCTTACCTGCGAGGCGTGAGCACACCCGGGGTTCTCTGCGAACTAACTGGACGAGAGCCAGGCTGCTCACGAGGCAAAGGAGGCTCCATGCATCTTTACTGTCCCGACTTCTTTGGAGGGAACGGTATTGTTGGCGCGCAGGTCCCACTGGGAGCCGGCGTTGCTCTGGCCCACCAGTACCTTGGCACGGACAGGGTCTGCCTTACGCTGTAC…
ContigA151	GCGGTGCACGCCGTGCAGCGGGGAGAGATGAGCGTGCACCGTGCGGGCACCTACTTTGGTGTACCCCACTCGACGCTCGAATACAAGGTCAAGGAGCGCCATCTGCTCAGGCCCAAAAAGCGCCGCCAGCCTGATGGCCTGCTCGAGGCGCTCATCAAGTCTACACTGGACAAGTGACACCAGTGCCTGGCCGGAAAGCGTCCCTCATGATAAGCTAGTTTACTCTGTGATGACCATGGCGAGAGAGATAGTATTTTATATCAGACTGCTGTTGAGCCAACTGTGATGACGGCGCTTTCCGGATCTCGTGCCTCGGGGCCCAGGGCCCCTGCCAAGTGCCTGCCCGGTGTACTTAGAGAAAGACTATTTTTCCATGCAGAGTATTTTTCGCATAATTCA…
ContigA152	ATCACTCTGAGGCTGAACTATACTTCTCAGCATATGCGGAAAATCGCTCCTGTCACTGTAGGCTGTTTTTCTTTGCGCGTGGCTGGTGGGCTGCCGCCCTTCGTGACGATGAATGCGGCATGCTGCGCAAAGAAACGCTGCGCTGTGTAAAGCTGCAAAGCACCCACATCAAGGCTGGTATCTCGCTTGATTGGTTTCCCCTTGATTCGACAAGAGTTCAACGACATGGCACATCCGCTCACCCTCGATTCGGTCTGGCTAGACAAGGCAAAGTACGACGATGCCGAAAAGCAGTACCTGTGCTACTTGAACAGGGACCAGCTTGCCAAGGCTAAGGAGTCTTCCCAAAGCTCCCAAAGTTCCTCTCTAGTCGATAAGATAGCCCAGGCTCGGCAACAA…
ContigA153	ACACAGTTTCATTCTTGAATCGTTTATTTGATGCCAATTTTCTGGCTTTTCAAATGCACAGACATCGGTAGAAATGAAAAAAATCTGGTTCTTGCCGATTTGAAAAGTTGAAATTGATTTCATTCGACTGTAAAAACCAACTCTAATAAAAATTGCATGCGGCAGCTGCTTGCACCAGCGCCATCTCTCAGGGGAGTGCATGAAAGTGCCTGTGGTTGTAAGGCTTTCGTCATTTAGTACACGATTGGGCGGGTGTAAGCGAAGGCAAGCTGCTTGTCCCACAGGAAGATGCCGGTCTTGAAAATGGTGTACACACGGCGCAGGAAGTTCTGGCCCAGCAGCCAGGTGGAGGCACCAGGCTGTTGGTGGTCCTCGTCGACAACAAAACCACTGTAGCAG…
ContigA155	CGTTGGCGACTTTCGCTCCTTATTCGTGAGTTTAAAATGCTTTCACTTACCATAAGAGAGCTCGCAGCTCATTTTAAGAGCAAAAAGTATTCTCCTTTGGAAGTATGTTTGGCCTGTTTGAAAGATATCAAGGAAACCAGCTGTCTAAACGCGTTTGTAACGGTGTTGTCAGAGCAGGCACAAGAGCAAGCGAGGGAAAGCCACGAACGTTTGGCCAAAAATGCACCGTTGGGGCCCTTGGATGGCGTTCCGATTGCTGTGAAAGATAACTTTTGCATATCCGGTGTAAGAACAACGTGCGGATCGCGAATGCTTGCCGATTTTCACCCGCCTTACACAGCGACTGTCGTCGAGAGGCTTCGAAAACAAGGCGCGGTCATCCTTGGCAAGACGAACATG…
ContigA156	GCACAACGTCACCACCTTCTGGTCTAGTTACTTCGCAATGATGCACCAACAAATTTACTGGTGGTTAATGTAACCTCGACTTTGCCCACGGTTTACTTGTTAACTCTCCTCGACGTTACCCTTGATTACTGCAAGGATATGGCGCGCTATTACCTCCCATTGACGAGATGATGGGATGAATACACAATACTCCCGGCATCGATGATGACGTGGAGCCATGGTGGACTACGGTGCGACGAGAACCGCTCGCAGCAGGAGTGTGCCCAGCAGGCCAGGACCTTTGCACCTTGGGTGCACTGGACAATGTGTGTCGATGCGACGCCGACTGCGCACGGTACGGCGACTGTTGCGTCGACCACAGCAGTGTGTCCTCGGGTGCCCAGACGTTCCCCGACGCGG…
ContigA157	GGCAGCCATATTGCCCACTCCATTAGTCATGTCTTTGGTACCGTCGTCAACCCTGTGGTGGCCCTCTTGAAGAACGCTTCAGTTTGGCTGAACCGGACCACCCACGGAGACAACGGGGCCGCTGCTCACCACCACAACCACCACCATCAGTCTGCTGTTCCTCATTCACTGGTCCTCCAGAAGAATTCCATTCGTCCGGCTTCAGTCACTTCTGCACCCACAGCGCCCAGTCCTGCACCTACAGTCGCAAGCACAGTCCCCTCGGCCACCACCCGTTCCCGCCTGACAATGGTACCACCGTTCGCTCCGACAGTTCTTCCTACCGTCGGTGCCGCGGCACCTACTGTACGGGGTCCGGTTCCCCGCGTTGGCACCTTCCCCGTCCCAGCTACCACTGTT…
ContigA158	GTCGTTCCTTGGCGTCGGTGTGTATTTCGCATAACGAGGGAATAAGAAACTAAGACCTGCGTGAGCAGCATCGAGATGGAGGTTGAGCAGCAGCCAGTGGGCGACCCCGCGGGCGCCACCGGAGGAGGCACGGCGCCGGGCTTCGACGCCTTCCTGCAGACGGGTCGCACGGGGCGTCGTAACGCCCTCCCCGACATTCTCGAGGAGGGCGCCACTAACGTCAGCACCGCGTCCCTGCCCTGCTCCTTCGAGAAACTATCGTGCAGCGACCCGTCAGCAAGCAACAACTCCGGTGACTCGTCAGTGGGCAAGTCTTCGACGTCAGAGGGTCCACCAAAGTCCTAGTGTGCCTGCCCCTTGAACACAGGAACTAAGGTGTCTGTGTTGGTGGAAAAAAAA…
ContigA159	CGTTTGTATCACTCTTATCACGTCAAGAGTGTCGCGGCAATTATGTTTCACTGCACTCCCCCTATGGAGTTTCGTAATTACTTAGAGGAAAAACTGGCTTCGTCCTGCTGGTATAAAATTGAATGCCCTTAGATATATATCTTCTGACGTGCAAAAAGCTTATCATTGGCATCTTCTTCAAAGAGCAAAATCAATATTGGCTACTGTCACAGTGTCTCATTCTTTAACAAAACTGTTTGCAAAGTGCAAACTTAATTGTTTTAGCAAACATTCATGCCCAGTCAAAACATTATTTGGTAAAAGAGTATGGAGTCTCCTCTGACTGCGTAGACTTTGTGTATCCAGAGAAACCGTTGCGCACTCAATGTGCCATACCTCATTCGTGAGCCTTTGTATGTC…
ContigA160	CGACAGGTCCGGCAGCAGACTCCCGTTCCCGCCCCCACCAACCATGGCCCCGAACAGGAACCCACCCATCAAGTTCACACAGATCTTCATTAACAACGAGTTCGTGAACTCTGTGAGCGGCAAGACCTTCCCAACGTACAACCCGGCGACCGGCAAGAAGATCGCCGATGTCCAGGAGGGTGACAAGGCCGACATCGACAAGGCTGTGGCCGCGGCCAAGGCTGCCTTCGACCTCAAGTCTGAATGGCGCACCATTGACGCATCTCAGCGTGGTCTCTACCTGCTCAAGCTCGCCGACCTGCTCGAACGTGACAGGGACTACATCGCGAGTCTGGAAACTCTGAACAACGGCAAGCCGTACAAGTACGCCCAGGAGGACATTGACACGTCAGTGAAACA…
ContigA161	AGATCTGTTGCACGATCGCGATTTTTAGTGAAATGGCCATATACCAGAACAGCTATGCCGCCTTGGAATTGGGCTCTGCCAACTACTGGACGCACCGCCAGAAGTTTCAGTGGATGTCGATGCTGTTCATGGGCTGCATGTACCTGTATGCGGCGCGCATAGCCATGCCCATCACGGTCACCAAGATTAGCACCGAGTACGGCTGGACCAAGACCACCTCGGGCACGGTGCTGTGCTGCTTCTTCTGGGGCTATGCTCTGACACAGGTGCTGGGCGGCTACCTGGGCGACGTGTGGGGCGGGGACAGGGTGATGCTGGGTGCGGCCGTTGGCTGGTCCCTGCTCACCCTGTACACGCCCGAGTGCGTCGCCTGGAGCCGAGGAGCCCTGCTTCTCAACC…
ContigA162	TGCACAGTGCGTCGTTGCGCAGTGTGTTGTGGTGGTGCAGCCTTTCTGTGATTTCACTTTTGTCGTGGTATGCTTCACTCTGCGTGCCGCTGGTGCTAATCAGGTGGTTCCCATCGCACTGCCCGGACATCTTGACCACAAGAACGGCGTCGGAGTCCAAGTTGCCGTCTTTAACGTCAAAACAGGATACATCCGATAAATCTGCGATGACGACACAACCATCCAAGTCGTCGACGGAAACGGTGTCGGACACATCCGATAAATCTGCGATGACGACACAACCATCCAAGTCGTCGACGGAAACGGTGTCGCCCAGCAGCAAGGTGTTCCATTACGGCATTGAGGAAGTACCCTTCCAGCAGGAACTAAAGTCCATTATTGAAGAGATTCGTTTTGCTG…
ContigA163	GGCTTCCAGTCATGGCCCGCACAAAGCAGACTGTCCAGGTTGCGCGCAAGTCAACTGGTGGGAAGGCTCCCCGGAAGCAATTGTTTGCGAAACTTATGCGGAAAATTATGCCGTCGTCTACTGCCGTCAAGAAGGCTCATCGGTTCAGGCCTGGTACGGTAGCCCTACGGGAAATCCGACGCTACCAGAAGTCCACCGAGTTGCTCATACGCAAGCTGCCTTTCCAGCGGCTGGTCAGGGAAATCTCCCAGGACATGTTGCACAACCTGCGCTTCCAGTATTCAGCCTTGCTAGCCCTGCAAGAAGCCACCGAAGCTTATCTAGTTGGCATCTTCGAAGACTCTAACTTGTGTGCCATTCACGCCAGGCGTGTCACCATTATGCCCAAGGACATTAACC…
ContigA164	GTAAACTTGGCGCACTCATTTAGGGTTTAAATTTAGCGAACTAAGTTTTTTGACTGAATTTCATAATAATAAAAGTGATTATTATACACTTTCCGTGGCTGCTGTAGACTGGCGTACAGCGGAGATAAAGTTATTGGGAGCATGAGAAACCAGGCCATCTTATGGCAGGGTATTTGAATGGCTAAACGTAAGTGGGGTGATGAGGCAGTGAGGTATGGCGTGGAAGACTGGGGATATATAAGTCTTTATGAGTACTCATCACACTCAATTCTTCACTTGAATGGCTAAACGTAAGTGGGGTGATGAGGCAGTGAGGTATGGCGTGGAAGACTGGGGATATATAAGTCTTTATGAGTACTCATCACACTCAATTCTTCACTGTGACAACTGCTCAATTAC…
ContigA165	AACTGTCACTCTATCTCTTTATTTGTCTTAATACCAAAGGAAAAATTAGGCAGAAGAGTCACTATACACAGCATGTTCCAAGTACACCAATGAAAATGAGCAAATTGAAACTACCAAGAAACATTACTAGACATTAATTAAATAATGAAGTGTGTTATGGTTACAGCTGCTTCCCTTTACACACTGAAAGACTGCCGAGAAATGCGTGGTAGTGTCACGACAAGACACTGCACATTTCTGCATTAAAGGTTCAACACATGACCTAAAAAACAGCATGTACTTTTATGTGACATTACAACATCCCTTTATTGACAGCTGCTGGCGATGCGTTGCTAAACAAAAGAAAAAAGAATTTAGAGGCAAGGCAGACGTAGCACAACCAATAATGAGGGCGGGGAG…
ContigA166	CGGTAAGTTCCCGAACTTGTGCCTCGAGAGACCCTTGCCTTGGAAGCCGCAGTAGCCCCAGCTTCGCGCAGATGGCATTGATGACTGATAGCAGCAAAAATATGGCTTCACCACTGGCCACGGTCGAATCACCATATAAAGAAGAAACTGGGATCGAGAAATTCAAGCGAAAGGCCAGAGAGTCCCCATTCATGGTCATTGGTCTGACCGGTTGTGTCTTCGTCTGCACGTACGGTGCCTTCCTGTTCCGAAGGCGCAAGAAGCTCGACCCTTCCCTCTTCTTGATGCAACTCCGTGTCAGTGCGCAGGGAACTGTGATTGGATGCCTGATGCTCGGCGTTACCTACAATCTCTTCCAGAGATTTCGTAATCGAGGCAGCAGCGACGGGGATGACAAGG…
ContigA167	GATGTGCAAGCGTTCAACAGCAATTCTGCAGCCTTCTACGTACTGCAGTTGTGGCCGAGTGTGGTAGTCATGGGTGCAGCAGTAGTGCGACATAATACATTGGCTTGTAGGCAAGTGTTCATCGTTGCTGTTCGGCCGACCGCCGTTTAAGGACGTGGTTCGGACGTTGGCGCTGAGGCTATGGGTTCTCATCTGAGCTCGGAGGTGATGGGAGCCTTTCGACAATCTCAGGTGTTTGGCGAGATTACCACAATTACTTTTGAGCGCCTCATGGCCAAAGTGAAGGAGCTGAATGACATATGCCAGTGCTTGACAGACACAAAAAACCGTCACCTTGTGTTTGAGGTGTGTGGTACATCAGAGACGCCTGTGTTGTGGAAGAGTGAAGTTCGGATCCTC…
ContigA168	CGGCCTCGCCGGGCGAGCAACCACATCTCGCGCGCATCAATGTCTCCAGCGGCGCTCTGGACGCAGCCGCATCGCTGAACAGTTCGCCCGCACACCCGTCTGCCTTCCGGCACATTTCTCACTGGTTCCACAGAACACCCCGCTGTAAACTCATTGTCACCAAGCGTGTGCACGCTTCTTTAGCCGTATTCATCTCCCATCTGTTTACATCGCTGTGCTGTAAAGAACTTACTTGCTCAGTCCAGCGGGCAAACTACGAAGACATGGCTGAGTCGTGCTGACATTGTTGCTTTCATGCCAACCATCTGGATACCAGCGTGCCTAAAGGCGGTTCAACGGATCGCAACGCCATGGTACGCCTGCGCTACGCCACCAAGTCCTGCTTTGGCCTGGCGCTCA…
ContigA169	ATACACTCGCGATGGTCGCTAAATTTCTCTTTCTCGCGTCGGCTCTCGTCGTAGCCCACTGCGAGACCGACGACTCCACGCTTCTCGCCAGAGCCCACAACCAGTTCGCCGTCAATCTGCTCAAGGAACTCGCGACCGAGAATCCCTCGTCAAATGTCTTCTTCTCGCCGACTAGCATTGCAGCCGCGTTCGGCATGGCCTACCTCGGCGCAAGGGGAGGATCCGAGTCCGAGCTGAATTCGGTGTTCGGCCACACCGATGTGGGCCTCACAGACCGAAGCAGGTTGCTCGCGGCGTACAAAAACATCCTGGAACTATCTGCTTCGCCGAATGTCACTCTTGACGTGGCCAACGTGGTTCTGGCGCAGGATCGCTTCCCCATATCTGACAGCTACAAGC…
ContigA170	GCTGTACGCCCATTTGGCCCGTGTAGACGTCGTTTATGAAATTGTTTTCCCATCTCCCACGTCTGAATCCTAGGAATGGCTAGAGAATACGACCATTTATTCAAATTACTAATAATCGGAGACAGCGGAGTCGGAAAGAGCAGCTTGCTGCTGAGGTTTGCTGACAACACTTTCACAGGGAACTACATCACAACCATCGGGGTAGACTTCAAGATCCGCACACTCGAAGTGGATGGCGAGCGAGTCAAGCTGCAGATCTGGGACACAGCCGGCCAGGAGCGGTTCCGCACCATCACATCAACGTATTACCGAGGTACCCATGGTGTGGTCGTCGTCTATGACGTCACGAATGGGGAGTCGTTTGCCAACGTCAAGCGCTGGCTTCACGAGATCGAGCAG…
ContigA171	GTTAGGTGCCATGGTGTACGAACAGCTTTATGCGGGCGCTCTTGTCGCCTTTGCTGCCGTGCTTATGCTCTTGCAGCAGTTCTGCCGAAAGTCCAGCTTGAAGAAGCTGCCACCTGGGCCACTAAAATTGCCTGTTATCGGTTCCTCCTATATTATTGGAAGGTACTCGAACCCATGGGATGCGTTTAGCGACCTGCGCCGGATCTACGGTGATGTGTACTCAATCAATCTCGGCTCAAGACGATGCCTGGTGGTCAGCTCTCTTGACGCTCTTCGTGAAGTGTTGGTCACAAAGGCGACCGACTTCGCTGACAGGCCGGATTCTCTTCGTTACCATGCGATATTCAAGAACAACCGGAATTTCTCTATAGCGTTATGCGACTGGTCTTCAAAGCAACG…
ContigA172	GCCACGTACACTTTACGTGGGAAACCTCGACACAGCGGTGACGGAGGAGCTTCTCGTAGCTGTGTTCGGACAGATGGGGCAAGTAAAAGGCTGCAAGATTATTCACGAGCCCGGCAATGACCCCTATTGCTTTGTTGAATTCAGCGACCACCAGTCAGCTGCGTCAGCGCTCCTAGCAATGAACAAGAGGCTCTGTTTCGGCAAGGAAATGAAAGTAAACTGGGCCACATCACCAGGCAACACGCCAAAGCTCGACACTAGCAAACACCATCACATATTCGTAGGAGACCTGAGTCCTGAAATAGAGACAACCCAGCTGCGAGATGCTTTTGCCCCTTTTGGTGATATCTCGGATTGCCGAGTGGTGCGTGACCCACAGACACTCAAGTCCAAAGGTTA…
ContigA173	GGCGAAGGATAGGCACAATGCTTGCTAAGTTTGTCTTTTTTGCACTGCTGCTATTCGCGGTTGGTGACGAGCCTGACGACGACAAGCTACTCGCCAGAGCCCACAACCAATTCGCCGTCAAGCTGCTCAAGCAGCTTGCTCTTCAAAATCCTTCGTCGAACATCGTATTTTCTCCGACTAGCATCGCTTCTGCGTTCGGTATGGCCTATGCCGGTGCCAGAGGAAGCTCGGAGGCTGAGCTTGGATGGGTGCTTGGCCACACCACAGTCGGCCTCATAGACCGGGCCAGAGTTCTCACGACCTACAAGAACTTGCTGCAACTAGCGAAATCGCCGAACGTGACGCTAGACCAAGCCAACCTCGTCCTCATACAGAAGGACTTTTGCATACTTAAAAGCT…
ContigA174	CGCTTTTCAAGCAGCAATGTTGCGAGTGTGCACGTGTGTGTTCTTCGTGTTTGGTTTCTCGCCAAATGGTTCGCATTTTTTTTGTCTCGATGCCGACGTACGTACTGCAGAGCCGTTTGCATCGTCATGTCATCGCTGGAAGGACCAAAAGGCGCGACGCTTCGTTGTCGGAAGTCATCGGAGAACAACCCCCTTTCGCGTGGGACTTTGTCGTTATCTCCGCATGCGTCTCCCGCAGTCTCGCTCTCTGCCAAGAAATGACAGACACGCACGTGGTGTCTCGTGTACAGATGCACGTGGTGTCTCGTGTCTGTGTGTACTTAACAAAGAGACAGAGAGAAAGCATGATGGGACACTGTGGCAAGGCTTACAAGGCCCTACTAGAGTGCTGTCTAGTGA…
ContigA175	TTTCGTATGGTAAAACTATTTATTAACAAAACCTCTCTGACAAAGTCGCACTTTGTGTTCCCTCTGAAACCACCCTCGGTCTATTGGCAGGGGAGGCACCCCGGAATGGCTAGGCACAGTTCCTCACTACCTCTTCACTGCTGAAACGTCGCCATGAAGTCCGTGACGACCTTCTTGAGCTTTGCATCAGTCTCGTCGCTGATCTTGCCCTCTGTGGCAATGGTGGCCAAGAGGTCCTTCTGCGTGGCTTTGATGTGCTGCAGGAACTCTTGCTCAAAGCGGTTGATGTTAGAGGGGTCCATCTTGTCGAGGTAGCCGCGCACCCCCGTGTAGATGACCGCCACCTGCTCCTCAATGGCCATCGGGTTGTACTGGCCCTGCTTCAGGAGCTCCGTCAGA…
ContigA176	CTGTGAGATGGCTTTCGTTTCTGCACGATTTACCGGCGCATTCGCCAAACAACTGGTCAGGGGAGTTGCCAAGTACCCGACGCGCTGCACCGGCGTGAGTTCGTACGTCGCTCGACACTTTTCCACCACGAAATGTGTGTCAGCCGGTCCCGGTGCCGCAGAGGTGTCCTCCATCTTGGAGGAACGCGTCCTGGGCCAGGCGACCACGGCCAACTTGGAGGAGACCGGACGCGTTCTGTCCATCGGTGACGGTATCGCCCGCGTCTACGGACTCAAGAACATCCAGGCCGAGGAGATGGTGGAGTTCTCCAGCGGCCTTAAGGGCATGGCCTTGAACTTGGAGCCCGACAACGTCGGTATCGTCGTGTTCGGTAACGACAAGCTCATCAAGGAAGGTGA…
ContigA177	GACCTCAGCCACGCTTGAAAGGCGGAAAGAAACGCGTCGGAAGTTCGACGAAAGCCAACCACACCAACAAAAAGAGCAAGGTTGTCTCAAAGAGCAGACATGTGGACGAAATTGTGTCGAGTGAATCTGAAGCAGAAAACGACGTCGTTCTCGGTCGTCATCACGGTTCGGAGGACGAGGAAGAGCTTGAAACTGAGCAAGAAAAAAAGCTAAGGCTCGCAAAGAAGTACCTCGCTGAGATTGAGAGGCAGGAGAAAGAAAAACTCGATGCCCAAGAAGTAGACCGTTCTGTCGTATCCCATCGACTTCGCACCGACTTGTTAGAACAAAGTGGACAGCTTCACAAAAAGATAGCAGACAAGGTTCAAGGTGTCGACAAGGAGCGTATGTTGGTCCTTA…
ContigA179	GAAGAAGGTGACCATCGAGAAAGACACCAAGGTGCCCAACGCGGCCATCTTCACGGTCAACAAGGAAGACCACACGCTGGCCAACATGATCCGCGCGCAGTTGCTCAAGGACCCCTGCGTCCTCTTCGCCGGCTACAAGGTGCCCCATCCTCTGGAGCACAAGTTCATCCTGCGCCTGCAGACCACGCCGGACAACACTCCGCAGGAGGCCTTCACCAACGCCATCACCGACCTCATCAGTGAGCTGTCGCTGCTCGAAGAGCGATTCAAGGAGGCCGTCAGAGAGAAGCACGATGGCCTGGAGTAATTCATTACTTTGCTTTGGTCACTGTGAACTCATCCGGGCAACTTGGTCTTGCTGCTTTCCCCTTACGGAGAAAGACGTGTATCAACAGACTG…
ContigA180	GTGCGCACTGCAACGACCTGCAGCCCGACATCCTGATGTTGCTTCGAGTGCTCGCTCCTCCACACGGACGATGAGGTGCGCGACCGGCCTGCTTACTTCCGTCACATTTCGAGGCAACGGCAGAAGGCCCTGGACACTCGCTACATCCTCAACGGTTATAGGTGCGACACGCAACACTGAGCCCACCTGCGTCAATTGTATGCTGAGGAACGGTACATTAAGGAGGAGACCGCGGCGGTGTTACGACAAATGCATGGGAAAGGATGACCTGCTTCCTGAGCACGCCAATCATTCATCCCAGACAGAACAGCACATCACTTTAGTGTGGTGGCCAAGGCAAAATATTTCAACATGCAACGTTGAAGTGCAGGTGGACCTCTTGTGACGGCTGTGTCGGTG…
ContigA181	CATCCACAAACTTTAATCTGTGTTGTCTCATTTTTACAAATTTCCACATCAAAGGGGAAACAGGAAGGGAAGGAAGGTAAAGTAAAAAGGCATTACAAAAACGGCCATAAAAAAGTATAAAGCTGCGGGCAGGTACAATAATGCGACCATGCACACATTGACAGTTGAAAAAATTGAATTAAAAGGGACATACAAAGAATGTTGATCAGGCTGAAAATTTGTTCACACAAATGGTCGAGCAAAAACGCCATAAAAACTTTTGCTGTAAACACTCACATGAAATCTACAGTATGCTATATATGAATACAATAACAGCATGTATGCAAAAAGATGGCAAGACAACCGTCAAAAATTTCCTTGAGCAATTCCGCATCCAAACAGATCTACCAGCGCAAAAAA…
ContigA182	CGGTATGCGTTCTCTGCATTGTTCTGCGGCACCTCAACAGGTGCATATGCAAGTTTAAGTAGCCAAGTTCGTTTGAGTGTCACTGTACATTGTCGTCCTTCATGAAAGGGAAGGCGCCAGCGCGTGGCCTGCTCGGCGACGGCTACCTTCATCCCCATCAAGTAAGCGCATCCGCTTTTGGCAGCTGTTATCAGAACGAAGCGGGACACTTATCTATAGCAGCACTCGTCCAACGGCCATGGCTCGTTTTTTGTTTGTTTGTTTGTTAATAGATGATGCGAGAACCCGACGTGCTTTCTGTGATTGTCGGTTCATGGTGCTGTATTCAGCCGCCACAGAGCGCAGGCCACGCGCTCGCGTGTCCCCTTTCATAAAGGACGATAGTGTACATTTCGTCCA…
ContigA183	AGACTGACAGTATTGTAAATAAAGATTTCGGCACGTTTTACGGAGAGCCGTCAAGGTCGAGTCTGGCCGTGTGTCGTAGATAAAAGATGGCCATCGTGATAAACGAGTACACGTGCCATTTTCATCCTTTTCTTCATCGCCCTTCTCTCCTGCTTGGCTACCGGAAGACTCGCCACTTTGTCCAGCGAACTAGGCAGTAACTTGTTGGGCAAGGTAAGAATACGGAGAAGAAGAAGAAGAAAAGAAAGAAAGAAATGCTGGAAAAAATTGAGGCGAGATTCGACTCACGTACCGACGATTCGAAAGGAAATGTCCAAATCATTTCACCATTCTGCCCTTGTCATTATTGTGTTGTTAATGCATTACATATACAGAGTGTCCAACGTGTCTTTAGCAAGA…
ContigA184	AACCATGCATGTTAAATGTACTGACTCTCCTCTAGTGGCAGAACATTGAAAACTGCATCGCGATTCAAAAGTTCTCTGCTGTTTGGGAAGTTAGTGCGCATTTTCTTTGGCTCTTCTGAAAAGTTGTCACCCTTGACGTATCGCCCACTACCTCAGGAATGTTTCCCGTCGCAGCCCCGTTGAAGAACATAAGCACTGTACTTCTAAGCCAGTTGTCGAAATGTTCAAGGAAGTCAGCGAGCCGCTCCAAATCCACAAACGTGCCGCTAAGGGAACTTCTAGCGGAACTGCACAGCAGAAACATAGAAGTCAGCTCCGTGAAGCCTCCCCGCTTCCGGGCCGGACAGTACGCCCACAACAACAGGCTTCAAAGGAAAGACAGCAACTTCGTGCTCGACT…
ContigA185	TCATGTTCAACTCGTTCATCTCATGCCTTCTACAATGATGCTTCGGTAACATGGCTTCCCGAAATAAGGACTAGCCGCATGATAATGAAGACTAGGAGTGAATGTGCGGTCCAATCGTGGATGTTTGTGACTTGTCCTAGAACTACATCTTACCGCTTTATGAATTCCCCTGGTAACGAACCCACAAAATGAAATTAGGAGCTTCACCATCAAGACAACGAACTTACTATTTCAACCTGCACAACCCAAACAGCAGCCCACACAGTGTCTCGTGAACTAGCACACTTGGATATGAACTTCTACTGACTTGTTGCGGTCATCATATGATACCTAGCCAACAGGCAAGCCATGTCAATCCAGTCGTGCATTTCTCTCAACTACCAGCTTCTAGGCTACGCC…
ContigA186	CCCAATATTCACCGTTTCAGGAGCGGTGAAGTTTTAATCGGTATTGTAGATTATTCAGGGCGATGATTTCTCGCTCACAATCGACGACGCCGACACCGCTATTTCTGCGGAAAGGTCTCCTTAACACAATCGTTTTAAAATGACAGAAATGCTCATTGGTTTTTGTGTCATTTATTACTTAATTGCATTTTTTGTTTCACTTCGTCAAGTTCTTTTTCAAATGATATATCGATTGGCGGGTTATTTACGAAGTTATTCGATTCTGAATATAAAAGGACGATTGATTGGCATTGCCATTGACGTAACGCTAATGCGTCTACCTGACGCTTAGCTCGGAATCACCACTGACCCTTTTTGTAATTATGTCTGATTCTTCAATTATGCCCTATAATTCTAAAT…
ContigA187	CTCTGCCAACAAGCCCACCTGTGGTTGGTCACGCAACGTCCGCGCAACGTCCCAGACCGCCCTCAGGTACAAGTCACCAAGAACTGTAACCATCTCCGCAAGTGGTCGCTCCTTTCCGCCGGTCGCAGATGGAGGGCTGTACCAGCTGATGACCCGCCAGCGTTTGCTCGAGAGCGAGACGTGCATGGTTCGTCGCATCACCGTGTGGCCGCCATTCGACCTTCTTCGTGGGCTACCTCGCGAGCAGAGGGTGACAGTTT
ContigA188	CCTGCCGATATGGCTCCCAAGTCTCGGAAAATTGCTATTATGGGCTACCGATCCGTCGGAAAGTCGTCGCTGACGATACAGTTCGTGGAGAACCAGTTCGTGGACTCCTACGACCCCACGATTGAAAACACATTTCACAAGACCGTCAAGCTTAAGGGCCAGGAGTACAATCTCAAGCTCGTGGACACAGCTGGGCAGGATGAATACTCTATATTCCCTCAGTCATACTCCATGGACATCCATGGCTACGTGTTGGTCTACTCGATCAATTCTGCAAAAAGTTTTGAGGTGGTCAGGGCGCTATACGAGAAGCTCCTGGACATGACTGGGAAAGTCCATGTTCCCATTGTTCTTGTTGGCAACAAAGTAGACCTAAGGGTTGAAAGGGTTGTTAGCTAT…
ContigA189	GCCACGGACGTAACCTGTCGTTGAGCCGTAGAACTAGGAAAGGAATTTAGCTGATATTCTCTGTTGCCACAGCTGTAACAACTGCCACTGTGGGAGCTGCACCAACGCAACGATAAGTGTTCTGTGAGTGCAGTGAATGGCGACGGGATTCTGCAGGGCGTCATGAAAGCGGGCAAGTTTCTTCGGAGCTAACTTTCGTGCACCTGTCATGGCGTTTCTATGCCCTGTGAGAATACGACGAGGGAAACGAAAGAAAGAAAACAATGACAAACTCTCTGCTCGCACACCAAGCATTGGCCGCATCACAGGAAGTGCCAGCATTGAAACACTGGTTCGTGTGGGCATTGAGAAAGAACACGGCCTGTCACCCGACTCAAAAGTGGTAGTGCTGCACGATTT…
ContigA191	CCTGTTGACTCGCAGCTGCACCAGAAAACCGCGCTCGTCGTACAGCAGCGTCATGCCACGGCCGTCTGCGTTGTTGTACACGTGCGTGACGAGCGTCGGCCGTGCCGGGTCGGCGTAAAAGAATTGTGTCAGGTTACCCAGGTGGTCCTTGCGCATGGCGAGGCGGCTTCGCGCGTCGTAGAAATAGCGTACTTCGTAGCGACCGCGCCGGGGCCGCTGGGCGCGTACCAGCTGACCCCGCGTGTTGTACGCGAAGCGTTCTTCGCCGCGCTGCACCACGAAACCGCGGCCGTCGACCACGAACGGCGTCTCGCCGAAGCGAAGCACGTGGTCGCCGGCATCATGCAGGATTTCGATCTTATTTCCCATGTATTGCATGGTCACGATATTGCCACCGGC…
ContigA192	GTCGCTACTGCAAAGTTCAATATGGTGAACCGTTCCTGCTCTACATGCTTCCCAATCAGATCCGTAGCTTTTCCATGCATGGACACGCCCAGCATCTACTTGCTGAAGATTCTCTCTCCGATATGCATGGCATGGACTATCGCGTCACTGACAAGTCGATATTCTGGACCGAAATGGATGAGGGCGTCATCAACGTAATGACGTTGGGCAATGGCAAACAATTCACTCTTCTCGAAGACATCCACAAGCCTTATCACGTCGCTGTCGATTGGGTCGCCGGCAATATTTACTTCACCGATGGCTGGGTCCACATCCAAGCATGCGAGCCAACATTCAAGCACTGCACAGACGTCATTGACACGGCTTACTCTCACCTGAACACCTTCGCCCTTTCTGCTA…
ContigA193	CAGAATAAAAATGCAAATTTATTTACAAATCAATTAGAAGTAGTCACTATAACACGCATAAATCGGCGTATTATGTGATTACTTTTGCTAAAACACAATAATGAATACACTACAACGATGTTGTGTCAAAGAAGAGTTTAGAGTCTTTCATGGGTGGCGTATGAAAAGGATAAAACAGCTTATGGGTCTACACATGCCAAAGCCTTCAGTGGCTTGCGTCAGAGTCCAGCAGGCAACAAAATAAGCTGAACACCACCTTACATACTAGTAATACCGCGAGCATGAAAGAGATTATAGTGGGAGGACACACATAACATAACACAAATACACATACATTTGCTGGCACATGGCATTAAAAATGATAGGATCACTATAAAAGATCCTTACAAAAGGATGCTG…
ContigA194	AATCTTTCCATCGAAAGTCTTTAGCTACCATGAAGGTCACGATTTTCCTGTTTGTCTTCGCCTTGGCGATTGGTGTTGCCTTGGCTGGCGGCTACCATGGTGGCTACGGTGGTGGTCACAGAGGATATGGAGGTGGTCACAAGGGAGGCTATCACATGGGCCATGGTGGATATGGCGGAAAGTCTCACGGCTACGGACACAGATACGGAGGATACGGTGGTGGCAAGCATCATGGATGAAGAGGCTGCTGCAAGCCCTTGAGGGATTCGAAAGCCTTGTCATGTGATTGTGTGCTATGTGCTTCAATAAAGTGTTCTGTTGCAATACA
ContigA195	CTTAGTATTCGTGGCTGAAAGCACGCACTGCTCCTTATGGCGGAACGCAGACGTGTGTACCGTTTCCGCGGTCATGTCATTGCCGGCATGAACTGGAAGCCTACGAGACTTTTCGACGAGTTGCCGAGCTTGCGCGTGTGTGACCTCTGCCGCATGATTCCGAAGCGGATACTTGTGTTGCCATGCTCGCACGTCCTCTGCCAAGCGTGCCACGCAGTCAGTTTTCAAAATGGCGCTGATGGCCTGTGCCCCCTGGATGGAGAACCATTCGTAGGTGCGGAATGCAGTGGCCACGACTTTCCGGACAACAAAGCGAAGGCCTTGAAGGTCCACTGCTGGAACGAGGTGCATGGATGCGAGTTTGTGGGAGCTATGGAAGAAATACTGACACACTACGAG…
ContigA196	CTCGCCGCGGGTCGACATGACGCTGACAGAAGGCTCCCGCAAACGTCCCCACCCATGCAACGACGAGAGCTGCGAATTTATGCCCATCTCAAAGAAGATAAACAACCTCAGGATAAGGGTCAACTCCCATGACACGGTGGACGAAGATACAAGCTCTTCGGGCGGCTCCTGTCCCGACCATGCGCCACTGGCATCCATGCTCTCCAACGGCGTTGACAACCCCCACTATGGAGCCATCAACCGGCTTCTCTATGAGGCACACATGCAGAGGCAGCAGCGACTGCTCAGCGCCTCCCATCAGCGACACCCAGAGCACTGTCCCGGTCCGAGCCGACTGTGACCGCTCCGGTGGTGCCTTTATGGGACGATCGAGGACGCTTAGGGTTTTAGAGCTGCCGA…
ContigA197	GATCTTTTGCTGCTTTTGATGGCGCGACCCATGTGCTAAAGTCCCTAGAATCATACATGTGCTAACTGCTGATATGTGGCTGATATTCGCGGCTTTGGTTCGAAGTAAACGTGTGACCTTTGGTTCCAAATAAACGTGTGACGAGTTCGCGCGACTTGTTGATGACATTCGCACGCTTGATTGTTGTAAGAAGGTTCAGCAGCAGCAGCACCGAGAGGAAGTTGTGGAGGGTTATCTTTTACGGGTCGGACAGCTTCTCTTTGAAGTCTCTCCAAACCTTGAACGAAAACAGGCTTAAAAAGACCGACATACCTCAAGTTGTTGACTCAATCAAAGTTGTGTGCCCAAAGCTCAAGGGCCTAGTTGCGGATTATGCGCTCAAGGAGGACCTTCCAGTGT…
ContigA198	CGGCGATTACGATATCGAGACTGTGGGGACCTGGTCCAACGATCAACTCAAGGTGTTCAAGACACCCCAATGGAGCTCGCAGGGCAACACCGAGGTGCCCACATCCGAATGCGGAAAGCCGTGCCCCATTGGACACGTCAAGGTACACCAGTCGATCACAAAGCCGTGTTGCTGGAAGTGTGTCCAGTGTGCCGACAACCAGTACGTGCAGGGCGATTACCTTTGTTCTCAATGCAAGCAAGGAACGTGGCCGAATGAGAACATGGACGGTTGTGAGCGGATTCCCCAGAAGTACGCGCAGTGGACCGAAGCCGGTTCCATATTGACCATCGTCATCTCCGCCCTGTCCATCACGAACACCGTCTGCACGACGGCCGTCTTCATCCGGTACGCCCGGTC…
ContigA199	CCACTTGGGTGCACCACCACCGCTGGTCTCTGGCATGGCGTCAGGGGGCCCCCCATCAACTCCACTCGGTGGGGCCCTATCCCCACCTCCTGGGTCTTCGTCTTCGTCAGGTGGTACGGCACCTCTCATCTCTCTGCCCTCGCCTTCATCATCTTCCTCGTCCTCCTCCTCATCATCATCATCATTCTCGAGCATTCTAGGCCCTGCAACAGGGCCTCCCCTGGGTCCCTCACCATCTTCATCTGTTGCCCCAACCGTGCCACACTCCGCCAGCACAACAGGGGCCTCATCATCGATGCACTACTCGACTCCTCCCCTGGGCCCCCTGGGCTCAGCCAGCAGTTCCAGCAGTCGCCTCTTGCCCTCCAGCGGACATGGGAGCACTGCGTGGTGGATATG…
ContigA200	CCGATTTTATCGCATTTACTCGTTGTGCCAATGGAGCATGTCGGTGTCATTCCAGGCGGAAGAGATGGGAGCGACGGGGTCGGCGGATAAGCTTGGCCCAGCCAAATTGTACTGTTCGTAATCGAGCCTTTTCATACTCCAACTCTCATACTTAACGGTGTTGTGGCGCGGAAGAAGGGGTGGTTGAGTTTTAACAAACTAAAAGTACCGTCGTTCGACGTAGCTATCATTCCCAGCGTGCTTCCGTATAGCCGTAGCAAACATCTCCTCTTTGTCTTCCCCATTTCCTGTAGATTCCCCCCTCGCCAATTCAAGACGAGTGTTCCCTTCTTTGGACAACGAATGTGTGCGCGAAACGGTGTTTCTTTCTTTTTCTTGTTCTTATTTTTCGCAATTTTT…
ContigA201	CCACCATGGGGCGAAGAAGAGAAGCGGCACTGGGAGAAATGCACTGATCGTTGATGGCCAGCTCGGCGTCATCCAGATTGGGAGCCATTGAGCAGTTAGTGCCACCGCTGCTGGTCGTGGTCGTGGTGGTGCTGGTCTGAACGCCCATATCTTGCTTGGGCTGCTGTTGCTGTTGATGCTGCTGCTGCAACTGCTGCACGTGGTCGAGGGTATGGAAAAGGTTACCGGTAGATGCGACGTGCTGTGGCCTGACCACGCTGTTTCTGGCGAGCGCTAGCCAGTGCAGGCAGCCGGAGGGCAGCACATCGTAGTTGAGGCGAAACAGTGGCGGCGCCACACTCGTTGCTCCGCCGCGGGACCAGCACTCCTGCAGGGTGTGCGCTGCGACGGCAGCCGCCG…
ContigA203	CTGAAAGACAGTGGCTGGCGAGCCTTTATTTATTCAAGCGCTGCGAGTACTTGTGATGAAAAAATCTGTAACAGGGGTTGTGTCGAGCCGACACCCCGACAAGCAAACCCGCCCCCCCCACGGCCAGAACACAACTCACCTCCCCAGCGCCAGCGAGTCCACGTCTGCACCCCCTCCCCCATTCCAACAAGGGGAGGGAGGAAGGACCAACATTGGACACACAGGTGCAAGAGAGCGTGAGGGGGGTGTTGCTCTGACAAATTGCATGAGTGAAGAAGGAACAGGCACTGCATGAATAAAAAGAAAATAGGGAAGCGGTGGGGAGGTGAGGTTGTACAGGTGTCGCTGAATCCCAGTTGTCTGAGGTTAACAATGGAAGGTTTGATATTCCTAAACAGA…
ContigA204	TTTTAACACCAAAGCTGCACCTTGCATTCACATCTGGAACCACTCTTAAAAAACCTGTCTTTACTTGCCCGCGCGACAGTCAAAAAGCGCTTCACTGCAGCAGCTGCAGGCACTTGGTCTCTTGCATCAGGGATGACAATGTTGCACTCATGTCATTGATCACCATGTTGCTGGTGCACAGCAAAAGGGAATGTGGATGCGGTCTGTTCTCTCTGGCACTCAAAGCCCTAACAAAATTCACAGGGTTCTTTTGGACAGCTCCTTTGTTTGGTGAGACCTTAGGCGATGGCACTGTGCTACAGTTTTCCGTCGTGGAGCTCTGCTGCTGGTGGGGCTGCAGTCCTTCCACCAACTGGCACTGCTGCACTTCTGACTTGTCCGTAGTGCTGGTCACCTTGT…
ContigA205	GACGAAATGGCCTCGACGCCCGAACAAGTTGTCTGCACACCGACTTTTGTTTTTCCAGCCGCTTTCCCAGAAACATACGGCAAATTGCTGATTGCCGAAGCGAGCAGCTGTTACGGATTTGACCCTCGGCAGCACCTGGCCAACTTTCACGCCACTGCACCCACAGCAGCCAGCAGTGTGCCCCAACCAGTGGTGCAGAACACTGAGGAGGCTGCCCACCAAGGTCTCAAGGCGGTCAAGTCACAGCCACGTAGCTCCTTGACAACGCTAAAGATTCCGCAGGTGCCAGCAAGCGACTTTGGTCGCAGCCTGGGCTCGGCTCCTGTCGCCTTCCCGGGCATTGAGCCACACAAACCAGCACCTGCACCTGCCCAGAAGGTGGAAGCCCCAGTGGCTTCT…
ContigA206	GAAGTAATGCCCTATGCTAATATCGTAAAAAGTGGACTAAAAATCTCAAGTTAATACGCTGAAAGCTAGCAATAGTACAAGAATTTGTCTGATGCATTTGTGATCGTGTCTGAAGCAAACACACATACACACACACACGCAAACACAAAAAAGAAAAACAGGACGAGAGGACGATGTCCTAGTGGCTCTTTACTAAAGCACTAAAAGTTGACAGAATTGAGAACACATGCTCACCGATTCTCGTAAGATCAGACTCTAACGCTTGTTTGAAACACGTAGGCACATGACGCCCGTGGTAGACACACAATCGAGGAATTATATAACGTGTGCGTAATTATCTGAGGAAAGGTACAGAGAGTAGTAAGTTCATTACTTGAATCCTTATGACGATTACATAAT…
ContigA207	GATTTATTTATCTGCGTGAACTCTGTTGTAGAGTAATTTTGAGTATTCTGTCAACAAAGCATGTAGCGGCATCGCTACACAACGTTGAATTAAGAGCTACCACTTGTGAAATTTCCACGTTCTGTTGCTTTTGTATACGTGCTTGATGGGTTTATCCTGTCAAGCATCAAAAACAGAACAGAGTAAATAATCGTAACCATTCTATAAACGGCTGTTTGCGACATTTGCAAGTAGAGTACAGAACGCTACATATTAAGACTGAACACCACTTGATGTTTATGTTCTCGCGCTTACTCCTATACATACTTATGTGTAGCTGTCCGTTCAAGATAAAGGCGACTAGAATCAAAGCGCATTACATCGCATCGTTCGTATACCGAAATTTCGTCAATTTCAAAC…
ContigA208	GTTAGAAACCCTTTATACAACCATGTTTACATGCCCTCGAAAACAAAGGTATACCCTGTCGCAACGCCTTGTGTAGCCATATTACGAAAAATCTTTGGAACACGCATCATTCCGCAGTGCGTCTCATCAAACTTTGAAGCCCACGCTAGGTTAGTGGTCTCAACACTACAGTCCAATCTCGTCGTGGCCGGCAGATTCAATCCTTTAAGAAGCATTTTTTTCTTTATTTGTTCCTGTTGTGCGTGCGTATTTCCAACTCATCTGTAGCAACCTACACGCAAGCGAACATAACACTGCGAACTCGAGAGAACGAAGCAAGGGTGTTCTACACGTGGGAGTGCGTAGTGGTGCCTGTCATAAAATCAACAACTCTGTAACCCCGAAACTAACCCGCTTCGG…
ContigA209	TGCAGGGCTCATGCCGAAGGCATCGAAGCTATGGTCCCTACAAGCACGATGACAGGGCCTTCCGAACTTCTCCCAAACCCTCCATCGAGCCCGAACAACAGTGATCCCACCGAGGACACCAAAGCAATTGCTTCCGCTCTTACGCAGGCGGAGCTACATCGCGGATTTGAGCATTCCCCTCCAACGAGCCCGAATTGCAGTGCTAACGCTGAAGACGTCGAAGCTGGGGCCTCCACGTCCACGCGGGTGGTGCCGTCTTCCCGATTTGAGCATCAACATCCAACGAGCCCGCATTGCCCTGACGACGCCAAAAACGTGGGCGCTAGGGTCACCAAACTGACGCGGGCCGTGTCTCCTGCCGTATTTGAACATACTCCGCCAACGAGCCCGTATGGCCAA…
ContigA210	CCTATTGTAATTTGGCTCACTGCCTGCAGATCGTGTGTGACTGGACGGATTATGAGGGCCGCATGAAGAAGCTGGTTGCCATTGTTGCCGAGCAGCTCGAAAAGAATCGTCTTCCCTCCGTGCACCCACACCACTCCATGCTGTATCCACTGTCGCACGATTTCCGTAAGGCCATCGCCGCTCGCCATGCCAACCTGTGCCTCGAGAAGATCCAGGTGCTGCACAGGGCTCCGTACCAGCACCCTCGGCAGCGGCAGGGAAGGCTGCGCATTGGCTACGTCAGTTCGGACTTTGGCAACCACCCCACGTCCCATCTCATGCAGAGTGTGCCGGGCTTCCATGACAAGACTCGTGTGGAGGTCTTCTGCTATGCTCTGAGCCCAGATGATGGCACCAGCT…
ContigA211	ATGTTCAAGATGATAGAGACGACTCTACTACTCTTCGTGGCGTTCGCCCTCACTACCGCAGCCCTCTGTTCACCGTATGGTGGGAGCTACGGTAGCGATTATGGCGGTGGGTACGGTAGCTATGGCGGCAGTGGCCATAGCAGTGGCTACGGAAGTGGTTACGGCAGTGGTTACGGCAGTGGCTATGGCAGTGGATATGGCAGTGGATATGGCAGTGCCTACGGCAGTGGCTACAGTAGTGGATATGGTGGAAGCCACGGTGGTGGTCACGAGCACGACAGCGGCTATGGACATCATTGCGAGCACAATTCTATGTATAGTATGGGGCACACTTCGTACGAGACACCCAGCTACAGAAGCTATGGCAGCTCATCGCATGGAAGCCACTACGCTCCTTCG…
ContigA212	GTCAACTGAAGGGAACAACTCAGGGGAAGATCCTCTGCTTCTACGGTCCTCCTGGTGTTGGGAAGACTAGTATTGCCCGGTCTATAGCTCGAGCTCTTAACAGGGAGTACTTCCGATTCAGTGTTGGAGGCATGACTGACGTTGCAGAGATCAAGGGGCATCGTCGTACCTATGTTGGGGCCATGCCTGGAAAGCTGATACAGTGCTTGAAGAAGACAAAAACAGAAAATCCTTTGGTGCTGATAGACGAGGTTGATAAAATTGGAAGAGGCTATCAAGGAGACCCATCATCTGCTCTCCTAGAAGTTCTTGATCCTGAACAAAATTCCAACTTCTTGGATCACTATCTCGATGTGAATGTAGATCTCTCAAAGATTTTGTTTATCTGCACTGCAAATG…
ContigA213	TTTGTTTTACCATCGCCTGTGTTCCTCAACACTCGGCGCACCTGTACATACAGTCCATCAGCGGAGGAGGGAAAAAATAGGTCTCATTTTACAGGAACTCAGTCACAATGCCCACATCGCATAATTTATACACGCGTCCAGAATTTGTTATAGCCCTGCGGGTGATTGTTTTCATGGAATAACTTGTACCTGCATGTTTGCCTGCTGGTATCTGTGGGACGTTGTACATAATACTAAGTGGAAACCAGTGTGCAGGAGAGCCGTGTGCTGCAGTGAGCAGGAAGTGCATACATGGTGTGGCTCCCAGCGTTTCAATTCCCCTTTACACTATGGTGCTGCCAGCTAATTGCTGGGCATCACATAAGGTTGCGAAGTGGGGCAAGATGCCTAGGAATGTGC…
ContigA214	CTTGTTCCTCCTCTCATCAGGATCCCACAAAAATCAGCGCTTGCACCAATCTAGTCACTGTAGAGTTACTAGAAGGCGCGTCGGGTTCCAGTCGGCTGGTTGGGGCAGTGCACCGGAGACACGCAAAAGCTGCAGAAGCAACAACCACACACAATGGGTATTCCAGAGAAGCGCCCCCGCCCAAAGAAAGATTTGCGCCGCCATGTGTCGCTCATGCGACAAGTGGCGAAGCAGGTGATGATCAACCGAGACCCGCACGATGCCAGGCCGGTGCCCAGTCCACCCTGGTGGTCGACGGTGTTCTCTAGCCGCTACAAGACTGAGATGTGTCATCACCTGGAGGAGCAGGGCTTCTGTAGCTTCGGCGCCGGCTGCGTGTACGCGCACAGCGCCGCCGAG…
ContigA215	CACAGTATCGTTCGGTAGATAACGCAATATGACGGGCTAAGTACAACTGCACGCAACTATTAAGAAGCGGGTTAGGCTATGTCGCGTTAATGCATCTTGAGGCACTTTTCATTTCGGCTCTCTGGCGTGCGACGCCGGCCTGAACCATAGTCGATTACTCGATGTTTACGGACCGAAAGAGGACCTTCAGCCATCTGCAAAAAGAAAAAAAAAAGAGGTTTTGACAACGCGTTGGTGTCTTCGCGTCGTTATCATCATCTTGTCGCGCGACGTTTGATAACGTCGGAGGCCGCACCGACAAGCGCGCGTACCCGTAATCGTCGTGAGGCCGCCGGAAGAAAACGATGCGGGTCCCCGGTTGCCGAGTCATCCTGCGTCGCGGCGGTCTGCTACGCTCGT…
ContigA216	CATGTTTATAAACATTCGATTTATTCATCCGTGGTAACAATGAAGCCAGGAAGAAAATTGCAGTCTGTGCTAAAACGCAGTAAAAAAAAAATGCTTATTCACGGGTACCATTTTGTAAACAGTTGCTAAATATTCGTAAATTATGCTATGGGGACATTCAGCAGCTGATTATTTTTTCTCAAATTCCCTTTTCCAACTCTTTCTGGAACAACCTTAGGTTGAACTGGCATTTTCACATAGTAGCAGTAAGCACCGATAGGCACTCGCTATATACATGAGTGACAAGCTGCACTTTCGGTGACCCTACATTAGGAAGTTATAGGAGATAACTTATGGGAGGAAACTTTTTTTCTGTAAACCCTCGAGTAATAGCTGCTACCCTTCGGTAATATGGGCGAC…
ContigA217	GGTCGACAAGGCGATGGAGTTACGCTACATCGGCGGTGTTTACGGAGGGAACGTTAAGCCGGCACCGTTCCTTTGCCTGCTGCTCAAGATGCTGCAGATCCAACCGGAGAAGGACATCGTTGTCGAGTTCATCCGTCAGGATGAGTTCAAATATGTGCGGGCCCTAGGTGCCAACTACATGCGTCTTGTGGGCAGCTCACTAGACTGCTACAAGTACCTGGAGCCCTTGTACAACGACTACCGCAAGCTCCGGCGTCAAAATCGGGACGGTGTTTATGTAATTGTCCACATGGATGAGTTCATTGATGAACTTCTGCGAGAGGAGCGTGTGGCGGACATAATCCTTCCTCGAATTCAGAAGCGGCAAGTGCTGGAGGAAAGCGGGGAGCTGGAGCCACG…
ContigA218	CTCTCCGTCGAACGATGTCGAAGAAACGAGGCGCGTGTTGGAGAGCGTCAACGCGCAGATCGCCGATGACACGACGGGTCGCCTCTTTGCGGTCGTTTACATTCACGGCAAGCAGTTCAAGGTGACCCCGGAAGACCTGGTGCTCGTTCAAGCCGACATGCCGGTGGACATCGGGGACTCGCTGCGCCTTGAGAAGGTGCTGTTGGTCGGTGCTCGCGACTTCACACTCCTAGGCCGGCCTCTGCTTCACCGCAACCTCGTTCGTGTCGACGCCACCGTCGTGGAGAAGTCATTGTCCCAAACAAAGCGAAACTTCGTCTACATTAAGCGGAGCCGTTATGAGAGACACCATTTTTACCGATACCCGCAAACCATACTGCGCATCAATTCCATTAAGCT…
ContigA219	CAGAGTTGCACCGCAATACCTATCTGTGCCGAGCACATTTCGACGCGACCCAGTTCGAAACGCGCGATGGTTCCCGCCGTTTGAGACCCGACGCTGTGCCGACCGTCTTTACGCCCGTCAATTTCCAACACCTGGAGACGGACCACGACTACTTGAGCGCGTCGCCACGTGTCGTCCCGCAGCCGTCACAAGCGGAGTTGCCCACGTCGCTAAGCGTTCTGCCGCGGGAAGTTGCCTCAAATGAAGCTTTGTCTCGAGCAGGGCTGCAAATATCAGCCGCGGGTTCTGAGCCAGTTGAGAGCATGACCTCGAACAACGGCCTGCCTGGAACGGACAATGCAAGTACCATCGAGCCGTCGCCGACAGCTGCGACGCTAGCTAAGCCCCGCGCAGCAGTGG…
ContigA220	GTTATTTCAAACCAGTGTCCTTCTTTTTGGCTTTTGTTTCTCTGAGGCTTTATTGATTTCGAATGTCAATTACGTTACTATTTTGACAATGATCAAATACGTGCCTGGAGTATGCATTGCACATGCAGTTTACACCATTACAAGCCCCCTTTTTTTTTATAAGGCACAGCAATTTGTACTAGTGAGCACCCGAGTCTTGGACATTACAAGGTGAAAAACAAGAATGAGAAGGAAGGGGTCAAATGTTGCTGCCGACCGTGTTGCAGTTTTCACAGGTCTAGCTATTTTTCCTTACTCCTACTTATTGAAAAGATATCGCGCGGAATTCGACATTTGCTAAAGCCATTGCCATAGTTACGTGGAGGTCTTAGTATCACCGAGAAAGTTGTCATTAAAGCT…
ContigA221	CTTGCCAGGACGCCGCCCATGGGATGGCTGGCGTGGGAGCGTTTCCAGTGCAACATCGACTGCAGCCGGGAACCGGAGAACTGCATCAGTGAACGGCTGTTCAAGGAGATGGCCGAAGCCCTCGTGTATGAGGGATATCGGGACGTCGGCTACGAGTACGTGAACATTGACGACTGCTGGATGGATAAGGAACGTGACGTAGTCGGTAGGCTGCAAGCTAACGTCACCCGATTCCCCAACGGCATCAAACACCTTGCAGATTTCATGCACGCTCGCGGCCTGAAGCTGGGAATCTACGGCAACGTAGGAACCAAGACTTGCGCAGGCTACGCCGGCAGCTTAGGTAACCTGTACACGGACGCCCAGACTTTCGCCGATTGGGAGGTGGACATGGTGAAG…
ContigA222	TCCTAAAGCACGGCAGTCGCGTCACTTCTTGACAATTTGGACGACATCTTCGTGGTGAACCACGTGCTGCAGGCCGACCCTCTGCGGACTGTACTTGGTACTTGTGCCCCAAACAAGTGCATACTTGAAGACGTGGACGATGCTGCGGTGGATTGCGTGACACACATGCTCGACCGTTGCATTCCTCCGGAAAATAAGGCCACCATCAAAGTCTGGCGGAAAGCCACGCTTCTTGGTGTAAACCCGAATGAGGGCCAGGTAGTCCCACAGCCTCTCCAAGAAGTAGTCCAGGTTTAGTTTCATGTTGCAACTGACAACAACGCTGTGCGGCTGGCGGGCGAGCCGGTCAACCTCCTCAATGGAGACCTGGTCAATCTTGTTATAAACGTAAAGACAGGG…
ContigA223	AAAGGGTGTTATAACTTCCATCTTTTATTATTCTGCTGCTCTGCACGTCAAGTCCCGTGTGGGCAAATCTTGCCCTTGCATCTAAAAAAAAAATATGTGTATATATTCCGAGCACTAATTACCACCGAGTAACAAAGCAAAAAAACAAACAAGGTTGAAACTCGTCAACCAAATCTATGTACAAGGAGAGTTCAGGTATGCCCCTTCTCCCGCAAAATTGCACGACGAGCACTGAAAAACATTTGTGAACATCATTGCTTTGTCTTCATTTTTCGAGAAATGAGCGGCCATCTGTGCGCTTTCCTTGCCGAAATGAGTTGGGGGCAACAAACTGACTCAGTACACCCTGACGGCAGGCGGCACCATCTTGCACTCCTTCTGGTCCAGTGTCTCGTCAAT…
ContigA224	GTGGACCACACCTTCGATGCCATCGTGGTGGGCGCTGGTGGAGCGGGCCTGCGGGCTGCTTCGGGCCTCGTGGAGGCTGGCTTCAAGACTGCCTGCATCACCAAACTGTTCCCCACTCGATCCCATACTGTGGCTGCACAGGGAGGAATCAACGCCGCCCTGGGAAACATGGAGCCTGACGACTGGCGGTGGCACATGTATGACACAGTGAAGGGCTCTGATTGGCTGGGTGATCAGGATGCAATCCACTACATGACCAAGGAGGCTCCCTATGCTGTACGAGAGCTGGAGAATTACGGCATGCCATTCAGCCGGACACAGGATGGCAAGACCTACCAGCGGGCCTTTGGTGGCCAGTCGTATAATTTTGGCAAGGGTGGACAGGCCCACCGGTGCTGT…
ContigA225	TATCACCCGGCCATTACGCTCTCGGTGTGCACCCGCCATTTGCCAAGTGCGCAGGCCATGCCTCGAAGGCGACATCGTTCCGAGAGCTGCGACTCGCACAGCTCGTCAGACAGCAGCTACCGACACAAGCGCAAGAGGCTCGCTAAGAACCACCGGCGGGACGATGAAGAGCGGCCGTCGTCGTCATCTCATCACCGGCGGCGCAGTCGTCGCAGCCGCCGGGAGCACCGCGGCGGACCGGCGCACCACTGCTCGCGGTCGCCGGTGCGGAGGCCCCCGAGCGTGGAGGACGATGAAGAGGGCCATCTGGTGTACCGGCCGGGAGACGTGCTACAGGACAGATACAAAATCATCACCACTCTAGGCGAGGGCACCTTTGGAAAAGTGGTCAAGGTGACT…
ContigA226	CCCAACGTGGGTGACATCCTCGGTCTTGTGCTGTCAAGCGAATGTGTCCAAAGGGTGCTCGTTGTCAAAGTGATTGAGGACGTTGCCTCAGCATGGTCCATGGACCACGGGCATTTCCACAACATTAGCTGGAAAGACTTGATCAACGTCGCGCCGTCACTGAGGAGCATGCCGCCGACTGTCGCCCTCGCCGTCCTCCAGGATGTGGAAGCTGTGCCTTTCCTGAAGCTCTTGCGGGAGTGTGTGAAGGTGCTCCGAGTGGTGACTAATCACAGCACATATGAGGAAAGCTTTCACGAACACGTAGTGACAAAAGTGACGGCGTTTGGAATAGCCGACGTCCTATCCGACCTCTTTAGCTTCGCCGACCACGTCACCAGGATGACCGCCGTGGAGTGC…
ContigA227	GCTCGCATGCCCGCTTAAGTTCAAGGCACTGCCAACGTCGCGATCATGACTTTCATCACGTCGTGGGAGGAATTCTCGAAGGCCGCCGAGAGGCTTTACCTCGCCGATCCCATGAAGGTTAGGTTCATTCTGAAGTACAGGCACTGCGACGGCAAGCTCCAAGTCAAAGTGACAGACAATCAAGTGTGCCTTCAATATCTGACGGAACACTCGCAAGACGTCAAGAGGATAGAGAAGTTAACCAACCTGCTGATGAGGCACATGGCGTCGAAGGAGCGATGACTGCGCAGCCTTCCTTTGTGCCTTTTCTGTGCTCTGTACATTGCTCCATGCCTACGGACTGTTGTTTCGGGGAGACTCTTGTTAACGTCTTTGCCGAGGTGGCCGTACACTTCTTTT…
ContigA228	TCCTGTGCTGACCACAGTTTATTCAAAAACGAAAAAAAACTCCAAAAGATATATTTTTGTAAAATCGACACTGTTTTACCCCGGCACAATTCGCTAGTTCATTCAAAGTCAAATGTACATGCCTTGCAAAAAACATTCAGCACTAAAGGGCTGACAACAAAAAACGGGTAGTTTTTGGGTTTCAAAAGCTCAGGGCAAAGAAAAAACATAGGCAGAGGCTAGCACGAAAAAACAAAAACAGAAACAAGTTACCTCAAAATATCCGGAACTGACACTTTCTTTTTTTTTTCAGTTTAAGGGCTACTACAGTTTCTTCTTTATCAAAGATGGGCATCACATATAGCTTTTCTATGACAACTAATCTTCCTTGGCTTCAAAAAAAATTGTCTCCAGTATTAA…
ContigA229	GATCTCCGGGTGTGGTGCTCATCTGCGGGAGGAAGATGACGAAGGCCCTGTAAATGAGCACCACACCGGAGAGCACGGCGAGGATGATGAACCAGAACCAGAGGAACACGTAGATCTTCTCGTTGATGATGTTGATGGGCAGGATGTACATGGCATCGTGCTTCTGCACGTCGCCCGAGGAACCGTACATGTGGAATGTGCACTTGGTTAGCCTGGGGAACACCTTGATCATGGGGTCGAAGCGCACGGACCAGTCCCACTCGGTGAACTGCAGCACCTTGGAACCGTAGCTGGAGAACTCACCGCCGAGGAACATGTCCATGAGGAACATCTGGCCGACGACGTTGACGAAGTTGCACACCTCGGCCACCACGTATCCGTAGAAGAATATGTTGTGGT…
ContigA230	GATTGACTGTTGCAACGAAGCCAGTCCGAACGAGCAACTTTTATTGCTTGGCAAAAAACCAAGTGTGGCCGCGGACTATGACGAGCATGGACGAAACCAGAGCAGCAGCATCCAATGCTTTTCCCTGTTTTCCACAACTTGTTAAAATTTTTGGCAGCTTTGCGTCACGCCGTCCTATCACCGGGTAAGTGAAGACTAGCTGAGCCCCGGGAGCGGCTGGGGCAGCGGTAGGAGTGATGTTGAGCCGAGGCCGGGGCTTCCGAGCTCACGTGATCACAGTGGGCTTAGTGCGCCCGATGAACTTTTTGATCTCCGAGATGTGGAGGGCGATGGCCACCAGGGGACGCAGCATCGTCTGAAAGTCCTCCTTGGCCTTCTGAAGGTTCGGCTCATAACTGT…
ContigA231	TCAGTTATCGGCGGAAGGCGAGTCTTCTGCGGTGGCGGTTGCCGTGTCCGAAGGCGGCGGTGAGATCGAAACGTCTTCCTCGCAGGCCAGCAGGACGGAAGCTTCGTCGCCTTGGGTTGCTGGCCGTTGGCCGCTCATGTGTGTCATGCGGCTAAGCGCCTTCAGCGCGTTGCCGCTCTTCAGCCACTTCCTGCGGACGACGAACTTCTTGAGCTTGTCCGTGGGCAGCGGTAATGAGCTGGCGCCGCGCCTGGGCACCACACACAGCCACTCGTGTTCCAAGCACTGTTCCGCAGACATCCGTTTCCTGGGGTTCTTCACGATGAGTTGGCACATGAAGTCCTTGGCTACAGAAGAGATGGTCTCGAAGACTGGGTCATCGAAGTCGAAGTCCACCCT…
ContigA232	CCTACATTTGGAAGAGAAAGGCTGGTGGGCATTGTCAAGAAGCAGTGGCACGAAATAAAGCGCCTCCGAGTGAATGTGCGTCATTTAGAACGAGCGGTGGCCTCAAATCATCTCCAGGATGAAACTTATATACTCGACTTGCTGCAGCGCCACCTTTGATGGCCGGCTTCTTGATCGTGTGGTTGACATAATTGTTGGAGACATTGAGTGACATGATTCATGATGGTTACATAATTGTTGGAAAGGTTCGCAGATGCAGGACCATGGTCCTGCATCTGTGAACACATGAGATCTTTAGTTTTTGTTTATTTTTAATCCTAAACAGGATTACAGTGCCTTTATATTTAAAAAAAATAGGGAAAGCATCAAATTCTTTATGGTCTTTGATTGCATGGGTTC…
ContigA233	GCTGCAGGCTGCACTCGAGGAACACACCCCGGGCACGCACATACTCCGAGCTGCACACTTTGGCCTTGATCACATGCACCCGAAACTGGCGGTTCACCTCCATCTGCATGATGTGCATGCCAATGGCGAAGTGCCCCGTAGATCCCTCCGCGCTTGAGCTGTCCTGTAGCAGGTAGGCCAGCACAGCCACCGTTCCGTCTTCCACCACGTCCAAGCGATACTGTGGGTTGCGAAGGAAGCTGGACCGGTGGCTGATGCAGCCACCCGCACGATCCATGGCACTGCCACGCTCCCCAACGGTCCACTCACCCGGAAAGCTCTCCTCTCGCCACCCACCACGGCCTGGCACATAGCACACACACATATCCGTGAACGCCCCCGCAAAGTCTTCCAAGGGAA…
ContigA234	AAAAATAAAAAATGTTGGCTTTTATGTGCATCTTTTTGTGCATGCATACTATACATTTACTGCTTTTGAAAACACTATAAGGGGTGATGGCATGCAATAAATATTGCTAAATTTATAAAAAAACAAGGTCCTGGTCACACAGCAGGCATGTGAAAATATCAACCTGAATCAAAGTGCCAGCATCTAATTCCTACTACCCTCTGATGGGGCCATCCGCTTCTTTGACTCTAACTCGTCCATTGGGATACCTGGTAACTTGCTTCCCATCCACATAAACTGTCTTGACAGTGCCGTTTGGGTAGTATCGGCTCCTGTAATGTTCACTGCGAACCTCCTTTTGGCCATTTGGGTAATCGATTGTTTCTGTGCCATCTCTGAGTCTCCGAGCCACGATACCAT…
ContigA235	GTTCGAGCAGTATGCTTGGTAAAAATGACGCTTGTGGACGGGACACTGAATGACTTGCTGGCACTGCTAGATGTTGATCCTAGCTCCAAGCCAACGCCAGTCCTTCGTGATATCCAGCTTTTTTATCGACTATAATCGTGCCAGCAGTGCTAGGCTAAATGCACAAAGAGATAAGCTTCAGAACACTAAGCGTTCAGACTAAAATTCTGGGCTAGATCGACTGCATGCACTTCTTGAAACTGTCGTTACTTGCAGTAATTGTTTATGACAGCATGCCTAAAGCAGTATTGATCCAGGGCCAACTGCGCTATTATTGATGGTAATCTTTCACTTGCTGCAGTTGTTTTACAAGACAGTATGCTTACGTGTGCAGTAGACTCGATAATTCAATCTCGGCGG…
ContigA236	CCTACAAACATTTTAATTTGATTTTATTGATATGTTGCGAGGAGGTACTTGCGCACTAGTACGTCACCGTCTACAGCTTAGCTCTTGAAGGGATCGAACATGCAACTCGAAACTGACACAAAGTGACATATAGAGTAACAGAGCTGAGTGCTTAAAGGTGCCGAATGTAAAGCTTTCACATTAATGCCAGGGCATATTAAGTTCTCATTCTCGCATTTTTTTTATTCGTAAAAATAAATCGTTTTATATTACCAGCAATACAAACTTTAGTTCCAGTGACATTAACTTTCAGTACAATTCACGAGTAATTAACACACATAAATGTTCCCATTTATACAATCATACATACAAGAAAGTAACAGTAAAGCAACTAATTCTCAAAATCCGTCAAACTGTCTT…
ContigA237	GTCCTTCTGAGAAGACTGGGACAACATCCATCGTTGTGGAAGACACGGGCTGAGACTCATCTGGGGCGTGAGCTGACGAGGCCATTGCGGCTGGAAGCGCGAGGTGCGCAGCAAACAGACGCACCTCAACGACCCTGGTGGCAACATGGACGCTCCCGAGGACGATGACAACGCCCCATGGCATCCGACGCCAGGCCTCGCGCACTGCCATCGCGCTCTTGGCGAACAGGGAGCCAAAAGCGCTCACCAGCAGCGCGCTCCACGTCAACAAGTCCTCCGGCCGTGGTGGTGGCTACCTCCTCCTCCTGCCGCCGCTGCCGCCGCCGCCGCTGCTGCTGCTGCCGCCGCTGCCACTGCCACTGCTAGCTGCTTACATCACGGACGCATGACCCACGGCAT…
ContigA238	GGTGTTCTGTGGTAGCTCTGCGGCGCATAGCAGTCTTGCTTCACTCGCCCTGCTTACTCGTGACGCCTGCTGTTGCGTTTCGTTGTCTCTCTGCGCGTCGTCCTTGTGCCAGAAAACGTTCTCACCGTCATGTTGGCCAAGAAGTGGTGTCTCCAGGACTTTGAGATTGGTCGGCCACTTGGCAAAGGCAAGTTTGGCAATGTGTACCTCGCACGCGAGAAGACAACCAAGTACGTCGTGGCACTCAAGGTCATGTTCAAATCTCAGCTTCAGAAGAACGGCGTGGAGCATCAACTTCGACGGGAGATTGAGATCCAGTCTCATCTCAGGCACCCGAACATCCTGTGCCTGTTCAACTGGTTCCACGATGAGACGAGGGTCTATCTGATCCTGGAGTAT…
ContigA239	TTAGGTTTTGTGTCAACGACCATGTGCGCAACAATTCTGTGGCTCCTGGTCGCCTTTCTGTCAATCGGTTCATGCTTTCTCAAAAATGACATCAATGAATATGAATACGAGATTCCTATTCCCGTAGAGGGGATATCAGCGCAAGACATCTACCATCAGAACGAAGTTGAACCGGAACAAATGAATGATGTGGATGGTATATCAGCACAACGCACCTACAATCATAACGGAGGTGTACCTGAACGAATTAAGGATGTGTGCGAACCATCGTTTGAACGAAGAACGGAGGAAGAACACGATTACGACGATTGTGATTCTTACTTCGGTGATGAGTCCACAGCCAATACTTGCAGTGCTCTAGGCGAATGCGAACCACAGCGGCAACACTTCAAGCAAGCG…
ContigA240	CGACAACCAGACCAGACGCCATGGATATGCGTGCGATCGTTGTCCTGTTCCTTTTCTGCTGCATTTCTGGCCTATATGCCTCTTTTCCAGGGGCCTCGTTCCCGTACAAGCCTTACTGCTTGGCCTGCGTGCCTAGCAATTGTGGCAGGCCCCGCGACCCCTGGGACCTGCTGCCCGGACGCACATATGGAGGCTCGAACTCCACCAGGGGGCGTTACCCGTGGCACGCCATAGTCTACGCTGACGGTCAACCCATTGGCGGTGGAGCCCTGGTCTCTTGCAACTTCGTCCTCACCACGGCCTACCTCGTTCAAGACTATCGCCCAACTCGGCTTCAGGTTAAGCTCGGCAAGACTGACCTGGACAAGGAATCTCCCACGGAACGCACTTACGCAGTGT…
ContigA241	GACAGAACATAGTGCCAGTAAGAAAAAGAAGGGCGTTTAGGAGGCGATCCGGAAAAGGCGTCCAATGCAAATTTCGAACCGAAGGTTTTGCATACAAAATGCCAGTACAACGCGCACGTTTTGTTCAGTGCCACGAGCAGGGGAGAAAAGGAAACAGTCAAAGCCAATGAGCACAGTCCACTCGCTTTGCATCATGCATGCATGCTTGCTATCACCGCTTCAGATCGGCGCGTGCTGGTCTTGGGCTCGACTTCTAAAGCGTCGGCTTTCACCCGTGCTCACGCGCGGCTCTTTCCCGGAAAACAGCGCAACCGAAAGACAATGGGAATATATGAAAGCCACGTGGAAACGCGAGGCGCGAGTCTTGGACAAAAGAACATACAGAGAAAAGGAGATGCT…
ContigA242	CTCGGCAAAGATGGCGACCTCGAGGCTGCTCAAGGGTACCGCAATTCTGCTGCAAAATGCGGCCAGGAAGTCGTGCGCGCCTCACCGCCACATGCACCACCTGGCGGCCACCAGCTTCAGTCAGGCGCTGGTGAACGTGCCCGAGACCGTCACGACCACGCTGGACAATGGTCTCAGAGTAGCCACTGAAGACTCCGGCAACCCGACGTGCACGGTGGGCGTCTGGATCGACGCGGGCAGCCGGTATGAAAACGAGAGGAACAACGGTGTCGCCCACTTTCTCGAACACATGGCCTTCAAGGGCACCTCCAAGAGGTCGCAGGTTGACCTTGAGCTGGAAGTGGAGAACATGGGGGCTCACCTGAATGCATACACGTCACGTGAGCAGACCGTCTACTA…
ContigA243	GAGTTCCATAAGGCTGTTCGAGAATGCCACACCCTCATTCGCGACATGCACACGGCTGGAGACGTTCACCTTCACCTCGGTGCTGCCCTCGCCTTTTCAGAACGAGCCGGTTGTTCCGCTCTTTTTCGCCAAGTTCGCCGCAGTCTGCGCAAACATCAGGTACCACTGGTCGAATAACCTCTGGAGTTGCCTTCGACTACAGGACCTCGTGATCGACAGCGTTGAAAGAAGGTGTATGCCATTTCAAACTGTCCTGGTCGCTGTTCAGGACCAGAAAACGCCGGACAGGATTCGTTTGGCTAGTCAGAAGCACACGTGGCAGCACGTGCGCCAGCTATGCCTCGTGCTGTTGCCACCGAGCCAGACCTGCGTCTACCCAGCCGCAGGCGGCAGTTACCT…
ContigA244	TGTAAACGAGGTTTATTTTCAATTTGGTTTGCAAGTGACTTGCGACAACATGTAAACACGCGAGCACAAAATAATTTGAAAGCAACCCTTTTATATAACAATTTCAAACCTCAGCTGACATACAGAGAAGGGAGAGGGGGTACATGTGTCCTTAAAAAAAATTAAGCCACATCTAAATTACTGCTGCTTGCACTCCGCTGGAGGCTCCACTTTCTTGGTGCTCTGTGAAGCAAAAAACATCACAACTTGGGCGCATAGTCTGGGTCGTTCTCGTCGTCTTCATCAAGGAACTCATTCTGGTCATCGTCCTCCTCATCATCCATGTCTTCCTCATCCTCATCATACTCATCCTCCTGGAGGGCCTCTCCCGTGAAGTAAAGCACTGCCCGGGGCACAACA…
ContigA245	ATCCATGCAAACAGAGCATCATTTATTCGTGAAAAGGCAACAGCTCACTTTTTGTTAATGTATACAACAATTGCACTTGTCCCCCTGGACACATTATGCGTCTTCATGTGCACCTGGAGGGACTCAACATTGATAAAGTCACGATGACACACCTCGCACGTGGCCACAGGCCGGACCGGCTCGTGTTCGGACGCCACGTGTTGCTTGAGGTGCAGCTTACGCGTAAATCCTTTGCCACAATCTTCACAAAAAAAGGCTCGCTCGCCAGTGTGCTTGCGCATATGTGCTTGCAGGCCGGCAAACTTGGCGAATCCCCGGGAGCACACCTCACATTGATGAGTGTGCTCGCCAGTGTGGGTCTTGACGTGCGAGGCCAGAGCAGTTGCCGTGGAAAACTCC…
ContigA246	CACCTCCGGTCGGCCCGTTCCGTTAGTCACAACGTATCGTTTTAAATTACCGTCCTCCCAAATATGTCTAAGGTCTCTCTGAAAAGCAGGCTAGACGGCAATAGCCTCGACTTGAGCCTGAACGAGCTTGCCGAACCACCGGTGAAAGATCTCGCGGAACTGCCGAAAGCCGTGAAGCTTGACTTGTCGTGCAACAAGATCGCCGTGCTTCCCGATGCGTTCTGCAGTTTGACACATCTGAAGGAACTGGACCTGAGCAAAAACCAGCTGCGAGAACTGCCGACCAACTTTGGCCGCCTCAGCGCCCTGCAGAAGCTGGACCTTTACGGCAACAACTTGACCACGCTGCCGCTTAGCATGTGCCGCATGAAGGCACTGCGCTGGCTCGACTTGAAGGGA…
ContigA247	GGTCGCGCTGGAAACTTGCCGACCGCAAGATACGGTACACCAAAGCAACAGTCTGTTCTTAAGAAACAAGTAATAGACGGAGATGAAACCCTAGTGCACTGATACCTTCACGAATCCAGTGTTCTTTTCTATCAACAACCCTCCTGCAGGATCATCAGTGGCCGATGCAGTGGACAGCTGCGAGGGCCTCCGCAGTCATATTAGCGTTGGTTGAGGGCAGTGGTGTTCAGCGAGTGCACAGTGTGCGATAGATTTTAATAGCTCTGCACATCGGAGTTTGTGTGGTGATGGGGGAGAAACATGCTTGTCATAGGTGCGGCGTCAATGAACGGCAAGGGTAGGTGAGATGGCACAATATGTTCTGCATATCTGATACAGTGCTGTGAACAGTGTACACAA…
ContigA248	GGCTTGTGCGTCGTCCATATTGCGTGCCGTGCAAGTAGGTCTGCGAAATTTGTGAGAATTTCATTGCGAAAGACGTCAACTAAGCAGTCCTGACATGCCGAAGAACAAGGGAAAGGGAGGTAAAAACAGGAGAAGAGGAAAGAACGAAAATGAAACGGAAAAGAGAGAACTCGTCTTCAAGGAGGACGGTCAAGAATATGCTCAAGTTATCAAAATGCTTGGCAACGGGCGGCTAGAGGCCATGTGCTTTGACGGCATGAAGCGACTGTGTCACATCCGAGGAAAACTGAGAAAAAAGGTTTGGATAAATCAGGGTGACATCATTTTAGTTGGTTTACGAGACTACCAAGATGCCAAAGCAGATGTCATCCTCAAATACAACCCGGATGAAGCCCGAAA…
ContigA249	TTTTAACAGTACACAATGTAAATTTTATTTGAAATATTAGAGCAACCACGAAATTTGTTTGCAAGAACAGAAAGAATGCAAGTAAACACAACAACACAACTTCTTTTATAAAAAATGCAATTGGAAAACTTGAATAAATATGGTATCTACATGGTAATTGACAATTTACTGGGTGGCAAGAAGCGGTAGCACTATGAACATAGCAAACCAATATGATATGTCTTAGCCAAAGGAAGTAAAATACAAAAAAAACGGCTAATGTTTAGAAGTACTGGGTAAATGAGGAGCGATACTAGAAAGGAGCTTTGTACAGCTGCAGATGTGCAAAACAAAAAATAACAAGCAATCTCTGACACTGCTCAATGTTTCTGAACGTCTTTATTGAATGATGTCCCCCTA…
ContigA251	ACGGATTCGGCACGGGCGCGATACTGTTTCGTGTATGCCACGAAGTAGCAGCTTCTGAATAATGCATCTAAGCAACAAACGGCAGTCCATTCATCTCCGTCATCGCCGTTTTCCTCCTTCAAAAGACATAGACAGGCAAGGAACGAGTAAAGAGAATAATCATTTGTGTACAGGTTCCGTTAATGGTGCTTAAATTTGCACGGAAGAGCGCCGATATTCTAGGGCGGAGAGCATGTCGAGCGAACGGCGACGTCTACCGCGGGTCGCCTCGGCGAACGACCTCATCGTGCGCGAGGCCCGAGACGACCTCATGAGCATCGTGCTGGACACGAACTTCGGCGAGCCCGCCCTCGCCGAGGCCCTGAAGGCCCTCCGCGACGCCCTCGAGTACAACCTGCC…
ContigA252	CGGTCGATGCGCTTTCGGTGAGTCGTCTGGACGGCCACATGACTTCAGAGGAAGTCGAGAGGCATCTGGAAGCGAGGCAGGCACTGCGCGATTTGCTTCCTGAGAAGGCTCCGCTCACTGTGCCGGCTGAGCTTTTCAGCAATGAACCACCGGCCGACCTACTTGACGGCGGGCCGCCCCTGCTGGCGCCTGGTGCCTGTGTGATGACCTCCACTGACGCTGAAGGGGACGACGACGAGCTCATTACTGGAATAGCGTAGCAGTGTTGGAGCGCATAGCAATTCGGAATCGCCATATGTGTAACATCTATACTGGACCGACACTCAAGGTAGAGCTATGAAAGTCCGAATTATGCCGCTGTCCACTCTGTACAGTAAGGTATTTGCCCATTCACGGCTG…
ContigA254	TTTGCCTTTACCACTGATGCGTATGATGTGTACGAGGTCTGCTTCACCACCAAGATGCCTAGCGAGGTCAAAGGTGGTGACCGGGAGGTCCAGCTGACGCTCAAGCATGGTGCAGAAGCCAAGAATTACCAAGGCTTAGCCGAAGTTGGCAAGCTGAAGCCACTTGAGATGAAACTGCAGCAGCTGGAGGATCTCTCGGAAGCAGTGGTGAAGGACTTTGCGTACATGCGCCAACGGGAAGAGGAGATGCGCGATACCAACGAGTCGACCAACTCGCGGGTCCTCTACTTTTCCATCTTCTCCATGTGTTGCTTGCTCGGCCTGGCGACCTGGCAAGTCCTCTACCTGAGGCGGTTCTTCAAGGCAAAGAAACTCATAGAGTGAAGAACAACAAACTGT…
ContigA255	GCAGAAGGAAAGAAATATGAACGGCGCTTTTATTGGACACGTCCGCACGTCCCTTCGGGACGAGCGGGAGAGTCTCGAAAAAAGGAAGGAAGAAAAAAAAAAATATGGTTCGTAGGTTTTCGTAACGGCAGCACCACCATACATTGCGTACCCGTCTTCTATCCACAGCGGGAATCCGCCACGTAAATAATTGAGGTCCTGAGATTGGCACTGGGCACGGAATGGCAAGCGAAGACGACTACGGTAGAGACGTGCAGTTCGGCCGCGTCGTCACTTCAGGTCCAAGAATATTAACGTCAGGTAACGGTGACAATGGGGGGCGATGAGGGGAGGCAGGGTCAGGCGCGAGCGATGGCAGATGTCCGTGACCAGCCGGCGGTCAGCGGTCCTGCGTTCACC…
ContigA256	GTCGATGAGCTGCTGGTACGGTGACACAGCTGTGTTCCCATAACAACGTGGCCCAGCTTAGAGTCGATCTTGGCGTCGAGGTGGGCATTGCGAATCAGGTTGACGATCCACTTTTCAGCTGCTTCGGGCGTCATGTTCAGCTTCTCTGCCAACATGTTGATGGAGATGCACTCGTGGATGCGGCAGAAGGTCTCGAAGATGAAGAGTCGGGCGTTCTCGATGAAGTCGTCCTGACAGGCCACCAGGAAAAAGTCGTTGGACAGGACCACTTCCCACTCGCGCAGCTTCTGCTGGGCCCCGTCAAAGTCAAAGTTGACAAACAGGCACTCCACGAACTCGGTGATGGGGTCATGGTACGTGTACGACTCCTGCTGGATGACCTTTACGAGGTCACGAAGG…
ContigA257	GCCAATTTTCCTAACTTGCGCGGCTACGGCAGTTCGTAAACAGACCACAACTGAAAGCGCAGTGGCCTGCTCAGAGTCGAGACAAGATGAAGCCACTTGTAGCTGTCGCCACCTTGCTAGCGTTGAGCTGCCTACAGCTGTCGCTTTGCCAGACGGAGCAAGAACACAAGCTCGTCGCCGCAAACAACCAATTTGCTATCCATCTGCTCAAGGTGCTTCCCAGTCTACCAAACGAGAACGTCTTCTTCTCGCCGTACAGCCTGTCCACCGCACTCGGCATGGCCTTCATAGGCGCGAGGGGAGACACGTTGGAAGAACTGTCCCAAGCTCTTGGATACAAAGCGCTCTCTCTCAGCGAAAGTGACGTCCGAGAGGCTTTCGCTCTCCAAAACAACCGGC…
ContigA258	GTAGAGGAGTTCCACTAGCAGCAGTTCACAGCCCGCATATTTGGAGGGATCATTGTAGCGTAGTTCGAGCTCACTTGTCTCCATCTGACAGAACGGATATGGGTCCCGAAAAGGACGTGGATACGAAACAGCCTGCTGCGAGCGAGAGTACGGGTCACGCTGTTGACGGCCAAGAAAGTGCTGGTGGAGGGAATGCGGCTGCATCAACCCCTGCAGGTGCTGTTGAAGTAGCTGGAGAAGTTCAAGGGGTCAGGAGACGAGCACCGTACCGTGCCAATGGTCGTAATGGCCGTGTGAGTGAAGGCAGCCTTGGTGGTCGTTTTAAGCGGCCCAAGCCCAGAAAGGAGGGGGAAAGCCACAGCCAGAGCGAGCCTGAGGGCACTGATCAGGAAGGGACTC…
ContigA259	CTTTAACAACTTATAGCGCCTTTATCTCACCACAGAAGCAACTACAATGCCACTGCAAACTACGGTATGGCGACAGCTGGGCCGGCCTGTCAGTGACCTGATCGGAAGAAGAGGCACCAGCAGCAGCCGCGACAAACCGAAAAGAGTCGTCGTCACGGGTCTGGGCATGGTCACTCCCCTGGGAGCCGACGCCAAGACATCGTGGAGCCGGCTTACGCAGTCCCACAGCGGCATAGTTCGACTGGGAAAAGAGTACGATGGCATTCCTTCCAGGATTGCGGGCCGCGTTCCGACCAATGCATCTCAGAGCCCGTCTCCGTTTGACGTTCATAAGTTCGTCTCCAAGTCGGACCTTCGGAGTACCTCGCTGGCAACTGCGTTCGCCCTCTCCGCAACTAA…
ContigA260	TCGCAACTGAAATAATAAAATTTATTGATGGCAAGTGCCTATGTGAAGATGATAACATGCCACGATGCATCTAGTTTAGTTCTTCAATGAGCACTCGTGGCTCTGAGGTCTTATTTCTTTGCTCTTCAACTGCCTTGCACACATCCTGAAATGTTGACATGTTCTCAGCAACTGCGAGAGCTTCAACATCGATATCATTTAGGCACGACAACAGCTTATCACCGTGCTCTACTGTCCACGACATCATGTATTCGACTTTCTTGATAGCTCGTCAAAGCTTTTGTTTCAGCTCCTTCTTGCATTCTGGCTCTCTCGTTGCCGCTTCAAATACACTACGAGTTTCGTCCAATGCCCTCAATGCGTTGTCCTTCAACTGCGGACTACTGAAAAACTTCCGGA…
ContigA261	GCTGCTGCTGACTTTTCTCGGAGCACTGGCTTCCGGAGAGAACGTGACATCGACGAGTCCTCCGGTCTACAACGCAACGGCGCAAGTACCCCGTAAAGTTGTCACCATCTTCGAGGCTCCTTCGAGCTCCTATACCCCGACTGCGACTACCCATGCCAATACCGCGACAGCAGCGTACCCATCAAAAGTCAGCCAATTCGTAAAGGTTACGAAGCCTCCAGTTATGGCCACAACTGCGCCGCATACCACCTCCCAGCAGACTCGAAAGGCGGCACTCCCGGGAACGTTCGTGATGCCGTCAGTGAATGGCCTCGTGGAAGGTGAAATTCGCTCCTCAATGGAAAGCGAAGCAACTACATCCGAAGACGGCGCTGTTCCCACGCCTGCACTGGCGTACGA…
ContigA262	CGACGCAGTCATGTCTCGTACCGGTAGGCTCTTTCGGTTCGAAAGTATTCTATTGCTTCGCGATCACGGCGTTCCTGCTGTGCGATGGTGCATCTGCGTGGACCCAGGAGGACCTTGAGCTCTTCGACGTTGTCGAAGACGTGAACGAGAACTTCTACACATTCCTCGGTCTGTCCCCAGACGTGGACACGGCGGGAATCAAGAAGGCGTACAGGAAACTGTCCCTTCAGTACCACCCTGACAAGAACAAGGAGGAAGGCTCGGAAGAGAAGTTCCGTAAGATCGTCGCCGTCGTAGAGATACTGAAGGATGAAGAGAAGAGGAAAAGGTACGACGCGGTGCTGGAAAATGGCCTGCCTGACTGGAGGCAGCCCGTGTACTATTACAGGCGAGTGCGCA…
ContigA263	GTGTCCTTTCGCGCAGTTTAAATATGTCTAACATCAATTAACCAACTTGCCCGCCAGACAGTTTTATCTGTAGACAGCCAGGAACTCGCAAGGTTTGGTTAGCCTAGTTCGTTGGTCTTGCGTTCGACGAACTTTAGACCTCTCCCAGGGCGCTGTTGTTTTGGCGGGATTTGCGGAATTCCCGAGAGAGCATGGCATGGTGGAAGTCTCCGTTGCCTTTGTCACTGCGAAACCTGTTGCCAGAAGACTTGTATGATCCCATGCCTTTCGACGAGCTGATCTGCGTCATCTGCCACTTACTTCTCCGTGATCCGGTTGAGTGCCCCTGTCGGCACGTCTTCTGTCGCCACTGCATCCAGGCATGGGTTCGCCAGGACAATAGCTGCCCTGTGTGCCACA…
ContigA264	AAATTTCCGTCGAGGCCATTCAGCCTTCCTTCTAGTACTCCTCGCTCTCGTCGGGGCCTTCATTGGAGTCCATGCCGACCTCCTCATAGTCCTTCTCGAGGGCGGCCATGTCCTCGCGGGCCTCCGAGAACTCGCCCTCCTCCATGCCTTCCCCCACGTACCAGTGGACAAAAGCACGTTTGGCGTACATAAGGTCGAACTTGTGGTCCAAACGTGCCCAGGCTTCGGCGATGGCCGTAGTGTTGGACAACATGCAAACAGCGCGTGGAACCTTGGCCAGGTCTCCGCCGGGCACCACAGTTGGCGGCTGGTAGTTGATGCCCACTTTGAACCCAGTGGGACACCAGTCGACAAACTGGATAGTGCGCTTAGTCTTGATTGCTGCGATAGCAGCGTTGA…
ContigA265	CTCGCAGGCTCGCTAGCAGTTCCCCCGCACAAAATGCGGCTTCTCTGCATTTTGCTTCCCCTGGTCGGGTTAATATCGGCCGACCCGACCGTATACTTCAAAGAGGAGTTCAACGATGGAGACGCGTGGAAGGACCGGTGGGTGGAGTCTACGAAAGGCGACAACCTCGGAAAGTTCGTTCTAAGCGCTGGCAAGTTCTACGGTGACGCGGAGAAGAGCAAAGGACTGCAGACCTCTGAAGACGCCCGCTTCTACGGCATCTCCGCCAAGTTCGAACCCTTCTCCAACGAAGACAAGACCTTGGTCATCCAATTCACGGTGAAGCACGAGCAGAACATCGACTGCGGCGGTGGCTACGTCAAGCTGTTCGACTGCAGCCTAGACCAGACTCAGATGCAC…
ContigA266	GGAAGATGCAGAAGCTCAAAGTCGAAATCGTCAAGAGTTCGGACAGCTGCAGCCGCAAGAGCAAAAAGGGAGACATCCTGTCGATGCACTACACCGGCACCCTGGTCGACGGCAAGGAGTTTGACTCCAGCCGACAGCGCGGCGAGCCGTTCCGCTTCCAGATCGGCCTGGGCCAGGTGATCAAGGGCTGGGACCAGGGCCTGCTCAACATGTGCGTGGGCGACAAGCGAAAGCTGACCGTGCCCCCGTCGCTGGGCTACGGGGAGGCCGGCGCCGGAGACCGTATCCCGCCCGGCGCCACGCTCGTCTTCGAGACCGAGCTCACGAAGATCGAGGACGGCCCGCCGCCGGTCAACGTCTTCAAGCAGATCGACAGCGACCAGGACGAACAGCTGACGC…
ContigA267	GTTTTGGCTGTTGCGGCATCCACGCGTAGGTGTTCTCTTTACACGCCTTGGCATAGCGCTTGCCGCTGCTTGCAGCGTATGAATCGCGTTCTCCCAGCTTGCCGAATGGACAGTAGTATGTCGCTTTTAGCGAGCGTCAACGAGCTGCTTAACACAGCGCCAACACTCGTGGATCCGGAAGATGACATTCATGAAGATACAAAGGCAAGGTTGGTGAACAAGTCCACTATTGACTATGAGGATGTTGCGGCTCCAAAGTCGAGGCCCCGAATGCAGCCTCCAGTCATACTGGGAGATCGCTATGCGGGAAAAAAGGTGACCAAGAAAGATCTGGATGAAGATGGTTTTGACAGTGATGATGGAAGCTTCCAAGGCAGTGACGTTGACGACAGCTTGTCA…
ContigA268	GTGTTCGGAACTTTTCCTGCGGAAATTAGCGTTTAAGAAGATGCCTCGTCAACGGAGGGCACCAGCTGCACCGATGAGGCGGGCCCCTGCACCCCCACCAGCCCGAGCACCGGCTGCACCGGCACCAGCCAGGGCCGCAGCTGCGCCTACACAGCCTGTGCCAACCCAGGCACACCCTCCGGCACCCATGATGTCCCAGCCTCAGCAGCCTGGCATGTTTGCTCAAATGGCCACTACCGCGGCTGGAGTTGCCGTTGGCTCTGCTGTGGGCCACACCATAGGTCATGCCCTGACCGGTAGCTTCGGAGGGGGAGGCGCTGAGGCAGCTCCCGCTGCTGCTGCTCCTGCGGCTGCCGCACCATCCATGCAGCCACAGCAGCAGCTGAGTGGCCCATGCCA…
ContigA270	ACGAAACCCTGGTGTAAGAAAATACAGCCCCTCCGGGGACACTCCGGCACAGCCTCTCCATGTTGAGAGCACAGCACGTAAAAAAGTATCCGAGCTGCCCATTGATGTCTGCCAAGATAGCGAGATAGGACACGCGCCAGCGATGGCGACCGCACCCATAAAATCAAAGCTGACAGTCGCTGCTTGAGGATACCACTCCTCACCCTGGGTCTTTTTTGATGCTTATAAAAAACATGCAAGCATTTGATCACTATCTGCGAGCAGAGCATACGATGTGCTGGGAGATTTTTATCAATTTGGACTTTATATGTGACATGACAGCAACAGCAAACACCCACCGAGACTGACCATATAATTTCTATCGCAATAAAAAAAAAAAAAAATCACTAAATTCCATCT…
ContigA271	CATAGTTCAAAACACAAGCTTTATTTGGGAATTGCACTATGTTGTGAGCGGAGTAGGCTCATGTAGTTGCTCGGCGAAGCAAAGTACCGAGGAAGCCGATCACCAAAATTTAAAAAAAAATGTGCCGTACGAAAGCCATTGCCAAAGATAAGGTAGTAGGAACATCACAAGAAAAATGTTTTGGATGTGCATTCAGCAAAAAAAAAATGTTACTCTGATGTATTCTTGCAGGCAACATTTGTCAAACATCGAATGTAGTTCACTGTTTCTTCCGACAGCTCTTAAAGGGGAAGAGCAAAAAATAGTGAAGCAGTCGCACGCGACTGGGATCTTCGAGCTATAGAGCATTTAGTCAAACTTGCAAAGAAAAACCATTCTGATAACACAAATACTCATACA…
ContigA272	GCCGGGGCTAACCGTTCTACCTAACGTCGTTCTGCGCTGCAACCGTTCGACCGGTTTATTTAGAGAAACTGGACCGCCACGTTACCTTGGGGGGCAGTGTAGCCGTTTAGGAACTCGGTGGGTCACATCTTGCTGGTCGGCGAGTCTGACGATGCTGCTGCAACGCCTTCCCCGCGTTCTGGCTGCGTCCGCTGCCGAGGCCAACCGTGCGAGCACGTCGCTACTGGGAAGCTGTCGCCGCTGCTTCAGCGATGACGCCGACTGGAAGCGCACGAAGAGACAGATACCCGTCAACACGAGCGACGACTACGTGGGCACCGACTCGAAGCCCGGCCCACTCGAGTCGGTGGGCTCGATGTTCAAGGGAATCGGGGTTGACTTCGCGGCCACCCTGCATAA…
ContigA273	TCGTTCTCCTTCTTCTTCTTTGTCTTCCCGGCATTCCCAATATCCTTTCGCGCACCCTTGCCAACACACATGTACAGAAAAGCCTTCCGTGCCAACGCCTCTCGCAGACAGGCCTTCACGGGCCGTTCTACAAAAATTGATGACCAGGATTCGACGGCAACTTTTCGTGGTCCCGTGTCGGTGCTCGTTGGATTAGACAAGACTTTCCGGACAGTGACTGCAATGAGCGATGCTACTTTGACAACTTCCTCACAGCGCTGCGCATCACTGCATGGACACTTTCTGGAAAGCCGTCAACATCGCAGCTACAGTGGTCAGTGATAACTGTGGACAACTTTTTGCGGCCACTGGCTTTTCCTCTGGGTGCCGGCGTCGGGGTCATCGAATCTTCTCACCTCG…
ContigA274	ATAAAAATATATTGCCTTTATTCAGCGCCCACGTACATATATATATCGATACATGACGTCACATGAATTCCGCAAGATTGTGAGCCAAATATGGACGATGCGTGACATGCTGCGCTATCAAAACTTCTTCCCCCTCTATACAACAACAGAAGGTTAGGTAACATCCCGTCACCTCAATTAACAATCAAGACATAGCAATAAGCACACAAGCCATCACTTAAAGTTCGCAAGTCGGAACCAATTCGTTTGCTTGCGCACACGAGCGTAGTCGTAGTACTGGGGGTTCCAGAAATTCAAATGCCGCAGTCGGCGCGGAAAACTCGGCCAAGTTCTTCCGTAGTGGCTGGGATGCGGCGACTGATGACGGCGATTTTTTTGTGGTCTGGTGCGTCGTAGGTG…
ContigA275	GCACGAGCGGACTCACACCGGCGAGCGGCCATTTTCCTGCTACATCTGCCAGAAGGGATTCTACCGGGCAGACGATGTTGAGACGCACATGCGTGTGCACACCAAGGAAAAGCCGTACGAGTGCGAAGAGTGTGGTCAGCGCTTCAACGTCGCGTCCAACCTGAACCGCCACAGGAAGCTCCACACCGACGATGCCGAGATGCACGCCTGTGCAGAGTGCGGTAAGACATTCAACCAAAAGGTGCACCTCAAGTCCCACATGCGGACGCACACGGGTGAGCGCCCCTACCAGTGCAGTCAGTGCAACCAGCGCTTCACCGAGATGGGCAGCGTCAGGAAGCACGAGAAAATGTTGCACGCGGGTGAGTACCCGCATTACTGCCCACATTGCGGCAAGGG…
ContigA276	CCCGCACTTTGCGCACGGCTGGAGAAACTTTGCTGGCCGGCTTTCCCTCCTCGTGTTTACCGTGCGTTAAAGTTGCGCGTCCGTGGCTCTCGCAGCTCTTGCGCGCCCGGT
ContigA277	CTTTGCCGTGTAAAGGCTATATAAACCATTCACGCAAAGCTTCAGGCACGATTCTTACCAGCAGTACACTCGGCGTACGCACGCTACTTTCCCGGTGATCTCAACGATGCAGGCTATTACGCTGGCTTCCCTTCTCGTCCTGCTGCCCCGTCTGGTTATTGTCAGCGGTAGCAGCATAATGTTCAACATATCCTCGGAGGCTACAACGGACGTCGCTGAGGCCAGCCGGTCCATTCCGGTCTCGCTCGTTCCTCTGGCTCTAGCTGTTGCTGGTCCGGCCATCGCCGTAGCCCTGGGCGCCCTGAAGCCCGTCCTACTGGTGCTGGGACTCCTCTACTTATCGCTGTTCGGCCTCACGTACGTTCCCGTGGTCGACCACCTTCTCCAGGCCAGCTTCCG…
ContigA278	TTTAAATAGAAGTCTTCACGTTTATTACCGTGAGTATTTAAATAGACGGACAACGACACACATTCATTGGCATGACTTAAGAGGAAGGCTCTGTGCGAGCGACGAGAGTCCAGTAGGGTTCACACGAGCGGAGCCAGAGGTTGGCTGCGATTCCGTGAGCAGGGCAGTCGGAACAGGTTGCTGTTGGAGCGGAACCACTTGTTTGCAATCCATTTTGAACCGTACAGGACGGGGCAGCCTCCATGCTTTGTCAGCTGCTCCCCCTCTCCGTCTGAGTTGAGGTTCCACCAGAAGGCGGCGTTTCCCTTTTTGGGGGTTAATCGGACTCCTAAATGAGGGAACACCGTCGCTCCTCCTTCCTCGACGTCACTTAAGTAAAACATCAGCGTAGCTATTCGA…
ContigA279	TTAATGTCAACCAACAAATTTATTTCTTGGAGATTCTTGTACACAGCATACTACTCATATTACCAGAACAGACCTATCTGTTTGCTTGCAAGGCCACTGGTGGAGTGGCATATGTTAGACTACGCGTGATGTCAGCGTCGTTTTATTGCCGTTCTTAAAGAACCCAAAACAGCTGAGCATTTGAGGCGTAAAAAACATGCAAACTCACGGCTGAAATTAGAAATGCACATATGTTCATGCGCTAAATAAAATGTATATCAACAAACCAGCACTATGCACTATTTTCACTATGTTCCGGCACAGTTCTTTAACGATTACGGTGAAGCAGACTAACCGCAAACCCCCTTAAAAGAAAGCGGAAGAACTGCCGTCAAGGTCGAGGTACTGCATGGGTTGTTG…
ContigA280	TTGGTGGACCAAGTAATGCTGCTTCACCAGTTCACCCATGTCAATACGGTGCTAACGTTCCCTCGTGTGGCAGCTGCAGCTGTGATTGCTCTATTTTTGCCGTTAATGTGGATTGTTGGGTTATTTTGTGAAAACGTATGACACGAACTGCTAACAGAATGTTTCCGTGGTCGTTCTCAAGCCTACTCTATTTCATCGCCTTTCAAAAGGAAGTGCTCAAGCAAGCTTGTTGAGACAGTCGCGTAAGATATGGCGACCTACAATTCTAAAAGTAAGGGGAATGATCTTACGCCAAGTCTGAAGACGCCAGGCTGGTAACGTGTTTAGATTTTTGCTCCAGAAACGCGTAAGATTGCATTGCAATATTCATCTTCGTGCGGTAGCCTTCTCATTCCGTGT…
ContigA281	AAACAGGACGGCGACGCCAAGCCACGTGGGTTCGACCGCGGCTTTGGACCCGGACCGCATCATTTGGAGCCACCGACTCGTCCGGTGAACTGATGTTCTTTGATCAAGTGGAAAGGATTTGTGACGAGGCTGACATAGTGCCTGCTCGAGTCGCAAATGTTCGCTGCCCGCAGGTGGTGATTCGTTTCTATGAAGAGCGTCTCACTTGGGACACTTTGCGGCGGGCGAGACGAAGACACCTCCGACAAGGCGGCCAAGGCTTAGCAAGCTCGAACGGGAGGGGAAAAACAAAATGCCCGCCATTGACCATCCACCGGCTGCAAATTAGCTCGTCCAGCGTTTCGCTCTTGTTCGAAATGGGTGGACTGGGCTAACTCTTCCAAAACCACTGCGTAGCTC…
ContigA282	ACTCCCGAGGAGGAGGCCGCGTTTCGCGAGGCGAGACTCGCCGCTATGCGGGAGAGGCAACGACAGGCCGACCCCGAATATGCAGCCAGAGCTCTCGAGAACAAGCGGCGTCGACGATCCCGATTATGCTAGGCGTGTGCGAGAACGGATTACTGCGCACCAACGGATGCGGCGCCAGGACCCAGTCATTAGGGAAGCAGAGTGCGAGCGACGCCCAGCCCGTGACCACACGCTGGAGAGCCACCATTGATCAGCTTTTTAAACAAATCAGTGATTGAAATACGAAAGCTCCTTCAGTCGAACGAGACGCAATTAGGCGAAGCAGGAGGGGCTACGAAGTAGTTTCCTTTGGACTGTAGAGGATGAAGATCAGTGGCAACAGGACACACAAAAGTCTTG…
ContigA283	GTTTGGCCGGGCTTTCGAGGCCATCGGGGAAGCCCGGCCACGGCGGCCCAGATTGCGATAAGGCAAAAAGAGACAAGAGCAAGAGAACCTGTCCTGGTATGTTTATCCCAAGCGGCGGTGTCGTAAGTTCGCCACTGCGCGCACTGACGTGTGGCGGCCTGCTTCGATTGCTGCTTCTCGGAGGCCCCGCCACCACTCGTAGCTGGGCGAACCATCGGGCGCACTGCACGTCTCGTGACTCCGACCAGGCACGACAACACTGCGCGATGACCATGTCGACTGGAAGGGCACACGACTACAGCATCCACTCGGCCCACATTGCCGAGGTGCACGATATTCCCGTGAACGTCCTCATCAGGCCCCTGACCCCGGTCCTGGACGAGGCCAAAGTGGCCAGCC…
ContigA284	CGAGGAAGGCGTGAGCATGAAGGCGCACAAGCTGGTTCTCGCAGCGTGCAGCCCTTTCTTCGAGGCGCTGTTCGAGCGCAACCCATGCGCGCACCCGGTGGTCATCATGAGTCAGACGCGCGAGGCCGACCTGCGCACGCTGCTCGAGTTCATGTACCGCGGCGAGGTGAACGTCGCGCAAGAGCAGCTGCCCGCGCTGCTGCGCACCGCCGAGCTTTTCCAAGTGCGCGGCCTGGCCGAGGTGGCCGGCGAGAACCCCGCGGGCTCGGACGACGCGGCGGGAGGGGGAACACAGCAGCCGGCGGCATGCAGCGGCGGCGTCAGGGCCGGCCGGCTGCCTAAGCGCAAACAACGGACACCGCCGCCGCGACACGACGAACCGAGTCCGGTGAGCGCCGA…
ContigA285	CATCGACGCATGCTAGTCTCTGCAGGCACCCGGCGCCAAGCGAAAACCGAGGCCTCGACATTTCTCGCGCATGTGTGTACAAACAGGTTTTCTCTTGTCCGTTCCGTGTGTGCTCAGCAGGGTCGCGCCGATTTAATGTTAGTTTCCGTGTTCGCGTCTACCGCTTGAAGAAAGGGGCCTCCTCGCATATTCAGGACAAGGTGCACCTATTCTCCGGACGAGACGTGTTCCAGCCTGAGCGATGAAGGTGGAAGTGGCCAGCAAGCGTAAGAACATCCTGGGCGAGGGACCCCACTGGGACGAACGCAGCGGCACCCTGCTCTACGACAATGCCCGTGGCCCAGAAGTGGTCCGATATGACCCGCAGACCAGGACTGAGACAGAGATTCTCAAGCTAGA…
ContigA286	TCGCGATCTAGAACTAGACACAAGAGAAACAAGAGACAATGCCTGTGTACTAGGCTGGCTGTTCTCATTCTGCCTCATCCTTCTGTTCCTTGCTCAAGCTGATCATACGACCGTGCCCGAGCAATTCTACATCTTCCTCACAGTAGTTACAAATTCTTGCACTAAATCCTTGCTTATATAACAAATGTACCAGAGAAGTTATTCATGCAAATGGCAAGGGCAATCTTGGTGACACTTTCATCCATGATATGCTCATGATAATGCTTCAACTTCATGCTATAGACAATGCAGTTATGTGCCTGTCAGGTCCCATGGCTTCCTTCATCTGCTCAAGTCGAGCCCGCGGAATGCGAACAGCTCGCAAACAGACTTGGCAGGTTTCGTGAATTCCATTTTTTT…
ContigA287	GCCGCAAGAAAAAAACATTTATTTGTCCTTGTGTTGTGACCTGTCTGGAAGGTGTTTCCAAAGCATGTTTGTTCAGTCGGCTTTGTGACCGAGTTGTTGTGGAGAGAGTAGCTGCTGTAACGCCAGAGCCGAGTGGGCCACCGCAATGATCTGTGCCGCCCGGTACATCCGCACGGGAGACAACAGCACACAGGCGAATGACAGGAGCCGAAGGAGCCACGCCACTGGCCGGTAGTATGACCCCTGGGGATTCGGAACGAAAGGTTGCCAGAGGACGGCCTGGGCCAAGATCAGAAAGGTCGCGGTTGGCGCCAGTGGATCAGCCCCGCCTGGAGGGGCAGACAGGGGTCCGACCGAAAACCAAACTAGGGCCGCGGGCAGCCCCAGGGCTGTAACCCA…
ContigA288	TTGACTTTCCACTTTGTCAAGCGACCGTATGGGAAGCAGCTTCCAGAGGAACCTTCCAGTAGTCAGCCCATCTACTTCGGCTCCAGCGGCGAGTGGTCAGACCACATCGAACGCTCCTGGCGCGTTCACAAGCAGAAGGTGCTGGTGTCCCGTTGGCTGGTGATGCCCGTCAGGGAGTCTGACTACGTGGTGCTGCGGGCATCGGGTCTCGGCAACAAGGAGTGGCTGTATGGCTGCACAGCTGTGCATAAGGAAGCTGCATCAGGCAAGCTGCTCTGCACGATGGGTGTGAGTCTTTCCCGGGAAGGCGTGATGCTCCCGTTCGAAGGCAGTTACGGCATCGAGCGGCGGGGCTTCACCGCACCCGGTGCCAAGTTGAGGGCACGTGGCTTCAAGGCC…
ContigA289	TCTTCAGACCTTGGTGGCAAGTTCCCGGCTGCCGGCTTGCTGAGCTAAGAGGTGCCATGGCAGGCCCACTGGCCACGCTTCTGCTGTACACGGCACTGATGGTGACGCTCCCTCTGGGTGCCTTCTTCGGAGCCCAGTGGGCGCTGGCTGAGCTATGGCATGCGTCGAGTACGGCGTGCTCGGTTGGTGCCACCGTGGCCAGTGTGCTCTGCGTCCACCTGGTCCTCGGCCTGTTTGTCTACGAGGCTTACCATGAGGCCACCCCTGACCCAGATGAGAAGATAGACTGAAAGTGTGCTCCTGTGCAGCTCTGCCGGTGTCACTGCCACGATATGCTCGTGTCAACACTCTGCTGCTGAACACGTCTACGGTCATACAACAACTGGAGCGACAAGGCTT…
ContigA290	CACTTTCTGGGCGTGCCGTACGCCATGCCCCCCGTGGGAGCCCTGCGATTCGCTCCGCCTCAGCCACTGGATGACGCGGGCAGCGCGGTATTGGATGCGAGCCGCCACGGACCCTCTTGCTTCCAGCCGGCTCACCTGAAAGAACTGATGAGCAGCTTTTTGGACACCGACTCCGAGATGAGCGAAGACTGTCTGACCCTGAACTTGTACGTACCTGATTCGGGAGATACAGGTCGGCTGCCTGTGATCGTTTGGCTTCCTGGAGAGGGTTTCGACTACGCTATTGCTCGCCAGTTTGACGGCAGCTACTTGGCCGTTCATTCGAACGCCATAGTTGTCACGGTCAACTACAGGGTGTCTGCCTTCGGATTCCTCGCTGCACTGACGCCCGATGCTCCG…
ContigA291	TAAAAGCGTTGTCGTTAGAGCTCCAGCAAGCAAAGCATTGGGCGTGTTGAAATGGATGAACAGCGTCGCTCCGGTGGACAAGAGGTCCATCTCCTGCAAGACATATGCCTGGATGCCATTACTGGCTTCAGAGTAGTGAAGTGGTTCCGGCATGTTGTGCTGCCACGTTCCCTCGCCGATTACTACTACACACGACTGCAAAGACAGCGTTCGCTTAAGGATCATCTCGTACCTGTGGTGCTACACGCCAAGTCCATCGAAGCAGATTTGGCCGAGAGTCCTGTCACCGCAGCGGCCCTCGTTCACATCAGGAAATGCACGCAGCTGGAGAAGCTCACTTTCTCCTCAGTTCGTTCGAATGACTCGCTCTGCGAAATGAGTCTCCTGGAGACTGTAAAG…
ContigA292	GCAAGGCGTTCGACATGTTCGACCGCGACAAGAAGGGCTACGTGCACACCAACATGGTGTCGGCGATCCTGCGTACGCTGGGTCAGACCTTCGAGGAGAAGGACCTCAAGGAGCTCATCTCCGAGATTGACCAGGACGGCTCCGGCGAGCTGGAGTTCGACGAGTTCGTGGCGCTGGCCGCGCGTTTCCTGGTCGAGGAGGACAGCGAGGCCATGCAGGAGGAGCTTCGCGAGGCCTTCCGGCTGTACGACAAGGAAGGCAACGGCTACATCAACGTGTCCGACCTGCGCGAGATCCTGCGCGCCCTGGACGACGCCCTCACCGAGGACGAGTTGGACGAAATGATCGCCGAGATCGACACCGACGGCAGCGGAACCGTCGACTTCGACGAGTTCATGG…
ContigA293	TTTTAAACACTAACAGCGTTTATATACAATACACAGTAAATAGTACTATCTATGCTTCCTTGCCTTTTTAAGTCTTAAGCAGTTATTCTTTGCCAGAATATGACCTGGCACAGTATGTAATCTTGATATGGGAAACAAATGAAAATGCTTATTTTGAACGACACCTCATACACACATTTGCAGCATGTTTGCTTTATAGCATTCCAAACTGCAAAGGGACACACCCGTTTTGGAGCAGGAGTACTTTTTGGGGTTCGAACAGCCTTTGATGCTGCATAGCACCCTCCGTGGGTACTCGCAGGGCGCCACAGCAGGAACAAGTGGGAACGGAATACCAGGAGGAAACACTAACAGCGTTCCAGCTTCACTGCTTCGTAGCAGCGACACTTTAGGCATGTC…
ContigA294	GGGCTGTTCCGACCGTCGGTGCAGCAAGTGCGCTGGATGAAAAACAACAAGCACTGGCTTCCCAAGTGGAAGGCATTGCGACGGCGCAAGGTTATCAAGATAAAGCTGCCCGAATTCGAGGAGATGCGCCGCAAGGACCAAATGACACCGGAGGAGATGCGTACCAAACTAAAGGAGCAAGGCGTGGCCCCCGACCGGCCCTGGAATGAGCGACCCATGGTCATCAGCTGCTCGGGTGGTGTCTTCGAACCGTACCTTCCTCCCGAGGGTGATGGAAAAGTGAGCGTCCTGACCAAGGCAGGAGCCGTGCAGCGCATGCGGCGCCTTGAGATGCGCGGCAAGTCCTACATGAACCTGCGAAAGATCCGCGCCTATGAGGATGAATTTGACCTCGTTGAG…
ContigA295	CCTCAGTGCGCAGTTTGCCCGGTATGCGTCTTTAGCAAAATGTTTATTGCCGCCTTCTGCGTACACTAATATTCACGCCGCAAAACTGAGCTCATTCGCTCGCGCAAGACCTCAATGGAAGTATGGGAAACTACGTTTCCTGGCCGTGGCAGGAATTGCCTGCGGCGCCGTCGGTCACGCTTACATGCGAAGCGTGGAACCGAGAAAGGATGCGATCGGCGATATGTTGTCGCCCCTGAACATAAAAAATATAAGCAATCCTGGGACAAGAATCTCGCGTGTCGTAAACGGGCCGACTGAAAAAACTGGCCTCAAGATAACAATCTATCAGTACCAAACGTGCCCATTCTGCTGCAAAGTCCGGGCCTTCTTAGATTTCTATGGCATCCCCTACAATGT…
ContigA296	ATGTGGATGAACGCATTTATTCGTACTGCGCAGAATGAAACAACCTAAACGTACACTCAAAGGCTGTGATTTCCAAAATCAATGTATCCGTGTTTGGTTTCTTTGGTGGTTATTTGTGGAGAGTTAACGGTGTCGGGGATACATTTTGTATGTAAATGAACCGCTTACTTGCGACAACTGTGTAACAGCACAGGCAGCGTTTCATGCCAGGTTATTGCACTTGCCGCTGACACATGGAATCAGACTGTAACCTATTTATTTACTTGTAAACTTAATATCTTAATTACGCCACGAGGAGTAGTTTACTGGGGCATTCTGGAACATAACAGTTATACAATTGTCATCACAGTAAAACGGAAGACTGGTTTCATTTTTATTTTTTCTACTTGCATCTGTGCA…
ContigA297	CGTGAACGCACCAAGTGCGTCGTCGTCAAGGGGCCATTGCCGTCGGATAAGGTGCTGTACCAAGTCGTCGCTTCAGTGAGCAGATTCTCGAAGGAGTGGACGGCCGAGCTTCGTGAATGCCCTCGCAATACGCCCTGCCGGAGCACTCGGTCTCCCGCATGCTGTGGTCCGTGAACGGTGGTGCATCGAGCGGCGCAGTGTCACCGGCAATGGTCGTGTCTCCCGTGCCAGATACGAGACCCGCCGACGTCGTCGCAACCGCGGTCGCCAAGCAGATGGAGCGGTTACAGATTCTCGAGCGGCGCGCCGAATCGGCGAGCCACGCCTTCACGGTGCCGGTGATAATCTGCGAAGACGTTGACGCCGAGCAGCGAATGACTCCCGAGCACACCACGACGC…
ContigA298	TGCAGTCATCACTTCGCTAAGCTCATGCAAAACGCACGCGTCATGTGTTAAACGTACAAATAACAGCCTAATGTAATATAGGCAACGAAAAACATTGGTGCTAGGCGTTCTCACGTTGGGAATCGGTGGTTTTATTGCGCAAAACCTCAATTTCGAACTCCATTTTTCGTCCACGAAGGCAATCGTTCTTCTGCAGGGGATCAACTTCTATCGAGAAGGTACGGCGAAAGTGTAGCAGCCAGTCATCGTCCCGCTTACAATGGCAAGGCTCTTGAAAAAAAAACAGGGGAAGGCTCTTGCACGACTCTCTGTTCAACACCTTTACCCTAAGTGAGGGCATAAAGACCCGGGAGCCAGCCAGCTTTCCGTGAAATTCCACCCCAACGAAAAGGAACAGGT…
ContigA299	CTCAGTGCGAGGCACTTGCCAAAGCAGGTGACCTCAAGGGGGCACTCGATCAGTTGCTGTCGTTGGAGAAGCAGACCAGAACGGGTGGCGATACCCACTCGACCTCCCGGGTGCTGGTGGCCATCGTGCGTATCTGCTTCGAGGCCAAGGACTGGGCAGCCCTGTCGGAGCAGGTGCTGGCACTGACCAAGCGGCGCAGCCAGATGAAGCAGTCGGTGGCCAAGATGGTGCAGGAGTGCCTCACGTACATCGACCAGATGCCCACCAAGGAGATCAAGCTGGCCTTCATCGACACCCTGCGCGCCGTCACGGCTGGAAAGATCTACGTGGAGGTGGAGCGTGCTCGGCTGACTCACAAGCTGGCCCAGATGAAGGAGGCGGACGGCGACGTAGCCGAGG…
ContigA300	GAAAAGCGGCGTGTTCTATCGGGCCCGCGCTGCTTCTGTTAGAGTGTACTTACTTCTGTTAATAACGACATACTTGCTCTTGTGGCGTCGCTGGTCAGTTTGTCATAATTAAATGCCTTACGATTTGCAAAAAGAGGAAGATGTTAAAGAATTCCTCGAAAACTTGGGCATCGAGTACCGTTTCGAGTGCTTCAAGGAGAAAAAGCCGGACGGGTGCCATCGGTTGGGTGACTACCTGGAGGCTATTAAAAAGGACTTTGAGCGCGCCTGCAAGGTGTACAAAAGCAACTGCGACGACTACCATTATGGCAAGAGCTGTTTCAAATACGCCAATTATAGGCTTGTCGGAAAGGGCAGTGTTGTGGACAAGGCTGAGGCTCAACGCTACTACCAGCTTGG…
ContigA301	GAAGTCATGTCCCTGCGCAGCATCATGACCTTGCTGATCACGTGGATGACTCCGTTCGTGGCCTGTACGTCGGGGCGCACGACGACCGCCTCGCGGCCCTCCCACAGCAGGTGGATTTTGCCGTTAACATTTCGGACGTCCATCTTGCCTCTGGCTGTCTCAATGGACTTTAAGTTCTCCAGCTCCATTTGAGGTATTTCTCTTCCAACTATTAGGTGGCGTTCGAGAATTTTTTCCGCGTGGTACCCAAACTTGTCCATGGAGAGCTGTTTGTACTCCGACGGGAATTCCAGCTTGATGTCGTGCCAGGCGTTGTCACTCGGCGCGAAGAAGGTATACCGCTTGTCGGTGTTCTTGAGCCGTTCAATCCAGCCCTTGTGCTGCGCAAAGCGCCTTGTG…
ContigA302	TTTCACGGACTAACAACTGACTTTATTTTGCACCAATACAGCCCTCTAAATATGCGCGCAAACACTTGCCGAGTGACAAACGAGTAAGCAAACAAATGGTCATACGCAACCCATTAAGCAAAATATATCTAGTATAGAAAAGCGTGGTTCCCTTCTTTTCAAGAGCCGTAAAAACAATATAACAGAACTCAGTATACACACTCATTAATTGCTCATTTTCCAACACTTTCGTCTCACGGCTAAATGCATTGTTACAACTCACGGTCCATCGTTGGAGGCACTCACACGTGAGTCAGCAACAGCCCGGTCATTCTTCGCGTCAACAGTGACTTCTGCTAAGTAGCTGAGGTAGTTGAGAGGAGACGCGTCCGGTTTCCACTCTTCAGCGGCAAAGCCTTC…
ContigA303	ATCAAAACCGAAAACAACAACACAAGATGGCTTTTCAACCACCGACAGCCCGGCAAGAGCTTCAGAACCGCAAGATTCTCGAGGAGCTACAGCAGAAGAAACAGCTGCTCCTCAAGCAGGGCCAAGTGAACGCAAGCCCAGCGGCGCTACCTTCTGCGGCGACAGCCAACACGACCGACGCCCACGCACTGACCACATCGCAGAGGACCGCGCTTCAACATGCCCACTCCAGTTCCGTCGGTTTCTTCATACCGCAGGACTCCTCATTTGGAAACTTAATACTGCCCGTATTGCCGCGGTTCGACAAGTGATTGTCGATCGATAGCAATACGACCTTCAGGACAGCCAGTGTTCTCAGTGTCTCGCCTTCTTTATTATCAGAAAATGGAATGCATCATT…
ContigA304	ATAGGCACAGATCTCTGTAAGGTTCTATTTTGAATATTCCGTATATACACCTCTCCGGCAGGGAGAGTTTTACACATGCAGCGAAATGAGGAAGATGATGCACTACACCAGTGCCTCACTGATGGCCAGGAGGCACAAAAGTTATTACTGGTTCATTATTTGCTTCAGAAGTGCTTCCATACAGGCTTCACCACGTATACCTTGCGGAAGACTCTGGGGTATCAAAATTGAGCTGAGTTTGAAGTATGACTCGGCTACACAGTTGCGTAGCCGTAGACGTGGTAGCTGTACTCGCAGGGAATGTTAATGTCGACATCGTTCACCTTAATCTCAAAAAAACCGGCTTTTGCTAAAAGGACGCCACTGTCTCGGTTCATGTAGCAGCCACCAGTGAAATAC…
ContigA305	GCGACCACGTACTTGTTAAATGGGCGTCGGAGGATAAATGGGACGTGTATCCCGTACGCAACATCAAGTCCCAAACTGTCGTCTGCCAGCTCATCGATGATCCGAAATGTGTGTCAACGCTGACCAACCAAGCTGTACAATTCCTCTGGAAGGACGACGAGTACGCCCCAGCATACATTTTGGGAATAGGATCACAGATGGCTATGGAGCGCAAAAGAACCAGGCTTGTGATGGACCAAGTGGCTCCAAGCTCTTCTGCAAGACCGAAGCGGAAGTGCAGCTGCGGAATGGAGCAGGAACTCCTAATTCTAAGGCAGGAACTTGAAGACTCAAGGGCAAGAATTGGCGAGCTTGCTACAGAACTCGACAAGGAAAGATTCAAAAGGAAGAAGATCAAGG…
ContigA306	CTGAAACAGTCAACTCTGCCACCATGAAGATCACACTGGCATTCATATCCTTCGCCGTGATGATCAGTGTTGCATTGGCTACTGGACTATATGGGTCCAATGGAGGCTACGGGGGTGGCCATTCTGGATATGGAGGAGGAGGCTACGGCAAGGGTAGCGCAAAGGGTTATGGCGGACAATATGGTGGTGGCTACGGTGCAGCCCCTGGTGGATACGGAGGAGTCTATACCCTTCCGCACAGCGGTCACTACGCCAGCGCCTACAGTCCAGCTTACGGTGGAAAGCCGGCGAGCTATGGTCAAGGAGGTTACAACAACGGAGGATACGGTGGTGGTTACCAAGGTGGATATGCCGCCGGTTACTACTGAATATTCGCCGTAGTATTAGTCACGTAAATAC…
ContigA307	GTTCGTGTAAAAGTGTGGTGCCTTGCTGGGCCACGTGCTTTGCCAAGAAAAAGCGAGAAACGTCTCTTACTCGCTTAACGTTAAGTCGAACGGCTCTTGTGTTTGCTGTAAAAGTTACAGCTGGTACAGGCAAGGCAGCGTGGGGATCTGCGGCAAAGTGCCAACGTGTTTTTTGAGGCGTGCTCGGGCGTTAAGAATGGGCGCGCTAAATCCGAGGGACTCGGCAGAGTACATCGTCAAAAACGCCAAAGACGTTACCATTGATCAAGGCGGCATTCGCAAGGTTGCTGATGTTGTGCTGGACTGCTACAACAGGGGCCTTGTTGGGACACATGCATGGAGGGACCACCCATTGCATCCAAAAGTTGCGGATGATTCTGCAGCCCAGTGGGTTTCTCT…
ContigA308	CACCCTCCCCACACTTGACGCTCAAAGAAGAAAGCCGCATGGACTAACAATGACCGGGAGCGCGAATGAAGTGACCGTGCGTCTCTCTATGAACGAAGGTGTGTCCGACTTGGTCCGTCGACTGGACGCAACGAACACAAATACCATCTGCGAATTGGTACTCACAAACTGCTTTGTCAGCAGACCAGCACTGCTGTGCGCGCAAATTGGCCGCTGTGTGAGACTCCGGGGCCTGCGCTGCGTCGCCTGCCCGCTACAGCCGAGCCAGCTGTTCCAGCTGATGCTGAAACAGCTCCGGCGTCTGCAGTATATCGAGTTATCGCTCGTGGAAGACTTGAAGGAAGTGATCGACTCTCAGATCAGTAACGTGCATCGTATAGCGGCTGAAACGCAGGGCGT…
ContigA309	TGCAAATGTTTTGCGAAGTGGGGTGCCGCGTCTAGAAGCAATGTTTTTTTTTAACAAATTAGATGGAGTAGACACTGCTAGTGTTATAAAAGTTTATTGCCCATATTATAACCCGTCCTTATTTGAGAGTACGTCGATCAACCGATCGAATCGCTGCATGCGCTCATCATGCCGCTTTGCCTTTGCCTCTTCCCATTTTTTTCTTTCCTCCAGTTGTTTCACTGCTGCCTCCTCTTGCTTAGCTCTCGAAGCTTGCATTTTTTCTAATGCCTCCAAGAGCGGCGTGACTTGGGACCTACTCTGGCGCTTCCTTTTTGGCGTTGTGCTGCTCCGAACTTTGGATGCTGTGTTGCACTCGACTGGGACTGCTGCATCTTGAGGTGCTTCAGTGATGCTGGT…
ContigA310	CCTTGACGCCTGTTCTGAAAAGTGAATAAGTGGTTCGCTTTTCATACTCAGTTACCTATTTTCTATGCTTTGATTTGCACGCAGCAGCTCCGGTCTGTCACTATGCGTTTTACTACCGTGTTCGCTGTCCTCGCCTTGTCAACGGCCGTGCAAGCTGTACCCTCGGCCAGGACATTCACTTCGTATCAGCATCCCCAGCACAACATTCCTGCTCACAACCAGCATTCTCATCAGCACGTCTTCCCAGGCGTCCAGCAGAATACCGCTAACCACGGCCATCAGGTTCATGTTGAGGACGACTCCTCGGTCGCGGTTCTTGTCTGTCAAGTCGTCAAGGTTCCTGCTGGGCGCCCTGTTCCGCAGCCAGCCCCCGCAGTTCCAGCCACGCCCCCAATAGCT…
ContigA311	GAATCACACGTGCTTCATTAACACAGAGAACATACACACACACGAACACACCCACACACCGAGTAAGAAAAAAAAGGAATGTCCAGTTTATCTAATACAAAGTTGCACCACACAGTAATCATCACAGCATCGAGTCGTACGTGGGCTCTTCGAGGGCGTTGAAGGTGTTGAAAAAAAAGGAGGCGGCGCCCTCGGACAGCCACAGTGGGTTGACGATCCAGTGGTACTCGATGTAGCCTAATATGGCACCCGCCAAGGAGTCCCCCAGGAACTGCCTGCCCATGAGGAGCTTGCAGATGGCGACGGCGATGCACCACACCAGGAAGGGCAGCTTGAAGAGCGGGAACAAGTGGCTGTGCTTGACCACGATCAGGGTGACCAGAAAGGCGCGCGAGGTGA…
ContigA312	CTGGCGTTAAGCCTACCAGTTCCCACCGCAAGCGGCTTACCCCAAGGAACGTCGGCGACAAGGAGGCTTCTTCTGGGACTACGTGTAGCCTTCGGGTCGTCTGCTGTCACGTCGTCTGCTCCATCACCATGTCCTCGTGTCTGCAACAGCCTGAGGACGACGGATGCATCTTTTTCATGGATGACTCTTCCCAAATGAATGGCATGGACACCGGTCCGTCGGTGCAGTCTTCGCAGCAGAATGGAACGCTGCATGGCTCGTCGGCGCAGCAGCAGCAGCAGGGCTCGGCCGAGGACTCCAAGACGAACCTGATCGTCAACTACCTGCCGCAGACCATGACGCAGGAGGAGATCCGCTCCCTCTTCTCCTCCATCGGAGAGGTCGAGTCCTGCAAGCTCA…
ContigA313	CATGGACTGGTTCCTGTTCCCTTCGTGTTGTGTGTGCCGGTGTGCAAACCCCATAAAAAAGTGACGCGCAATGCTTCTCGTGACATGGCTGTTCCGTTGGATGGCATTTGAAAACCAATGAATGCCACTCAAAAGGAGTTGTGGTGTGCTGCTTCGAAAGGTCAACGCAGATCGCAAATCGCTCCCGTAAAAAAAAAGACAAAAATAGAAGAGACAGCGAAGATCTGTAGCTGACGAGAAAAACTCTGCGTGATGCATTGTTGCCGAAACAGCTGTGGTGATGTGATCATTCCGGGACGAACAGCCGAAGCAGCACGGATGTGGGACACCGTCAGCAAAACAAACTGTGCGTGCGCGTTCGACCACTGGGCAGCGTGTGTATACAGGACTGGAAGGCGC…
ContigA314	CGCCCGCAGGTCAGTAGTGACGTTCGGCGCGATCTTTTCTGCAGCCATGCCGTCGAGCAGCGGAGTCAGCTTCACTCGGGGAGAGCACACGCTCGGAGTGCCGCGCGAGTTGCACGCACTGAACCGTCGACGTCTCAGCGAGAAGCTGCGGAGCACATTGGGCAACAACGCGGACGGTTCGTTCGTGGTGCTGCTTGGCGGTGAGTCGACGACCCAGTACTGCTCGGACCGGGAGCCCGTGTTTCGTCAGGAGTCCTACTTCCACTGGGCGTTCGGTGTCGAGGAGCCGGATTATTTGGGCGCCGTGGACGTGGCTCGGGGACTTAGCTATCTCTTCATGCCGCGGCTGCCGCAGAGCTACGCGGTTTGGATGGGCCGTCTGCCCACTCTCGAGGACGT…
ContigA315	CGGACCGCGTTAGGTCTGTCGTGCCTGAAGAAGCCCTGTGCGCCGTAAAGAGGCTGCCTGCTCGAGTGTTTCAAAGCTTGACCGTGTTTTCTGATTAAAGGCGCCTGCTTGAACCCGAGGTCCCCATGTTCGACGAACTGGTCGGTACGGTTCCCAAGCTCGCGAGCCTTCCGCTGAACGTGCCTCTCTCCGTGTGGATGTCCAACTTTGTGAGTCCCACCAAATTCTGGTTACGGCTTGTCGACGACAAGAATCCGTACATAAGGCGCTTCGTGCGGGGCTGCGAGACACACCTGTACGGCGTCGAAATAGGCCAGTACTGCGTGGTCGACACCAGGCCCTCTGTAGCCGACCTGGCACGCGCCGTGGTCACCGACGTGTTTCGCGAAACGGGGGACT…
ContigA316	CGAGGAAAAAAAAGGGAACGGTCCGCGCGCGGTTATCTGGCTGGCACGGTGCAGGGCAACGTCGCAACGAGAACAAGCAAGCAAGGGTCGCAGAGTCTCTTATTTACCACAGTCTGCTGTGGTCACTGTGGTACAACGTGTAATGTCCTAGTTGAAGATGACTAGTGCGAAAATATCCATCGCCAGCTGTTTAGTGCTGTAAGCCCAACCAAGAAACTGCAATGGAAATCGATAGCACCACTACAGTTCACAAGGTGCGCTTTCCGGAATCCTTGGATACGTTCGGGCACGACTCCAGCATACTGGTTCAGCCACTTAACGATGTTCACATCAACGTTCACCTCGGCTTTATTCAAGTGAATCACAGATATGAAGTGCGATTCCAGTTTGACAGCCCTC…
ContigA317	GAAAGTGTCCGTTGAATCCAGGATGCAGCTGAAATCGACAGCACAAAAATGTCCCGCTTTGTTCGAGCCTCTCAAATGACTTCCTCGATCTGCGTCAACCTGATCGACTCATCGTACAGCTTCCTCGCCGCTGCAGGGGTCGTGGCCCACGGAACGGCATACGTGGATGCACAGTCTTTGAAATATTTGCCGCTCACATTCTGAACTTCCTCGGAAACGGCGAGGTATACCGTTGTCTCGGCACCTTCTTTCACCGTCTTGCCGTAAAAGCTCAGCAGCTGGTTGAAAAGCCACGTCTGCACGTCTGTGCTGCGAACAGCGATTTCTGAGCGCACGAATCCCGGGTGACAGCAGTTTACGGTGACACCAGTGCCCTCGAGCTTCTTGCTTAACTCGACC…
ContigA318	CAAAAGTGAAACGCATGAGACGTCCTTTCCAATGTCGAATCGCCAACGGGCGCAGTGTGTCGATTCTTGGCGGTAGCTGTCATCTGTACCTCCTGATGCCTCCTTCGTAATGTGGCGGAACAGGCTTTATTGGGACAGCACTAAGAAATGCCTTAAGCAAACTTGGTTACGACGTTATGATCGTGTCAAGAAAGCCCGGCGCTAATGTGCTGACGTGGACTGACGTGGCAGAAAAAGGGCTTCCTGAGTGTGCAGCTGTTTTCAGCCTAGCGGGGCAGAATGTCCTGGATCCGATGCGAAGGTGGACACCAGGTTTCCGACAGAATGTCTATGCCAGCAGAGTCGAGACAACTAAAGCTCTGGCTGATGCTATCCAGAAAATGGAGAGGCCACCGAAAG…
ContigA319	CCGTGAGAGATGCCAATTTTATTTGGCGTAAGAGCCAACAACATTATTTGATATACTAGGCTGGCAAAACAAAATAAACACACCGTACTGAAGTTAAGCCCTATAACTGTTTCTAACAACTTTCTACTTTACTGACTACTTTCTGCTTCAGGTACTATTTGAATTTCTATCACATGAAATGGGTCCCTCGAAGCTTGTCAATGCAATGGTCATTTCAAGATTTTCAAGAAACACACATGTATATAAAAACAAAAGATGTGCACAATTGCAGTTCAACAGATCTGTCCTCTAGTTTACAAAATGCATTAAAAACAAAAAAAAGGCTACCGTGCATTTACCAAAAGTGGCGGTGCAATTCGTTCAAGCAATATGAGCACTGACATTTTTGCATAAAACATT…
ContigA320	GCTCGTCGTCTGCTCGTCGCTTCCCTCCCACGCCGCATCAGCTGTTTGCTCTCCTCGCACCCGCCACGCTGAGCAGCACGTCGAGCACCATGCCTGGACCGGTGACCGAGAGTAACTTAACCGAGAGCCAAACACGTGCCATGTGGCGGGCAGCCGACTGTGTCTGCTTCGACGTCGACTCGACGGTGTGCATGGACGAGGCCATTGACGAACTGGCCCGCTTTGCAGGCAGGGACAAGGAGGTGGCCGAACTAACAAACAAGGCTATGCGTGGGGGCACGACATTCAGGGAGGCACTGGAACGGCGGCTAGAACTCATCCAGCCAACGGCACGCATGCTTCAAGAATACATCGACCAGAATCCCCCACGGCTCTCGGTCGGTATTGAGGAGCTCGTGG…
ContigA321	AATTCAAGTCTCGCATGATGTTTAATATGCGCTGTTTATCAACATAAACTTAATTTTTTTGAGTAACACATTGTTTTCACATGATGTTGCAGTGCCAGATGCTTCAAAATTATTCAATCCTACTTCAGAGCTAATTAACAAAACATTTCAAAAACTAAACTGTACACGACAGTGACAAAAAATTGTTGTACTACAGCCGTAGCAATTCATGGCTAATACTATTGTCGCAAGAGGAAACGACAAACAGGGACTCGAAGCGAACGACCATTTACTCAGCCCCAGCACGCAATCACTTTTTCGCTCTCTTCTTCCGCCACCAACACAGCGGGGCATTACCCTCTCCCCAAAAAAAAAAAAAACAATAGGTGTCGCATGATTCCATGGCTCCGAAAAACAATA…
ContigA322	TGTAGGAGCAGACGACATCATGACCAGCAACAGGCGTGTTGTCTGTGTTTTGTTCTGCTTCCTCGCGGCCTCTGCAGTGACATATGCTCGGCGTCCTCAAGCGACATCGAGCCGTTCCGAAGGGGCGGGAATCGCCGAACTCGTCGAAGTGCCCACGGGTGAACCGAGGATGGTGCGGACGACGACGCTGATTCGGCAGACTCTGCGTCAACCGTTCGGGGCGGCTCCCAGGGGTGTCCTCGTGCTCGTCACCGACAGGTCCATGGCTCACCAGTACGAGAATTACTTCAAGAGTACCTACCGGTCACTCCTAGTTGGTCGTGCTTTGGACTCGCTGAGCCGCCATTCGCTGTCCAGTAAGAACGTCACGCTGACCACTGGCGCTGCTCTGGCTCGCGC…
ContigA323	CGATGTTTAAGTTCGCCTTACAACTGCTGCTCTGCACGGCAGTCGTTAACACACAATCTCCGGACTTCCTCACTGACTGCGTGTCGAGTTCGGGCAACGTAACTGCGGCACACACATGCATCCTGGTACCACAGGCTGATATACGCGCGTATGGTAGGTCCTACAAATTGCTAGCCGAGTCCGTACTGCAGGAACCCTCCAATCAGCAGAACCCAAAATTTCTCAACACGGTCTACAACGTCACACGGGCCGCAGTCAAGGATCGAGATTATGTGAAGGAAGGACCCAACCTCCTCTTGGAGTTTACTACTAGCCAGAGTGCCTGCCTTCATTCATGTCACTACACCATGTACATGTGCCCGCCCATTGACGACAAGGTGAACGGCCTATGCCAGGCAG…
ContigA324	GATACGTACGGTTTTACAGACAGCCGCATTCAGCAGTATTCTCCCAACGAAGCTGCCAAAACGTATGAGAAGGCCCTCAACCGGCGTTCGGGGGTTCGGTTCAATCCAGAGCCGACGGTGCAGTTTCTGAAATCTGGGGACGAGGGACAGACTAGTGGAGAAGAGCTCTGCCGCCGCTATCTCGACTTCAAGCAGCTGATGCTGACCATCGACCCGGACGATGACGACGATGACCAGGACACGGGCCAGCCACGGCCAACAACAGCGGCTACAGCCACCGCGCCCCCTTCAGCCACAGAAGACGGTGCTGCTCCAAATGCAGGCGCCGCAACCAGCATCGGAACAGCCGCTCCCACCACGGCAGCGCTGCCCACAGTCGCCGTGGCCACCTCAGTGCCA…
ContigA326	GTTTATAAAAGCACGGCAACTTTAATTTGAATAAACGCGTCAAGTGAAAAATAAAACTGCAGGCACAGTTACAGCGCTAAAATTCAACGAAAAATGTTTAATTTACTTACAATGTTTTAGGCATCAAGGAGCTCAAACACTAAAAACACATAAATAAAGCTGAAAAAAAGTGCCAGCTAAATTGCTACCAGTAAGAAAAACCTGTGAGGGGCTCAAGCGCATATACAGAGTGCTGCGGCACAGAAAGTGGCTCCTCCGGCAAAGCATGCGCTGAAGGTTCTGATGGCAGTCGCAAGCCTCCTCCATGATGCTGCGTCGTGTGCTCTGCCTCGTTGACGCTTGCAGCCACGACATCCACCAACTCCCGCGGGCCCGCAGGCTGTCCTTCAGGCCTTCTGG…
ContigA327	AACATGGTTATTTGTAATTTTATTTAAACTTGCTGCTTGGACTATACTGGAAACGCTGCAAAGGGATTTGTATTCCCACAACTTGCTTCATTTTCAGGAGCAAAAAATTTTGCATCTACATGCGTGCTGCAACCGTACAACCATCGCACTTTTCAAATGTTGCCATTTCACTTCCTTCGTGAGCCACCACCAGCCAGCAGCATGGCAATCCTGATGAAAATGTTCAGCGTGTCCAAGTAAATAAAAATGGACGCATTGATGGGGTCATAGGGCCGTGCAGCATACAAGGGGTAAGTCTCCCCCATCCTGACAATGCGCTGAGTGTCGTAAAGGAGGAAGCCGCCGAATAGCACCAAGCCCCCATACATGCTCAGTGAGTAAAGGCCAGCACCCAAAGCT…
ContigA328	CCCAAGCTCTTGCTCGATTCTCAACGCTTTAAGATCGACTATATCAGTAGAGGGCATTTGTTAAGAGCAGTAGCAACTTCATAAGGCCAGCATGCTGGTGGTGTGGAAGTGCTGCCTTTTGCCCGCTGCTGCCAGGGCATCTGCCAAGGCTTTTGCACCTGGACCAGCACCATTGCGATGGCTTACGATGACCCAGAAGACTATGAATATGTCAACACGAACACGGTCGGCCCGCTTTCAGGCCGCTACCCCCAAGCGCCGTACCCTTCGCGAGATAGTCATGGCCCCCGCTGGTGATTCAGCATTCACTGTGGGGAAAGGTGTTCTGGCAGGAGCATCGGCCTTTGGGCTGGGAGCACTGTGCTACTATGGACTGGGCATGTCGAGTGAAGCTGGAGC…
ContigA329	ATGCCGGGCATCCTCACGGGGGGTCGCCGCCGCTGTTGCTCGCGCTCGTCCTCGGAGTCGCTGTAGTCCGGCTCAGGGATCATAGCCGGGAAGAACAAGTCTTGTGCTCGTTTCGGAGTCAACTGCTGATGTCGATTTCGATTAGAAGCCTGGATCTTGGTGGTCGATGTGCCGGCCGGCAGCACTTGGACGTAGCCTCTGTGAACCAAGGTCATGGTGAACCTGTCGTCTTCCCGGCCAAGGAGCCAGCGGAGAGCGGGAGCCAGGTTTGTCGGTCGGCGCAGACGCGCAGCCTGTAATCCCGGCAAGATGATCTCCTCTCCCACCTCGACGTCGTCAACGAAGCAGACGTCGGCGGTGCAAGGCCGACGTGGAGCTTAGAAGGCTCGTCAGGAAGCA…
ContigA330	CTTGCGTGATACAAGTTACAAACGTTGCCCCTACAGCCACCGTGGAGCAAATGTCCACGTTGTTTGGCTTTTTGGGCAAAATCCTGGAGTTGAAGATGTATCCGGCGGACGAGTTCTTGGTGCACCCGGTGGCCAAGGTATGCTTCATTCGCTTTGAAGAGTCCTGGAGCGTCGGAGTGGCACAGCACCTCACGAACACGGTGTTTGTAGATCGTGCTTTAATTGTGGTGCCGGTGGCTGATGGCAAACTTCCAGATGAGAGCAAGGCGTTGGCGATTTCAGCCTCAGCGACACCGCCTGTCGAGGAGCCAGCAGCGCCCGTCACCACTGGTTTGATCAATCAGCTTGCCATGGGAGCTGGTGGCATTCAAGTGATTACAACCCAAGATCCCGCACTGG…
ContigA331	TAGCTACAAATAGGGAAAGTACGAGCCATCGTCGGCCAAGCTGGGCTGCGCTCAGAGCGGCTCGCTTAAGCCTTGCGCCTCCGTTGCCGCTGCCACCGAGATGCCTCAAACATCGTTCCCGCCTTCTCTCTCTCCTCAGTGCATCGCTCTCCTGAAGGAATCGATACACCTGTTCGAGGAGCCCGTGCAGGAGGGACAACAACACATCTTCGTCGTGCTCGGCGCTTCGGGGGACTTGGCAAAGAAAAAAATTTACCCAACGTTATGGGCACTGTTCCGAGACGGTTTATTACCACAGAAAACAAAGTTTGTTGGCTATGCTCGCACCAAGATGACCTTGGAGGAGCTGTGGGCGAAGATTGTTCCTTTTCTAAAAGTGAAGGACGAAGAAAAGAGCCG…
ContigA332	CCGCCGTCTATCGCTTGTTTGGTGTGTACACCACTCGGCTGTACCTGCAGTGGCACGCGTTCTTCCCACAATACGACTCTGTTCGTGCATTCCCAGTTTGCCTTGCCAAACACTGTTGCCTGCACAAGCCTTCGTCGCAGAGCTGTA
ContigA333	GAGAAAGTGAGCTGGGTTAATATCACTGAAAATGACTGCACATCATTTCGTATCAGTGCTACGTACGCCTGAGATTGAATAAAAAATGAAAGGTAGAGCATTCTTTCCTCTATGCTTTCGAACGGCCCCTACTTTGGCAATCCATAAAAAAGATAACAGGACTACTATTTAAACTGGAAAGAAGCTGCGGGAAATATGAGACCGGAATTGAAAATGCTGCCAACTAAGTATTGTGAAAGTGTTTGTTGTCCCTTAGGTATTTAGGGGTCTTTCCAAATTGAAAAATGACCGTCGTGAGCCGGCGCTGAAAAAGTGAGCAAAACACAGTTCTGGCACTGTTATTTGAGGCTGATTGCTGGCGATATGTTGGGTACCGAAAACGAATTCTTTGAAGGCCTT…
ContigA334	GAAAAAAGAATAATTTATTTAACTAGGCATTGCGAATGCCCAGCGCCTGCTCCAACTCGGCTCGACGCTGCTGCACCTTGCCGTAAAAGTAGCGGCACACGGCTTCCTGGGCCCAGCGCTGGTAGTAGAAGTCCGCACGGCGTTCTTCTTCAGGGCTGCCCACTACGTCCGTCATGGTCTTCAGGTCTCGCATCTGAAAAACCAGCCATTTGCTGATAAACTGTTGGGGGTCTTTGGCGAAGCTCAGGAAGAACTCTCGATTGGTCTTCAGCTGGTTGATGGTCTCCACAGTCTCGTGAATCTTGTTGTCCAGAGCCTGAATTTCTTGCTGGTTGGCTGTAAACAGGATGAAGCTGTTCATTTGTGCCTTGAGTGGGTCATCCACTTCGACGTCTATAT…
ContigA335	TTCCGACAGAGGCAAGCTCGCGCCGGACGCGACGACCAAGGACGACAAGTGCAAACACCAGCCAGACATCGCAGCGATGAGCGTCATCAGGCGAGTCATGGTGAGCCGAAAGCCGCGGCCGGTCACCGCCCCGGAGCGCAAGCTGTGCAACTACATGCACCGCGTGTGCCTCCAAGCGAGAGTCGAGGGCTACGAGTACTGCATGCGGCACGTTCTGGAGGACAAGGGCGCTCCTTTTCGACAGTGCGCCTACACGCACGCTCAAAGCGGGCGCCGGTGCGCCTACGCGGCGCCGAAAACCGACAAGCGCGAGTCGCTGTGCCAGTTTCACGCGCGAAAAGCTCTCCAGCACCGTCGCTCGTCCGGCAAGAAGCAGCACCTCGTCGAAACGCCCCAGAA…
ContigA336	GGCCACTCTAGTTCGGTGAAGGCTGACAGTCCTCATGCATTTTCACAGTATAAAGAAGAAGGTTCAGCAGGACTCAGACGCACGCGCAAGTTGACTTCGCGACAGCTACGATTGAGTTGAGCGCTGTCTCAGCGACACACGCGATCTGCAAGAATGTCAGAGAAGCGGAAGTCTCGGTACGAGGGGCTGCCGTACCGATGTCTTTCGTGGCTTTGCTCCAAGATGGACATCCTCTCTCCACAAAACGATGCCATGAATGAATTAGCTAGTGCTCTTGCAACGCTTGTGGAGTGGTCTATTGGAAGCTGGCAAAAGTTGAAGCACTTCAGAATGCCATCAACGTCGACTGAGTTGGCCTCCACGAGGGCCCCATCGGTCGACTTCGGCAATGTGAGCCGA…
ContigA337	ATTTTAGTTCTTTAGTACAAGCACACGATTAAAAATATCTCCAATTGATAAAAACTATATTTAGTTAATTCATTCGATGGGTATAAAAAAAAGCTTGTAAATCATTCTTATAAAAAATTACTGGCCACTGGGAGAATCACAAAACAGACCTAATCTCATTTGCAGCTCCGGCTGGCGTTTGCGTATACTAATCTGGCCTGTAATGCATCTCAATGGTTGTCCGTGAAAGAAGTCCCGCAAATTCACTCCACAAGAAAAGCCTGAGTAAGAGCCGCGATGGGAGCGCCGGTCGGCACACCTGGGAACGGTCCGGAGCTGGCGGCGATGTCGATGTGCGAGTAGCAAAGCGGTCGCTCGGAGTCCAGGCCGTGCTTGTCCAGGCCCGATGCCTTGATGAGG…
ContigA338	TTTAACAGTAAAAAAATATGTCAAGATTTATTCTTTCTTCCACGAATTCATTTGTTTAAAAAAAAAAGGAAAACATGTAGCACCCAACTCCAAAACAGGAAATTCTAATGCAAAGGACATTTTGGGTCTGTCAATACAGTCAACACAAAAAATTCTGCGAAAACAGCACCTTAAGCATCTTGCCCCAGAACCGGGCCTGGTATGAAAATTTGTTCACAAAGTCTCTCTTCATCAAAATATGCTGCAATGCCAGGTGTCACTTATTGCAGCGGTGATAAGCAACACTGGCAAGTCAGTATTTCAGGTTTATGCAAACCTGAAAAACTCAAAACCTAAACATGCCCTGCTGTCCTTACGTTTCTGGGGGAGCCGAGAGCTTAACAAATAGAAAACAACCGG…
ContigA339	GGCGACTTCCAAGGAATCGCGCGTTCTGATCCGCGCCGTTATTCAAGAGCTTAGAAAAAGTCTTCCGCAGGCACAGTTCCACACGCTGCCAGGGATCCCTCGAGGTAGTAGGGCCCCGTGAGTCACTCCTCCACGCCGCCTGTGCCTCCAGTGGTCTTGATGGACTTCCGACTCATCGGTGTATTTGAGTCTTCCTGCCCCTGTCGTGACAACGGCTGGGACCTCGAAACTTGCACCGAACCCAGGTTCCAGCTCCTCGCCTCCAGCATGCCCAGCACAGGCAGAGGCCTGTCCGATCTCATCAAGATGACACAGGACTGCTCGGTGGCCCTGCAGCGACTCGAGCAGATGGTCCCGGGTTTTCACTACTCGACACGCTCGAGTCGCACCATGGCCGGA…
ContigA340	TTCGGGGCTCGGATTAATCGTGCCTGCAAGCAAGTACGCCAGCCACCGCCAAACATGGGAAACGAAAGCTCACTCCCGATGGAGATGTGCTCCAACTTTGACGCCGATGAAATCAAAAGGCTCGGCAAGCGGTTCAAGAAGCTAGACCTTGACAATTCGGGATCCCTGAGCATCGACGAGTTCATGTCCCTTCCAGAGCTCCAGCAAAACCCTCTAGTACAGCGTGTAATAGACATATTTGACACGGACGGAAACGGAGAGGTGGATTTCAAAGAATTTATTCAAGGAGTGTCTCAATTTAGCGTTAAAGGCGACAAGGAGTCCAAGCTGAGATTTGCCTTTCGGATTTACGACATGGATAACGACGGTTTCATCTCCAACGGGGAGCTGTTCCAGGTG…
ContigA341	GTCGTGACTTCGGGGCAGCTATGGCTGTCGGCCCCTTTCTGTCTCGATTGCTAGCATGCGGGTAAAAAAAATGTGAGCGCATCGCGTGACTGCCGAAGTGAAAGAGAAATTGTCCTGCCATGAAGGACAGTGGTTTGTGGAGACTTTTCGGTGCAATGCGAGACGTCGCGAAATGGGGGAAAGGTAAGTGCCTGCCCCCAGCTTGGCTAAAGCGCGGATGCGGATTTGTTCCTTTCGTCTCGCTTGTACTACGGCGTTGACTGCCTTTGACGACTGCGATGCCCGTGCTGCCATGTGTGATGCGGGCCCAGCTGTGTGTGCGTCTCTCTTTGCGTCTTTCATGCGCCTACAATGTGCCATGTTCATCACTTTTTTTACGTGTATTTTTTTCCCCGCTTT…
ContigA342	TGGTGCGACAGAACACGGATGCGCTCGTGACAGTCCTGCCGGTTGCCACCAGCCTTGACCATGGCCATGATGACGTTCTCGGTGGCCATGAAGGGCAGCTCCTGACGGATGTGGGCTTTGATCACCTCGGGGTAGACGACCAGGCCCTCACAGATGTTCTGCAGGGTGTTCAGCACCACATCCGCTGTGAGGAAGGCCTCACCAAGGCTGATGCGCCGGTTGGCGCTGTCGTCAAGGGTGCGCTCCATCCACTGGGTGGCCTGCGTGGCGAGCGGGTCAGACACCAGTGCCATCAGGTGGCGCGAGAGGGCGCAGCACCGCTCGCTCCGCATTGGGTTGCGCTTGTACGGCATCGCGGATGAGCCGATCTGGGTCTTTTCAAAGGGCTCCTCAACTTCC…
ContigA343	TGGCCGTCGGAAAAAACAAGGGCTTGTCTAAAGGCGGAAAGAAGGGCGTTAAGAAGAAGATTGTTGACCCGTTCACGCGCAAGGACTGGTACGATGTCAAGGCGCCGGCAATGTACTCCGTCAGGAACATTGGCAAGACCTTTGTCAACCGCACGCAAGGCACAAAGATTGCGTCGGAAGGGCTGAAGGGACGTGTGTTTGAAGTCTCCCAAGCCGATCTGACTAATGGAGAGGATGCCTTCAGGAAGTTCCGCCTGATCGCCGAGGAGGTGCAAGGACGCAATGTGTTGACCAACTTCCACGGCATGGACCTGACCACTGACAAGCTGCGTTCTATGGTCAAGAAATGGCAGACTTTGATCGAGGCCACAGTTGATGTGCGGACGACCGATGGCTACC…
ContigA344	GCAAGCTTCTGCCATGAATCGCACCGATTTCGACTCGACGTTCAACTGCCCGGTCTGTCTGGGGCCGAGTCAGAACATGGTATTCGGCATGTGCCAGCACTTCGTGTGTGCTTCCTGTCTGTACGAGCCGGACAGCGAAAGTTTGAAGCCTGCGTTCTATTGTTGTCCCCTCTGCAAAGCCAAGGACGTGTTCCCAGATTACTGTCCCGAGATTCCGCAGACCACTAAGCTGCTGATGAACATTGTTGGCGTCGTGAAGTGCCGTCGGAAACGGTGCGGCGAAGAAATGTGGACTTGGGACGAGGAAGAACACCAAGGGTCTTGCCTGGGCATCAGAAGACGGTCGTCGGCGCGTTGCTCTCGCTACACAGCAACTGGCCGCACTGGCCAGAGATCCAC…
ContigA345	AACAGTTTGGCACACATTTTATTTACATAACAACACATCGTTCAAACACAACCATGCAAAAAACAATGCACTCAGTAGGAACGCTCACTCTTGAGTACCTTGAATTGAAATCACAAGTTTTTTCTACATTCCTTCAGCAGATCTCAGAGGCGTACGCTCCCCTGTCCTCTTCTGGAACTTCTTGTATACAAAGTAGGCAGCGATGAGAATAATAAAGATGAGTGGTACCACAACCGCCACGACTACCACGGCAACTGAAGCTTTTTGAGCCTGAGCTTGCGTGGTGGCCTGCAGTGAGGCGGGAGGTCCACGCTTAGTGACAGATTTCCCCTCATTGAATGCATAAACTGATACATCGTACAGTGTGCCAGGAACCAGATCCGTGAAGTTGTACGTCAC…
ContigA346	CATCGTAGTGACCAAAAGTTCTTTCCACAAGCAGCAGTTCCTCGAATCCGCCATGAAGTTCGTTCTGTTTGCGCTCGTCGCCGCCGCCCTGGTCGTCACCGGGACCAGCGGTACCATGCTGAAGCTGCTGCCGGCCGTCAAGGCAAGCCTGCTCCGGCACGTAGACCAGCTGCGCCACATCGAACACCACGTGCCCAACTGGAACTTCCACATGCCCCAGCAGCGTCCATGGGCGAAGCCTTCTTTTCACGGCTCCTTCAGTTACCAGGCGAGCGCTAACGGCGGTCTCCCGACGCTGCCGTTGCCTTTCTTCCCGAAGCCCCGTCCCTCCATTATACTGGTACCGTGCCCCGACAGGGCCTCCACCGCCCACTTCGCCTTTCCCTGCATCAAGGTCAT…
ContigA347	ACCACAGCGACCGCAGATAACACGCCGAGTGAGCCCAGTGCCCGAAACCACCCACGAATTGAGCGCGCCTCTGCAAACAGTAGCCACGGATATCCGCAGCCTCTCCTCGCACCAGCGGACCATGTCGACGACGGAGTTCGACATGGCGCACCCTATCGCAGCGAAGTCTGCGTTGATCCAAGGAAGGCGTCATGCACTCTCCGACAGGGTCAACCACAGTTTCTCTGGAGGTGCCCTCAGTGAAAAGACGAGCAGCGTGGACCAAGGGCCATCGCCTACAATTTGTTCCAGTGCAGATGGGACCAAGCTGCGCCCTGTGGAAGTTCACAGTGCCACAGCACGAACATGCCTGAATGTGCCACGTCCCGAACCTGTTGTGCGGGTTCCAGAGGACATTCC…
ContigA348	GACGCTCTGCTGACCAGCCTAAGCGCCTACGAGACGTGGTAAAGTGTTATAGGTTTTGTCTGGCCTCCCGGCCTCACCTACGAGACGGTGTGAAAGCGTGCCGCTCTGCGCAGTGTGGAAGTACGCTCCTATGAAAACTCCGTTGTGGACCACGCTATCTAGAGCGCCGCGGAAGTTGTTGGAGAGGCGTTGCAGCAAGGTTCTGGCTTGTCGGCACCAATGCACTTCTGAAAATGGCTACTCCCACACTCCAGTCATGTTGCACGAGGTCATTGAATCCCTTGGCATTCAGCAAGACCAGACATTTGTGGACCTGACCTTTGGAGCAGGTGGCCACACCCAGCATATCCTGGCAGCCGCAAAGGGGGTCCGAGTACTGGCCCTAGACCGAGACCCCAC…
ContigA349	CCTTGAAAACTCTCGTCATAGCTGATATCTCGATCATGCTCGCTCGACGCGACAGCTGCATTACGCGAGCGAATGGCGCCCATGAGTCGGCCACAGCTACTGCCACAGCTTAAAAGGTCGTCCAGCATCAACTTCGCCGGCAGCTACCAGTTCTGCTGTCGTGCCTCACTTTACAGTTACCGTCACCCTATAACGGAAGGAAATTCACTGTTAGTACTCAGATCTTTCCGGGTAGCCCCTGCTTTTCTACCAGGATGTCGGCCAACATCGTGGAAGCCCTGTTCGTACACATCGAGCGAGTGCCCTTCGACGTCCTCAAGTACCTGGACGACGAGAACGAGGACTGGCTTCCGCGACTGAAAGGTGTGCGACCGGAACGCTTTGTTCACGAAATACGCC…
ContigA350	GAACTGCGACCTCCTCTACAAGTACCTGGTGCACCGCATCTACGGCTTCCCCTTCAAGACGCCCGCGCTGGTCGTCGAGAAGGACGGCGTCTTCATACCGTCCGGCTGGGACAACGACAAGAAGATCGCCATCCTGTACGAGAACATCACGTCCGCCTCGCCGGACGACCCCTACTCCGAGGTCATCACGCGGCCCATGACCACGCGCAAGCCGCTGCAGCGCGAGCCGGAGGTCCTGGCCGAGGGCGACCAGGCGTTCCTCGCGCGCCAGTTGGCCCAGCTCAACCAGCAGGCGCAGCCGTCTCCCGGACGCGCGACCTCCTCGGACGCTGCGGCGGCGGGAGGCGCGCGGACGCCCGTCGGCGTCCAGAAGTCGGCAGAACGTCGGCTTCCGGGCTC…
ContigA351	TACACATTGCAAGCCGCCTTCAATCGATGCAAATCCTCAATGCGGCCAAGATGGCAAAAATCTACAACCGCAAGTTGGCCTTCCCGCGCTGAAGCACAGCGAGACACAACCACAGCTTCGTTGCCGCGAACGAGCCTCGAAATGTCAATGGCCATGCGACATCGCAGGCTCCGGCGAAGACGAAAACGCGCGCTCTCAGATTCCTCCCCGCGAAGTAACAGTGCGGGCTCTTTCTAGTCATGACGCCAGCTTAATTGTCGTCCCTCCCCAACCCTTCTCACCCCATCCCTCCGAAGCAGACATGGCAGATTTCGTTTTAAACAGGTGTGGTTATCGGAACCCACTAGAGCTGTACACCAACAGTGATAGTAGTGCCTTTCCAAACAAGAGCAAGATATT…
ContigA352	ACGTAGTGCGTCCGCGAGCGATTTTACCTCGTCGCAATGCCGACTGTAGGCGTTAAAGCAGCTCTGCTGTTCGAAGCCTTGGGGAGAACATACACCGAAGAAGAGTTTGCAGACCTGTGTTTCGAGTATGGACTTGAACTGGACGAAGTAACGAGTGAAAAACAGATGCTCTCGAAAGAACAAGGTAGCGGGAAAGCTGAAGGTGCGTCGGAGGAAGTCATCTTTCGTGTTGAAATTCCTGCAAATAGATATGACTTGCTCTGTCTCGAAGGGCTTGCAAGAGCACTGCTCATATTCAAGGGAAAGATTCAACCGCCCCGTTACCGAGCCCTGCATCCTGCTGCGGATTCTCTGCATACTCTGCACGTCAAGCCTAGTACTGCGTCGGTGCGGCCGTAC…
ContigA353	GCAACTTTCTTCGATCGGTTTTAACCCTCTCGCCCGACGACCTGCTGAGTGCTGTCTACCTCTGCCTCAACAAGATCGCGCCCGACTACGAAGGCCTTGAGCTTGGAATCGGCGAGTCGCTGCTTGTGAAGGCACTTGCCGAGGCCACCGGCCGCACCCCGGATAAAGTGCGAGCCGAAGCCGCAGCCAAAGGTGACCTGGGCTTAGTTGCTGAGAGCAGCCGCAGCCAACAACGGGTGCTGTTCCCTCCGCCACCGCTGATGCTGTCGCACGTGTTCACCAAGCTGCGAACCATCGCTGAAATGACGGGAAATTCGGTGCAGCAGAAGAAGGTCGACATAATCAAGGTCCTTCTCGTTGCGTGCCGCCAGTGTGAGGCGCGGTTCCTGGTGCGCTCAC…
ContigA354	CACTTGACGATATAAGAACAAGAGATACCTATTTCAGGAGTTGCGAGGCTCCAAATAAAAAAAAAAGCTGGATGGCCTTCCAATTCATGTCGACAAACCCACCAACGCACACAAAACGTAAGTCCGTTATGTGAAGTACAATCATAAAAACTTGAAATAGCATTGAAATTATAAGAAATAAGTCGGCAGATAGCGCGTTCTCCCCCATACTGATCACGACTGTGAAATGTCTGCGCGTTGCAAGAAGACGCGTCGGGCCGGGTGTTCTAATGACACAGTACGCGCAATATTACTGCGTGCTGGCAAAGACGATCAAACGAAATTTTATAAGCTAATCGGGGCATGTTTGATATCGTGGCCGAAAGAAAGCTGCTAGTTCAATGTCACAATAATGTAAGC…
ContigA355	AAAGGCTTCATCGAAAGCTGTAGCGTCTCAAGTCCAGCCGATTAGTCCGGTCGTTGAGGTAAAAAAAGAAGTGAAGGTGCCGCCGTCGCCTGCTAAGCTCTCGCACTATGCCCTTGCGAAGTCTTTGCCAACGAGGGAACTGCTTGCTTGCTCTGGAAGCTTTACAGCCCCAGCCCAAGTACGAATGGCCCACACGGATATCAAGGTGCCGGATTTTTCTGCCTACCGGAGGAAGTCGAACATGGATCCGGCCAGCTCGTCGCGGGATAGCCAGGTGTCCAGCAAAGTGCAGACCTACCTTATTCTCACCGCTGGAGCTGTGGGGGGCACCTACGCTGCCAAGTCCCTCGTGACAAAATTTGTGATGGCCCTGGCTGCCTCTGCTGACGTCCTGGCCAT…
ContigA356	GTCGATCGGCGACGTCCACCACCGTCGCCATCTTACGGCGTGCACGCCCAGCGCTTGCAAATCTCCCCGGTCTGGCGGCGCGGTGGGCCCAGCTCGGCGGTAGCGACGGGTAAAAAAAAATATCCCTCCTCGCGCCGTCTGGCGTTGTTCGGTGCCTCGGATAGTCCGTTAAAAAACAAAAGTGACGGGTATTTCGTGGCTGGCTACACACACAATGGCTGCGTTCCAGGGTCCCGCGTATGGATTAAGCCGGGAATGCATGCTAAAGGCGCAGGCGAAGTTCGAAATGCCGCGAGCCGTCGAGGCTCTGGACTGGATTAAGGCGGTCACTCAGCTTGACCTGGAGCCACCGAACTCGGAGAAAGGATTTCAGGACCAGCTGGACTTCGCGGACGTCTT…
ContigA357	GTCTTCGACAATCGGATTTGGTGCTGTCACTTTGCAGTCACAAAAGTACTCCCACTGTGCTCTTCGATACCGTCACTTAGAGCACAATACATGATGCCCTGGACACCCTGCTGTGGAGTCTTGGCAAAGAGCCACAGCAACGGCTTGGCAAACAGCGTGGCCGTCCACGAAGACGCGATTCCCATGTAGCGCGTGATATCCGTATTGACGATTCCCGGATGCACCGCAAACACCGATACGCCTGTACCTTTCAGTTTCTCGGCAAGTTCCTTAGTGAACAATACATTTGCGAGCTTGCTCTGGTTGTAGGCAGTGGCAGGATCATATTCCTTGTCCGAATTGAGGTCAGTGTAGTTTATCTTTCCTCTCTGGTGAGCCGTGCTTGCTACATTTATCACA…
ContigA358	TTCAATTTCAAGAAGTAAGGATTCAAGCGGTACTAATTTTTGAAGCATGCTGCGGGTGTTTATGGCCGTGACGAGCAGATGCTGCGATATGCAGAAGCCTACCTGGTAGCCAACCGGATGCTTCGAAATTACTTGGATGCTTCCCAGGATCCCGTTTTCTCTCAGGTGGTCGAACTAGACTTGGCCAGCGTGGTTCCTTCCCTGAGCGGGCCCAAGAGACCTCAGGACCGGGTGGCCATGGAGGACCTGCAGCAGGACTTCAAGCAGTGCCTCTCAGCAAAGGTGGGCTTCAAGGGCTATGGCCTGAAGCCTGAGCATATGCCCTCCAAGGCCATCTTCTCTCACGAAGGGCAGCAGCACACCTTGCAACATGGCTCCATCGTCATTGCGGCCATCACC…
ContigA359	ACACTCTAGCCGGAATTCGTGCACCACGCACGGTCTGAAAATCAAACATGCGATCTCGCGCTACTCTCTACGAGCCCTGCGCTCGTGGGCGATGGTACCAGAATCCATTGTTTAAGCGCTATTGGCACCACTACCAGCACACAATCAAGTGGTTTCACTATCACCAACAACTTTTACGGGACCTAGCTGTGCAAAGCCCGACATATGGTGTGGAGAGGGTGCCTCACCAGGCTTTTCAGCACTCTGCCCATGAAGTGCATGCATTGCACATGTCTGAAACAGGGCGAGGTGGTGACTTTGAGATGCCAGTTACTGAAGAGCTGATTGCTTTCTTTGAGCAGAGTGCACTGCATCGTAAGAGCCTTGGTAACTCGGGGTACTCACAGGAGCGGCAGCAAG…
ContigA360	ATTTTGATGACATTACAATGACACACTAAAGCAAAGGAAAAAAGAACATGCACGGACAAGTGCATACTTGAAACAAATTTTATCAAAAAGAACAAGTACATACAAATGTACAGTGCCAACTGCATATCACTTGAATTGACAAGACGCAATCTATCGACTTGCCCAAATGTCTACGCTTTCAGAATACTACTATAAAAATGCTGACTTCGGAACAAGGCACCTAATAATAATTATTATTTTTTTATACATGTTGATGACTTCCAAATGAACAAAGGCTAATGACAACACTGTTTCATGCAGGAAATTCCTAAGCCATACCAAAAAAACACACCTTCGAGAGCAAGCCACACATTTGAGACAGGCGTCGGATGAACCGCTGACAGCCAGGCGATATGTTGG…
ContigA361	GAAAAAAAACAACTGAAGAGGCATACTTTCTGCTTCTTTTTGCAAATGTTTTTTTTTATATGTATATGATAATTATAAATAAGCAAGGATGGATTTTAAGCTTTAGTCCAACGGTATGTGCCGTAAAACTTGAACCCCCCCCTTTTCCAAAAATCGTCCGCCTCCTTGAAGCCTCGGCTGCCATACTCGTAAGGCACTGGTTTGGGCTTCTCCTTATCAATTTGATGCAGGAGGGGTGTAAAAATACCCCACGCCTCGGCCAATTCATCGCTGCGCACAAAGTGCACCTGACTGCCGTAAAACACATCCAGAATGAAACGCTCGTAAGCATCCGGCATGACCATACCCTTGTAGCGACTGCCATAGGTGAAATCCAGCTCGGTCTCCTCAATGTCAAAG…
ContigA362	CCGGAAACAGTTGGAGCCAATGAGCCTACCGACAACGGCGTCATCCTTCCGCGGATCATTCCAGCCGGTACGGTCACACGCAGAGGTGTTGAGACGACCTGGCTGACGGCCAGCAATGCTTACAAAGACCGTGTAGGTAGTGAACTCAAGTGCATGATTCAGGCTCCCAAAGGCTATCACATTGTTGGTGCTGACGTAGACTCCCAGGAACTCTGGATTGCTGCCATATTCGCAGATGCTTACTTCGCAGGGATGCACGGCTGTACAGCTTTCGGTTGGATGACCCTCCAGGGAAACAAGGCAGCCGGTACAGACATGCACAGCCGGATCGCACAGTCTGTCGGCATCAGTCGAGACCAGGCCAAAGTCATTAATTATGCCCGCATCTACGGTGCGGGC…
ContigA363	CGTTGATGGAAATCGGCAGATTTCGTGCCGTGGCCATCTCAGCTCTACGTGCTCTTTGAGCACGCTGTGGGATATGGACTATTTAAAGTCAAGGAGTTCGAAGAGGTCGGCATGGCGTTGCCTCAGGTGGAAAATAGCATCCTGGACTTCAACAAGTTCAAGTCGCTCGTGCATCTGATGGCGTTTTTTCCCTTCCGCACTGCCGTAAACGCCTTGGAGAACATGAACTGTGTCACTGAAGGTGTAGTTCATGATGATCTGCAGACTTTCTTGGAAACAAATGTTCCCAAATCGCATAAGAAGAGCAAGGTGATTCTTGGTGTTGGTGACTCCAAATTGGGAATGACTGTCCAGGAGTCTCTGGGAATATCTTGCCAGCACACGGGAGTGGTTCCAGAA…
ContigA364	TCTGAATGGCCATCTTGACTCAGAGTATGGCTCCACTTGTCATCATGGTTGGTTGGCCTCGTGGGTATTTTTCGGTGTGGGACTCTGCTCTTCCTTCCCTGGGATGACTACTCGGCCAGCAACCATGAAGCGGCCCAAACGGTGAACGACCATCTGCCAGAGCAGCCTTTGAAACGGAATGTGAAGCATACTGTAGGGGCTGAAACCCCCGAAAAGCCTCATGCTGAAGAGCCACGGCTTCTGCCACGGCCTTACTGGGCCCCGATCAGTGGCACTCCATTGACCTTTGAGACAACGGCAGACCTGGAGGCTTTCTTGGCTCAACTTGGACAGCTGCTGTGCAAGGAACTGCGACACAGGCACTACAACACCCTGGGCAACCTGTTGCGCTTCTACAGG…
ContigA365	ACCTATTATTCTTGAAAGATCAAGCTTTGCTTAGTCGAGCTCTTGAAGATTTGACCCAGAGAGGCACATTGTTTGCGGTTGTGGTGACAGACCAACACGAAGTGCATGGAAGCGTGACAGTCAATATTCTCTATGGAGTTCCTCAAGAGCACCGCAACATGCCACTGGATGACTCACTGAAGCTGGTGGCACGGCATTTCCGGGAGCAAGTGGAAGCGCAGAAGGCAGCAGCCGGGGGTCCTGATCATCTGGGCCCTGACCGGGAATTGCAGTTCCTGCTCAAATTGCTGGTGGACTCTAAGTATCTGAGCATTCCTGAACTGGACCGTATCATCAAATATCTCACTGAGCGCCGGGACAAGCAACTTATGCTTGAAAGGGGTGAATCTGCACAGCAGC…
ContigA366	TTAATTTGAAGGGGCATACTTTGCCACTTTTATATATACAAAAAGAAATTTTACAAGCACAGAGTAAAAGTTCAGTTCAGTCTCGTTTCACCTCGAGGTTGGAAATGGCCGAACACACAGCCTCCAAAATTTTCTCACCCACCTCCAGTACTCGATCACTAGGGCTCTCGTGTTGCGACGTTGATGCGCCATCGTCGAGCATCGCTTTGACCACATCACCCTTCATCACGATCTTGCCGCTGGTGAGATCGAGCTCGCCGATTCTCGAGCACACGGCTCCACCTAACTGGTCCCCGGATTCGCACGGCTGCGAAGTCGACGGACCGGCAGCACCCAGCACAGCCTCAAGAACATCTACCGGCTTCTCGGTTGACTCGTCGTAAACGATGTCTAGCACAC…
ContigA367	GTGGACAAGAGCCGGCGTCTGCGCGTCAACCAGCCGTGGCGCCGCACCAAACAAAACATTGTCCGAGTTCTGCTCGTACTCGGATGGGTGGCCATGGCCGCAACCGCGTACAAAGTGGCCCACCTAGAGCATGACTTTGTCAAGTGGGACCCGTACGAGATCCTCGAGATCGACCCGTCCTCGTCGGAACGGGCCATACGTAAGGCGTACCACAAGCTCAGCTTGGTCTACCACCCCGACAAGGACACGGGCGACGAGCAGAAGTTCATGATGATCGCCAAGGCGTATGCGGCGCTTACCGACGAGGAGGCGCGCAAGAATTGGGAGACGTACGGCAATCCCGACGGGCCTGGGGCCACGTCTTTCGGAATCGCTCTTCCCTCGTGGATCGTCGAGAAG…
ContigA368	GGGGGTGTAAATAAATAGTTTTGCAGCGCTAGCACGTTCATACAAAAGCAATGACTGGCCCTTTTCTGCTTTGACGAAAAGCAAAAAAGCACAGCGTGTTGTGAGCACACATTTAACACATAAAATATCAGGATATGTGACCCAGCGATCGATTTGTGTATTTACACTGCAGTAAAAAACATCTCGCATAAACTACCCTTTCTCACAGGAAAAACAATGGCACAAATAATCTGACGTATGCGAAGTCACAAAGGGCAGTGGAAAAGTGCGCTACACTACGCATCGCGTTAGGCTTCTCGAAGGCACTTGGCACAAGCACAGCGAGCCCCGCTTGTTGTCTTTACACCGGCGCAAGTTTCTTTTTGCACACCCAATGACCCATGTTTGTGCACGAACTGT…
ContigA369	GTGGGAGTGCCGTCATGGCTGCCGCCTCGTTGACCCAACTCTTGGCCCTTACCCTGGTGGCCTTCGTCTGCAACTTGGCCTCCGGGCAGCAGCTGGAAGGTCCCTCGTCATGTAACTCCAGGACTGAGGTCTGGAACCCCAAGTGCAATGCCCACTGCGAACCCACCTGCACCGAGGGTGACCTGGTGCCGTGCAGTCGTGCCGGAGGATCCGGAGCCGCACAGGGGAGTTTCAGCCAACGTATCTGCCGACCCAAGTGCAACTGCAAGCCAGGCCTGATACGTGCCACGAGAGATGGCCCTTGCGTGCCCCGCGACCAGTGCGCACCCACGAGTGGTCAGGGTGACCAGTGCAAGCGCAACGAGGAGTTCCGAAGCTGCGGCAGTGCCTGTCCCGCCG…
ContigA370	TGAGCCAAATCAACGTTCCAACTTCGCTGGTGTTCGCCTGCTAAAGTACCGTTTCAGCACCTCCGCGTGTTTCAGCGGTGGGCCGTCGTATAATCTTGCGGATAGCGGAGAGCTCCTTACCGGCCCCGCTGCTGCGGCTTGTGGAAGTACGGATATACGAGTGTTATCGCGTGGGGCGGAGGTTCCTGTAAACACGCCGAGCCGTCCGATACCTTTGCCGCTGGCAACCCAGCGACTGATTCGCTTGCACCATGTCGACTTGGAAAGCAGCGGTCGGCACCGATCTGAAAGTACAGTCTCAAGCACCCGACGACGACTGGGAAACCGACCCGGATTTTGTGAACGATGTGACCGAAGAGGAACAACGCTGGGGTTCCAAAACTGTCGAAGGCTCCGGAC…
ContigA371	GCCTCGAAAAGGTTCGTGCCACCGGGTGAACCGAAACACTTCCTTGTTATTATTATTTACGGCTACGAGACTACTTGAATGCCTGACTTCGCACACTTGATGCCGCCCGGTTCTCCTCCGTGTGCCGCCCGGTTCTTGGCCGATCCCCCTGTGTGGGCGAGTGCCAGCAAAGCTGAACGCTCATCATCATCATCTCTGATAGGCTCTCCGAGACCTTGAGTCCAGCCACTCACGGTCAGGTGGGCAGCTGCTATGTCATCCAGGCCGGGCGGAAGCCAACCACTGGGCGCCATGCCAGCTGGAGGCATGAGTGCCTTGCGCCGCCATGCTCGCAGCTTTCTTGAACATGGCATCGAGCAGGTTCTCCCACATGCACTGGTCAACAAGGCAGTGCAGCGT…
ContigA372	TCTTTCGGCCTACGGGAGATCGGCGTCGCACGTACTCGTTGCCGGCATGCATGCCACGTCGTGCCTGCACGCCTCTGCATGCCCAACTCAGGATTATCTTTGACGGCCTCAACTCGAAGACGTATCGTTTCCACACGGGCTTGGGGGCTGAACTGCGAGTGCACGAAATCATGGCTGAGAGCAAGCTGTCCTTTTCTTTCCCTCAGCTTCTCCTAAATCTGTGGATAAATGAAGAAAAGCAGCTGATGGACACTGTCACTCATCTGAGAGAGCTGAGCCCCGACTGGCAAGCCAAGCAGCTTTTAGCCATAGAGCGTCACCTTCTGCGGATCAACACTTACTCAGAGGCCCTGGAAAACCTGGCCAAGCAGAGGGGTGCCCATTTCAAACCGTCCCGGT…
ContigA373	AGAGAAAGGGTTTTGTCACTCGCAAGCATTACCGAGAGTTTTTTTTTTTATTTTAAGAAATCAACGCAACATGGTGCGAACGAAGGCAGATGGTCCCAGCCGAGCCGTTGGTGCGAAGGCCTTCAGGAAAAGCATGAGCAATCCCGGAGGTGCCTCCAGTTCGAGCTCGTCCAGGTCTCGCAAGACGAAAGGAGGCAAGTATGCAGGTCGAAACTCCTACTGCCCCCAGCCAACCCCACCCTGGCAGAAAGAAATTTCCGGGTTCCTCGTAACGGCACGGCCACCCGAAGACGAACATAAGCCTCAGCCATCCGAAGCGGCGTCTAGTTCTGATGCATCCGACAGCGGTGCATGTGGCAGCTCGTCTTCCTAGTCACTGGCAGTTGCACTGCAGTTTTT…
ContigA374	GTCCGGTGATCGAACGAGGGAACAAGTGCGCGCGGCGTTTAAAGTAAGGAAGAAACAGTAATACGTGCACCGGGACTTTTTTCACCGGCGTACTACGACCTTACCGACTCTGCCAAGTGGACAACGACAAGCGGCCCCCTTGACGAGGTTACTTCTACTACTACCGCTACTACTGAATACGCAGAGGTAAAACGGGCACCATGGTTGACACGGTGATAACGGTGAAGCTTCAGCGTGGAGAAGGCACCTCCTGGGGCTTCCGGCTCGCTGGCGGCAAGGACTTTGGATACCCACTCTCCGTTCAACGGGTGAACCCCGGCAGCCTGGCTGAGAAGGGTGGCCTGCAGACGGGCGATGCCCTGCTCAGCATCCAGGGCAAGTCGACCGACCAGATGCGTC…
ContigA375	TACTGAAAATACCTGAACTTCAGAAGCTTAAAAGAATGGAAGGGGAGGGTTAACACCAGCTATGTATACAGCTTTAATTTGTTGTCCTAGGGGCCCAAAAACTTCATATACAAAGAATCCCATAGCACAATGAAACCCAAACCCTTGCTAGCCCAGCCCACAATGAAACAGAGTCTTACAGAGATGTGCAGATGTAAAAAGAACCCAGAGCTTAAGAAAAATGTGACGAAGCTAACAGGCACTCTCACAATTCCTCACCACCGAGCAAGATGAGGTTGTGGTTACACAGAACACCATGAACACGTCATTCAGAAAAATATCAGTCTCCTCAGAAATTTTGAAAAACAAGAAATGTCTATAGCACTGAAACAAAAAAGGAAAAGTCAGACATAGTCAGAA…
ContigA376	CTTCTTCTAACATTTTGTTATGGCTGGGTCAGCGTCGACACTCTGGATGGGGGACTTGGAGCCTACCATGGACGAGTACTTTGTGCAGCAGGCATTCAGTATGATGGGCGAGAACCCGGTTCACGTGAAAATCATCCGAGACCGACTCACGGGGTTGCCGAGAGGCTACGGATTCCTGGACTTTGGTGACGAAGAAGCCGCGGAGCGAGCGTTGCTGCGCTGCAATGGGAAACCAATTCCTAATGCAATGCAGCCGAAGACATTCCGGCTAAACCATGCAAACAACAGCACAGGAGGAGGTGGTGGCGGAGGCTATCAACAACAACAAGGCTACGCCAACGGCGGTGGCCGCCCCCAATATGGATCATCGTCAAATGAGCTGTCCATGTTCGTGGGCGA…
ContigA377	CTTAGGCAAATGAGAAGATGAAAAACACCCAATCATGCGACCTTCAACAGTGACCCAGAAATCTCGATCAGGTCTAGGAGAGACCATGATGCACCTACGTGAGAAAATAAACTAGTAAGAATTGACAGTGCATTGACACACAAATTTGAAGGACTGACTGTTATAAAGCAATCTTGTATTACTGTTGTTTTTTTCATAAATACAAGGGTCAATGGGAGGCACGAGACAAAGCGAGCAACGCTCAAAGAAGGACTCGAGCCTTTTACAAGTTGGCAGCAACAAGGAACTAGATATAATTTGACAATTATTAGGCATTTACAACAAAAATAAAGTAGCCATGAGAATACTAATGGAAGGCACTGGAAATTCTGAACACCTCGTGTTCTTTAACGTGACCTG…
ContigA378	CGAGCTGGTACTTGAGTCCAACACAAAAAGCGCTTGTCTCCCTGCACCTCCTCTACCATTATGAAGTTCTTCATTATCAGTGCTATGCTAGCCTTCGTGGCTTGCACGGCCTTTGCGGAGGAGTCTGCCAAAAAGGACGAGAAGAAGGAAGATAAGAAAGACGTCGAGGGGCGTGGTGGCGTCCTGGGAGGCCTGGGTGGTTACGGTGCTGGAGTCGGTCCTGGTCTCGTGGGCGCTGGGCTTGGAGCACCTGTTCTTGTTGGTGATGGTGTCGTTGGCAACCCTGCACTAGTGGGAGGTGGATTTGGACATGGTGTAGGCCTGGGCCATGGAGTTGGTGGCGGCTTCCAGTCGGGGTATGGTTCTACTGCTGGAGGACACCAGGCAGGCTTCCAGAAG…
ContigA379	TACCGATCAGCAGCCGCTGCTTTCGACAATCAAGGACTTCGTCCGCGAAGAGGTAGCGCGCCAGCTGTCACTGCTGCCACTGACACATGAGCCCACGCAAGCTTTGGCACCGGACCTCCAACACGTCATTCGGACCCAAGTCGCTGAAGCCCTTCCGCCGGTGCATCAGCAACCACCAGTCACTACGCCTCTCACGTACGCCGCCGTCGCTGCTCGTCCTACGCAACAGCGTATGCCATATGCTCAACCTGCCACGCCACCCTATGTCGTGCCTACAACCCCAATTGCTGCGCCGTATCCCTACGCGAGATCTTCAGCTCCATTTTACCGTCGCTCAGACGCTTGGAGGACGCCGGATAATAGGCCCATCTGTTTCGCCTGTGGTATCGCTGGACACGT…
ContigA380	TTTGTGTGCACATGTCACATTATTTGCTTTGCTGAACAATGAAAACACAGCACATGTATCACTTGATATGAAATGGCGATAAGTTACATTTAAAGATAAACTTTATAGGGCTACAGTCAAATTTAGCAACTTGTCAACTTAATACACAATTAGTATCGACGCGTGGTGTGTAAAGTTAACCTCATTGATGGATGTTAATGGCTAGATGAACCATTTGTACAGGCAAAAGGCACTACCCCTAATGGTGTCCTCTGGTTGCACTGCTCCAGGTCCCGACAGTGTCTTGCAACAGGGCACTCTTATGCAATGCACAACCGCCATTCCAAACACTTGTCGTCCTCGTTGCACACCAGCGTCTCTTGTTCCTCTTCTGAAAGGCAATCCATCCAGCTGTCCATC…
ContigA381	ATATCACATGCTATAATAACATAATTAAAACGGCATAGTTAACATAGTTAATAACATAACCAAAACGACCTTATTAAATCAGGCTATTTTCTGCTGCATTTTCAAACATATATAACTCTTCGATTACTTAATTTCCATAAGCAAGCTTAATATTCGATTGCTTTCCATACGTAAACTCGACATTTGTAAATGATGGCTCTTATTCTAAGGTCTCGCGCATCGTCACCGTGCTGCCTTGTAGCAAGCAAGGTTGAGCACAGAGTGCAACTACTTTTGCTCCTCATCCCACGAGACATGGCATGGACTTTGTTCAGGAGCTAGCGTCTATAACATTAGTCATTCATTCTCTACTAAGCAGTGTATTTCGTAAGCACAACCTTGTAAAGTCGAAAAAAAAGC…
ContigA382	GTGAAATTAATCGCGCGTTTGTCCATCGGCGCTCTACGCATGTGGTTCGCGTAGCCAATTTCGCTTGAGGAAGCCTGTCCATACAAACATGTCTGTATCCCAAAGGAAAAGGACACGTGTGGACAATGCTGTCATGCAAGACGGACCTGCCACAAAACGCATGACGCTCTGTGCACCAGCCCCATTCAGCGATGAGCCCGCGGCTGTGGCAGAGCGAGAGAAGTGCGACTACAGCATCAAGATCACAAAGGAAATGGCAGCATCAGGGCAAGCACCTCGGCCAATTAGGGTGTACGCTGATGGCATTTATGACTTGTTCCACCAAGGCCATGCAAGGCAGCTAATGCAAGCGAAGTCTGCCTTCCCGGATGTCTATCTCATTGTAGGGGTGAACAGTGA…
ContigA383	GCGCGCGTCTTGAAGCAAAATGGCACAGCAGCGCCACTAGTTCTCGCGTCGGCCACCACAGCCACTTCAGAGAGCGCGCGCCTACGGGGAGCTCCGAAACTGTCACCGCTAGCTGAAACCTTGCGATCTCGCAAGCTGCTCGGTAGGTGTTCTGTGCTCGAACGTGGCCGTCCGACGAGTTCGGTGAAAATGGTCCTCGAAAGTACAGTCGTTTGTGTGGACAACAGTGAGTACATGCGGAATGGCGACTTCATACCAACGCGTCTACAAGCGCAACAGGAAGCTGTTAGTTTGGTGTGCCACTCCAAGACGCGATCAAACCCGGAGAATAACGTTGGCTTGCTGACACTAGCAAGTTCCGAAGTATTGGCAACGCTTACTACTGATGTTGGACGTTTG…
ContigA384	CGCCTGCCGTGCTGCTGTCATGGCGCCCGTACGATCGGGGTGGAGCATCTCAGTCGCTGGTGGCGAAGAAGCCGTCGCGAGACGCGATCGTCGGACGGCGGGGATGCAGAGGGGCCGCCGAGGCCATGGCGACCGTTGAAACTACACAGCGGCTGCCGCAATGGGCTCGGCCATGGGCAAGGGCGCCGCCTCGCTACTGGATAGCCTGCCGCCCAACCAGTCGCTTCACGTCGTCATGCTGGGCTTGGACTCCGCGGGCAAGACGACGGCCCTGTACAGGCTCAAATTCGACCAGTACCTCAACACGGTACCCACTATAGGCTTCAACTGCGAGAAGATCAAGGGCACCTCGGGGCGCGCCAAGGGCACCAGCTTTCTCATCTGGGACGTCGGGGGTCA…
ContigA385	TATCACATACAGATGCCATCGAACGAAGTTCCACGACACTTTAATGTACAAGAGACGTAACAACGACGAAAAGAAACAGGGTCTCTGGGTTTATGAAAACAAAGGGTTTAGGGCATTTCGAAGAGAACAAGCATGAGTCCGAGCTCCGTTCCCGAGACCAGCGGTAACGATATCTTACGGGGTTCGACCGTGCTCCGCGAAGTTCTTGCGTGCCTCGTCCATCAGTTGCGGGTCGGTGAGCAGGTCTAGCGCTGTAAGGGCCAGGGCCTTGGACACCCTGAGCGTGGGTTCCTGGGCCTTCTCGGAGTTGGCGTCCGCCGCAAATCCGCGCGTGTGGTTGCGGGCCCCAATGCCCAGCGAGTAGACGGGATGTGCAGTGGGTATGCAATGCGACACGTT…
ContigA386	CATTAACGCTCCGTCCGCAGTAGACACCGTGTTGGGTGGCAACTTTGTTCTCCTGTTTTTTGTTTTCTCTGCAGCATAGATTAACCGCTTCTCTTCACAATGGTGAATTCGTCAAAGATGGGATTTGTGAAGTATCTGCTGTTTGCTTTTAATGCCATATTTGTTCTCTGCGGGATCGCCTTGATAGCTGTTGGCGCAGTGGTGCTTACAGCGCTAAGCCCACAAAAGCCTTTCTATGAGGGCTACTTGGGTGCTCCTGTGGCCATTGTGGTCTTGGGGGTCTTCATCTTCGTGCTTGCCTTCCTGGGATGCTGTGGTGCCATCCGGGAGAACTATCACATGATCATGGCGTTCAGTGTGCTGCTGACCATTATTTTGATCTGTGAACTGGGAGCTGCC…
ContigA387	TTCCAAAGTACCGCTAGGAAAGCTAGCTTCTTTATTGCGAAAGGGTTTCACTTATGCAAAAGTCTAATCCATAACACAAAAAAGGGCATAACGACACGAAATGCTAGCCTGCTTGAAGTGCTTTTGGACCATTCTTTATGGCAGCTGAAAATATGTCGTCAATCTATCGACCATTTCGATACACGGCCAGCTTTTTCTGTTCATAGAAGGCACTGGAACAATAGTGGAAGATGCCAGGGTAGTCTTCACTCCTCGGTCGGGCCCTGCTTCTTGTAAGTTGCACCGACCTCCTTCAGCTTTGGAATCAGCTCCTTCAAGGACGAAGCAACCGATTCTTTCTCATCGGACGAGTCGTCAAGTGTCAGGTGCCTCATGACGAGCTCTTGCGCTTGGTGTAGG…
ContigA388	CACAATGGGAAAACCAGGCAAGCGTGTCCCACCTGAGTACCTGGAGGTTTGCCCTCTTTCCGCTGTAGGCCTTCTTCTAACCACCCACCAACAGGGCGGTGAAAGGCGCTGCGCAAACTTGTGCCTGTCTTCCCACTGCGTTGGAACTACCGCATGAACATAACATTGAAGTTGCTGCCGCGGGACGACGAAGAGCACGATGTTCAATCCAACGAATGCAGCTGCCCACGCGTGCAGCTTGAACAGCCAGCCTCCCGAAGGCGTACAGGCCCGTGTTCAGAGCCAAGGACGTGAATGGACCGCCGTCAGAGGAAATTCCGATGGCCGGAGCAGCTGCGGTTCGGAGACTAGCCACGAGGTCGACCATCCTGAGGAACCAATGAATGTTGGCGTGCGTGG…
ContigA389	ATCGTCTCTATCACGAATGCTGCCGCAGCGTTCTCGCGGGCGTTTGCTCTTGTTGCATTGGCACTAGAAGCAGCTGCAGTTCGGAATTTGTCGTGGTGTCAGCAGCACGTCCCAGCACCGGGAAATATGGGAGGAAGGTCTAGTAAACAAGGCTTGGAACGTTTCAGAGCTGACACCGACGACTCCGTGGTCCCGCAGGAGGCTGACCCTGCGACTGGCGTCGTCGACGAGACCCAACCGCAGCCAGGCACCATGGACACCCTGCCTAAGGAATCGTTGTGTCACCTGGCAGTAGGCTCTGCGGTTACCTGCACGTACAACGGCAAGGAGGCCCGTCTCGTCAAGCCCTTCGATCAGCCCAGTACGCTGGACGGCTACACGTTCAACCTGGCCTGCAAG…
ContigA390	AAAATTTATTATTTGAAACCCCGGGGGGCCGCGAATAGATTAAGGGGGCGCCGTAAAAGCACCACACGCACCAAATGTACTCACATACGTTAGGAATTCGCATGCTTCACGGCTATATTAAACTCCATTATCTGTGCTCCTATTGTTCAACGCGCCATACCGACGACATTCCTTTGCGCTGAATCGTTCGTCCTCTTCGTGAAAACAAAAAAACACACGCGCAGCATTGTCAGGCAAATACAGGCAAGGTTGATAATTGGAACAAAACTCAAAATAACATAAAAACAATCTCGCAGCGTGAGTGTATACCCATCACTGGAACTGCATTTGCCACAGTTAACGCGCCACACCGCCAACGTTCGGGTCCAAAACGCCCCGACACGGT
ContigA391	TCATACAGCTATAGGTAGGAAAAGTTTTATTGTTTCGATTTCAAGTGAATATGAGTCCACAGGATACAATATGAATGATTGTGTACTTGAAAAACAACTATCCCAACATGAGAGTGAGAAACAACAGCAATCGATGACAATTTTTTCCAGCTGTGACTAGGGTGCTACAATAAAAAAACACGTGCAAAGACACGTGCAATGTTTGCACAGTAAACATGCAAGGGTAAACACAGGTAAAACAATCACACAATGGTTCTGATAACAGCTAACAGTCTTCATAAAACGGCACTGTCATAAAGGCATGCTGCTAAAAAAGCTTTGTCTTGAAGCACGTACTCAACTTCTTTCTCATCCACCCTGAGGCTCACCTTGCTTAATCTGAGCTCCTTGTGCCTCTTG…
ContigA392	ATGAAGTGGACCGTCGCCTTCGCCGCCTGCCTCGCGTTTGTTTCAGCGCAAAATGCGACGCTGCCATACTCCAGCCAAAACACGACCGCCCCCGCAGGCACCACAGCGGCGGCGGCGAAGACTACGGCTTCGCCACCGACAGCAGCGTCGAAGGAGGCCACAGTGAACAGCTACAATGTAACTGTGCCAGGCACTAACCACACCTGCATCATGGTTGAGGCAGCCATGCAAGTCAAGGTTGTCTACGCAACAAAAGACGGCCAGGTGAAGGAAGCAGTCCTGCCTCTGGACAATGCGACGGTTGTTGACCCTGTGCGCAGCAGCTGCACTTCTTCGTCTGGCGAGCAGACCCTTGTGCTGCTGTTTGGCCACAACAACATCCTCTCCCTGGTGTTTGCC…
ContigA393	GCACTCGCAAGAAAAGCCAAACGCTCCCCCAATAACTCGGAAATGTGCCACTGCACAACCGCGCAGAGGACACGGCCAGAAGCTCGCGTGCTGTAGCGCACAGTGAGCGCGATGGTATACGGCAGCTTCCACGAAGATGGGACGCTACTGGCCATAACATGGTGGCTGTACGGGAGAGCCACTGAGCGGTTCTGGATGGCAGCGGGACGGGTTTACTACAAGTCAAGAGCTCTGTCCAGCGAGCACGTACGGACATGGCGTGTGCCTGCCCTGTCCACCGAACTCGTACAACCTCAAGGCCGGCTCTGCGTACTGCGACCCGTGTCCGCCCGGAGCCTACGTCGGCGGACAATGCCGTCGCTCCGAGGAAGGAACGTGAGGTGATACTAGATCGCCTTA…
ContigA394	GGCTCGCCCTTCACCGTCAAGGTCACGGGCAAGGGCTCCAACATCCAGCGAGAGAACATCAAAAAGCAACGTGAGGCGGCGCCCATTGCCGAAGTGGGCTCCAAATGCACCTTCACCTACAAGATGCCTGGCACCAGCGCGTTCGACATGACGGCTCGCGTGACATCCCCGTCGGGTTCTTCGGAGGACGCCGAGATCGCCGACCTGGACGACTGCGCGTACGCGGTGCACTTCGTGCCCAAGGAGGCTGGCGTGCACACGGTCAGCGTGCGCAACAAGGACATCCACATCCCCGGATCACCGTTCCAGTTCACCGTGGGTCCGTTCCGTGACCACGGGGCCCACAGGGTACACGCCGGAGGACCCGGTCTCGAGAGGGGCATCGCCGGAGAATCATGC…
ContigA395	CCGCTCGAGAAGGATGCGAGTCACCGCGCGTTGGATGCTCTCCGTTCTCCTTGCGGCACTCGCGGACTGCTTGGAGTATGAGACCCTCTGGGGACCAAAGAACCCGCACACAAAATGCTACGACGCCGTAGGATATCATCCGTGCAAAGTGGCAGCGGCCGGGTCGAAGTGGCATTTCGACATGCAGACAAAGAACTGCCTGAAGAGCCAGTTTTGCGCCGAAGACAACAACAACTTCCACACCAAGACGGAGTGCGAATATGCCTGTCCTGCTTATTCATTCTGCCTGTTCGAGAAAGCTGAAGTTGCTTGTGCCAACAGTACTGGGCAAAGTCAATGGTATTTTGACCAGCATACCAGTCGGTGCAAGAAATCCGTGAAATGCGTCACAGGAGGCAA…
ContigA396	GTGCGCCCAGCTGCAGCGAAGTAGCCCAGCTCAGCATACTCTTGGTTTCGATTGTCTCTACAAAGCCCGGAAAAGAGACGCCTCGAGCGTGCTATGCTCTCTCAGATCACGGTATTGTGCACATTATCCCCCCTCAAGTTAAGCATGTCCTTAGCTGCCGCTCATTGGAGTGGTTGCAAGACTTGAAGGGACTGCGAAAACATGCTCACTCGGCGCCTTCGCTCGTGCCACGGTGCCGTGCTCTGGGCAGTGCGAGGCGCGCGAAACGAGCGGGCAGCATGCTGGCGCGGCGCCGCATCGCAGCAGAGTGCCGACGGTGCCCTGCGGCTGAGCGACAGCTGCGTGGAGAAGCTGCGGCGCGTCGGGGTGGGCCGCGTGTTGCGGGTGTCCGTGGAAGGC…
ContigA398	CCACTGTCCACTCGCCGATCCCGGCGTTACGTACTCCGTGTCTGTGTTCGCGTACCTTGGACTTTTTTTCGCCGTCTACCTCCTGTGCCGCATCCTGTACGTGTTATGGCAGGGATTCTACACCTGCTACCTGGCCCGGTGGCTCGGACACAACATTAACTTTCGCAAGATGGGCGAGTGGGCCGTTGTAACGGGCGCTTCAGATGGCATTGGCAAGGCATACTGTGAGGAGCTTGCTGCACGGGGTCTCAACATCGTGCTCATCAGCAGGACTCTAGAGAAACTCCAAGCAGTGGCTCATGAAATTGAGGAGGCATCGAATGTCAAGACCAAGGTTATTGCCGTTGACTTCACATCCAGTGGTGACATTTACAGTACGATCCGGAGGGAGCTGCAGGG…
ContigA399	GTGTCATCCAGCTCGAGAACTCTCACATTATCCTCACTGGTGCTGGGGCCTTGAACAAGCTTCTAGGTCGTGAGGTGTACACGTCCAACAACCAGCTGGGAGGTGTGCAGATCATGTACCCCAACGGCGTCTCGCACGTCACCGTTCACGACGACCTGGAGGGCACCTACGTCATGCTCAAGTGGCTGTCATACATGCCAAAGTGTAAAGGGGCCAAACTCCCAATCGTGGAGCCATTGGACCCCATTGACAGGGACGTCGTGTACACCCCGGCCAAAGTTCCGTACGACCCCAGGTGGCTTCTGGCAGGACGTGAGAGTCCAAATTTGCCTGGGTTCTGGGAAGATGGCTTCTTTGACCGCGGCTCCTTCATGGAGGTGATGCAACAATGGGCTCAGA…
ContigA400	CTTCACTTGTGATGCTACACGTTGTTTGCAACAAGAAGCAGCAAAGATGCGGCCTGCACAAGCCGCTACAGCGTTACTTTTTTTTATTGTCGGGACGGTGCTCGCGGAAGTAAAGATACGCCTTGGCCGAATGCCGTCAGCTCGAGAAAATATGGCCGTAAAGAAGCTTCCACTCGGACGGCTGTGGCCACCGGTGCTCGGAAGGCCCCACGGACAGGGCATCATCAGCGAAAACTTAAGAAACTTTCTGGACGCTCAATATTACGGCAACATAAGCATCGGAACACCACCACAGACCTTCCGAGTAGTGTTCGACACCGGCTCTTCTGATCTATGGGTACCTTCGGCTAGATGTCCGCCAGAGAGTGTGGCTTGTAGGACCCACGGCCGCTATGACTG…
ContigA401	CCAATCCATTCAAAGCACGGGCTTTACTCCACTTTGAAAAAATGTGGTTGTTCCACACTGAACCACGATGCGGGCAACTGCGCTACCCATTCTACAGACAGCAGGCCCTCACGACGACTTATTACAAGAGACGCGCAAGTGCAATAAAGAAGGAGAATACTGCCGAGAAACAGCAGCTTGCGTGTCTTCAATGTAGATGAACAGAAAGTAGAGTGTTTTCACTTCTGTATGGTTTATGAACCACCAGTTACACAAACAGAAGACTGAGGGTAAGTCTACTGGAAGAATCTGGCCAACATACTGTCAGCTTATGCACCAAGATAATATACCTTCGTGTTCAATATCCATTGCAGCAAAATATTGTTTCCCAATAAGCGAATCCATTATACCTTATCAGGT…
ContigA402	ACAGAGCAAAAAAGACTTTATATTATAGCAAACCGGCGTGCTGCACCCCTACCTACTCACAAAACTTCACAAATCTATAAATGATGGAAAGGTAAAACATTGATGCAATGCACACGAATCTGTAAGCACTGACACATGAGCGTGATGTCTGGGTATGTCTTGATGTGTCACGAGAGAAAAAAAAACATGTCTGTACATACAATATATAACCACACATGTGCCATATGAAAACAAAAACTATGGCAGAATTTATCTTAGTTTCTGTACATCGACAACACCACCAAGAATGAAACTGTGATGGCGCTATTGAAAAATGCAAATCATAGCAGGCTTGCATGTCAAAATCAATTTTTATTTACCACTCCCGTTAATTACTGTTCAAATACTATAGATGTCTGC…
ContigA403	GCGACGAGCGGCCAGGCGGGGGCGTCACGTATCGCGACGAGCCTCGGACACCCAGCTGGAAGCCGCAAGCCAAGAAGCTGGACATGGGCGCCGCCGCGACCTATGGCCGGGAGGCTTCGCCGCCCGCTAGCCCGGCCGCCGCGCCGAGTGTCCCAGCAGCAGGCGACTTGCTGGGCGACATCGCCAGCGCACCGACTACCACAACGCCGACCGCCAACGGCGACTTCGCCGACTTCAGCCAATTCCAAAGCGCTGCGGCACCCCCGCCCAGCGCCCAAGACGAATTCACGGACTTCGCATCCTTCGCGTCGTCGAGCAGCATTCCAAGTGGCCTGATCGACCTGCCCGTGCAGGCGACGAGCGTCCAACCAAGTCTGCATACAACTCCCAGTGCACCCC…
ContigA404	CTAATTGTTACGAAAAAATGCCCTCCTAGAATAGTGTTTTCTAGTGTTCCGCTGGACCATGCTTCATAGACCAGCGGGTACACTTGATTCACTACGTACGACGTGTGAATGCGGATGGAACCGAGTGGCAGCCAGCAAAGGGTTATCCAGCCTATGGTGTACATTTCATTGCCAGAAAGTCATCGATGGATCGAACAACTGCACTGAGTTCTGGGCAAGCCAGGAGGGGCGAGACAAGAAAAAAAAGAAGGAAGGTGCTCACGTCATTGCCACATCATCTGAAATGCTTCGATAGTACTACCACGTATGCGCCCAGGCCCAGTCAGGAAACGAAAAGTGTCACTTGATTCGCGGAACAGGCTAGAACACAAGAAGGCTAGGTATTGCCCATGTCGCGCA…
ContigA405	CACTCCATCACTGCTGCTGTTTCGTGCGGTGGAAGCAGAACTACATCTACCACAGGGCCTGGCAGCACTGTTGACAGCCGAGATGCGCTACACGGAGGCCCTGCAGGCAGCTGAGTCTCTGCCATTACCAGCCGGTGCTCATAAGCCTGCAGATATCATAGAACTGGCTCGCACATCCATACTTGCATATTATGCTGAGGCTGAAAAAGATTATCGACCGTGTCAAGAGATGGCTGAACTGTGCAGCGCACTCCTTATGAACATGGCAGAGTGGGATGTCTTCTTGGAGATTGAAAAACAGCAGCGAGGATCAATAGGCGTATTCGAGTTGTCCAAGGCATTGGCAGCAGTCTGCAAAGATGTCTGCTCAAACAAGTTTACTCGCTCTGTTGCCCAAGA…
ContigA406	GTCACTGCGGCAGCTTCAAAGTCTCCAGCCGGAAAACAAGAAGCGGAAGACAAGGCTGCGAAGCGAAGAGCGCGTGAAGCCGCACGCAAGCGAGCGAAGCGAGCTGCCGATAGCGAACTCCGTGCTCGGGAAGCCGCTGCGAAACGCCAACGCCGAGCCCAAAATCCGGAAATATGTGCTCGATACGCCGCTGCGAGACGTCAACGGCGAGCCGAGAACGCTGAACTTCGTGCTCGAGAGGCAGCGGAGAAACGTCGACGGCGAGCCACCAATCCTCAAGTGAAGCGGCGTGAGAACGAGTGTAGGCGGCGACGACGACAGGCTGATCTCGCTGCCGCCCGCGCTCTCGATCGCGCCACGCAAGCGGCGGCGCGCGCTCGGCGGCGGGCCCGTTTGAAG…
ContigA407	TAAATATGAAATCTGCCGCTTTATTCACAACTGCTGAAGCGGCTTTTGCTGCCTCGAGCGACAATATGTACCTTAATATGGCTACTGAAATTCGAATATCTTCATGTGACAGTCTGCACCACCGCTTATCATGTATTTCTGGAGCGACCAGTCGACGGCGAGCACCTTGTCCTCGTGGCCCGTCATGTCATACAGCGGCGCCTTGGGGCTGCGCACGTCCCAGTGCTTCATGAAACCGTCGTAGGATCCGGAAACGAAGTGGTGAGCCGATTCCGGGGCCCAGTGTACCGATGACACCCAGCCGAAGTGAGAAGAATAGGTGCACGTGACCATAGCTCCGTCCTTCGACCTGACGTCCCAAAGGCGAATGTGCCTGTCCGTATGGGCCGAAATGATCTG…
ContigA408	GAGTGGTTTCACGCATGCCTGCAGCGCTCATCGACAGAAAAGCGGTGGATAGTTTTTTCACCCCTATTTTGAACCACAGGAGGCCGTGGCACAATGCTGGCAGATTCTCATCTGGAGGAGGGGAGCAGCTGATGCGTAGCGTAGTTCACACTGGTCTTACGGCATAACCCAGTGTGTCGGCCTCAGTGTCATAGTGTACATACTCCTGGCGGTCCAGTCCGAATGTATTAGTGCCTGATCTCTGTGGTGAAAATGCATAGAGTGCGCACACTAACTCTGGCAGGAATTTATTGACAGACTGCTATTTTAATGCAGATTGACAACAGATGTGTTTTAGCTTTCTTTTTCATTTTGTAAGCCTGTCTTTTTTGTCACTGGTCTGCTGAGGTCTTTTTCATT…
ContigA409	CAAGACCATCGATACCATGCAACACGACCTTGCGCTGCTGCGGAGTGGAGGGCCCCCAAGACTGGGCTCAGGCCCGCATCAACCAGAAGGCATCGGAACAGGGTGGCCTAGCAGCTTCCGTTGAGGCCGGCATCCGGGCCCTTGGCGCATACCAAGTGCCGCGTTCGTGCTGCGTCGAGGAGGATTCGACCACCTGTGACATCAACCGCCAGTTTGGTGGAGGGGGCTCTCTGCTGCACGGCCTGCACACACAGGGCTGTGGAACAGCTCTTTGGAACGGCCTGTACAACAACCTTGTCCTTGTTTGTGCCATTGGCCTGGGCATTGCAGTGTTGCAGATTCTCGGCCTGATATTCACCATGGTGCTGTGCTGTGCGGTGCGAGGGGACAGTGGGACCA…
ContigA410	TCAAAAGGAACGACGGATCAGCAGAGTGCGTGTGCAATGCATCGTACGAAGGCAGATTTTGCCAATACGACGTTGACGAGTGCTTGATTGGGAGGCACAACTGCTCCCACGTGTGCGTCAACATGCCGGGGTCCTATGAGTGCTCATGTCCAGACGGAATGACGCTTAGCGACGACCGCGTCACGTGCGTGGACACAAGTTACTGCACCGATGTGTTGTCAGCGTACCTGGACGGAGACTCTTGGCAGCGAGGGTGTGAGACCTGCAAGTGTAACAAGGGAGCAGTGCAGTGCTCTCCTCTGATTTGCCCTGCTTTGAATTGTTCTGCTGGAAAAATTATGTCCAAGAACCCGTCTGAGTGCTGTGGGTCGTGTATCAAAGAACCGCCCAAATGCACGT…
ContigA411	CGTGCTCGGCGGCGTCCCCATCCCCATGTCGTACCGCAATCGCCTGCACTTGCAGGGTTTCACCTGGTTCGCCATGTTCTACCCAGTGCGTGCTTGCTCGGGTGTAGCTTGCGTCACGTACTCGTAAGCCGCGCGCGTTCCGAGATCGCCGATCCCGGAGCTGCTACCGTGAAGCCGCCTCGCATGGGATGGAGTCCGCGCCCGGCGATGAGACGGTGGCCTACGAGGAACACCATCTGAAGCAGCGTGCCGGCTGAATGACATGAGTGGCGCGGTGGGCCGTCCGCCGACCGAATTGCTCAGTCTCGGGGCGCCAGCCGGCGGCGCGAGCACGGAGCAACAAAAGCTCGGCGCGCCGTGCGCCTTTGCCGGCGAGTTGCCCCAGGGTGCCGAAGGAGC…
ContigA412	TAAATGTAGTGTAAAGTCTCTTTATTGTTAGCTGTCGCTGGTCCTACTGAAGGTCACACACTTTCAGCAATTGTGAAGTTCTGCAGGTCTGGAGACTTGCTGGTCCATCCAGGCATGTGGGCATGAAAGTCAACCTTTCTCTTCTGATAAACCTTTGCAGCCTGCTTGAATTGTGCGTAAGTTCGTAAATCGTCTTTCCTGAAAGTCTCGGGTAGATTTCCTGGTGAGATTTGATGCTTCAGCTTGTGGAACAGCTCAAACAAATCGCTCCTACAAACTGGTAACCTAGCCATTGGTTTGCAAAGGTTCTTGCGAGTGACTCCTTGCTTGTAGCCGTTCACTCCTACATATACTGGCTTGTCCGATCCCAGCCACCACATAACACTTGAAGCACATGGA…
ContigA413	CCCTCGTACGTGTGTGCCCCAAAGTAGTCACGCTGAGCCTGAATAAGGTTGGCCGGCAGGGTGTCCGAGCGGAATCCATCATAAAAGGCAAGCGCAGTGCTGAACGCCGGTGTGGGGATGCCTAGCTGCGCGGCAGTGGCGACCACGTGGCGCCAGGAAGTCTGGCAATCGCGGATGGCATCCACGAAAAAAGTGTCGAGCAAAAGGCAGCTCAGCGAGGGGTTCTTGTCAAAGGCAGCCTTGATGTTGCCCAAGAAGGCGCTCCGAATGATGCAACCACCACGCCACATCAAAGCAATGGCGCCATAGTTGAGGTTCCACTTGTAGTCATGAGCTGCACTTCGCAGCAGCATGAAGCCTTGGGCATAG
ContigA414	CCTCCCGCCTACCCTCTGCGAGCAACGGTGCAGTCCGTTGTGTATTCGTTCAGAGGGTGTTGCGAGTTCTTTAGTGGCCGGAATACACGAAACGGGTCTTTTTGGAACTTCCCAAGCGGTAGTAGCCAGTGGTCAATTCATCGAGCACACTTCCTCCAGACTGCCCGAGGTTCGTCGGAAGCTCTTGAGCGGCTCTTTCGGTTGCTGTGTGCGGTCTGACGTCAATCGGTGTTGAAGTAGTGGCCTGGCATCCTTCCCAAGAAACGAGTCAACGTTTTTCAGTGGACTGACCGTCGCGTCTGCAGACTTCAAGAAGAAAAGAAAAAAAAAAGGCTTCTCGTGCCGGATCTCGTACGGCGTGGTGCGCGTCTGCTGCACGCAGTTTCCGCTGTTGAGCCG…
ContigA415	CATGGGCTACGTGACTGACATGCCGGTTGAGCGGCATTACCGTGACGCCCGTATCACCGAGATCTACGAGGGCACCAGCGAAGTTCAGCGTATTGTGATAGCTTCTAACATGCTCAAGGAACACGGCATTGTGTGATTTGAATTGCTTTTTATATTGGTCCACTTCCGAGCGGGTCATAGCAGTGATACTTCGTATTTTGCTGATAGTGGAGATTCATGATTGATTTTATTTGTTTAAATGGCAGAAAGAGTAATTCCGAAGGCCTAGGGGTGCGCGAACAGGGAATGTTAGGTTTGAAGCAAATAGTGATTTTGGTCAAATAATTTCGAATCAAATTTGAGTGGTATAAATGAGGTATCACAAAAAAAATTGGCCCATATGTCATGACCTATCAAACT…
ContigA416	GGCGATCGCTGGTCCGTGCCAAACGCCGCTGACTCGGCGTCTCTGCGCTAACGAGGGTGGAACGGCTCTCCGTGCGATCGCGTCAAGTCAGCCATGAAGAGGCGAAGCTCTAAAGTCAAGGCGGAGAAAGCCGCCAGCCGTCGCGTCAACAAGACGCATGTGGCACCGCCGGAGGTGCTGGAGGACTTGCCGCTGGCAATCAGCAACAAGATCACCATGAGCGACGAAGAGCTGGTGCACCTGTCGGTGCGTGACCTTAACCGGCAGCTGAAGGCGTCTGGCCTTACCCGGTCTGAGATCGTCAAAATGAAACAGCGCCGTAGGACACTAAAAAATCGAGGTTACGCAGCAAGCTGCCGTAACAAGCGGCTAGAGCAGAAGGATGACTTGGAAGGTGAA…
ContigA417	GATGCCGCACTTGCTGTCCGCCCAGACTGGGACTCACGAAGGGCGAGCGAAACGTCAACGCCGGCCGAGCTGTGCGCTTACACGAGCAAACATGAGCGCCCAACTTCAGACAGCGGACCTAAAAGTGATTATCCTGGGAGAGTCGAATGTCGGCAAAACGTGCCTCCTCGTTCGATACCTCGAGAAGCGGTTTGAAGAGTTTCCCAAAGCTACCCTCGGTGCGGCATTCACGTTGAAAATGAGGGGGAAACACAATATTGCAATATGGGATACAGCGGGGCAAGAACGCTATCTTGGCCTGAGCATTTTCTACTGCAGAAATGCGGACGTCGCAATCATGGCCTATGACGTCACAAGTCGAGAAAGCTTCAAGGCATTAATGACAAGGTACGTCCAGTT…
ContigA418	CAGCGCTGCTCCCGAACGACGACGACACCGCGGTGGTGGCTGTGCGACGAGACGACGACTTGGCGGCGTGACAGCGACGACTTGGCGGCGCTGCGTAGTGGAAATCGCAGCGACGGGTCACCCGTTGCAGCAGCGAGGGACGCGGTGGGCGTGACCGTGTTTGTTGAACAGCGCTGGTGACCTCGTAGCAGACGCCATGCACTCGGGAATCGTGTGCCGGTGCTTATCCCGGTCTCTACTTGTGCTGCTGTGCGTGTTGCACGTAACACGGACCGTGGAGCGTCGTGCTGTGTGCTATGCGCCGGGCTCTGTCTTCATGCAATTGTTCTTCGTGCAGGAGAGCGTCGAGCACTCTGTCGTGATCACGGGCGAAATAACCGGCCTCCAGCCAGGAGCCCA…
ContigA419	ACCATATCTTCGACGTTGTCGCAAACCTCAAGTGTGCATTATGGCAGTGACGATCAAGGCTTACCTGGAAGGCGGGGAGATCCGCCGATTTGTCATCGAGGATCTGCGGGACTATCGCACTCTTCATGATAGAGTCAAGGCAGCTTTTCCCATCCTGGCTGGCAATATGAAGTTCACTATTTCTTGGAAGGATCCAGAGGGAGACGAGATCGTCATGTCCAGTGATGCAGAACTGGCACAGGCTTTGCTGAACATGAAAGACGGGTTGCTGAGGATTTATGTGACCGTTGATAACCCCTGGGAACGAGGTGGAGCTGCTCCATGCACGTCGACAGAGGCAGTTCACGCTGGAGTTGTCTGTGACACTTGTGACCAGGAGATTCGGGGAGTGCGTTACAA…
ContigA420	GTATGGGCTGCCGCCCTTCGAAGATCGTGGACGAAACCGAGAGTGTATCAGCCGGTTCTGTGCAGACGGTGCTGCGACCGCATTACCAACAACGAAAACACCAAGTCAGGTGGGCGAAAGAGGCGTCTTCGCACAGTGGGAGTAGCCGTGTCGACCCTCGCGTGTCTGCAAAATATGCCGTCAAGGCTGTACTAGCCAAAGGACGCTTCAGCAGAGTGTTGCGAGTTGAGAACAGGCTATCGAAACAGCCGTACGCAATTAAAGTAATCGAAGCGAGAGACGGCTCGCATGTTGAGACCGAACTGGCTGTATTAAGACGCGTGCGGCACCCAAACGTCGTTCGGCTCGACGAAGTGTTCTTCGTTGGGTGTCGTGTGTACATGGTTATGGAACTGGCAA…
ContigA422	CCTCGCCTCGACGGATTCGACCAGGCCTTTCCCCAGGATACTGAAGTCCTCCAAAACGGCTTCCACGTTAGGCACCATCATGTCTTTGCCCTTGAGCATGTAACCTCCAATGTGAGAAACCTTCAGTGGCTGTGGCACGAAGGCGTTTGGCTTCCACAGAACGGCCACTATATCGCCTCCGTAGCGGTCATAAAAAAAGAGTGCCAGTTCTCCGTACGTATCCTCAAGCGCCCGCATGTAGTATGACACGACGTCGAAACCGACGACTGGAAGGACATCGCCCTTGAACGGCCTCAGTGCAGCTTTGAAGGGACAGTCCACGGCTGTGTGGATGGTGGGCACTCGCTTCATGTCAAGGTGGATAATCACGTCATAAGGTTCCAGAGGAGGCCGGAAGAT…
ContigA423	GTACGCTGCACCGCCTGTTGAGAGGTCCGTTACATAACCCGTTGTAGCTAATTCCATCAGCTAACCGACACCCGGAGATGGACGTCTACAAACCCACTCAGGACGACTTGATTCGTGCTGAACAAAAGCTACAAGCAAGGCTAGATCGGCTCGGCGTCGTCAGTGATTCAGGTGGGACAAAAAGCTTCGTCAACGAAGTCGTGGACAAGGTGAGCGACGTCGTCGATGTGGTCGCCTCCTCTCATGATGATACGATGTCGACAGAGTCCGAAGCTGATCTTCTTTTGTCTTACTTGGACGCCGAAAAGAAGTTGTGCACCAGGAAGCGTATCGATATCGCCGCGCTTCGACGGAGACTCGGAACACGCCCAGGAAACGGCGACAACGCTTCGCCTCCGA…
ContigA424	GTGGTTGAACCGCGCGTTAAAGTGCCCCTCTACCTCGGTGTTTTGCTGATCGGCTCGGTGATGTGCGACTTCTTCCCCATTCCGCGTACTTACCTCTCGCGCAAGGACAACGTGTTTAATATCTATTTCGTCAAGGTCGCCTGGGGCTGGACACTCACCACGGTAGGACTGTTTATGGCCGTCTCGAGTTGGGTGTACTGTTGCGGCGACCGCGCGCTTGTAAAGCGTCATTTGAGTCGCCTTGCCGTCGGCACTGCCGCGTGGTTCTTCACGACTAATTTGTTTGTAGTGTTCGAGGCGTACACGAGTCGCTGTGTCGTCGACAAACATGGAACGCGGGAAGCGTGCCTGAGGGCTGGCCAACGTTGGTTCGGGTTTGACATTTCTGGTCACGCATTC…
ContigA425	AAGGATGTGTGTATTTTGCGTGGCTGTCCTTTTCATGATATTCGCTCCAACGCTCTTTTGCACGCAGCCATATTAAGGGCTACAAATGGCGTCGCCGAAAGGCCGCTACATGAAGAAACATCAACAGGATTCCGTCCTGGCTACCTTGGCATCCACACTGGTGCCCACGCAGAAGGAGGAACCAAGGACGCCCACGCGCTCGAAAACAAACCCCATCGAAAGAGACTGGTAGCCATGACACCGCCATCAACATCCTGCCTCCGAGCGAGGGGAAGAAGCAAAACAGGCTTTCCTCCTCTACATCTATGGCCCTGACTTCCTGCAAGGGACACAACACCATCTTAATTCTTGTTGCAATGCCTACCGCTGCCCAGCAAAAAGGACCCTCACGAATTTTGC…
ContigA426	CGTGGCTCGCCTGGTGGAACACAGCGCCTAGTTTTCCCAACATGAACGTGGATGTTCTGAACTGCGAGCTAATTTGGGTCAACGGTTCTTGCTACCGCAAACTGACCCCGATCAATCAATTTTCGCCGTCGCAAAATGTCGACACTGCGGACAGATGCCATGAAGCTGTCTACGATGTCGGTGCCGACGCAGTAACTTCTTACGATGACGAGCCCACCTGCTTGGCACCCACAACGACTACTCGCCTTCTGTCAAACAACGACAGCTCGAATGGACGGCCGAAAGGATTCTTCCGCCGAACACACTACGTGCCGCAAAAATTTATTCCGCGGCTCTGTGGAAAGAAGCATGCCCGCAGGATTCAAATGGAAAGCGATACCAACACCCAAATCACGTTCC…
ContigA427	ATCAACCTCTTGCCACAGTCCCGACACCATTGCATTTTCAAGTCGTCTTCAGAAGCGACGGGATCCTTTTGTGGGGCAGACGACGCGCGGCCTTTGTACTTTCGCTGCTTGAAGAAAGGCGAGCACCCGTCATCATAGCGAGACGGCCTGCGCGCGGCCCTCTTGGGGCAGTTCGTGCGACAAGCAGCGTCGCTCGCGCTGGCCTCTGACGTAGTTCCGTCGCCCACGGCCGCCAGTTCCGCAAGACGTCCAGTGGGAATAGCAGACTTGTCATCGCTGCTTGTCTCGGCGGACGACATGGAAGGTAACGCGATGTCGCTTGTCGAACAGAGTGCAGACTTCCTGCGGGTTTCTGCTCTGCAGCTAGCACTCGCGGATGACGGGCGTGAAGACGCCCTC…
ContigA429	CGCGTGAACCGGTCGAGCCATGAACGACGGCAGGATGAACATGGCGCCCACTCAGTCGACAATGGCCTGGGGCGCGAATGCCGGCGAGTCCAACAGGCCCGCCCGCGACAGTCCGCAGCCTGCCAAGGGGGGTCGTTGGGAGCGACCACGCGGACCCGCTCCCGTGGACCCGGTGATGGAGCAGCTCTCGTACCTGCGCGGCCCCACCAGCGGGCTCGAGACGCGCGCCACCGTGGAGCCCAAGAAGTTCACCGGCCGGTGCCGCCTGTTTGTCGGAAACTTGCCCAACAACTTCACCGAGGAGCAGTTCCGAAAACTCTTCGAAGACTACGGTGAAGTGGCCGAGATTTTTCTCAACACCGCCAAAGGCTTCGGCTTCGTCAAGTTGGATACTCGGCA…
ContigA430	GCAACATGAAGTTTCACTTAGTCTAAGTTGGTTAAAAATTGGCAGTATGCTGTGGTCAAGCGAGCATTTCAAAACTCCAGGGCTCGTTGTTATCTAATCTTATTATAAGCATACTTCAAAACAGCGCCTAAGTACATGACGCGTGCTTCTTTATGGCTGTAGTGTATGATGTGCGAATTTGCCGGCAAGTCGCCCCAGTATTCTTCAGCATGCCATGGAAAGTCGGCGCAACTTCAAATCTTGAAGATTATGTCTGTGCATAACTTTAGATCATTTATGCATCATTTCAGATGAGCAGTAGTGTTATTTTATGTCACTTCAGAAATTTGAAAAGGTCTACATTGGTTAACCTTTTGTGATACATCTACTCATATTTCTAGTGTAAAATATTTCCATGAG…
ContigA431	TTTTCGAGTAGGCACGTTTTATTGCGCATCTTTAGCGCTGGCATGCAATGGTGGGTAATGGAGCGCGGCGGTGCGCATGAAGCGGTGAAATGGGATTAAAAAGTACCGCCACGGGTTTAAAAGCGAGCAGTGCAAACTGCCTACAGAATCTGCATGACCTGCATGGGGTCGTAAAAGTAGCGATACTTTGGCTCGTCGTCCCCCCCGCCGGGGGCCTTGAGCGCCGTCGTGCGCGGCCAGGGCGCAAAGGTCACTCCGTCAAGGCCACCCATGGTCGCCGACTCGTCGGTCAAACGAAATACCAAGGAACCCAGCTGGCCTGGTGCGCCGGTCCGGGCCGACGTTGGGACCTCAGTGGTGGCACCTTCAGGCGTAAAGAGATCTTCCCCGGTAACCGTG…
ContigA432	CTCGGAACGCTCAGCCGCACGTCGAGAGAGAACACTTTTTCGGCTCGTTTATCTGCGATGACACTAACACGATACCCAACCCTCCTCTCGTGTTTTTGCGTTTCAAACAAACGTACACTAGAGTAAACGGAACACCGAGTTTCGCTTCAGACCGGTCTTCCAGTAGCGGCGTCGAAGCCCGTTTAAACCAGGTCAACGCCGTGCGTACCGCTGCTGCTTCACATTCCATCAGGGTCCCCTTCGAAGAGATGGTCTACAATTTTTAGTACGAATGAACAAGCTTCGATTCATTTTTCCAGACTTGTTAAGGCCGCTTCCCAAACGTAAGCTGCTGACATTGCTTCGTTTATTTAGCGATTAACTTGAGCGCTCTGCTCCGAGCAGTAGGGCTTCCACATT…
ContigA433	TTTAGGGGTGATCGCGCAGCGCCATTTTAATATTGCATGCCGTCAATAGTCTTTAAAACAGAGCGCGTATGTACAAGTAAGAGCAGGTGTAGGCTAGCTTCGTAGTCGGAAGGCGACCGCGGCGAAAATGAGGAAAACGGCGCACCAGGCACCCGAGACGACGAAGCCGAGCCAGACTTCGGTGTGAGCGATGCCCCAGCCTCGAGAGAGGATGCAGCGAAAAAACTCGGTCGGGATGGTCTGCGGCAGGCCGTAACTCAGGTAGCGCATGTAATACGGCATCGCCTGCGTCGGCCAAACCACACCGCTGAGCAGCAGGTTCGGGTAGAAAGACCCGAGGGCGAGCATGATGGCAGAGTTCTCCTCGACGCACATGGAGGATATGACGAGGCCGTAAAC…
ContigA434	ACGTTGCTACGATGGTGCGAATAGCTTTCGCACGAGTCGCGGGGATCGCTGCGAAGAGGAGCGCATTCGTCGCCCCACACGTCAGTCGTCGGCGGCTTTCCGTGGGCGACACGGCAAGCATGGGGCGAACGTTCTCGCGTTCAGACGTCGAGGAATTCGCCGCCCTCACGGGAGACCGCAACCCCATCCACCTGGACGGTGCTTTCGCGCAGCGCAAGGGCTTGCCGGCATGCGTCGTGCACGGGGCACTGATCAACGGCTTGGTGTCGGCCGTTATTGGAACGAAGCTCCCAGGCCCTGGCTGCGTTGTGGTTCATCAAGTGCTGGAGTTTCCCAAGCCACTTCTTGTAGGAGAGCCGGTCCGGGCACAAGTGGAGGTCAAGTCCGTCCGAAAGTCCA…
ContigA435	AGAACTGTTACGAGATGCCAGGCTTGTTCTAAATAGCGCGCAAGTCGGTGCAGCAAGCGGACGCGCTGGTGTTGGACCAAATCCGCATCCTCTCGGACCGAGTGCTCCTGGAGAGTTTCTCAGAGTTTACGAGCAACGAGATGCGGCGCACCTTCAGCTATCGCTGCTACCTCATGCCCAGCGCGTGTGCTGAGACCTTCTCCAGTTTCGGCAATGAGCACAAGGCCCGCAGCCAGATGAAGTCGCACCTCCTGTCTCACATCGCTGAGCTCCTGGCCGAAGCTAACGCACCTGGACGACAGGGCAAGCCGCCGTTCATGGCGGAACCCCTGCAGGCCCGAAAGCGGCGTCTCCAAGAAAGCGAGGGAACCGGCCGGAAGCGTAAAAGGCCCCAGCCCA…
ContigA436	CTCCCATCTCCCGTTTATCCTTATGGTCGGGTCAATCACCAAGATGCTGTTCACGACACCCGCCTCATGTTTTCGAGCATCGTGGTCGACGGAAGTTCGGAGGAATCGTCATCCTACAGGATTCCTATGTTCAATCTCTCGCCCTCGGTCGAGTACGCAGTCGAAGTGAAGGCATGTGGTACGAACGCATGCAGCAGTGAGGCAACCCTGCTTTTCACAACACCTCCTTCAGCAATTCCGACGCCTGTCATCACAAAAATCCTGTCGAATGATACGAGTTCTCTGTACTTGGAATGGAACTTCACGCTCCCGCTGCAGACACCTGACTTGAGCCCGGAAATTGAAGTGAAAGTGGAGAGAAAAGGCATTAGCCGGCTTGTCCGAACGCTTGAGAAGGCG…
ContigA437	CATTTGTTTGCCGGGAATACGAAAATGAGCTTGCAAATCGATGACTCGTGTGCCCGTGAGCAACGTGAGCGGGCGAAGTTGGCGAAGTTGTTCGAATATAAGCATGTGGAGCGTGTGATGTTCGTTGCACGCCAACAGAAGAAAAGAACTCTGATTAACGTTTGACGATGCAAGTAACACTCATTGAAAAGCCGATCTTAAGCGTTCAGTGCAACTGGAACGAAGCATTGAGGGAGAGAAATGGAGACGCCTGGGTGACTTGCAAATCTCGAGGCCAGCCTGGAATACATGGCAAACTGAGGCGAACTGGCTCAAGTGCCGACGGGACTCCCATGGTGTCAACCACTGACAAGTTTAGAGTGACCGAGATAACCAAGGACACTATTAACGTCTCACACA…
ContigA438	GAGAAATCTCCAAGATTCTCTTTAAGGGTACTCATGAAACACACTAGTCAACAGCATCATTTTTTTTTCTCATCAGGTTCAAAAAGGCGTAACACCTACGGTAGTGACTGCAAGCATTTAGTAACACCACACAGCGGCCTGCGATGTAGCTATGCATCGCGTCTCTCAAAGCTCTTCCTATGACAAAGGCTCGTCAAGCACAAAAATAAACTCGCAAAGGGCCTTTCTCAGGCCATCTGCTCTCGCATGTCTGTTAATAAGGACCAGGGATAAAGGAAGGCAAACGAAAAAAAAACTGGGGACTATGTACATGGGTGGTCTCTTTCGACAAAATATGACATCGGCAGCAGCGGTTGCTGAAGGACAGGCCAATGCAACTACAACTTGGAGTCAACGGGC…
ContigA439	CTCTGAGCCTTACACGGCAAAGCAGCTGTTTGACTTGTTTGTGTCAAGAACGATGCTTACACGCGTCGTTGAAGAAACGAACAAGTACTACCTGCAGAAAAATGGAACGCCGTTAGAAATGACTAAGAAATAACTTCTGTGCTTGGAATGTTTTTCCGTATGGGCCTCGTAGATATGCACAATGTACGTGCATACTGGGAACAGGGAAGCAGGTATGAGCTTGTAGCACAAGTTATGTCGTGGAATCGATTCGAGGAGATAAGTCACTTGCACTTGGTGGACAATGATGCTGCAACAGAAAAAAACAATGGAAGACAAATGCTGGAAAGTGCGCCCCTGGCTATCAGAACTGCGTGAAAACATGTTGAAAATTTCACAGGAAAGAAAGTCTTGTATTGA…
ContigA440	CGCGGGCTGGCGCCAGGCCACCACTGCAGCCCGACAAGCCCTGGAGTCCTTTGCCGAGGACCACAGTGCGGATGAGGCACGTTTCCGGGAGGACGTGTTGAACATTGCACGCACGACGCTGGGCTCCAAGATCCTGGCGCAGCACAAGGAGTTCTTTGCCAAGCTGGCCATGGATGCCGTCATGCGGCTGAAGGGCTCTGGCAATCTGGATGCCATTCAAATCATCAAGAAGCCGGGCAGTAGTCTCACAGATTCTTTCCTGGCCGAGGGCTTTTTGCTGGACAAGAAGCCCGGCGTGCACCAGCCGAAGAGGGTGGAGAAGGCACGCATCCTCATCGCCAACACCCCCATGGACGCCGACAAGGTGAAGGTCTTTGGCAGCCGCGTGCGGGTTGAGTC…
ContigA441	CCATCATCATCATTCAGCGAATCTTTACACCCATCGTGTACAGTCGAACCCCACTACAAAGAACTTCATGGGGCGCAGAAAATATTTCGTTGAAGCGAGAATTTCCTTGCCGTGAAATCGAAAAATTATAGCTGATCTGAGCTAGCAAAACAAAAGAACGTTTATTATGAAAATTTAAAAAAAAGTGTCCGCTGCTTCCTATTCTTTCCCAGAAGCAGCACGACGCGATTCACAGTCATGCATAGCGAAGCCGTGGTGTAAACCACGCTGAAACAACGCCTACAACCCCTTTAATTAACTTACCAAATAGTTGCATTAACACGTCAACACCAGCAACTGTCCGCCGTCAAAGTGTATCCAACAACGCCGAGGTGGAGGCACGGTATCGTGGAGCGGTGA…
ContigA442	GTTATCGTGTTTTCTCTTTTCATCATGTATCTACAGTGTGAAAGTACTTTCCGTTCACAAAAAAATTCAACAAAATGTGCATTGTCATCAAGAAAACTTAAAGGGGATGGAAATGAAACCACAGTGAGGAGAAAACCCGCTCCAAACACAGTGGCACTAGGACCCTACCCCAAGCCTTCCCCACTTAACCAGAACGTTTAACCACAGTGCAAAAGCTGCACAATGCTCGCTAACCCTACACGAACACGTGGGTAGGTCCAATTTCACCACTCCCGCACTAAGCTCTATTCACTCTTTCACAACACAGAACAGGCTTTACAAAGAAAGCTTGCAATAGTACTGGGGGGCCTTAATTCCATTCTTAGCTCAGGCAGACTTGAAAAAGCCCCACCAAGAAAC…
ContigA443	GCGACCACATCTCCAAGCGGGCTTTCGAGGACATCATCTACCGGCACTTCGCCGAGCTGGGAGCCGTCAGCTTTACCGAGATGGCGACCATCATCACCTTCCTCTGCATGGCCGTTGCCATCGTTGGCTCGCACCACTACGCCGAGGCGCTCAACATCGAGGCCGCGGAGTCAACCTTCAACGAGACGGCGTGCGTGTTCTTCTTGGCTTTCGTTCTGCACGCTTTGCCCAGCATCTACTACCACCGAAGAGGCCGATCACGTCGCCGCTTCCATAGCCAGATGGCACAGCATGCTGTCAAGAAGATATCGTGGGCCTTCGTCATCACCATGGGTGCTGGTGTGTGCGTGGCCAAGCTCATCGTGCACTACAAGCTGCAACAGAACTTCGACGGGCTGC…
ContigA444	CTGCCATTCGTTGTCTGGAGACCGGGAGTACCGGCTGTAAACAAAGGCGCCATGAAATTGTTGCTGGTCGCAGCCGCGCTGGTCGGACTTTCCGCTGCGCAAATTGTCGAGCGCCGCGTGATCAAGAACCCTGACGGTTCGACCACACACATGGAGAGCAGCTCGTGGGGCCACAGTTCTTTCAACCAGGAGACTTCGGATAATGATGGCCTTATCAGTGGTCGTAGCGGCTACGCAGACAGCTCGGGAGTAAACTACGACCGCCACTACACCGTAGACCGCAATGGACAGCGCCGCTACATCGACCCCAAGGATAGCAAGCTGAAAGGGCCAGCCCCCTCCATCCCCATGCCATCAGGTGTCTTCGGAGGTAACGACGATTTCCTGTCCGGACGATCA…
ContigA445	AGGAAAGGAAGTAAAACAAGCATTGCCGAATCGATGGTTCTGCTTATGGTGCATGGGAAATGGGACGGGTTGGTTTCGGGTTGTAAAGCGGCAGCAAAAACCGGGAAGAGTATGGCTGGGGCGCTCCAAGAAAAGTTTACATGTCTGACAAGCAAAGATGCGACGACAAAGCCACGGAGAGGGGGGGGACATGCTGCCTAAATCTTGACAGCCCTTTTCTTTTTTACGAAAAAAAGAAGGGGAAAAAAAAAGCACTGTCCCCGTCCCACTCCCTGGTGATGTCGGTTGGACTCAGGGCTCGGTATCACTTCTATAGACAAAGCAACAATTTCAAACAACAGGCAACATGTCCGAAATGCCGGGCAGTGACAAGTGCATGCACACACATCAAAATGAGCA…
ContigA447	AACCTCAGGCTCGACATACGACTAGCGGGAGGTGAACGCAAGCTGCTTCACTTCACCCTTCCAGGTCGCATAATCACCGCGCGTAGGAGATACGACGGACGTTTCCGTCAACACAGCAAGTACAACTAGGGTTCACCCTCAGCAATAGACCAACACTCCACTCACCATCAAGCTTCCACAGGCGCCTTCAGGGTCACTGGCAGCCATGGCGTACGTGGAAGTGCTGTGCTCGCACCTTTCGAGGGTGCCGCAACATGAACTGCGATGCTTGGACAACGACGGCTTCACCGACCTTCCAAAGCTCGCCGACAAGTCTGTACCAGAAGCAGTCAGCGCGGTTCGCGTCCATCTGGAATCCATAGCCACTATGCGCGACCGTCTGGATTGCGCGGCCCACTT…
ContigA448	AAACGCGCACACACTGCCATGCAGTCGGTGTTGATGTATGGACGTATCCTCACGCGGGCCCTAGCGAACAGTGTTTTTAGCTACTCGACATGCGCGACCAGCCCCGACGCGAAGTACGCTTGGGCCAAGGGCGATCTCGGACTGCAAACAGTCACCTGCGGCTTCCCCAAGGAGAGGAATCGTTTCTCCATCGGTCTCGGAAGGGGTCAGTTCGGAGACGACGCTTGTTTCGCGGCCAAGTACAAGTCCTTCGATGTCCTAGGCGTTGCGGATGGCGTCGGTGGCTGGCGGACGTACGGCGTAGACCCTTCTCTGTTCTCGACGGCGTTGATGCGCAACTGCGAACGTGTCGTCCACTCCGGTAGGTTCAAGCCCAACTCGCCGGCGAGCATCATCGCA…
ContigA449	GCAAAGCATCGCTTTCGAAAGAAACGGGAGTTAAAGCCTTTCCCGTTTTCGATGTTTCGTGACGCCAATTATGAGATATTCGTTGCGGTCACCGGACCGATGTGCGTGCCCGCAAGCAGAAGTTCACCCGCCTGATCGCACCTTGCACTCAATCCGGGCTGTGTCACCGTTTCAAAGTGTGTGTCTTTCATAGTGGGCCACTGGCAAGCTTGGTTCACGTCGTGAACACGGCTTGTGTCAACTCCGTCACCCCCAAGTGAGTATTTTCAATTAACGATTGCGCTTTAAAGGGTATTCAAGTGATGAATACATCCGCAGTTGCATTAGTAAGCAGACATAGCGCAATACCGAAGATACCACTTTCGTCAAGAGAGTAGGCCATACCTGTCTTGGCACGTG…
ContigA450	CAGCTGCCCCAAACAAGCCATCTGGTTCGCTCACCTATTCTAGCTGGGAATCCTTGAAGTTTCTTGCGAACAACAGTGAACTAAAAAGAAATATGACAAGAAACGTGGTGCTCATCGTGATAGCTGCAATCGCAGCTCTCATACCAGCCGTGGTGCCCGAATGCCAGAAGAGGGACTACGGCAAGGGAAGCGTCGTGTGCGTCTGCAACACCACGTACTGCGATTTCGCCGGTCATGTCTCACTTCCACCGACCGGGTCGGCCTTCGCCTATGAAAGCAGCAAGGACGGCCTACGTTTCAACAAGACAACGATACCTCTCAGCAGGGCGCCCCCTCAGGACACAAGTGCCAATAACTCCCTCCTTCTCGTGCTGGACTCTTCGAAGGTGCACCAAACAG…
ContigA451	CAATGCATCCACGAGGTTTATTTACTGTACAAAAAAATCTCCTATAGTTGTACGACTGTACATTTACATAATGCCTTTATACAGCTTTCCTTTTTACAAGACATAGAGAGAAAAAAAATGAATCTTTACAAGACAAACTGGCAAAATGCAGCCTCAGTCATACGAGGGTTGACGACGACGACGCACGATGTGTTTGTGGTTGATGAGCATGTAAATAATGCGCGATTTTAAAAATAAAAACAATAATGTGTTTCGAGAACTCTCTCATGAATCACGTTTTGTTTTGAAGACGACATATTCTTATCACTTTCGCTCATTTACACAATTGTTAAAACGTTTGTTTTCTCTGGAAAGAAAAAGAAAATGAGAGAATTGTACAGAAGATTCACAAGGCAAGGT…
ContigA452	GTAGTCCGTACGCACATGGCTTCATGCTGCTTTAGTTGATGAAAGATGAGCAGCTCGTCCTTTCAAGCTGCGACGACCGCTTTCCGCAAGGCTTTTGACGTAGCGCCAAAGAACATAGCGAAATGGTTTCCTACGCACATGTATACAGGCATGAAAGATATGCAGCGCAAGCTCAAGTCAGTGGATTGTGTCCTGGAACTTCACGATGCCCGAGTTCCATTGAGCGGCCGAAATCCGCACTTTCTGTCCATGCTTGCGGCCATCAAACCACACGTGCTGCTTCTCAACAAGGCCGACCTCGCCGACCCCAACCTCAAGGCGACTGTTGCCCAGCAGTTGCGTGACCAGGGCACACAAAACGTCCTCCACATCCGCAGTACGGAGCCGAGCCGCAACGTT…
ContigA453	TGAAAAGTGCACAAGGACATTTTATTGTGAACAAAGTCGGCAGATATTTTCACGATACATTGCACTGAGGTAAATATTCATGACAAACAGGGTACAAATTCACTGTAGCAATTGAAGTTACTGAGTTGCGAAAGGAAAGCAGTATCAGCGAATGAACAGGGCCTTCCATGGTCCCATCAGATTGAGCGTCTTGTACTGATCCTCCCAGCCGGCGTCACCTGTTCCGGTTGTCAGCTCGCCACGCAAACTCTCCTGCAGCTTCTTTTTCTTTTGGTCGAGAGTCCACTCGCTCTTGGCGAGAACGTAAGCCAGCTTTGTCAGCCCCCCCTCCGGAGTCATGTCGCCACCGGGAATGACTCCCACCTCGACCAGTTCGTTTCCCGTCTCGTAGGCCGGATC…
ContigA454	TTTCAAGTAGGCACGTTTTATTGCGCATCTTAGGCGCTGGCATGCAATGGTGGGTAATGGAGCGCGGCGGTGCGCATGAAGCGGTGAAATGGGATTAAAAGTACCGCCACGGGTTTAAAAGCGAGCAGTGCAAACTGCCTACAGAATCTGCATGACCTGCATGGGGTCGTAAAAGTAGCGATACTTGGGCTCGTCGTCGGCCCCGCCTGTGGTCTTGGGCGCCGTCGTGCGAGGCCAGGGCGCAAAGGTCACTCCGTCCAGGCCACCCATGGTCGCCGACTCGTCGGTCAAACAAAATACCAAGGAACCCAGCTGGCCTGGTGCGCCGGTCTGGGCTGACGTCGGGACCTCGGCGGTGGGACCTTCAGGCGTAGCGAGATCTGCGCCAGTAACCGTGGT…
ContigA455	GGCGAGCATAATGCCGTTAGCTCAGCTTGCGGCGGACCCTTGGGTCGAGATCAAAACGGACTGCGGGGGTCCGCCAGGTGAAGATATGGCTGTCGATGAAAATGATGAAACCCAGGACATGGAAACGAATGACATGGCTGAGGGGACGCACGAGATTGAGCTGACAAATGTAACGAAAGAAGGCCACCCGAAGGGTGACCCCAGCCAGTTTAAGCTCCTCAAGGTTCTTGGACAGGGCTCATTTGGAAAGGTGTTTCTAGTGAAGAAGATTATGGGTCCAGATGCGGGAACATTATACGCCATGAAAGTGTTGAAGAAAGCAACGTTAAAAGTACGGGACAGGTTAAGAACGAAAATGGAAAGAGACATCCTCGCTGAAGTCCGGCATCCATTTGTGGT…
ContigA456	CAGCGGGCGCAATCCCACTTCATCTAAATAACCATGCTGATTTTTAAGGACAAGATCTCCGGCGATGAGATGTTCACCGATTCCAGCAAGTACAAGTTGGTGGATGACTGCATCTACGAAATCGAATGTCACCACGTGACTCGCAAGCAGGGAGAGATCCAGCTGGATGGTGCGAATCCATCTGCTGAGGAGGTTGACGAGGGCACAGATGAGAACGTGGAGAGTGGTCTCGACTTGGTGCTGAACATGAGGCTCACCGAAACCTGCTTTACCAAAGCAGACTACAAAAACTACCTGAAGACCTACACCAAGGCGCTTCAGGAGAAGTGGAAGGAAGAAGGCAAGTCTGCCGAAGAGATTGATGACGCCAAGGGCAAACTCACCACTGCTGTTAAAAAG…
ContigA457	GTTTCTCCTTATTAGCTAGAACCTTCGCGGACGATTCATAATGCTTTGAAATGATCTCGGTCAATTCAATAGAAGCTCGTGCTAGCGTGTTGTTCCATTTAGTCAAATGTACACTCGACATTTCAGAAACCGCAGGTTTCAAGGACAGGCATAAGCCTTTAGGCGCAGTGGAAGTAGCAACATACATTTTCATAGTAGATGCATGCAATTCACAGCGCGTACGCTTCTCAATAACTTTACGAATTTTCATGAAATGAACGGATGCATTTAGATAAGCACTCTTACCGAACCTGGTGGTTCCTAGTCAGTTCATTTCATGGGATGGAACATCACGGTGTCCTCGTAAGTTGTACCTCGACTGAGGCATCGTGGCATTTCTGTTGATTGATGTGGGAGCTG…
ContigA458	AAAGACGCGCGTGTAGATCCCCGGGAAGTTTGGCGTGGCGCAGTCCTTTCCCGAGGAGACGATGCCCACCACGTAGTAGCGGCCCTCGTGCGGCAGCAACAGGGGACCTCCGGAGTCCCCCTGACACGAGTCCATTTCGGCACCGGCGTCTCCCGCGCAAAGCTGTGCCTTGCTGATGGGCAAATGTTGAGCGTACAACTTCTTGCATTCGGCCTCGGCCCACACGGGAATTTGGGCTTGCCGCAGCACGCTGCTTCCGGCTCCATTGAACTGCGTGGCGCCCCAGCCGACAATGAAGGCGTTGTGACCCTCCAGCGTGTTCGAGGACAGGGGGCCGTAAGGTAGGCACACGGGCATCACGTAGCGCCCCCACGTGACGGGTTTGCGCAGCACGAGCAG…
ContigA459	CGGCTCCTATCAAAGCGTGGTACCCACAAAGCAACCGCCAGCTTAGTCGCGCAGCTGTTGTTAGCGAAGAGCAGACTTCAAAGATGTCTTCTGGCAACCACTCGATCCAGGAGACGATTACTCGCATCGATGGGGGCGTGGTGACCACCACCACTACCAGGACTCAGCGCATCGTGCAGGTCTCCGAGACATCGTCGGGTTATCCCGGCGACATTTTCGAGACGGGTCATGTGAAAAGGACCGTGGTGACGCGCACGATCAAGCAGAACGCAGACGGCACTGAGGAGGTGATCGAGGACATTGTCTCCGACGACGGTGGCCTTCAAGTTCATGAAAAGCCTAAGAAAGGCATCTTCGGTTTTCTGAGCGGCAAGAAGGACAAGAACAGGACAACAGTCG…
ContigA460	GTGACAGAGAGCAAGAGTCGGCAGGAAGACCTTGGTTGATTTATACTACGTGCATAAAAAGGAGCAAAATCATGAAGCACCTTTTCGCGCTACTATGTGTCGTTGCGTACGCCGGTCATGCAGCGGCTGACAACAAATATCAAGAAGCGGTCCACGATCTGGTTCGCCTTCTGGAAAGAGACACATCACAGCCCAAAGGAGGCTCAAGCAGCGTGAATCAAGCGAATGATTTCATCGACGTTGTCCTGCTGCAAAGGATGCCTCCACTGATCAGAGAAACGCCTGGCTTGTTTCCGGCTGCTCCCTTGCCTCCCCACTATTTCAAGGTGTACAAGACCTCCATCACCAACCGTGATTTGAAGGTGAACGTGACACGAGGCGGAATAAAGAACTTCGACA…
ContigA461	CACAACTCTAGTCCAGAATAGCCACGCAACGACCTCAAGCAAGATGGGGTCTCAGCAGTTTTGCCTCAAGTGGAACAACCACCAGTCGAACATGCTGGCCGTGTTCGAGCAGCTTTTATCAAATGAAGCACTGGTGGACGTGACGCTAGCCTGCGAAGGCCTATCGTTGAAGGCCCACAAGATGGTTCTGTCAGCTTGCAGTCCTTTTTTCCAAGCTCTCTTCATCGAAAATCCCTGCAAGCACCCTATTGTGATCATGAAGGACATGCGCTACATGGACTTGAAAGCTATTGTCGAGTTCATGTACCGGGGAGAGGTCAACGTTTCTCAAGACCAACTCTCGGCGCTTCTCAAAACAGCAGAGACGCTCAAAGTGAAAGGACTCGCGGAGGTCACCGG…
ContigA462	CGCATTCTTCTCGTTCACAACGCCCCTCAGCCTTCATGCCTAGCCCGCCCAGCCCTCACAACTGGCGCAGTCGACTCCGAACCATGCCTGGAACGTCGCCTTTTGCCCGCCTCGTGAAGTGATCCGCCGGACTAGCCGCGCGGCGCTCCGTCCTGTGTTTACCGTCCGCCGCCCGATACGCCTTTCGGCCGCTTCGTCCGAGTCATTTCGTGCCTTTGCCTTTTGTTTCGCCGACCGTCGTGCTGACGCCCACCCGCCCGATGAAGTAGCTCGCCTGCAGAGCCGAACCAACTTGACCTGCCCGCCTTTTTCGTCTCTCGTTTCCGAACTGCACGCGGCAGCCAAACGAAATGTGCAGATCCGGGTGTTGCTGGACTACACCAGGGGTTCGCGGGGTGA…
ContigA463	TTTTGCCGATAGTAGAAATTTTATTCATTGACATACACCCCGCACAGCATCTATCTAATACAACGAGGCAACAGCGATCTACGTGAAAATGCACACGAGTTGGTTCCGCACTCCACCACGCGCTTTCATCTAAGGATTCAAAAATCCTTCTTCTGTAAAAATCTTCCTCAGTTCAATAAGTTCACTTTCAGTGAGCGGCAACAGGGGTGACCTTAAAGGACCCCCGTACAGCCCAAACCATTCCATAGATGCCTTCACCCCCGCAATGCCGAAACGCTTGGTCACACCGGCGTTGGGCGCTATCAGCCGCCGCTGCAATTTGAGCGCCTCCTTCACGTCTCCGCTTTCGTGGAGCTCCTGCAGGCGGCAAACTTCGGCGCCGAGCGTGTTGGCAAGAGC…
ContigA464	GTCGTCACAAGACAAGTCACCAACATGGAGCTCCAGACCACGGTTTCACTGGTTTTCACTCTGATCGTCGGCTCTAGTGCCGAGTTCGCTCTCCAACTGGGATGGCACGACCCAAATGTGACCGAAATTCGTGGACGGGCTCTTGGTGATCCCATCCCGATAATACTCACCAATTACAACAATATGCAGTTTTACGGAATCATCAAAATTGGCACCCCACCACAATCCTTCAAGCTTCTAATGGACACCAGCTCCAGTAACTTCTGGACGCCGTCGATTGAATGCGATCAGAGTATGGCCTGCCTTGACCACGCCAAGTACGACAGCAGCAAGTCCAGCACGTTCACCAAAAGCGGACGCTACATCCGGATTCGCTACAGCGGCGGCGTTGTGCGAGGT…
ContigA465	GCAAGGATGCGACTTTGTGGGCTCCGTGGAAACTCTGCTCAAGCATTACGAGCATGACTGCACGTATCACGTTGTGGAATGTTTGAAGTGCGGCCAGGCGGTCCTTCACAAGGACTTAAGTAAGCACCATGAGAACGGCTGTGGCGGCTTTGCTTCGCAATCGGCCGAGGAGAGTTCACCCTCGGAGTCTGCAGCAGGGACGCCTAAAGACACGTTGGAAGACCCGGGGATGCTGTTGCAGGATCCTTGTTGCGGACTGCCCGCCATCATGACACTGCTGAGTAAGGCTGTACAACGCGCCAAGGAACATGAAGTCTTGATGAGCACCTGTACAAATGACTTCAGAGCTTCAATGCTGAAATTGAAGACAGATATGGCTCAAATGTCTAAGTTAACCTC…
ContigA466	GCCAGCGCAAAGAGTTGCGAGAACTTTGACTATCGGCCATGTGGCGCGGGTGCCTGCACTATTAGTGCTTCGGCTTTGCTCCTGGCTGCCCTAGTGGCACTCGTCGTGAAGATGTCATCATGATTTGCCACTGTCTACAATCACTTTCACCAGGCACCATCACTGTTTGTACTGTAAAGTGCTTTCACACATTAATCATCTGAGAATATTGCTGCTACGAATTTCAGTTGAAGTAAAGGAACGAGCTGACGTGGCATGAAAACATATAGGAACATATATGTATCATACAGTGATTGTACAAGATGTGTTGAATTGATCGACTGATATGTGGAGTTTAATGTCCCAAAATCACCATATGATTATGAAAGACGCTGTAGTGGAGGGCTCCGGGAATTTCTA…
ContigA467	GCTGTTTGGCTGGCTGGAGAAATGACCAAGGAGGGTCACACTGTGTTCCTGCTCTCGGGCGAACTCACTATTGAGCAGCGTGTTGATGTGCTTACGCGCTTCAGAAGGGGTGTCGAGCGTGTCCTCATCACCACAAATGTCTGTGCTAGAGGCATCGATGTGGAGCAGGTGACTGTGGTCATAAACTTTGACCTTCCAGTTGACATGAAGGGGCGGGCTGATTGTGAAACATACCTGCATCGCATTGGGCGCACTGGCCGGTTTGGAAAGAGTGGCTTTGCTGTCAACTTGGTTGAGGGCAGCCGTGGTTTGCAAGTCATTAAGCAGATTGAGGAGCACTTTGCACGAACCATCAAGAAATTGGATTTCAAAGACTTGGATCAATTGGAGAGCATGGTA…
ContigA468	CATGGTATCACCTTTGGCAGAACAGTAGTAGCCAGAGAAGTGTGGTTTATTAGCTGCTTTTTGTAGCAATGTAAAGCAAAGCAAGGGATTTAAGTCATAACACAATGAGGCAGGGCTAAGTATCTCATTTATTAAGTACAAGTTGGTGCATTCTGAATTATCGTTGGGCATAAGACAGTTTTTCACGATTTGTTCTGTGCAGAAAAGACCAGTGAAGCTTTAGTCGGAGTTGTAACATTGCTGACCTGGTGTAATTACGTATCATATACATTTTTTAAGATTTCTAATGAACGTGGTTTATACTGTTACCTTCTTGGCATAAATGGCACATTTTTGAGATTGTCTGACAACAAATTAAGCAGTATAAACTGAGAGCAAGTGCCATTTTATTATTAGTAG…
ContigA469	ACCGTTTGTTATCTTTTATTGCAGGTGACGCGTCCGGACGGCTCAGCCGACACTCAGCAATACACCTTCATGTGCGGCAACCAGACCGTGTTTGACCAGCTGTCACTCACGTGCGCCTTCCCTGAGGACGCCGTGCCATGTGCAAGCGCGCAAGACTTCTTCTACGTTAACAACTACATCGGCGTCGAGAATGCACCCTTCCTCACCGACGACGACGTGCGTCGAGCGGACGCCTACAAGCAGGGATGATGGAGTTCCTCACGATGCTGATAGTATAACGCATACTCGGCTGCAACGAACACTCGTCATATATGTTCGCCACACTGCCTCGTGCAAGGCACTGCGCTTGTCTCGCAACGACCGACAGGTGTCTTTGGCCAGACGATGGGTTACCGCTTT…
ContigA470	GATCGTTACCGGCGTTGTGATTATGGCCATTCCCTCCTTGATAATGGCGGCCTACTACTCGTGGAGTAGTTGCCCGTTGGCGGCGTTCCGTTAGTGTTTCACTATGTTTGCGGTAACGCAATTTGTGTTTGTTTCAGCGTAAGGCCATGTCGAAGCCACCCTTTAATCGTCACAGGCACTGCTTCGTACCAGGATGCAAGAGTGACAGCCAGCGAAAGTTGTCGCTGTTCGCCGTTCCTTCCGACGAAGTACGGTTTCAGGCTTGGAAGAAGGCTCTTTCTGGTTACGGAAAAATCCTCGAGAAGAAGTGCGTCGTCTGCGAGAGGCATTTCGAGAGCCAGTATGTGTGCAAAACGTACAAGCACACAATTAACGGCCTACTCGTAGAGATACCGCGCA…
ContigA471	GCGGAAGTGCGGTTGGTGTTCTTCGCTTCGGCGCTTCGCGCCAACCCGCGTGCTCGGGCTGGTCGGCGTGCCCGCCGGCCGCGTACGTCTCCGTCAGCCGTCTTCTTCTTGTGCTTCGTCGGGACCAGCCAGCCCCCAACACAGCAATATGTCTCCCACCTTTGCAGAAAAGGCAAACCGTACACGTCCAGAGAGGCTCATGGGAAACCAAGGGAAGAGTAATCAGCCGCACGCGGCCCAGGTCCTACATGCTGAAGACAGAAAAGGGCAGTGTGATTTGACAGAACCGACAGCATCTGTTGGCAACGAAAGTGCCATTTAGTGGTACTTATGAGGACGATGCGTCAGATGAAGCGTCTGACAACGAGGACCCAGGCCGAGGTCAGATGCCACAAGGAA…
ContigA472	AAGTAAACTGCTTTTATTTAAAACATATACTGGGGGGATCAACCATATTTCGTCAGGGGGTTGAAAAGCTTGCTTTGCTATAAAGTAAACATGCAAAAATCCTTGTGCGTATGCTTTTTCATAAAGAATACTCGAGTGAGACAGTGCGTCTGGCATGGTATCACAGAGTTTAAAGATGTTGCTACAATTGCTGGTATTGCAAAATATTCACTCTTGTGTCTTGACATACCCCTGCCACTGTTGCTGGAACCCAGCAAAAAATGCGAATATCACTGTAAAAATTAGCGAGATCTGAACAAACAAAGCAACAAGTACTCGACAGGGGCCAAGAGTTTTATATGGAAATGTTTAAAACACGTCAGTATATCTTCCTCTCTGACAGGTCACTGTAACGACTAG…
ContigA473	GGTAGCGTTAATGTTGAATGCGAAAAGGGAGCAGTTGAAATTGGCAACCGACTCTTGAAGAGCCACAGAGACACGATACGGGGGCTTTTGTTCGAAGACGTCTCGAGATTCGGTGTACTTCGTTTGCGGGTCTTCACACTTGACGGTGAAACCGGACGCGCTGGCTTTCTCGGGTAACTCCCAACTGGCTTGTAGGATGGTGCCATTCTCGACAGAATGCTGAACATTGCGGACTTCGCCGGGACGTTCTGTAAACGTGGAGGCGGAACGTTCTTGCAGGTGGCCTCGGCACTTTTTCTTCTGAAGTGTCACCTGCGACTGAGCACGGACCCTGTAGGTGGTGTTCGAGGCCAGTTGATCGAACGTGTGTTTGCGAGGAGTTCCGAGTATTGTGTGGTT…
ContigA474	CGAACATGGTGTTCGCTTTGAAATTAATTGCCTCTTTCATAGTGTGTATGGCGAAGACGTGCGAGCCGCTCTGCTGCTATGCGGAAAGGTCATTGAAGTTACTAGAGAACGTTGGCGTGCCCAAGAAGTCACGTTTAAGGGTTCAATAACGCAAATGGTGACATTAAAGCCTGGAGTCAAGATTGATGATTTTCCACACCAAATCAAGGTGGTGGGGAACCAGCATTGATTTTTGTACCAGGCAGGGCTCCACTATGCCTGCGTTGCAAATCCAGTTGGCACATTCGTAGGTAAGTGTCAAGTGCCACGCTGCACTGCCTGCCACCACTTCGGCAATGACGCAACCCAATGTGCGAAGAGTTATGGAAGTGCTGGCGGCTCCCTGAAGGGCGTTGATAC…
ContigA475	GAACTCAGTGGTTATTTTGGCTGAACTACCTACTTCTCGCGCTCACCTTCTTTGCAAAACTTTGAACATTGCAACGAGTTTTGTTGAATGCCCTGCTCAAGTGCAGTACCTACCTTTTACATTTCGTCCAGAATAACTTTATCAAAAGAATGCTTTGTATGCGGCAGTTTGACAGCCCAAATATAATTCATTTCAGTGATGGAAGTGGTGGCAGCTCCTGTCAAAGGCGTACGTGCCAAGCTACAGCCATGTGCAATATGAGGGGGAACATTAGCCTTGTGTGATAGTGGCGCATCGCATGCTGTCAAGTATCTAGCGTATTAACTTGCAAAGAATGCTCTGCTTGAATATTTAGTGTTGCGAACATTTTTGGGCTTGGCAATCGCGCTTTGTCACTAT…
ContigA476	CGGAAGGGCCAGTGAAACTGCTCCGGTGAAAATGTCTCTTTCGACGCGGGACATGAATGTGATCAACAACCTGAAAATCTCAATCCGGGACAAAGAAAACCAGCTGCCTGACGACAGCGGAAAAGTTGAAAAGAAGGTCCCACAGCAGCAAGTTGCGCGGCGGTCGACGAGCGTGGAAGACGAGCCTCTGCTGCGCGAGAACCCACGTCGTTTCGTGGTGTTCCCCATCCAGTACGAGGACATATGGCGCATGTACAAGAAGGCCGAGGCCTCCTTTTGGACCGTCGAGGAAGTGGACCTGGCCAAAGACCTGCCGCACTGGGAAGCGCTCAAGCCCGAGGAGAGGCACTTCGTCTCGCACATCCTCGCCTTCTTTGCCGCCAGCGACGGCATCGTCAA…
ContigA477	TTAAGTACTTATATTTTATATAAACATACAAGGCTGATGCACACACTATTGTCACTTATTAGTAATCTACTCTGTCGTCCGATGTACATGTCTGACGAGGGTTATTCTTCATCACTGGAGGCTATCCATAGTCTAGGTGCGTTGCTCGTAGACTCCTGGGTTCCGCTGTCATATTATGCATTTTTCTTGGTGTCAGAAGGAAGTGACAGAAGCTCTCGCAACGTGTATACTTTGTTTGGCACAGAGATCTTCATCAAATTGCACAATTTCACTATCCATTCTTGGCAGTTGTTCTTTACAACATCGTACTTCTCTGGCTTTGACATCTCTCCGTAAGCATTTGCTATGTCGCCATAGTCAAGCTCATGAGATCCGAGTGGAATCTATTCCAGTGGTTCA…
ContigA478	CTGACCGCCTACGCTTTCGTCCGGGAGCCGCCGGTTGTCGGCGGCTGCCGCCCGAGGGTGCGCCTCAACACTCCCTCTTCCGACGAATGAACGCGTGCGGCTGTACTGCCACATGCACTCGTCGTGACCACTGACCGTTGCGACTGACGAAGCTCGCCACGTCCTAGGTGAAGCTTGTGGGCATAGGCGTGCGCAGGGTTTCTAGATGATGCGCTTCTTACAATGATCATGGCTTTCCTGAAGTGAAGATGAAAAGTAAACAGACCTTGAATTGCAACATCCGGGGCCTTCGACCGCTATTGCAGTCAGAAGCCCGTGATGAGTAAGCGTACGGGAAAGATTATGCTCCCCCTCCCTCGTGCGCACGCCTATTCCTCTGGGCGAACCAACGACATTGAA…
ContigA479	CTCACAGCAATGGTGATGGGGGTGGTTGTCAAGTTCTCGTCGACCCTTTGTTGAGCAGTGGTGCGGCCGAAGGTCTTTGTGGTGCTTCGCGTTCCCCGAAGATGTCCAGTGCGGCGGCTCGGCCGCCGAGACAAAGTGTGCGCAAAACGCGGAAGAAGCCTCTGAAGCGAGCTGGGATCACGTCCAGGGCGTTCGACGAAGATGAGCCTGCCGGTCACCCCCAAGAGTGTGCGGCTAGCGTGGAGCAGACTCTGGTGAGCGTGCTGGGTGGCGTGTGCACAGTGGGGGGGGGACCTCAGGGGGGCAGCACTGGTGGGGGTGGCCACCAGCCCCCCTACGACCTGCGGCGCAAGCTGCCCCACGACGGGGCACCCCCGTGCCCGCTGCCGCGCAAGCGCC…
ContigA480	ATTTGTTAAAGGACAGCCGCTGATGCGGTCACAGTGAATGTATATTTCCGCTGTAATCTCGGAAATATTTGTGCCGCCTTGTCTCACGGGCCCTGTTTACTTCTTTATATTGTTTTAGGATGTCTCGGCACGAAGGTGTGAGCTGTGATTCCTGTATGAAAGCAAATTTTCGGGGAAAACGTTACAAGTGTCTAATTTGTTACGACTACGACCTGTGTGGCACGTGTTACGAGGCAGGAGCAACCAACACAAGGCATACTCCAGACCATGCCATGCAATGCATTTTGACACGCTCAGATTTTGACCTATACTATGGTGGGGAGGCTGTTTCTGTGGAACAGCCGCAGTCATATACCTGTCCAATCTGTGGCAAGATGGGCTTTACCGAACTTGCCCTTC…
ContigA481	CGATACGTCTCATGGACAACCAGCAGTTCGTCTTCGGGCAAGCACTCAAACCCGAAGCATCCTCCCTCCTGGCACCACTGTGGGACGGCTTCAAGAAGTTCTACGTGACGCGCATCAAGGGCTTCAATCCTGAGCAGATCTGCGTCACTACTCTGCTGTTTGAGGGCAGCAAAGAGGATGTCGACATACAAGAGAGGCGGGTGTATGAGGTTGCAGCCAAATACGGTGGCTTGGCTGCTGGTGAAGAGAATGGCATGCGAGGATACATGCTGACCTTTGTCATCGCATACATCAGGGACCTAGGTCTGGACTTCAGCGTCGTGGCCGAATCGTTCGAGACATCTGTACCATGGGACAGGGTGGTGGACCTGTGCCGCAACGTAAAGGACGTCATCATGC…
ContigA482	GGAGTGGGAGGCTCGGCTGTTCAGCAGAGTCCCAGCTGGAGGACTAGCTGTGGGACATCATACTGGCCACCAGGATTCAAGGCCTAGCCACCAGCTAAGGAAGAGCGTGCGTGCTAATCAAACCAGCACAATCCCCAGCAAACTTAGTGAACAGTGCCTTCGACACTTCCCAAAGCCAACGAAGCCGAGAGAGAAAAAAACAAGAAACGTCCTGATGAAGTTCCTCACTGTTGGTGCCCTCTTCTGTTGCTGCCTAGCATTGACGAATTCACAAGATCCAGAGTGCCCACTCACCAACTGTTTACCAGGATGGAGAGCTGGATGTTTAATTACTGCGGTCGATTGTCAATGCTTTTGTGTGAAGAACGAGAATCCTTGCCAATTTATTGTTCGGAACTT…
ContigA483	CCATCTGTCAGGGACGCCGTTCTCGGGCGAAGAACGGTCTGCATGTAATGGCGAGAAAACTAGGAGTGCGCTCTATTTATGACACTCACAACAATGTTGCTCTGGCTGACGATGAGCACCATGGTCCAGAAGACCTCAAAGAGAAACTCAGCAAAGTAAGAGAGGTTGTTCCAAGTATGAGCAAGGACCAGATAGTCATGGCTCTGAGGTGTTATGACTATGATGTCAATGCTACTATTACTGCAATCTCAGAAAATGGACTCGAAGAAACCTTGCGCGAATGGAGTTGTGCTGGAAACAAAGTCAAGATGGCAAACAAGATCAGGAAGAGGAAAAAGAAGACCAAGAAAGAACCAGCTCCTGACTTTGGAGAGAATGTCGAGGCCAATGCTGGAGGTG…
ContigA484	CCGACCCGTCCGCACGGATCTCAGGGAAGGCCCGGCGCGCCACTAGATTCTCTCGCGTACTCCGCAGTTGCGCGCGCTTTACCGCTACAGGGCAACTCGTTCGACAGCCCTCATGGACAAGAGGCCTTCCGTAAGCTTGATCGTTACGATCATCTGGCTAGCCGTGGTGCCGGCGACTGTCGTCTCGGCGCCCGAAGCCGTCAGTCGTGCCACCAACGAATTGGGAATGGTCCTCTACCGCAAGGTGGCCGAGACTGACCCCAAGGACAGCAACATCTTTCTGTCTCCCGTCAGCGTGGCTGCCATTCTGGGCATGGTGCAGCTTGGCGCCAGGGGTCGAACGCGGCAGCAGATCAACGCAGCGCTAGCCGGAGGCACCGACTCCAACCGGCTGATTAG…
ContigA485	CACTCGACCATCGGGACGCCTCGACCGCCGTTCCTCTTCCCTAACACCGAGGCCAGAAGGCACCACTAAACCAGCAAGATGACGGAAGCAGAGATGCTGATGGAGGAGAAGCTCCGCAAGAAGAAAGAGGAGGAGGAGGAGATGTGGGCCGAATACTTGGAACAACGAAAGAAACAACGTGCCAAGGAAGAAGAGGAACTGCGGAAACTAAAAGAACGACAGGCGAAAAGAAAAGCCCAGCGAGCCGAACAAGAGGCGAAGTTGATGGAGTTCAAGAAGAAACAAGAAGAGCAAAGAATCAAAGAAATGGAGGAGAAAAAAGCGCGGGAAGCCGAGGCGAAGCGCAAGAGGCTGGAAGAGGCTGAGAAGAAGCGCCAGGCCATGCTGGCGGCCAAGGAG…
ContigA486	CTTCCTCTCGCACGGCAACGTCGCCCAGGCCGGCGATACGTGCGTGGTGTACTGCACTTTCGCTAACATCTACTCCATCAAGCTCGCGCACGGCGAGGTGTTTCAGACCAAGTACGGCGCGCTGAAGCACGACGACGTAATCGGCCGTACGTACGGCACCAAGGTGCTGTGCTCGTGCGGTTACGTATACGTGCTGCGCGTTACGCCGGAGCTGTGGACGCTCACGTTGCCGCATAGGACTCAGATCCTCTACACCCGTGACATCAGCCTGGTGACGCTACAACTGGACCTCAAGCCCGGGTCGGTCGTATGCGAAGCCGGCACTGGCAGTGGGTCGATGACTCACGCACTTGCCCGGACTGTAGCACCGAATGGTCATGTTTACACGTTCGACTTCCA…
ContigA487	TGCCCGATGAGCCGGGCAACGTGGTCCTGGTGTCCAAGGACCGCATCACGGCCGGGGACGGGGCTCGCGCCCACGACCTCCAGGGCAAAGCGGCCATCTCCAATGCCACCGCTGCGAGCATTTTCACCCTGCTCAACAATGCAGGTATCAAGACCCACTTCATCCGCAAACAAGATGACAAGTCGTTTGTGGCGCGGAACTGCGCCATGGTGCCCATCGAATGGGTGACACGGCGCATCGCCACGGGCTCATTCCTCAAGAGGAATCCCGGAGTGAACGAGGGTTACCGTTTCAGCCCTCCCAAGCTGGAAACCTTCTACAAGGATGATGCCAACCATGACCCCCAGTGGTCCACAGAGCAGTTGATCGAGGCCAAGCTGAAGTGCGGCAGTGTTACCA…
ContigA489	GCCTTCAGCCGGCCGCTCTGGATAACACTGACGGATCTATTAAACGAGCCTGTTTACGTTGTTATCTGTTGCTGCAGTCCCTAACGCACAGCTGTTTTCAAACTTTCTTGGTTAGCTCCTGCGTGATGTGGGCATGATACGTTGCTACAAAAGCCGGTGTCTACAGCGAGTCAGGTGATCCTCCGCTACCACACTCCGTGCATCGCCTGACGTTTGCCTGCCGACCAAACAAGATCAGCAATGGCCAGCACTAGATTCCGTGTCGCGCTCATCCAGCTCGCGGTGAAAGCAAGCAAGGCAGAGAACCTCGCTCGCGCCGGAGTCGAAATCAAGAAAGCCGCGTCGAGCGGAGCGAAGTTCGTGTGCCTGCCCGAATGTTTCGGCTTTCCGTACGGCGCC…
ContigA490	GCCGAGGACGAGGCCACGTTCGGTGTTTTAGCTGCGAGCGAGCACTTTATTGATCTTTGCCCGAGTGCGTTTTGAATTCTCTGTGCTGTCGCCATGTCTGGACGAGGAAAGGGCGGAAAAGGACTCGGAAAAGGAGGTGCCAAGCGTCATCGTAAGGTTCTTCGCGACAACATCCAGGGGATCACGAAGCCAGCCATCCGCCGTCTTGCCCGCCGTGGCGGCGTGAAGCGAATCTCCGGTCTCATTTACGAAGAAACCAGAGGTGTGCTGAAGGTGTTCCTGGAGAACGTCATTCGTGATGCGGTCACCTACACGGAGCACGCCAAGAGAAAAACGGTGACTGCCATGGACGTTGTTTACGCGCTCAAGCGACAGGGCCGGACCCTGTACGGTTTCGGC…
ContigA491	CTGTGTGATCCTGGACTGTGGCCACATGTGCACATGCACGGGATGTGGAAAACAGTTGAGCGAGTGCCCCATCTGTCGCCAGTTCGTCGTGCGTGTCGTGCACGTGTTCCGTGCGTGACCCCAGTGCAGACGGAAACGACATAAAGCACCTGACAATATGCTGTGGTTCGGCAGTGATATGTGCCGAAGCGCAAGCACTCGCAAGGACACTAACAGCAGAGTCATCATTTCTGAAAGGGACAAACTTTCTCGTTGATCAAAATTTTAATTCAAGTTGGTGTTGGAACTGCACAAGTTGTTACTGCCCAGGAGGTTGACCTCCTGATAGCAGTTATAATTCTACCCATGATTAATGTTAGTTTTCATTCAGACAAACAGCAGCAGTGCTTTAAATGCATT…
ContigA492	GCCGTTCGCTGACCACCGGGTGGGGATAAATTAACCAGCCGCAGGGTAACGATAATCCAGGCGATTTCCTCGCAACCGTTCTTCCACAGTGCCAGCAGCCGGCTTCGAAAAACGGATCATGCTGGTCCTCGTACTGGGCGATTTGCACGTCCCCCATCGCTGCCACAGCCTGCCAGCTAAGTTCAAGAAGTTGCTGGTGCCCGGCCGCATCCAGCACATCCTGTGCACGGGAAACCTGTGCACCAAGGAGTCGTACGACTACCTAAAGACCCTGGCGAGCGACGTTCACGTCGTGCGAGGCGACTTCGACGAGAACCTCAACTACCCCGAGCAGAAGGTGGTCACCGTGGGCCAGTTTCGCATCGGTCTCTGCCACGGCCACCAGGTCGTGCCGTGGGG…
ContigA493	TTTTGAGCACTACGGCATAAGTTTTCTATCAATTAAGCCAAGCATGCAGTGTTACAAATGCTATGGAGCACTGCTTTCAAAACTGGCATTGCAGAATAGATATTTTTGTCCCCTTCATTTTTAAGGCAAAACCACTTAGCTTTTGATTTGCATTATATTGTGAATTTATTTGCATTATATTGTGGAACAAGTAGGCTTGAAGCCTCTGGTAGGCCTGAAAGGAAATGCATTGGAGCAACTATCCTCAGGTCACAAAGTTCTAGATCAAACTTATTTGTTTTATGTTACATGTGGATAGCATATTGTAACTGCCTTTTTCTTTAATGCCGCATGGTGTGCGGCTGCACCTATAAATAATGTTATTTTTAGCACTGTTGCCTCTGCAATCCTGAGGAATGT…
ContigA494	AGCGACGCGCGGAACGGGGGCAGTGTCAGCGGCATCGAGGAAGGAAGGTATCCGCGTAACGCGAGATTAAACCGCCGGGCCACGCAACAAATTACGCCTTCCCGCTGCTTACGGATAGAACAAGTTGTGCTGGAAATTACGCGTGCGGCGTGTTTTTCCTTAGCGACCCCGGCAAGAGTGGGGCCGAAAATAGTGTGCTTGTTACCGCACACACGCCGTGTCGGAGAAAGCCACTCGAGGAGAGAGAACAACGCGCACGATCGGCTGCCCGACTCCCGCAAAGGAGCTATTTCGGGGCCCCTGACAGGCTCTCGCACTGCCCGCGTTCTTCTTCTTTTTTTCTGTTCGCTGGGCACGCGGAAATTACGCTTGCCGCGGCGGTTCCACGAGGAAGTGGGA…
ContigA495	CAGCAGACGTACATTAACGATCCGCTCCACTTTATTGATATACACATGACACATGTAGAGCAAAAATAAACAGCAAAATATAGTGTTCATTAACATCGAATAAAACACATGTCTCCAATGTCAAGCACATTACACGAGACAATGGTGGCAATCACTCGAGCCAATGGCTACAGACTAAGCTGCCCGTTTGACAATCGGTAATGATGCCGTTCTACGTAAATAAGTCGGGAATCACGTAAACGCGCACTCGAAGACTGATAGAGCCATGAATGTTTTTTTTTTCTTCTTTTGCACTTCGTTTACTAAGGCTGCGCCTATCAATTGAGACGACAAAACAGTCAAAAAGTTCTTGTCGGTCTCAGTAGCTTATCGATGGGATAATGATTCCGCGGACTACAT…
ContigA496	CTAGCTGAAGAAAATGACGTTTATTAGTGACAAAATCACCAGGAATATCCTTTGTAGCATAACTGCTGTGAAACCGCATGGGAGCAGCAGCAAAAGATTAAAAACACGATATGACAATCAAGGTTTCTTGCTTGACGAGTTTCGGCAAAATAAAATAGTTTCAAAACGGATAAAATTAGCTCTTCTGTTTCGGCAGTGCTGGAACATGTGGGAAGCCTTCCACAGCAGATTTATGAACTTCCCTCGTGAGACCGAGCTGCCACCTGCAAACAGGAAACAGTTATTGCACATTACTCAAATTCTACGTGCACATACAGAGTGTTTTTTATGATGTAGCCACCAAGTTCAATGTCCTCCCAGCTCTTCTTCCCCGTCTTGTGTCCGCTGTTGTAATTATTA…
ContigA497	TTTGAAGATGCTTCTCTCTTTTATTATTGAAGCTCCTTTTTCCACCTCTGTTCGTCGGCCTCGGCAAACTGCCTGTGCGAGCGCTTGACCGCTTTCTTGGGTTTGTACTTGACCACCTTCTTCTGCTGCTTGCGCGTCTCGATCACGTTTCGACGCTGCAGGCTCTTGTATCGGTCCTCGAGCACGTTCACCTCGGGCCGCAGCTCGCGCAAGGACTCGCGCAATTCACTGGACAGCTTGAGCGGCAAGTCCGGTTCCTCATACTTGTAGGCGCTCAGTCGCCGCGCGTTGTACAGCTTGTCGACCTCGCGCTGCTGGCGGCGCTTCTGACGCGCCTCGGACAGCTCGGCGTTGCGCCGGAGCTGCGCCTTCAGCGTCCGGATGCGGTACACGTCGTTG…
ContigA498	GCCCAACGTGCCTGACTGGCGCTGTCGAGCAAGTTCCCCACACTCGCAGTCACAGGGACTTGGAAAAAACTGAGCCACAAAGCAAGTCCCAGTGCAAGTGCAGTCGTGGCTGCGCCTAGGCCGTCAGTGCTACCCGCGCGTAAAATGTTTCAGCCATCCCGCAAGACTGGAGGCACTAGCCCACTGGGAGCCTCTGTTGCAGGTGCAACAAATTCACAAACAACCTTCAGCTTCGTTCCCGCAGTGCCTTTCAAGTTCACTGCACCACCTGTGGAAAGTGCCCCCAGGCCAAATACCCCTACACCACAGTTGATCAACTTGGAGAAGTATCTGGACAGCGCTGTGTTTGCGGACGTGGAGTTTGTGGTGCAGTCCGAGAGGTACATGCTCAGCCGCACC…
ContigA499	TAGATTTGGCTCGGCCATAGGTGTTGTCTGGCTCTGCTGTTTGCGGTAGCTGCGCTACGAAGTCGGCCGTTTCAATTCTTCGTTGCACTTTTAGTTTATCCCTGCTGCGTCGTTCACATCCTTTTAGCAATGGACGGCTCTACGGACCAAGCGTTTGCTGCGCTGAAAGAACTCGCTGCTTGTCTTGACGCTGAAATCCCGAACGCCGCCAACTGTCTACAGGGCCCTTCTGGCATTCTTGAAACCAGATCGGCTTCCACGAATGCCGCTACGCAAATCTTTGAAAAGGCGACACTTATTGAGGCCGAGCTGAAGATGGTTGTGTTAAGGCTCGAAAAAGTGATCCAGGAGAAATTAGCATCAATTAACGAAATGACAGAATGCCTGAAGCAAGTAGAC…
ContigA500	CATGATAATGCGCTGGTTAGCAAAACGGATGCCAATATCAAGTATCCCGGCCTGCCGCTTCTTTCTTTCCGTTCTTAATTATTCAATCCATGGTTACTAAATGTTCCCCCAATGTGAAGTGTACTGGCAGTCCGGTGAAGAATTGCAATGTATTTCGAACACAGTCCAATTCATGGCAAGTAAGCATGCAATAGCGTTTTGTCAGCTCTTCGAGAAAAGAGCATGAAGTTTAGCTAAAACCCATGTTTTTTTATAAACACCATTCAATTTGATATAAAAGTTGCGAGCATTACGTAAAAGAACACGGATTCATGTTTAATCAATGATTTCTTATAATGTACTGATATGAATGCAACTAACTGAATATGAAACGATAATTTTTGCTTGAGAATTTAGAGT…
ContigA501	GACTGCGACAGTCATGAAGTCCGATGAGCTTCGTTATTTGGGCATTGCATTCGTCCTGTTGGCCTTCGCGCACTACTGTGACGCCCAGTACGAGGATGTGCGCTGCAAGTGCATCTGCCCCAGCACCGCAGTGGTCAAGGGCTCCCAGACCAACCGCAAGCTCTACATTATGAATGTGCCTCCACAGAGATGCAACTGTGAAGGGGTGATCCTGCCCCAGGCGAACGACATCAAGGGCCGAGAGAGCGAGTTTTGTCCGCGCTGCAAGTGCCGCTACGAGCGCCGCAACACCACCACGATCCGCGTGCTGGTCATCCTCATCATCTGGGTCATCTCCCTGCTCTCGGTGTACATGCTGTTCTTGATGTGCCTCGACCCACTGCTCAACCGGCGTAAAGC…
ContigA502	AGACTCGACGCTGCTGGCGGCGCGGCCGTGCGCGGGCGCCGTGGAAAACGAACCAACGACCAGCCAGGTCGTTCACGTCAAGGTTCCCGCTCGCATCGACGACAGCGAGGAAGACAGCGACGCGTCGAGTCCGCGCGACCTGTGGGACGCCGTGAAGATCGACCTCGCTCAGGCGGCCTCCGACTCGGACAACGTCGTGAAGGACTCTAGAATCAGCCGGGCCCCATCGGTGGATAGGGATAATGTGCCAGTTGAAAGGACTTTGCCGCAGGTTAACTGCCCGGAGAGAATTGTTATCTGTGTCGACCTTTGTTCGGAGATGGAGGACATGCCGTTCATATTCTCAGACGGGTCGAAGCAGTCCCCCCTGTTCATGATCAAGCGGGTGATCGAGCTGTT…
ContigA503	GCTTGGTTATCCACCAGGCTGGCTTGAATATGCAAAAGTTGAAAAATCTGGGATAAAAATTTATGGCTTGGATGATGACGTCAAACCAAATGAAAAGTTAGGGGCTGAAGAAGAACAAAAAGAAGCTGGAGAAATAGACTCCTGTGATATGGAAGAAGTGCAGTATGATCCAACCCGTTTGGTTGACTTTCCCGGCTTTAACGTTCCTGTACCACCTGGTGTTCGTGATTTGTGGCGAGAGTATGGAATGCCACCGATGCTTCAGCACCAGCAAAAGTCTGAAGTTGAAAAACATATGAAAGCGCCTATGGTTGCAAAAAGCTTTGGCAAAAGGCGGAAGCTCCGGCCTCCTGTTATACAACCAAGCACAGACATTGGTCCAATGGTGGACATGGTCAT…
ContigA504	GTGACGCATACTGTCTATTTCACTAGCCGGAGCAAGCGGATTTCAAAGCGGGACGCTAAAGTATCAGTCCACATATTTTGTGCAGATGTAGGGACGATGCGTTTGCGGAATTCCGCACTAGCTTGGTGACAATTCCTCTGCGAGCTAGAGCAGATGGCGTGCATCCCGTCAACAGTTGTCAGCATCCGCGGCTTATAGTAGAATATCAGACTAGACGGGTTGTTTGTGTGGAGTGTACGCAGCCTGACCGTGCCTCAGACGAATACTCCTGCTAGAACGCCTCTTTCAAGTTTGTGCTTTCAGACGACTGCCAGGCTGACTTGTGGAAAGACCGAGCCTGCATTATGTTCCTCGAAGTGGCATTCCTCTTCATGTTGACAAGCTTTGATGCATCTGCAT…
ContigA505	CAGACGCCCTATCCCGTTCGCCTCTACCCCCTGACCCGGACTGCTGCGAAAGTATAACCTGTGATGCCACTGCCGTCACCATCGCCGACATGCCATCTGAGCAACGCAAGGACCCTTGGGTTGCTTCGATTCTAGACATCCTGGCTGGGCGGACGGCTTCCCCCCCTTCTCGCACGTTGCGTCGGCAAGTGGAGCACTTCGCCACTCGCGACGATGTGCTGTACCGACGCAACTACGCACCCGGTGGACGTCAGTGGCTACTCGTGATTCCACGTCATCTGCGATCCGAAATTTGTTCCACGTTTCATGACGACCCCCAATGTGGCCACGCAGGTTTCCTGAAGACTTATTCTCGCATACGTCTCCGATATTACTAGCGTGGCATCTACCGTTTTATAC…
ContigA506	AAAAGGCTCCAATCGCGTCCAGTGGATTGTTAGTTTTTGTCTAAACATGGCCTCAGGTCAGTAGTGGTCGTGGTGCGTGATCTGCGTGTCAAAACTGGAAGCTTTCCTAAGTATGTGGATAACAGGAAAGACAGATCAGACTTCCCAGCGAGACGCAATATTCAACGACCTCTACACAGAATGTAGGCACGCCCCACCAGGTGCCCGTCTCTCGTACCTTGTTCGCAATAAGATCGAGCGGCTGACGCGAGAGGAACGCAAAGACATCGTATCGCGTCTTCGAGAAGGATGCGCACCTTTGTTCGTCGCGTGCAAGAAGGGGAACTCGGACATTGTAGAGTACCTGATCACCATGTGTGGCGCCGACCTGGAACAACGAGGCGTCTACGAGGTAACCGA…
ContigA507	TTTAAAACACAAAGGTGCTCAGTTTATTAAAATTATGTACAAGACTGTACTGACAATGCGCCCGTGATGATCGCGGGCCTCACATAGGTGGGTAAAGTTAGGATAAAAGAGCCAGCAGTGCGGCTAAAAACAGAGGCGTCAGAAAAAGAGAGAAATGCCTGCTTTGTGATCGATCACTTGGGGTAAAATTCAGAGATGGGGAGGCGAGTAACCTCGGAGATCCAGTCAAGGTACTTGGCAACGCGCACGTACACGCCAGGAACATCCGGTGTGCCGCAGTCTATGCCCCAGGCGACTAGGCCAGCCAAGTGGTAGCGGCCATCTGGAGTGTAGCACGACAAGGGTCCACCACCATCACCCTTGCAGGAGTCAACACCATCCTCTGTGCCGGCGCAAATG…
ContigA508	GCTCACATCGCGGATAGCACAGCTACCGCCGCAGCTGAAAGTTTTGTTGGCGTTCCATTCGCAAGCTGCCAGCTGTAGTTAGGCACCGCGCTATCGCTGACCGTACGACCAAGCCCCATCCACAATTAGGACGCAGATACTCCTGCGCTGCCTGAGCACTTTACGAGGATGCCGTCACATGTTGTAGAAGAGCTATGCACCCACTTGCAGGAAGTGTCCACGCAGAATCTACAGAGCCTGGACCAAGACAACGTGTATTGGCTGCCGTGACTCGGAGCGCTGCCACCACCAATGGCCCACCCGCAAATAACCGCCGCTCTCGCAGCTTCTCCAAGCATCCCTGTCTTGATGAAGTGCCTAACTTGGTTCCACAGTTGGCTCATGCAGACTGGACGCATG…
ContigA509	TTACGGGCCAACAGCAGTTTATTGGGAACCCTTTGAAGCTTGGGGAGTCTAGAACTTTGCCTGTGGTCGCACTGTTGTGAACCTGGGGGCATGGAAGTTCCGGTTGATCCTCGACGGCAGGGGGAACTTGATTTTGCTGTCGTGGAACTGCTTGACGTGGGGTCGCCGACACTTGTTGGCTGGGATCTCTTCAACACGGATTATCTGAATCGAGGAAGCCCGGGCGCTGTGTCGAGCACCCATGTCACGATAGCACTGGGTGACAGCAGCGGACACCGTCATGTCCCGGTACTCCCGGTACATGTTGTGGGTGCCACTACGGGAGTTGTACCGCAGCCACACGCCGAAGTTCTTGACTTTCATCGGAGTCTTGTCGTAAATCCGACGAATGGAGACGAT…
ContigA510	CCCCTTGCGAAGCGCGACCCTCCCGGAGCCGTCATCGAACGGCGGATGCTCGTACTCCGCTCATGAAGCCAAGCGCCCGCCACAGCGCGGTTAAAGTTGCAGCCGAGTCGACCAAGCCTTCTACGTCGGGCCCTAGCAAGGTCATGCCAACCGCCAAGGCCAAAGGTCACAACACCGAGGCGAAGCCCCGGCACGGGCGCTCTACTAGTCGCCCGCCGCAACCAAGGCCTTCGCGCTCGCAGCAACCGAGCCGGTCGACCTCTTGCAGCGATATCGCGACTGCTTCTGCAATGAACGCTGCACCATTCGCATGTCGTCTGAGGAGCTGTAAGCAGCCGAAAGAACAAAAGACCTTGGGCACAAAAACTAAGGCCCCGTTTCGACCTCCGAGCCGAGATC…
ContigA511	CTGCTTTCTGTTCATTACGTGCACATAGATTTTACATTTTAAATTGATAAAATTAATGCCTAATCATAATGTGTGATGTCACCTCACCCACAGTCATATTTGAGAACTTCTGATAATTCAAGCTTCTTTATCATTCAAACAAAACTCAGAGGTCCCTTGAAGTATCAATTAATGAGAGTCGACTGTAGTAAGAACAGGACCAAGGAGCACTCGACAGCAACTTGCAATATTGACTCCACACGGGCAGGCCCACTTTGACAGAGTCATTCTTGCGGAAAGTTGCACAGCTACACTGAAAGAATCTCTAGAAGTCAAAGACATTAGAGAAGGCGCTCCGGTCCAGAGTAAAGTTTGTCCATGACGGTGCGCTGAAGAGCGGCACCGTGCATTGTTGATTCC…
ContigA512	CTCCTGGCAAGTCGTCACAAGACAAGTCACCAACATGGAGCTCCAGACCACGGTTTTGCTGGTTTTCACTCTGATCGTCGGCTCTAGTGCCGAGTTCGCTCTCCAACTGGGATGGCACGACCCAAATGTGACCGAAATTCGTGGACGGGCTCTTGGTGATCCCATCCCGATAATACTCACCAATTACAACAATATGCAGTTTTACGGAATCATTACAATTGGCACCCCACCACAATCCTTCAAGCTTCTAATGGACACCGGCTCCAGTAACTTCTGGGTGCCGTCGATTAATTGCGATCAGAGTATGGCCTGCCGTGACCATGCCAAGTACGACAGCAGCAAGTCCAGTACGTTCACCAAAAGCGGACGCTACATCCGGATTCGCTACAGCGGCGGCGT…
ContigA513	CATCTGTTCGCATTGCCAACAGAGCTGGTACTTAATGCAACGAAAATGCCAAGCAAATTCCGCTTCTCCGGAGGGGTAATCACAGCTTGGTTTCGGTCAGGGCTGCTTTGCCAAATTTGGCCCGCACGACGTATCTCTGGTTCTTAAGCCCATTGCATTGGGTTGCCTTTGGAGGCAATGTCATGCCTACTAACATATGCACTTTTGTACTTGTACAAACGGATTTGTGTTCCTTCTACTGGTCCTAAGACATGCAAGGTGTTCTTAATTTTTGTGTTGTGTTGTTGCAATAGTCTGAAGTGTGCCCTTGTTGCGATTAAATTTCTTATTGATGATTCGAATTTCTGCATTTTCCTTGATCAGTAGTCTGGGTGATTACACTCACTACAAAGGTCAATG…
ContigA514	CGCTTTTCAAGCAGCAATGTTGCGAGTGTGCACGTGTGTGTTCTTCGTGTTTGGTTTCTCGCCAAATGGTTCCCATTTTTTTTTCTCGATGCCGTCGCACGTACTGCAGAGCCGTTTGCCTCATCTCGTCGCTGGAAGGACCAAAAGGCGCGACGCTTCGTTGTCGGGAGTCATCGGAGAACAACCTCCTTTCACGTGGGACTTTGTCGCTATCTTCGCATGCGTCTCCCGCAGTCTCGCTCTCTGCCAAGAAATGACAGACACGCACGTGGTGTCTCGTGTCTGTGTGTACTTAACAAAGTGACGGAGAGAAAGCATGATGGGACACTGTGGCAAGGCTTACAAGGCCCTACTAGAGTGCTGTCTAGTGAAGGTAGCCTCTGTGCCTCTCAAATGTGC…
ContigA515	GCCCAACGCAGACGCTGCGTAGCATCGAGACGAGGTTCGCCACTGAAACATAGCTGAGGTAACCGCAGGTTCTCTCGACTACTATCTTTTCAAGCCATGTCTAGCAGGGACAGAAGTCGCGAGCGCTCGCCCCCTGAACATGTCAGTACTCCGAAAAAGACCAAGGAAGGCGGCAGCGATGAGGACGCTCCAAAGACTCCGGCTGAGAAGTCGACCGTCCCTCCCACTCCGGAGAAGGCTGGTGGCTCCGCACCCCGTGGCGCCACTTCTACCAGGACTCCCACGAAGAAAGCGCACGCAAGTCCCAGAACGTTGTCGAAAAGCCAAAAAAAGTCTTCCATAGCTAAACTCGGGTACAGGGTGCGTTCCCTCTTCGGCATGGGCGGTTCCTCCACGTCA…
ContigA516	GAGAAACTGAAGTGAAAGAAGATGCGGCAATGGTCACCGGCGGCACCATAGTACCGGCTCGATTCGGACACACCAGGGCACTGTGCACGACTCCACCGACAGCTTGTGCACCGTTGTTTTCGTCATCTCCAGTTTTGTGCAGAGGAGCGTGCGCAAGTGGCAGTGGGGGCCCTCAGCACTATTCGGTGAATGAGTCACCAACTCCGTCGGAGATTTCAGTAGTCCTTTCGCAAGCGATTGTTTGGAACTTCCTAACTTCTGCAGCCTAAAGAGGCGTCATCTGCTGGACCCCAGTCGCAGAGGACGAGCGTTCTAGAGGACGGCAAAAGGACGAAGCATCTTTGTTATTTCTAGTATTCTTGTGTTGTTCTTGCTCCAGCTGACAGGGATCAAGTTTTG…
ContigA517	GTTGAACTGCATGGTGGTTGTAGAGCTGAAACGTCAAGTCAAAGCGGGTAACAGCATGAGATTGTTAAGTTCAGGGTAGCTTGACACATCCTAGTTCACAGCTGACACGTGCCTTGAGCCACGAGTCCTAGGCATGGATAACGATGCCTAGACACGGAAGTCTTGGCGGGGGTGTGCGCCATTATGTACATTAACACTTCTTGTAAAGTATAGATTCCAAGGGGAGCCTGTTTAGTGCGTGGTGTCTTGTCCAGAAATGGTCTTGTCCAGAAATGGTCTTGAGCTTGCGCTCAAGAACTAAGAGCTACATGAAGTAATCTGTAGTTGTATCGAAGGAATTCAATGAGAAATTTTAAGGAATATCTTTGCAATTTCAATAAACCATGTCAAGTCAAGAGC…
ContigA518	GATCTTGTAGATTGGGCTACGTTAAGTCCCTGTCTTTTACAACATCCATCTCACAGGAATGTGTTCTAAAGAAACGTTTGCTGGTCTGCCAGTGCATGCTCCAAGCTAATCAGCCAGCCAGTCTCCGGTGAACGGCTGCCCTGCGTTCTGGACCAAGTTAGCAGATGCTGAACAGAGCGATAGTAATATGTCAAAAAGTTTACTGGATTTTGGTGTTAACTGCTAGTGGCCGTGGTACACCGCCACGAGGCATACCTGCGTATCATTGTTTGAGTAGATGTTGAATCAATGTATTGGTTCTAATGGGTCACCTGTGATGTTTGGATCACAAATCATGTTTAAGATATTGGTGTGAAGGAAATGTTGTGGTCTGTCGCAGTGAGAAGCAATGTCGCTGTT…
ContigA519	CTGGCGGTACACCTTCCAAGAGTCTCGGATCTGAAGGCAGCAGTGCGCAGGGTACTGCCAAGCTGGAGCCATTCCTGCCAGGCCAGGTGTACAATTGGAGCCGAGCCACGCAGGTGCATGTATTGGCGCCTTCGACTACCAATAGTGAGCCGCCCGGCTGAAGAGATGCAGCACCGCGTGTTCCTTAGAAAAGGCCTTGCGAGGGGTGGACAGCAGTGTTCATCATCAACCTCAGCACTCGCCTTGCCTGTATTATTTGCTGGACCCTTCCTTCCTCCTAGGCCACTGTACAAAGAGAGAGAAAGAGAGAAGGAAGAAAAAGGACTGGCCGCTGTCCTGATAGGGGATTGACAGGGACGTTTCCTCCGCCCGTCCTCGTCGTTGTGCCTCTTTCTCTTC…
ContigA520	GGTCTGTCCACTTCATGCTTCTTCGCCCTTGGCAGCAGACGCAGTCGCACTAGCGCCACCTTTGCCAGAACTTTCTCCATGAAGTTCCAAAAGCTTGCCCATATCAAATTTAGGTTTCTTGAGCACTTTCACTTTTCGGATGAGCACATCATGCAGAGGGTAGATGTGTTGGCAGTTCTTCTCAATGTCTTTGCCAATGCTTCCAGGAATGAGTTTGTTGACAACCTCTTTCAGGCTGGTAGAAGACACCTCCTGTATCATAATCTCAGTCATTTTCTTCCTGATGAGGCGAACCTGGTTGTGCTGAGCGTAACATGTCTTCTTGAGTTGATTGGCGCACTTCTTGGTGAAACCAATGCAAAACATGCGGAGGAGGTACCCATCGGTCGTCCGCACATC…
ContigA522	CGGCTCCGTTGCGTGTGGTCGCAGTATGGCTCGAGTTGTGTGGCTGTTGGTGGTCGTGTGTGCCTCCGCATCGCTAGCCATCGAGAGGGAGGGCGACTCGTCAGAGAAAGAAGGAAATGAGCCCAGACGGGGCGGACGGTTTTTCAACGCCTTCTTTACGCCTTACCTGCAACCCAGGATCGGGGCGGGACCATCGCCGAGTGCGGAGAGCTCCGAGGACGCCGCCGTCATCGTCGAGACTCGGCCCTGGAGGGGCGACTTCGGTTTCCCCGTGCGACAGCCCTGGTGGAAAGGGCCAAACGTGTGCAACTTCCGGCAGGAAGTAGATGACTCCAAGGAAGAAAACTCCTCGATTCTGTTCAACTTCCAGTCCAAGCAGTGCCAGGACACTGAGGACTC…
ContigA523	CCGATATTCAAGAGAAGTTCGAGGACAAACTGCAGAAGAACATGTCGGGCCCCACGTTCGAGGTGATAAGTCGCGTCATGAAGGCCGTAGTGCAGCGCAAGATCACTGTGCCGGGCAACTTCAAGGGTCACGGGGGCACCAACTGCATCACCTGCTCGTACAGGGCGGGCAACGGGCTGCTCTACCCCCTGGAGCGAGGATTCATATACATTCACAAGCCACCCGTGCATATTCGCTTCGACGAAATTTCCTGCGTTAACTTTGCGCGTAGTGGAGGGAGCACGCGTTCATTTGACTTTGAGGTGGAGGCCAAAAGTGGCCTCGTTCACACGTTTAGCAGCATTGAGAAGGAGGAGTACGGGAGGCTCTTCGACTACGTGAGCGAAAAGAAGCTCCGAA…
ContigA524	TTCCATACATCGTTATCATTCTGTCTGTGGTGTCCATGGCAGCTCACTTTGCCTTCAGACTTGACCAGTCCATGTGCTCCCTGTTCTCACAGACTCTGAAGGAGTCGCGAAATTTGACAATTCTCTTCGGCCACTGGTTCCTCCACGCTTACGGAATCATTGCCATCACCCAGTTGCGAGATCCGGTCTTCCACTGGGCACTGCTCGCCGTCGTACCGTTCCCTTCACTGTTCTACATCCTGACGTCAAAGTTCACAGATCCGAGCGGGCTACATGTGGAGTGACATGCAATCCTAGCTTGTGCCCTGTGAACCTCTTAATGCAAAAACTTTCCATGTTTCACTTTCATGTTACGGCACGTCCTCGGTTGCTTGATCCATGAAATGTAGTTTGCTTTGG…
ContigA526	CACCGCTGGAACGTGAACGGAGCTCGGAGCCACGAAAATGCAGTACGCTACCCTGTTTTTGTTTGCCGCTGCCGCCCTCGCTGTGGCGGTGCACGGCAGGCCATCTGCCAGGACATTTGGTTTATCGCAGCACCCTGCTCAGCCTCATGACGCCCATAATCACGCCTCACTAGGTGCTCAACACGTCGCAAACCACGGGGTTCAGGCTGGTGGCGACTCTTCGGCCTCCATGCTTGTCTGCCAAGTCGTCAAGGTTCCTGTTGGCCAGTCCGGTGCGCAGCCTTCTCACGCGGCACCCGGGGTTGGCTCAGCATCGATCATGACATCTGCGGTCGCCTCGGGCCCGCAAGAGGCCCTGTCTAGCCTCAACTCCCGCGTCAGGACGGCCGTGGAACGCAT…
ContigA527	TCTTACACAAAACTTAGCAGTTTATTTCAGTAAAAATAAATCAACGAGAATAAACTCGGTTACATCGTTAAAACACCGGGAAGCAGTCTACACCTGCGTCCTGGCTCCTCGATTGTGCGGCTTGATAAGCCCAATGAAGGTCTGCGTCGAACAAATCACGCACGGTCGGTCTGTGAAGACACTGCCCGGGGCCGGGCCAAGTGGATTTGCGTCGTCGTCACCCAACTCAAGTTGTTCAGCTGTCTCTGCATTCCGCATCCATGTGCACCGCTCTATCATTCCTGTTAGGGGGGGGGTGAAATGCACGTGCATTACTTCGAGCGAGCTCAACTGAGAGGCTGCCCATTCGATGAAAACTCGCGCGGTTAATTCGTCATGCGCATTGGGCGTCTGTAGACA…
ContigA528	CGCTTTCGCACGATCTTTCGTCTTTCCCGCTTGTCTAGTCGCCGAGCGTCAACACAATGCGGATAAGGTTAAGTCCATCCGACGAAGTAACAGTGTTAGAGCAGCAGTTGAACGCTCTGGGTCGCCCGGAAAATGTTCACGAATTGGAGCTCACCAACTGCGTGGTCGCGGACCCGGACGACCTTTGCCGGTGCATCATACGCTGCACGGAGCTTCGCATGCTTTACTGCGTATCCAGCGGGATAAGGTTGAAGAGTCTTATTATCAACGTGCTGCCGAAGCTGCCGCACTTGAGCCACCTCGAGTTGACGCTCGACGAATGTGTGGACCGAGAGGAAGCGTTGACGATGCTGAGCACGATCCGAGCAATGGAAACTATCTCCGGGAGCCTTCGCCACT…
ContigA529	CGCTGAAGAATGATACGGGCGTCCGAGGCTGTGCTGCTGAGTACGGTAACGGCAGTTGCGACTCTAACCCATGGAAACAACCGGTGAATGCCTTGGTGGAGAGCCTTTGCAGCGAGGAAAGCCTGCGTGTTTTCTCGGCGCCTCAGTTGCCTCAAGGCCAGTGCTTCCACCTGAACTTCGCCATCGAGTGCGTGGCCAAGTCATTGTTCCAGTACGAGAGCATCGGACGATTTCTTCGCTCAGTTCGCAACGAGACCCTGTGCAGCGTGTCGATGGACCTATGGCGCTGCGCTGCCGGTGTCTACGAAGGCTGTAACCAGAAGGAGCCCATACGGACAGCCCTAAACGATGTGATCAATGCCCTCTTAAAGTCCATCAGCTGCCAGAACACTAAAATTG…
ContigA530	CACAAGAAGTCGTTCGTTTATTCAGAACAAAAGCCAGCACACAATGATAAACAAAGCCACAAGCGTGGGGACCTAGCCAACCCATGTACACTCAAACCTTGACAAAACAAGTACTGACCCAATCAATTATTTATAACAAAGAGAACAGCTTTGCCGTGGTGTTACAAATATAAATGTATAATGAATTTTCGGATATAACAAAGTATTTTTGTGACAGATCTGACTATGTTATAATGAGGTCTGAGTACCTTATCATTTTATCATTCCTATGGGGGCTGATCAATGACAGCGCCCCAGTTCCTTCTAGTCATTATTGTAGGAAACTCTATGGCTTTCAGTACTTGAGAACTGTCAGTAAACCATTATTTATTCCTAACCCTTTATTAGTTGCACAAGGCT…
ContigA531	GCCGACACAAAAAAGGTGTGCGCGGATCGCACTCGCCGACAAGTACTTCCGAAAGTCCGTCAAACGATTGCGCAAGGCCCGAGTCATGCCCAAGACCTTGCTGCAGTGCTACAACAAAGGGTGCCTAAAGAAATTCGATCCCGATGAGAACGCGCCAGATGCATGTGTACATCACCCGGGAAAACCTGTATTTCACGATGCCTACAAAAGTTGGTCGTGCTGCAAGGCCAAGACCACGGATTTCACAGAATTTCTAAACATCAAGGGTTGTACAAAATCGTACCATTTGGACCAGAAGCCCCCAGAGTCGCCAAAACCAGAAAGAAAAATTGATCCTGAACTTGAAGCTCAACTTGAGGCTGCAAATAAAGAGAAAGCAGCAGTGCGTGCTCAGATAAC…
ContigA532	TCACAGGTGAATCTTTGGTTGGTAACGCTGCAACGACAAGTGCAGGGAACAAGAAGTCCTTTGGCATTATTCAGCCGTCACTGCAGTGCGGAGGCCGAGTCCAACTGTCGGCAGATGCAGAGCGTCGGATCGGCAAGGGTCCACCTGAGGTGATCAATCTCGACGACGACAGCGACCTGCCGGACGAGAGCAGCGACGACGACGACGCTCGGAAGAACGGCGCCATCGTTCCCATGTCCGCGACGGTCAGGGCGCCAGTCATCGACAAGCCCAAGGAAGCAAACGGTGGCGCAACCAAGCCAGTACCGGTGTGACGATGGCAACAGCGCTAACAAGCTACAGCGTCTCGTCGTCGCGGATCTCTCGTCTGCCTGTGTGTGCGCGTTCGTGTGGGTGAGA…
ContigA533	GCGACGGTTGTCCAGTTGTGTGTGGTGGTTGTGAAAGCGGCGGTCCAATTATTCCGTTGTCAATATATTGGTATATTCTGCAACATCTTGAACGCTAGGTTAGCCTCGTGATAGACGCGGTCTTCGAAGCGACAATTGTCATGCGATATTCGCAGAAACAGCAGGCAAGGTTCTGACAGGTGTGGTCTGGCTATGCCAAGTTTCGTTTCCCTGGTATAATACGCCGCGCCACCGTTGCAATACTACATCGGCGCGACAGTGTGGCTCTAGAAAGGGTTGTGAGCTGCATCTGGACCCTGGCTCGGCTACAATGAGTTGGTCAGAAGGGGCATGCAGCTATTTGCAGGCACTGAAAGGCACAAGGCATGGTTCACTTAGTGATGACACTGATGAAACAAG…
ContigA534	CTACAGTTAACACATTTATTTCAAATCATTATCAAAGGCTTTAAAACAACATTTATTCATCAACCAAGGAGATCATACACAAGATTTGGGGAAAAAAAGGGGGCCAGCATCAAGCTGCTCTTTAACGACAAAGTCATGATCTCACAGTAAAAGGAAAGGAAAGCTAACATTGTTTGCTGACACTGAATGCCATAAAAATAAAGAGCAGTACAAGCAAAACGCGCAAAACCGCGATCTTAAAACACACACAAAAAAAAGTCTCAAGTTGGTGTGATCTGCTAGTCAATTTGGCCACAGGGCATCATGCTGCATTTTGAGCAACAAACAGCACATAGCAAAGGTGTAGCAAGAAGGCACGAGTCAGGATGAAAAATGTATGACTGGCGAAGCGCAAGTGGG…
ContigA535	GTAGAAAACTTGTCGAGGCGTGCCAGTGAAAGTCGCCGAGACTCCCTGACCACTGCCAAAACGAGCTCGTCGTTTGACACACCACTCGAAGACGACAATGAGGAAGATGGTTTCTGCTCACCTGTGCTTCCTTCTTCCTACCTGCGGGATTACTACATCAATAATCCTAAGCTTGTTGCACAAGTGGAAGCCTCATCTACACGGCGATCATCTTTACAAAGTGCAAAATCATTGACGTCGTCTGGGGACCCTGAGGAAACTCTGCATTCATTTGAAGAACAGGTTTACTCTAGTCCTAGAAAGGCGTTCCGCCCAACTGTACACATGCGGACACTCACAGCAGCTGTCAGCACTCCTCACCTAAACATCGAAGACGCAACTGGTTCCGGCATGGGTGCC…
ContigA536	CGAAACAGGATCAGCCGCATGCATGCGCGTCGGTGGCGTCTTAGTTTTATTTTTTCTACACCCATCGAAAACGCCGTCTTGAGCGCTTTTCCAGTCATACTATCGCTCTTCGTCACGGTTCTACGTTATCGACTGCCGAGGCTGACGACGGCAAGGGGAGTTTCCTCAAGAGCGAATGATCTGGACATCCTGGACGAGCTCCTCAAAAACTACGATCGAAGAGCCTTGCCGAGTAGTCACCTCGGAGATCCAACAATCGTGTCATGCGAAATTTACATACGAAGTTTTGGATCAATAAATCCATCAAACATGGACTACGAAGTCGACCTCTACTTCCGGCAGTCATGGCTCGATGAGCGGTTACGAAAATCCACGCTGTCTCGTCCACTCGACCTTAAT…
ContigA537	GCACGTACGCTCGGCGTGTGTGTGTGGCCGACTGTCTTGGCTTAGTGGCAGTGTGCTCCGCTGTTCGTGCGTTTACTATAAACAGCTTTGGCTTCACTCGGGAAGCAAGAACAAGAAAAATGGCCACGCTGACGAAGGTGGGTGTCCGTGAGGCACTGCAAGAAAAAGGAGTCCCGATGCCGCCCGGCTCCCCGGAGGAGACCCTGGTGCGGCGCTACCGCGAGCACTTTCCCGGTTCGGACACCACGCGCGGAGGTCCCTTGGACTTCTCGAGCGACGAGGAAGCGGACACGAAGAGCCACGACACCAGCCTTCCCGTGGAAGTGTCCCAGGCCGTGCATTCCCTAACCAACGATCAGCTTTACACCAAGCTCAAGGAGCTCGGTGATTCAGTTGGCC…
ContigA538	CTTGGACGTCCGTGACGGCACCATGAAGACGTTCGTGTTCTTGGCCCTCTTCGGTGCGGCTGTCGCCGCCGTCGATTTCGACAAGCAATGCGTGCCCACAGCTGATCCCGGGCCATGCAAGGGTTTCATGCCTATGTGGTGGTACAACATATTCACGAGCCGGTGCGAGGAGTTCATCTACGGCGGTTGCCAAGGGAACGACAACAAATACCCGACCAAGGAAGAATGCGAGAAGACCTGCGCCGAAGCATCAGCGACGTGGGACGTGAACGCTGGGCGTAGGCTCCTTGAAGTGCACAACTTCGCCTGCCTCGGGAAGCCTGACCCCGGACCATGCCATGCATCCATTACGCGCTACTACTACGACAACGTTACCAGTACCTGCAAGGAGTTCACCTA…
ContigA539	CGCCAGAGAGTGCCATTTTCTTGCGTGTCTCAGTGAACGAAGCCTTCTACAGTGCGCTGCTTCGTCCAGGGTTGTCGCTTACTTAGTCGTCTCCCCAGCAAAGCCCAGAGAAGACTGCACACCCAACTGACCCACTAGTGGACGAAGCTGTCGCGTCGTCGTTCTCAGTGCTCAACGACTCGGTTCTGCATCAAACTTAACGGCTCCTTACTTCCATGTGTTGCGCCCAACTACCAGCCATCGAAGGACAGTGCCGTGCTTGAGTACAAAGACGTGCGAAAGTCCTCGCTATAGAAGTCGTGCCTACGTCAACTTCGAAAGTTCAACGCTACAGAAGTGTGCGCCCGTTGCGAAAGCCAGACACCTTTGAGACCAGAGATGTCGAAGGAACACCGCCCC…
ContigA540	TTTTATTAATACATCTCTGCTGGTAGAGCAACGAAAGGCCCGATAAGTGCTGCCTTATGTCAAGGGAAATAGCTCACATGCACTCATCCCTATCGTCATGACTTGATGGGCTGGGCTCGAGCTTGATGAGATCATCAATTCGCAAGATGGTGATGGCTGCTTCAGTAGCAAACTTGAGAGACTTGATTTTGGACACGGTTGGCTCAAGCACGCCAGCCTTCTGGTTGTCACGCACTGTTCCCTCGTACAGGTCCAAGCCAACCCACTTTAGCTGTGCATGGTCCTGCTTGGTCTGGGAGCTGTTGTGGTATGCCCGGAGCTTGGAGACCAAGTCGGTCGCATCTTTGGCAGCATTCACAGCCAGCGTCTTTGGAATGACCAGCAGCGAGCGTGCATACT…
ContigA541	CTGTAGCGCACGTGTGTAGATGTTTTCTTCAGCATTGCAAGATGATTACCCACGTTCGAGTCCGGTACGAAGATGATAAAAAAATTGGAACGGTGCCAATAGAAGACGTTAAAGATTTCTTCCCCCGTCACCAGCAAGACTTCAAGTCCAAATCCCTCTATTTAGTCAAATGGACGGACGACAGTGGAGACAGCGATTACTATAGGGCCCGGATTCTGGCACTGGGAGAATCGGAGGACTTCGCGGAGACAGAGGCCAGAGAGAGAACGCGTATTCCGAAGAGGGTTTATTCGCCGGCGTCTTCGGACTACGAGAATGAAGCGGAGAGCCCTATCAAAGAAAAAACGAAAAACAAAACAACAAGTGGTGCAGAGGCACGCCTGCTTCAGCTTTTAAAAA…
ContigA542	GGGGACTCTTGAGTTTTGCCTCTAGTGAGCAAGTAGAGACTTTCCAGTCATCTCGGGGGGTTGAGGAATCTTCAACAGGTCCAGAACTGTGGGAGCGACGTCACAGAGAGCGGGGGTATGCTCGGGTTTGCAAAACTTGTAACCACCTCCATTAATGCAAAAGGGCACTTTGTTTGTGGTGTGCTTGGTGACAGGCTTGTTGTCGGCAGTCATCATCATTTCGGCATTTCCGTGGTCTGCAGTGACAAGCAGCACATAATTATTCATGGCACAGGCTTCCATGATGCGGCCAATTCCCACATCGGTGGCTGCCACAGCCTTTAACGCTGCCTCATAAACTCCAGTGTGGCCGACCATGTCAGGGGGAGCAAAGTTGCACATGACAAACGGGTACTTTTT…
ContigA543	CTCATCAAGGTCAAGGGGAAGTGCACCACTGACCACATCAGCGCGGCGGGTCCCTGGCTCAAGTACCGCGGACACCTGGACAATATCTCGAACAACATGTTTATCGGGGCCATCAGTGAGGAGAGCGGCGAGGCCAACAAGGTCCAGAACCGGGTAACTGGCGAGTGGGGCGGTGTGCCCGACACGGCCCGCAAGTACAAGGCCGAGGGCATCAAGTGGTGTGTGGTGGGCGACGAGAACTACGGTGAGGGCAGCAGCAGAGAGCACGCAGCGCTCGAGCCGAGGCATCTAGGCGGCTACGCCATCATCGTGAAGAGCTTCGCCCGTATCCATGAGACGAACCTCAAAAAGCAGGGTCTGCTACCCCTGACCTTCCAGAATCCCGCCGATTACGACAGG…
ContigA544	CGGATTAACTACAACAGCTACGAACTCTACGAACGGTGAGCTTTCTGTCGCATCGAAAATAACTGGGTCGAAATAAATCAGTTGTCGTTCCCTTTAACATGGCTAAATAACCTGAACTCAAACAAACATCTTGTCCTGAAAAAAGAACACCTAGCACTATTCCAGTGCTTAAAAACATTAATTAATGCTTCAGCATAGGTCCTACCTTAGGTCTTATGGTCCTAATCAAAGGTATCAACAGGTCCCAACACAGTTCATAAGTTATCTTTCTTAAAGGGCCAGTAAACATCTTCCCGGTGAAAAAGTTGTGAAGAGTAACTGTGAATTTATATAATGTGAACATGCTACTGCAAGAATTTTGCCAATAAGTATTGTAATAAGGAAGTCACAGGGCAAAGA…
ContigA545	TCAGCAGCGAGAATATCGACAACATAAATGCCACCGGTTGCGGCCATGTTTTCCACGAGATGTGCCTTCTCCACTGGACGGAGATGTCCAAGACTTGCCCGGCTTGCCGGAAGCCGTTGCGCCCGAAGCAAGTGTTCAAGCTCTATTTTAACCTGTCTGAAACTAAAGAAGTTGACGTGGGAGATCTTCAGAACAAGCTAGACGACGCGAAGGCGCAGCTTAGGGCCGCAAACGTAGAGAAGATCAAACAGCAAGAAGCAGCCGACACGCTTAAGGCTTTCCTCATTCAGCGGGAAGAGGAAGTTCAGAAGTTTAAGGACAAGTACATGACTGCCCTCGGCGAAAAGTCTCAGTTGCAAGCTAAGATACAGTCTATGCGAAAGGAAGTTTCAGAAAAGC…
ContigA546	GTCAATGGATAAAAGAATGTTTCAACGATTTTGAGGAAAATTATAACTCGAGCGTTCGTATTGCTCTATGGCTAGATATTTCAGCCATCTATGCATGTGGTCACGTCACAAACAAACGGTTTTTAAAATGTCTAAAGCAGCCAATTCAGCCGGCTTCGTCAAGATGGCCGGATGGACACCTTTTCAATTCCGCGCTTCGTCTAAAAAGTTTGAAGAGATCAATATGAACACAGCTATTCTGTGGTACTCTCCTGGCTTGGTTGGCACTTCGAGTCTTGCTAAATGTCTTGCACTGTGCCGGCTTCCATACGGAAGTGGCGACGTGCTACATAGGATTGAAATGATTAATGATGACCTTGCAGCAGTCATGCCGTATGAAAAAGCCAGTATGTAGTTCTG…
ContigA547	GCCTGGTTCACTGGAGCAGCATTCAACCAGACCATCTATGATCTGTTCGGTGACCGCCAAATTGAGGACCTGTGGCTGCCGTACTTCACTGTCACAACAGACATTACCAGCAGCTGCATGCGCATCCATCGGCATGGATCTCTGTGGCGCTTCATTCGAGCGAGCATGTCTCTGTCAGGCTACATGCCTCCCATGTGCGACCCTGTGGATGGACACTTGCTTCTGGACGGGGGATACGTCAACAATCTTCCAGCGGACATTATGCGAGAGATGGGTGCTGAGACAATCATAGCTGTTGACGTGGGCAGCCAGGACGACACTGACCTTACCAACTATGGCGACTGCTTGAGTGGCTGGTGGCTTCTTTTCAAACGCTGGAACCCTATTTCAAACACTGTC…
ContigA548	TTCTACAGCATGAACCATGTTTTGATCGGTGAGCGGCCTCTTGAGAAATATTATGAACCACACGAACGAAAAGTCTGGTACCGGGCCACAGCAAAAACCGCTAGTACGGGCGCCAGTCCCGACTGCCTTCTGGGACCCTTTCCAGTACGGGGACAAGGAACCAACCGAGAAATGCGTCTCGACCGTGGTGCGACAGATTGCGGACCTGGAGGACCTCCGGCCCCGCGGAGTGTTCGTCGAGGCCGAGGACGAAGACGTAACCAAGATCCATGCCCTCATTCTGGGACCCGTCGACACGCCCTACGAGGGAGGCTTCTTCCACTTTGTGCTTCGTTGTCCATCGGACTACCCTTCGAGGGCTCCGCTGGTAAGGCTGATGACCACGGACTCTGGTAGGGT…
ContigA549	CACCGGGGTCTTGCCACGCGGGCGTGGCAGCCAGTGAGAGTGCAACCACAGCTGCTGCGTCCACGCCGACACTTGTCGCACGAGCGTCAAAGGAGCGTCCCCGCGCGCACCGGCGTTTTACGTTTTTCCTGCCACAAGCCGCCCCTTGATTTGCGCCGCAGGCACGTGTGATGGCAAGCTCCGGTGGTGCCAAAGTGTGCTGGATGCTGATCTGGCTGCTGCTGCTCATCTTCGCCGCCTTTTGGGTCGCCTCGTTTGCTGCCTTTTGGTACATCCTAGTGTATGTGCTGGTGCCCTGCATACCTGCTGCCAAAGACGTGGCCGCGCTGCTTCACCGTGGCGTGCTGTTGCCGTACTTCTGCGCTGACAACATGGTCAACGGCAGGGACATCAACAGCG…
ContigA550	AGATTTACCAAGTCAGAGGCATCGTTGCCACACACACAAAATTCTAGCCCACGTTAAGCGCAACGAGGACCTCTCCGAAGTGATTCCCGACGCCCCCCGGAGCGGCCAACGGCAAGCTCGGTGCTGCCATGCCGGTGCTGGCGTCCAACGGCAAGCCGGCGTTCGGCAACGCCACGTCTTCCCCGTCCAGGCTGGTCGTCGACGTCCGAGGACTGCGCGTCTCCTACGGCCGCGGCAAGAGCGCAGTCCAGACGCTCATGGGCATCGACCTCAGCCTGCCCGAGGGCAAGATATACGGACTGCTTGGACCAAGTGGCTGCGGCAAGACCACTCTCCTGCGATGCATTGTGGGTCGGTTAAAACCCCGGCAAGGCAGCGTTCACGTGTTCGGCCACAAGC…
ContigA551	GATGATGCATGTTGTCCTTTCCTGAGTATTTGCTTTGTGTATCACATCAGGTCCTACGGCTCCGCTTGCGATGTCAGACAAAACTGAGTTGCGCTCTCCAAACTTCCTGCTCAAGTCTTTCTTTGCTGGTGGTGTGGCTGGTATGTGTGCTAAGACAACAGTAGCACCACTGGATAGAATCAAGATACTTCTTCAAGGTCACCAGTGCCACTACAAGCATTATGGTGTATTCTCAGGCCTCAAAGGCATAGTGCAGAAAGAGCAGTTTCTTGGCCTGTACAAAGGCAATGGAGCACAGATGGTCCGTATCTTCCCCTATGCTGCTGTACAATTTCTTTCATTCGAAGCATACAAACGAGTTATACGAAACACCTTTGAAAATACTTCGCATGCAAGCAA…
ContigA552	TTGACGTTCATTCGAGACTGCTGCAGTAGCTGTTCGCCCTTGACTGCATTCGTCGGTAGATAAAAGAAATTCAGCTGCCTGCGTCATGGTTCAACTGCTGGTTCTCCCGCCAGCGGCTGCCGGCCAGTCGGGTGCCTTTGGCAAGCTCACCGAGCTGAATCAGGTGGAGGTGGAACCCGTGGGCCGGTGGTTTGAGGCTGTGTACCAGAACGCTCGCACCCGGCACGTCTCATCGGCAGCATCAATTGGCTCAGAATCGTCGGATGAAGGTGACGAAGGAGGTGCTGCTGAGGACCCTGCCGAGACCCAGTACCTGCTCAGCCTCGATCCCAAGGAATGGAAGTCTCAAGACCATTACCGGGTGCTCGGTCTGCAGTTGAAACGACATGCTGCCACCGA…
ContigA553	GTTTCGTACGCGGAACATAATGAAATGCCACGAAAGAAGTCGCCGAATGGGCTCAGTCGCGATTCTTTGATAGGATGAGCGCGGTTTGTAATGTTTTCCTACAGTCGGTACAACGGAGTGCTGTGCCCCGTGAGTTGAAAGTGCTGTTTGTGACGGCTCGCCAAGAACAATATAGTGACGGAAAAGGAGGCACCGAGGCTGCTTGGTGGTGCGCCTATATCGGGTGTCCCAAGGGTAGATGACCCACGGAAACGCGACAACACCGTCGGTTCTGCGCGAAGCAAACGACTGGATAACTTTGGGGCGTTGGTGAAGTGTCTGCCTTCTAAGAAGCCAGTACTGCATGAGAGCCCTCAACGAATGCTGCTTCCTTCCGACTCGCACAGTCCGATCCGAAGG…
ContigA554	GCAGACAACTACAAAATTTGGTGGACTAATATTAACAGCTGCATGTACTGTGGCGATCAAAATTATGGAGACCACGGGAGCGCGTGGCAAACGGCCCCACGGCGCTTTTTCGCGGCTGCACTCTCGGGCTTCTCTGGTAGCCGTGGGAGGGTGCCGTGGGGCTGTTCGCCACAGTGCCATCAATAGCATGTGTTTTTTTTTACCAAGCGTGAGGGGCCACTGAGAGCCAAATGAATTCTTATTTCACATCAAGTGCACTTCACCAGGTCCAAAAGCGAGTGTACCATGCATGTAGTGTAGCTCCTACGCTCTTTGCATAAGGTCTGTTGTGCTTTAAGAAATAGCATACTTGCCCGCAGGTATGCTCACATGATGGTCGCGTTATATACCGGGTGTTTC…
ContigA555	GGCGCGTCCAGTAGTTAATTGTTTACTGCTGACGCACGCCCTGACAGCGCTTATTACTTAATATACCAGTCTGCTATTTGGGCTTTTGACGGTGCTGCTACTGCTGCCGTGCCTTTGACAGTTGACTGGAGCTACCTGGTTGGAAATGTCAGTGGCAAGGGGTCACTGCTTGGTGAAGAAGAACTAAACCGTTACTTCCCAGATAGAAAGGTCAATGTATTTGTGGCTACGTGGAACATGAATGGATTGGCGTCCCCTACCAGCCTAGATGACCTGCTGCTACCTAAAACAATTGAATATGTTCCGGACATATATGCTATTGGGGTTCAAGAAGCTATGAGTGACAGCTGCTGAAGAAGCAACATACGCCACACGTACCGTTTCTTCTGTCAAGACCAA…
ContigA556	CCTCTGGCGCACGTTTAAATTGTTTACGTCTTACTTTTCAAGTCGTAATCTCCGTGTACTCGACTCCTTGGGCGAGCCATGGCTCTTTCGATGTCCTCGAAGATTCTGCTAAACAACGGAGCTCATCTACCTGCCATCGGATTTGGGACGTATCGAATCTCGGAAGCCGCCCTCAAGTCCCTGATGCCTGTTGTGCTGCAGCAGGGATACAGGCTGATTGACTCGGCGCCATTGTACAGGAACGAGGCAGCGGTCGTTGGCGCCCTGCAGTCACTGCAAGAGTATGGATTGCAGAGATCCGACGTCTGGGTGGCAAGCAAGCTGCCACCCATAGCCCAAGGCCGAGACAAGTGCCGCCAATATGCGCTGGGAATAATCGAGAAGCTCGGTGGAAGGCTA…
ContigA557	GTGGAAACGTCCGGACCTGCGAGCTCACGAAGGACGACGCCGCCGCCGCTCCTGAGAATGTCTCCAGTGGACGAAGGGACGCCCACCGGTCTTGGACAGCCGCCGTGCTTTGATGAGGGCCCGTCGACTGCCTCGTCGTCGTTGACGTCATCGCCTTCTCTGACGGGGAGCGCGTGGAGCTCATCTGCTGAGTGCGCTGACGATTCGTCGTCGCCTTCGACGTCCGGACAATCTTTCAAAGGCGATCACAAGGTGCCCCACAGAAAGAACTCTGTCGCGTTCGTCAACTGTGGGGCTCGCTGAGTTCGTCGGTTCCGTGAGCCGGCAATCTATTCTCGGCATCGAATGGATTTTACTTCAGCCGCCAACGCTAGATGACTAGTAGACCAAGCCTGTGGT…
ContigA558	GCAAGGCAGATGCAGAGTGCCTACAGCGAGTGTACGGCATCTCTTTTCCCGACACCAAGCAGCTTAAGGAGTGGCAGCGTTTCCAGGAAGAAGCTGCCAAGCGAGACCATCGCAAGATTGGCCGGGAACAAGAGCTCTTCTTCTTCCATGAGTTAAGCCCTGGTAGTTGCTTCTTCTTGCCCAATGGAGCACACATCTACAACACCCTTGTTGATCTGATCAAGTCGGAGTACCGAAAACGAGGATTTCAGGAAGTTGTCAGTCCGAATATCTATAACAGTAAGCTCTGGCAGACATCTGGACACTGGCAGCACTATCAGGACAACATGTTCTCTTTTGATGTTGAGAAGGAGAAATTTGCCTTGAAACCAATGAACTGCCCAGGACACTGTCTGATGT…
ContigA559	GAAGTAGGGAATCCAATTTTGGAAGCTGTCCTGGAGCCGGGAGACTTGCTCTATTTTCCTCGGGGCATCATTCACCAGGCATACACCCCCGAGGACACCCACTCTTTGCACCTAACCCTCTCGACGTACCAACGGAACACGTGGGGCGATCTTCTTGAGAAGATGATCCCTCAGGCTATAAAGCTGGCGATGGAGGAAGACGTGGAGTACAGGAGGTCGTTGCCGAGAGGCTACCTCAACTACATGGGCGTGGTCAATTCAGACGTGCCAAGCAAAGCGCGTGAAGCCTTCTTGGACAAAGTGCGCCACCTGGTGGAGAAGTTGGTCAACTATTGCCCCGTCGACGCAGCCGTCGATCAGAACGCCAAAGCTCACCTTCACGAGGCTCTCCCTCCCCTC…
ContigA560	CAAGTTGAACTAGCTACTGCTAGTTCCGCTGTTTACACGATGCATTCGACGTTTAGGAGCAAAATATTGCTGCTATTTATTGCACTTGTGCATTTAGGGACGTTAGTGTGCGCTGATTTGCAGTATGTGACATGCGGCTCGGTGCTTAAACTCGAGAACCAGCAGTACCAAGTGCGCCTGCACTCCCACGACATAAAATATGGCTCTGGCAGTGGTCAGCAGTCCGTGACGGGAACCATAGACCGAGAAGACAATAACAGCCATTGGGTCGTCAAGGGCAAGCGGGAAAAAGCCTGCCAGCGTGGGGACCCCATTCCATGCGGGTCACCTGTGAGGCTGGAACACTTGGTCACTCACAAGAACCTGCACAGCCACCACTTTGTTTCACCGCTGTCCAAT…
ContigA561	CTAGAGACCTTGCGGCTAGTGTGCTCTGGCTGAATCTGGCAGTTGAATTTGTGCTTGCGTGCATAGACGCGTGTTTCGAGGCAGTGAAGAACGCTCTGAGAATATTTGTGGAGGCGTGATATTTGCAAAAATATTTGTTTTACGTGGCCCCTCAAAACGAACCTCAAGATGATGTCCGTTCACAGTGCGATATCAACCGCTGAAGAGCTTCAGGATGCGATTACCCAAGCGAAGGACAAGTTGCTCGCCCTGTATTTCCATGCGAGCTGGTCACCTCAGTGTAAGCAAGTGGAGGATTTATTGCCCGATCTTGCGAAAGATCCAGATCTGGCGCTGACGAGTTTCTGCAAGGTCGAAGCTGAGCAAGCCAAGGATGTAAGCCTGAAGTATAAGGTCACC…
ContigA562	AAGTTACCGAGCTGTCAGCGGGTGAGTGGTTTGGCCGAGGCGGCGACGGCTACTCGTGGTGCATAGTCGCCCCTTTACGTCCCGGCAACCGTGTCCGTTCGGAGTGGCGAAGTTCGCATGCGGCGTGGCAGCAGTTGTTGCGTTTTTACGTACCCTGCGGCACCGGGCTTTGTTGGATTTCCTCCGGGTACCGGTGTATGACGAATCATTCTGGAAGGTATCTCTGGACTCGCCCGCGCTGACTTTAACTCGCCGCCCGCCTTCCCCGCGACGAATTGAAAACGCTCGCACTTTGGCTGGGGCGACGCGTACTGTACTGGCGGGAACACACATTTGTGCCAGCCAACAGGTGACCAGGGGCCCAAATGACGGACTCGGAAGCCGTGTGCTTCAGGATGC…
ContigA563	ACGCTGAAGCCGTGTTCACCCTAATAGTGCTCACCGCTGAGCGCTGAGACTGCAGGGTGCTCCACTACTCGAAGTGCCGGCGTTACGGACACGCGTACTGCGTCCGCACCTACGGGTCGGTGACCGGGCTTCCAAGGGCTGACGAACACAACGAACTTAAGGACGACGTCGAGGCTGAGGAGGCTTCACGAGAAACCGACGAGACGAAGAATCAGGCGGGACCACCGGCCACGTCGTCGCCTTCAGGCGGTGACTCCTCGAAAGGCGAGGTTCCGGAAGCCAGTGGAGCTCCAGTTGAATCGTCTTGGACTAAGGAAAACCTGGCAGTAATGCAAGCTCTACTTTTGGCTTCCGAAGTTGACACCGGGGAGGCTGTCGCAGCAACGCCCCAAAGAGCGG…
ContigA564	GATTCCGCAACATGTTCGTTGTAGGCAGTCCTTTCGCGATATATCAACGAAGCACTAGCGCTGAACTTGTTGATTTGTAGCTGTCAAGCGCGCGCGTGTTACTGGACACTTCCGATGGCACCGACTACGATGACCCGGCCGCCGGCGGAACTTCTCCGCGTACCGTTTCGGATATTGGCAGTGGCGACAGTATTCCTTCCCTTGAGTTCGTTCGTCTTCTGCGTCCTGTGGTCGCTGATGTACAACTTTTCCTCGGTCACCTCGACGCACTGTGGGGTGGCAAACTATCTTCCGTCCATCAGTGCAGCGGTGGGGGGTCACACACCACAGCGCTACATTTGGCGCATCGGTGTCGGCCTGCATACCGCTCCTAGGCTTCTCATCTGTGTCATGTACCAT…
ContigA565	CGGTTGTGACGCGTGCGGCACCAGAAAGTCAATATTGGGACGTACGTAATTTAAGTATATCGTCTTCAACTTCGTTAGACGCAACTTTTCAACGTGCAAAGTAAAACCGACTCGTTTGCTAGAGTGAAGCAGCCAATACGGCTTTTCTGAGAGTTACGAGGCACATGCGATTGCACCACCACCGACAAGACAGTGTTGTTCCGTTCGAAGAACTGGAGGGACCACACGGTAACGTTGCGAACGCGTCGTCGCCACCTAAGGTACCATGGAAGGGAGCGACTCGGATCTTTTCTTGGTCAGCGACCACATTCAGCGACACCACTCTCTTCCCGAAACGTCTTCGGACTCGAGGCTGCGGAGCAGGGGCAACGTGAGCAGCACGCCCAAGCGGGCCGGCAA…
ContigA566	CGCCATGCAAGAGCCATGTGCCAAATACTAGGCTGGCTTGGCCAACGCCACCGGGTGAGCGGAGGTTGTCGCCGCACACGCGTCTCACGACCTTTGCGTTGTGTGTGAAGAGGCGAAGGCTGTATGACGAGAGTGTGCTGAATCGTTTTCACAGTTATTCTGTGAAACGAAACAGCTAGCTGCAACGTTTTGGAATTTGCTACAACTGAATTTCTTTTTCGCAGTACGGGGCCGCGGGAACATGAATTTTGTCGAAGCTGTCGTGGATAAGCTACGTGATGCTCTCGAACTGATGAAGAAACTTGAATCAAGCTGGGAGCACCTCCAATATAACTCCGACACTCTCAAGGATGACATAGAAGATGCTTGCAGCGACCAGATAGCTGTTGTTGGTCAACG…
ContigA567	CGGCACCTGTTGCTGGGTGGCAGTCGGGGTCATGTGGCAGCGCTAGACTGGGTCACCAAGCGCCTTCTATGCGAGACCAATGTGATGGAATCTGTGCATGCTGTCCAGTGGCTGCACATGCCCACCATGTTTGCTGTGGCGCAGAAGTCCTGGACATACATCTACGATAACCAAGGGGTTGAACTGCACTGCCTGAAAGCCCTGGACAGTGTGCTACGCATGACCTTCCTTCCGTACCACTTCTTGCTTGTGACAGCTAGTGAGAAAGGTTACCTTTCTTGGCTTGATACGTCCATAGGCAAAATGGTGGCTCAGTTCAATGCAAAATCTGGCCGCCTGAACGTTATGAAGCAGAATCCCTACAATGCTGTCGTCCTAACGGGCCACACAAATGGTGTT…
ContigA568	ATTTCGCGATGGAAACAAAGGAATCGATGCAGTCTCAAGCACAACTAGTGACAACAACGTCGTCGTGATGCTCTGACAAGCGTGAAAAAAATAATTATGCGACTCTCGTCAGTTTTGGCATGCTGTTTTGTTTTTGAATCAGTTCGTTGTGGTTGTTGGACGAGAGGTGCGTTTTAGTGAACGCAAAGAGCTTGACGCTTCGCTTGGTTTGTTGACAAATACTAGGCGAGCACAAGTCTTCTTCTCCGTGAGCACAAAATTTGCATGGTATTTCGGCGCCTACTTACCGTGGCATTGGGCTTGATGCCGAAGAAAGGCCAATTCTACTATGCCGTCCGCAACGGGCGCCAGAAAGGAGTATTTTTGACATGGCCTGAATGTGAGAGCCAGGTTAAGGGT…
ContigA569	CGTGCGGCTGTCTGTGGTGTAGTCAGACATTGCTAGCGCCTGCTGTTTATTGAGTATGAGTGACAGTAGGTGTGATTTCATAGTTGCGAGAAAAAGCCGGCGTTGCCGGTTGCGGCCACTGTCCGGATCTCGCTACTGCGGTGAGCATGTCGTGCTGTTACCGGCAGGAAATGGAGAGTCGAGCCACGATCGGATCACTTGTCCTCTGGATTCTACACACACGTGCTCATCAGCCCTTCTTGAGAAGCATCTGAAGAAATGCAATGCCAAAAAAAAAGAAGCTCAAGAATTTTTCATCAAGGACATCAACTCAGGAACTCCTTCGCTCTCCAGTGGCTCATGCTTACCGGGCAAGATCCAGCTGAAGAACGTGAGTGATGAAAGACTTTGGGAGATCAT…
ContigA570	AGTCCCTGGTCGTCGCCTTCGCGCGCTCTTGCTCCTCGAGGTCTCTCGATCATGGCGATGCCTGAGGCGCAGCCGTACCGCGTCGCCGTCGCGACCGTCTCGGGCGACGTGGAGTACCATCGCGTGCTGTTCGCCGGGGAGTCGCCGCCCAAGCGCCTGGTGTGCGCCCTCTGTCGAACCGTGTCGGCCACCGAGCCCCGGTACGCGAGGGCCAGCGGCGGAGACTTCGCGTGTCGCACGTGCGCCGGCATCTACGCCCAACCGACCCGGCGCGACCGCGGGGACTCGGCCGAACTCGAGGGGCTCCACGACAGTGATTGGAATAAGCTGCCGCAGCCCCAGCACCCTTTCGACGGTGACGTCAGGCTGCTCAACGATTCCCAGGTATTATGCGCAAAC…
ContigA571	ATCTGTTATTACGCAGGCAACTTCAGCCACGCCCACGCTAACTGCGTTGCAATCCAGGTATACCAGAATCGAGTCTACGCCTGCCACATCTGCCACTATGACTTCAACATCCGCTGGGACAACCAGAAGGTTATACCGAAAGGCGTATCTGATATGGAAGGTCCAGTCGCCGCCACCAGCTCTTCGTCACCGGCTGGAGTCGCAGGCGGTGGCATCGGGACGTCGTTGAGATTTGGTATTGAGTGCGTCGACTTTCGTGGCTTGCCGACGACACAGCGTGCAATGCAACGCTTGTCGGCAATTCTGTACGAGCTGTATGGTGCTCGCACTCTTTAGCTCGAGTCAAGGAGCCGCATTGAGCGCGTAATTGTTACTTTGACTATTTTACATTTCATGCCT…
ContigA572	GTTCACATGTTTTGTGGCGGGAGCTTATTCTGAAGTTCGGTCAAACTGGTAGGTGTTCTGTGGTCTGGTCCGCAGAATATGCACGACAATCTCTGTTTTTCACAGAGAGCGCGTAAAAAATAGAGGTGCCAAAGAGTACCTTTGGTGCCGTACCTTCTCTTCGTGGACTTAGCTACAGCACCGATTTTCATAGGAAGAGGCTGAGCGACAGCGGTTTTTGCCGGAGGCCGACGAAGTGGATGCTTAACCATCGAGGGAGATCTTGTGGCTAATACAGGAATGGCACAAAAGAGATGTCTTTGTGGTCAAGTGGCCAATATGGATGCTGCAAGCCAGATGCCAGGCTGGAAAGTGCGTCGGGAGGTGTCCATACAGTGCAGCTTGCTTCCTCCGCCTGCC…
ContigA573	CGGTAACAACGATTTGTTGTCGCAAGTTTTCTCCTGATGTTACGAAGTGCGCGAAAAAATTTTCAGTCGCGTTGATTACGTCGTCTCTCTTGAAGTGTTGTGCGGGGCATCGTATTTGCTGTGTTGTGAAACGTGAGAGACGCCCGAGAGTGATTCATCGCCGAAGAAATGGCCACGGCCATGGAAAAGCACCTCTTCAACCTCAAGTTTGCGGCCAAAGAGCTCGAGAGGAATGCCAAGAAGTGTGAGAAAGAAGAGAAGGTGGAGAAGACCAAGCTGAAAAAGGCAATTCAGAAGAACAACCTTGAAGGTGCCCGTATCCATGCAGAAAACTCAATCCGGCAAAAGAACCAGGCACTCAACTATCTCCGCATGGCATCGCGGGTCGATGCCGTGGCG…
ContigA574	GTGCGTAGACAAGTTCCTGTTTCGCCTCAGTTTGAAAATGTTCCGTTCGTCGGGACGTGACCGTCGAGTAGTTTGTGAGTGTCACGGGCTCTCTTGAAGCTGACTTCAGGGCGCCGACAGCAAGCGAACTGTCGGTCGCTTCCTGTCGTGTTGGTGTCCTTAAGCACGCTAGCCAGAGGACCCGGTCGTACGAAAACCGTTGGAACGGCAGTCAACGTGGTCGCTGTATGTAGACATTTCGCTGACGCACCGTCATGGCCACTACGCCGTCAGGTACACCTCGGCAGCCGAAGCGCAAAACCAAGGGCAAGAACAGTGCCGTCGACCTCGCTTTGAAGCATGGCTACTCGCCGTCCAAGAAAGGCAAAACCAAGGGTGGCGAGCCTGCGGACAGCAGCA…
ContigA575	CGGATATACATTTGCCGTTGAAATTTGCTCTCCTAGCAAGCTCTAAGGTGAAACGTTTGCCTTGAAGTTTCCCATGCAGGCACTTTTTTAGTCAGGGAATTGAAAAATTCATTTTCGTGTAAAGCACTGAAATACCCCAAAAGAATTCTGTGAGTTCAATCAAAAAGTGACAGACTGTACTGCAGTCAAGCCATGAAGACACTGCGTGTTCTCCTCCTGTGCAGCGTAGTGGGCTACGTAGCCTTGCCGTGCACGTGTGTGGTCTCCGAGAGCCCATCTCCAGGGCTGATAGACAAACTGAAGGAATTCGTGGGCAATATGTTGAACAACCAAGACAGTGGTATGACTCAGCGGCTGCTACAGGCGGACCTTTCACCTTCCTGTACGGTTGGCCTCTTG…
ContigA576	GATCGCACATGAAGTGGAAAGGGAACGCACGACAGAAGGTCGCCACCGACACGGCCAGGTCCTCCGGGTTTGCGCTGGACACGGGCGCTGCCGCCACGCCACCGGCCGGCGCAGAAAGCGTCAGCCCTGGGCTCCCTTCGGGCTGGAGGATGAGCGTAGCCAGCAGCGCCTTGGAGCCGGCGACGCTGACGCGCACGCCGAGATTGAAGAGCTCCGAGGCGAGCCGGCGCAGCGTACCCGCCAGCAGCCTGAGCAGCGGCTCGCCTCTGGACGCACACTGGAGCACGAGTCGGCCGTGCTCCTCGCGCACTCCGCTGAGGCGGCCTCCCCGCAGGGGCAGGTGTGCATGCTCGAGGACCACGTGTAGCGACTCGAGGTTGACGAGGAAGTCGGCCAACG…
ContigA577	ACGGCACAGCTCTACAAACGTCCGTCGATTCCTGCTAGTGGCACTAAAATGATTGCTTAGTACAATCATCATCTTGAATTCCTACTTGCGCTCGGCGATCCAGCGTATTTCCGGCTCGTGCCCGCCGGAGCCCCTGCACTGCAGTGCTGCTTGGCTTGTTGAGTAAACGACACGATCTACCAGGACCACCATGACCTACCAACCCGAGTATAACCCCAACGCCAGTGCGTACCCGACGGCGGACGATCCTTACGGCACTCCTTACCGGCCCCCGTACGACCCTGCTTATCAGCCGTACTACCAATATTACCCTCCTGGACATGTGCCTACGGCGGGTCTGTTTATTACAAAAAATCTTTCTTGCGGTTTTTAAATTCGTCATTCCTGAATGGTCCTTAG…
ContigA579	CTTGCTGACAGACCCTCTGAATGACATCGGCACAATCGAAACGGCCCTGAACACTTACCTGGCGCTCTTTGCTGGCATGATCTTGGCCCCTGATGAGAAGGGGGGTGAGAGCAAGCTGAGATACACCACAAGGTTTCGCTGGACTCAGACCATGCTGGGACAGACACCTCTTGTGCAGTCAGACACAGTCTTTGAGCTGGTCTCGATCTGCCAGAATGTGGGGATCTGGCACATGAAGCATGCGTCGGCCATTGCCGCCAAGGAGGACATCAGCATGGATGAAGCAAAGGACGTCCACACGTGTCTCAGGAAAGCTGCTGGCTACTTCTGCGCGATGAAGAACAAGTACGTCGGACAGTTGAGGGAGCAACCGGTACCGGGATCCGACATGGACTCGCG…
ContigA580	AAAACTCCACGAAAACAGCGGCAGCGGTCATCTTCGGCAGCAGTTGCATGCATAAAAGGTAGCGGTGTGGTGTGCAATCGCCGTATCCATGGCTGCGGAAATAAAGCCGATCGTTGGGCCCGACGGTCAGGTCAGCAGCGCGAAAAAGCCTCAGCTGATCAACAAGCTCGAAGGCCACCAAGAGCCGGTGAACGTGGCCGTCATCATACCTGGTGAAGACGGAGTCATAAGCATCAGCGATGACAGGACCGTCAGAGTATGGCTGCGCAGAGACACCGGGCAGTATTGGCCAAGCATATGCCACACCATGCCGTCTGCTGCATCAGCGATGGACTACAACTCTGAAACTCGAAGGTTATTTATTGGGATGGACAATGGCTCCATATCGGAGTTTCAAAT…
ContigA581	ATTGGACCAGTTCGAAGGTTCGCATTGTCCCTTTCAGTCTTCAAGCCCGGTAAACCCCAGAATCGGGCTGCTCCTACCGCCTACCCTCTGCGAGCAACGGTGCAGTCCGTTGTGTATTTGTTCAGAGGGTGTTGCGAGTTCTTTAGTAACCGGAATATACGAAACGGGTCCTTTTTGGAACTTCGCAAGCGGTAGTAGCCAGTGGTCAATTCATCGAGCACACTTCCTCCTGACTGCCCGAAGTTCGTCTCCTGAGTGCCCGGAATTTCTTGAGCGGCTCTTTCGGTTGCTGTGTGCGGTCTGACGTCAATCGGTGTTGAAGTAGTGGCCTGGCATCCTTCCCGAGAAACGAGTCAACGTTTCCAGTGGACTGACCGTCGCGTCAGCAGACTTCAAGAA…
ContigA582	GCATACGCGGGCGTCAACCACAGCTTGGCAGGCAACGGTGGACCCGAGTGCGCCAACTTCATATCCACGCGAAGGCGTCTCTGGGAGACTCTGCTGGCTGTGCTCTGGGCTTCGGCGCTTGCGCTGTGCAGTTGGTCGCATCTGCAGGTGCCTCCAGCACCAAAGGTTGTGCGTGAAGATCGGGGTGGCAAGCGCTGCCTACTGGTGCTGCTATGCTTGGTGTTTGGCATGGAGCTTGGTTTCAAGTTTGCCTCACGCACTGTCATCTACATCCTCAACCCCTGCCACATCATCACCATGCTACAGATAGTTATGCTCGCCGCACCTCCCACGTCTCGCCTGCTGACGGTGCTGTTTCGAGTACACGTCCATTGGCTGAACGGTCCCCTGCTGGCCCTG…
ContigA583	TCAATGTCAAAACAGTGCTTGGTTGAACGACTGTCGTTGCATTTCCACCTTAAAGCCTATGGGCCTAAACAAATGAATTAAGTCGGAAAACATCTTCACTGCAGGAAAAAGAGGCAATTGGGAAGGTGTTGCTATGTACAACTATGCCCCTTGTTTATTCATGCTTTAGTATCAGCGTCCACAACTAAAAAACCAGCCACACTTTTTTTGCTGACAGAACAGTCCAATGCAGGCTGGTAGCACACCTGAAATGGAAACACGCAGTCTTGCACACCTAGCAGGCTAGCCAGCAGTCAAGCTGGATTTGTGAAAAACATCTGCTTCATGCGGTCCTTGCTTGTCCATAGGCAACACAGCGCACCCAGACCCAGGCCCACTCCTCCGCCCAACATGCATCTC…
ContigA584	GTGCCGACGCAGCCTCGAAAATGGCCACGGGAGACATCAGGAACAACCTCAAGATGCTCAGCGCAGAAATCCGCAGCGTCAAAACGCCGTCGGCTCTCGTAAACCTCGAAGGGATGATGGCTGGCGACCCAGAGGTTTACCTGCCAATCTACGACTACCTGTTCCAGTGGTACAGCACACGCTTGGCCAATGAAATATTACGGAGAGACCTCAAACTGCCTCCATACAAGCACAACAGGACAAAGTTTCTCGAAACAATGTACTTAGTGCTACGAGAGCTCTTCCAATGGAAACCTCCGCTCAGTACTTCACAGTTTTTCTCATCTGGCTTCGCTGAGAAGAAGATAATCATGTGCAGGGACATCGTGAAGCTGATTAAAGAGTACAGCGGCACCCAGA…
ContigA585	CCGGTTTTCCAGTCGCTGCGCGTGCGTGTGCCGAAACCGTAGCGTTCACTCAGGACGTGCTAATTACGCGGAACGATGTCAGCTACGGACCTTCAAGAGGCGGTGTATCGCGCGGTTGACGAGAACGCTACGGATCTGCACGGCCTCAGCAGATACTTGTGGGAGAATCCGGAGCTTGCCCTGCAGGAGGTGAAGTGCCATAAGCGGCTCACGGACTTCCTCGAAGCTCGCGACTTCAAAGTGACGCGACACTTTCTGCTGGACACTGCGTTCAAGGCTGAATTCGTTGCTCCTGGAGGTTCTGATGGTCCCACGGTCGCCTTCCTCGCCGAGTACGATGCCCTGCCGGACATGGGGCACGCATGCGGTCACAATCTTATCGCCGAGAATGCCATCGGA…
ContigA586	GATCGGACGGTAAGTCCGGGCATCTCGTGTGACGACCGCACGCCGAGAGTTGCAGGTATACGTACGGGTTCGGCCGCTTTTCTGGTAGAATCCGGCTGTTTCGAACCTTTCAAGGCAAACAGGGCAGCAGCGCAGGTGTACCTCTCTCTCGAAAATTCACACGCGAACGTTCCTGACCAGTCCGACATGTCCGTCGTCGACGTCCGCATCCCCAATGGTCCACTGTACCAGGACATGGACGGCGTTTTAAGGCTGAGCCGAAACTTCACGGTCGAAATGCTGCGCTCTGCGCTCAACTACAAGCCTCAGCCGGACGACAAGTTCGTCGTCACCTTTCCCAAGTGCGGAACGACGTGGACTCAACACATCGGCTTCCTGATCTTCAACAAGGGCGTACCT…
ContigA587	ACTTCGTGTGCCGGCGTACGTGCGTGTTTCGATCGCGACTGTGAACTTTCGTGTTCGGAACTGCGTTTTCGATCGTGTGGTGCACAGAGGCACAGTCTCCAACGTGCGCTGAGCATCGCCAAGCGTCGGATTACCGGTTCATCGCTGCCGTGAGTGTCACCCAACGGATTAAATGACCATGAAGGCGCAAAACGAGCAGCAGCAAGCGATCAGCCGGTGCCTCGCCAAGGTGGCCGAAGGCCGCGTTGGCCGCAATGGCCGCAAGGAGCGCGACCTGAATCAGGAAGAAATGCACTCGCTGCTCGCCAAGCTCAAGGAGCTGGTGCCCAACATGCCGCGCAACAAGAAGCTCAGCAAGCTGGAGATCATCCAGAATGTGATCGACTACATCCTCGACCT…
ContigA588	TGAACGGAAGCATGCATTTTAATGGATCATGAAAGATATTCATGCTTTCACGATTGTCATACCCCGGCGACAACAAAACGTTTCTTGATATTCACAAAGTTCTATTGGGTGTGAACTGACGTTTAAAAAGAAGCTCTGAAGTCAGCATACAATGCGTTTTCGATGATTATGTTTGTAGAACATTTGCAGAGACGTGAAGGATGACACATATGCTCTGTAAAAAAACAATATGGCGAAATGTACAATAAACATTGAATATTTTTTTAATGAATGCGAATGTTTGAATGAAGCCTATTATTTTATTCACTTAATATAATTATTGTGTACCCTTCGCAACTTTTGGTCAAGCTCGGTCATTTTTTTGTACTGTTGGCTAACGTTGTACATCTGTTTTTATGG…
ContigA589	CTGCGCTTGTATTGACAGTCAAGAGAATCGAGGGATGATTAGAAAGCGAGATGCTACAAACCGTGTAGCACGTGGTGCTGACTAGTTATGAGCTCGGAGGAACTGAACTCTTCTCTTTCTGACGACGTAGACGAACTGCGTTGTTCCCAAGTAGTGGGCACACTCTGCTTTTCGGACGCTGTCGATGATGACACGGGGGAGTGTTTCGTCTCGTCATCATCGAGAGCCATTCGGTCGTGGTCAAAGACTTCACAGCCAAATACCCTGATGGCCTCGGCAGGTGATCCTCCATCGAGAGTAGGACCTCAGGAGGTGGTCTTTGAGATTGTGTCAGCCAAAACAGTCAATGAAGGGCGTAAGAAGTTTGTGTGCTACACAGTGCTTGTGAAAAAGAGCCCT…
ContigA590	CATTCTTGAATCGTTTATTTGATGCCATTTTTCTGGCTTTTCAAATGCACATACATCGGTAAAAATGAAAAAAATCTGGTTCTTGCGGATTTGAAAACTTGAAATTGATTTCATTCAACTGTGAAAACCAACTATAATAAAAATTGCATGCGGCAGCTGCTTGCACCAGCGCCATCTCTCAGGGGAGTGCATGAAAGTGCCTGTGGTTGTCAGGCTTTCGTCATTTAGTACACGATTGGGCGGGTGTAAGCGAAGGCAAGCTGCTTGTCCCACAGGAAAATGCCGGTCTTGAAAATGGTGTACACACGGCGCAGGAAGTTCTGGCCCAGCAGCCAGGTGGAGGCACCAGGCTGTTGGTGGTCCTCGTCAACAACAAAACCACTGTAGCAGGGGGAGTTC…
ContigA591	AGTTCCACGAGAGTTGCACGACTGGCCAGCAGACAACGGTGAGCGAGGCGCTAAACCTTTCGACCGCCTGACCCAGTTGTCGCAGGAGGATGCGACGACCAGCTGAATAAGGTATGAACAGTATATGAACGAGTGTTAGTGAAACAAGGAGTTCGCTGGGGCAGCGACGCCCACGAGTGGCACGGGAGCACGAAGCTGAGCTGAGGCCGGGTTTCGGTTGCGCGCGACCGCGCCGCCGCGCGGCCGTATAAGCTCAAGCGATAACGAAATGCGCCTTTGCGTGCTTGGCCCAAGCCCCGAGCATCCCACTTGCCCGAGCCGCTGCCCCGGGCGATTGATCCTGTGAAAATGCATGAATACTGGTGGGGTTAGTGCCAGCTGCTGCTTGGTCCGCGCAGG…
ContigA592	CAACCTCGTCTTTGGACGTCAAGTTGGACAACCTTATACAGGAGACGGTACTCAATGAGTGGGCCAGCTCAACTGTACTGGCCATAGCTCATCGTGTGACCGGTTTGCTGAACTTCGACAAGATCGTCGTTCTCGAAGCTGGTCACATTGTCGAGTCTGGCTCACCGGCGGAGCTGAAGCAGAAGAGAGGAAGCATATTTATGTCTCTCCTGAAGGAAGCTGAGCAGTAGCAGTGTAGAGAAATGATGTGCCATCTCCAAAGCTCGGACAGGAGCATCTCTGAACAGGGCCACATACACACTACACTGTTGAGCAAACACGCACAGATTCAATTTTATCTAAAACAGCTCACGAGGCACTTTAACTCTACCATCTGCTGTACGTTCCAACTGCACCCCC…
ContigA593	CATAAAGTAAAACAAGCATTTATTACAAAAAAATATCCATGTCGCAATCTCTCGATGCAGTGCGACCTCTGACACTTAATTCATTACAAAAAAACAATTTATTACAGTACACACTAAAAAATTATAACGCTGTTGCAAAAATGGGGTCCGAGCGTCTCACGCTGTGACCACCGTATTAAGCACAAAGTGGGTTTTCTTCCCATCACATTTCATATACATGAAAATGTTGCAGGCATTCCTTGGAAACCTTTAAAAGGACATATATCGAAGTGCTTCTTCACATCGATGAGTGGCTGAGTTCGAACGCCCAATTGGGTCTTTTAGGAGCCAGTCGCTCACTGCTAGGTTTTTTAGTAGCTTGACCGTAGTTGCGAAGCTCCTGGAGTATTCCTTACGAAA…
ContigA594	AACACACAGATGAGTTTTATTACAACGTTCATAAATAGATCACGTCAATGAAATGAAGTATGATGATCTAAACGACTCCTCTCCAACCTTTTAAACCAAAGCGCGTATACCCGTTCCAAGAACGATCAAAACATAAAAAAGCTCATGTGGGAAAATGCTTGTTCGAGCTTTTCCTCGTAGTAAGAGGAGAACTTCTGCTGCAGCTGTGTCACGAGGTACCGACGGATGTGGGACTCGAAGTTGTTCCATCGACTTGAGCTCAAGAAGAGGTTGTCCCCTAGCGTCACTTCAAAGCAAGAGTTGTCCACGACGAAAGTGCGCAGGAAGGCAGCTTCGTTCCTGGCGGAAGTAACTTCTAGCCGACCGGTCGTGGCACACATACGTGCGTCAACATGAATG…
ContigA595	AACTCGTGGTCCGCGGCAGTGACGGGTGCGTGATTCGCGGATCGGCTACCGTTCTGCGGATGTGCTTGTCATGCGGCGTAGGGAGCGGCGCCATGCTGCTGCGGCTGGCGTGCACCTGGGGGAAGACGCGAGCCATCGGCAACAAGGCGTTCCCTGCCAGCGGAGCTCCCCGAGTCGATCAAAGAAATAGACCGGTACGCATCCCCCCTGGCCGGATGATGGAGTTCTACACAAAGTGGCACCTGTTAAAGCAAATAACCTGCCTGACGTCACTGGCATTCTGTATGCTCGCCCCTGCCGTCAGGGGAGCCGCGACCACCGCCATGGTTTCGGACATCGATTCCGGGAACTCCGTGACGTATGATATTGTCTACTACAGTCACCACCAGGGCGGCGGGC…
ContigA596	CTTCTGTGCAATGTCTCTCAGCTGTGCCAAACTATTCAAACCGCAACTGCTGCTAGGTCAGTGTCAAAAAAAAGTCAATAGAGCAGTGCAGTTTCACGAGCTGGAAACTAATGCTCATATTTAAATTTTACTTAAAAGCAGGACATTAATTGTTATATTCACAAAAATGGAACCTGCCCTTATAAAAATAAAATGGCCACCATCGCATTGTCCCCCCCGTATTCTTTGGGGATTTACCCCACTGCACACTGATTGGGAAACGGCAAAAATCTGCCGAACTCAAATCAGCGCTGAGTCAGCCGTGATGGAAGCCCGGCAAACATTCTGTTCATAAACACCAGGGAAGCCTCCACGGTCACCTTTTAGGCGATGTTCCTGTGATCCTAGGGGCTGTCACGG…
ContigA597	CACTGGAAGCAAAGAATCACTTTATTTGACATCGTATCAGCAAACAAGCAGTACGAGCAAACTCTTAAGTTATACAATTTGTTTTAACAAACGTCGCGACCAATATTTCGTCTGAACAACGTTGAACAACCGTTGTTCTTAGTGGAATACGTACAGAAAAACGAAAAATCATCGTGCATTAAAGTACCCAACATGGCACCGACCAACTCCTTACTCGTCGCCCAATTACCCGGAGGCGTGGATTCCCAATTCATCACGGCACTCATGTAAAGATTGAGGTGTCCACCATGAAGGTCCTTGGGGCATTCGGAGCAACAGCTTCACTTTCGAATAAGTGGCAGCAACAACGGCTCTTTTTGGATTGCTAAGACGAGCCAATGGAAGTAGGGGGGGGGGGGC…
ContigA598	CTAGAGGCGCATTCGACAATCTAAATCTCCCCGTGGACTTCTTGGCTATGCTCTTCATAAAGTTGATTAGAAGTCCTCGTCAAATAATGAAACCTTATCGGTAGTTTGGCCATGCCTTACTTCTCTTAAACATCGCTTTAACTGCACGACAAACATGAGCACCGAGGCTGGCCAGCAGATTCCGGGCCGCAGGGCCCTGATGCCTGGTTGGATGAAAAGCCACATGGACAGACTCAACACTGTGGCTAATCTGGACGACATGTGCAGCTCCCCTCCCGAGACAGAGTCGGGCTTTCTCCGAGACATGCCACTTTTCCCGCATAACCACTCCACCTGCTTCACAGACCCCCACTGGGGCACCGACCATCCGGGTGAGTGGCGTTGGCAAGTGTGATCCGC…
ContigA599	CGTCGTGCTGCCACGTCCTAAACGCGCCGCTTCCGAAATGGCCAAGGTACCTGGACAGTCATCGGAGAATAGTATCGAGGGGTACTCGTATGAGCACATCGAAAGTATCGCTAACTTCCTGCTGAGCAAGACCGAGCACCGCCCAACGATAGGAATCATATGCGGCTCTGGCTTGGGCTCCCTGGCTGACCTCATCGGAGGCAGTAAGGAGTTTCAATACAAGGACATTCCAGATTTTCCCGTTAGCACAGTTCCTGGCCACAGCGGAAAGCTCGTTTTCGGCAACCTAGAAGGAAAGACGGTCATTTGTATGCAAGGACGATTTCATCCTTACGAAGGTTACCCACTATGGAAGTGTGCTATGCCAGTAAGGTTGATGAAGTTGCTTGGAGTAAAGAC…
ContigA600	ATCCCCAGAGAGGTTCCCGCCTTATGTGTCTGCTGCCTATGACTGTCCCATTCTCAGCCGCAAGATTAGGAAGCCTCGATCTTGGCGAACCAAGCCTGACTCTCCATCGCCAGTTAGGCAGAGGAAAAGGCCCCGGTTGCTGGACCTGAGGTCTGAAGTGCTGCTCACCGAAGAAGTGCTATCGCCAAATGAACAACGTTTACAGGACATTGTCACAAGAGTGGATAAGCACGTTTTGGACCTCCCACGGAAGTGCTTGTTGTCAGGAGCGTCTTCCAGCTTTCCACTGGCTAATCCTGGTGGCCTAATGGACACACAGGAGCCACCCACCTCACTGACGGAGTTGGCTCAAGTGGAGCAGCAGAGCCCGCTGCCAGGGCTTCCTTCGAAAACAGACTG…
ContigA601	TGCAGCTGCGGCTAATGGCGTCCTCTTCGATCCGGTGCCACCGACCCAGTCGGGCGGCGTGGTCTACAAGGTCCGGGCCACGGTGACCCTGAAGAGTCCCGAACTGAGCGTGACCGAGGGCGCGGGACTCCAGTACGCGGGAGACCTGGCCCTCTACTCGGCCGGACAGGACACGTACTTGGCGCAGTTCCTCAACTTCTCCGTGGTCAAGCACGAGAAGCTGTACGGCGGCCTGGACAACCTGACCGCCGTGCCGCTCAACGAGTCGGTGCCGCTGTTCAACGAGTCGAGCGCGGTGGACTACTCGCAGAAGTTCCGCCTGCCCGTCAAGTTCGTCCTCAGCGCCGGCAAGGTGGTGAAGTACGAGGTCAGCCCTGAGGTCCCTGTCTGGGCTCTCAA…
ContigA602	TCATTGCAGCTGATTTCTACTAGAACTATTCAAAAAAAAAAAAACAAACGATAGAAAAGTAGGAATATTGTTTCAGCTTTTATTTTGCAGGTAATTGTAACCACAGAAATTATTAATGTAAAAAAATAGCATGAATCATAAGCACGTTACAAAAGACCCATTTAAGTAGACGACGATAAAAAGATCCATACATATAAAACTAAAAGTACAAACACTGCATTGTACCGGTGCATTGACATCTTAGTATAAATGTGAGTGCAGATATAGCCTTCTTTATATACATAACCAGGAAAAAATATATATCGTGTTAAATATTTCCTCCCGTGCCACAGTGCTATCACAAGAAGTATCGGTGTCGACTGTGCATTTTGAACTGTGTAAAAAGATCATGTGCTCTTC…
ContigA603	CTGGAAGGCTGAGTAACGCCAGAAGAGCGAGGAACGTCAACAGGCCAAAAATACAAAACAAACGCAAGCTCGGGTCGCGCCTGTGCACCAACGCTGTGGCTTGCCGTTTCATGCTGCTTCGTCGTCGTTCGCATAGTTCCCTGCAATATATATATAGCTACTAATGTAGTTTTTCTTATGATAATCGATTATTGCTGGATCTTTTATAGCTCTGCTAGAGTGCCCTGATATGCCATATTTGACAAATTCTAATGGCTTTTACATAATGGTGACATGCGTAAATGAAATTCTGGCAGGACATAAGTGCTACGAGCATTAATTTTTACCAATGCCTATTATAAGAAAGAAAACCTAGGTTTTTGTCCAATTTTTTTTCAAATAGCACCTATTAAGCATTAT…
ContigA604	GGTCCGTGAAATGACATCTTTAATATAACTCGCTTACGCGTAACATTCACAATAAACAGTGCATCACTGTCATAACCACAGCACCACATTGATGATTAAAGTACACGTGCAATATACTCCGTTAACATCGACAATAACTTATCATATTGACCCTCTGGTTCAAGTCACGTGATTCGGGGACGGAATTTTGGGGACGGAATTAAGTGCGCCTCAATGACGTTCTTTTAATTAATGTAACCATAAACTACCTTCTCATGTAGTTTGTATGCGACACATTTGTATGCGACACAATTACTAAACAACTCGATGTGCCATTGGTATTTTTTGAGGAATCGGAAATTCGTGTAAATCTCTTATCATGAAATGAGAGATGCAGGGCGTAGTAAACGCCCCTCGAAA…
ContigA605	CGCCCTTTTTCGCATTCGTAACATTGAGGCGATTTGAGGCAAATGACACTGTATTAAGACGCCAGTGCCATGCTCCCAGCATCAGTGGTGACCTTGCGGTCATCGTTGGCAGCAGCTACGCGACTTAGCCTCATAGCCGCACGATGCCACGCATCTCTTGGAACCCAGCATGTCCAAGCGTCTACCACGGGGATCAAGGAGGAGGTGCAGTTCCCTGTGAGCGCCACGGTATCTGAGCCAACTCCTGCGCAGATGACAGCTGTGAGCTTTGAGATGGTGTGTAAACGAGTCGAGGAGGGCAATGAAGTGGGCCTACCAAACAGCGCCGTGGTCGCAGCGTTGCGCAAGTTGCTCACCTCACCTCAGCAGGATTCACGCATGATGGAGTGCTTTGCTCAT…
ContigA606	CCTGTTTGTCTTCGCCTTGGTGATTGGTGTTGCCTTGGCTGGCGGCTACCATGGTGGCTACGGTGGTGGTCACAAAGGATATGGAGGTGGTCATAAGGGAGGCTATCACATGGGCCATGGTGGATATGGCGGAAAGTCTCACGGATACGGACACAGATACGGAGGATACGGTGGTGGCAAGCATCATGGATGAAGAGGCTGCTGCAAGCTCTTGAGGAATTCGAAAGCCTTGTCATGTGATTGTGTGCTATGTGCTTCAATAAAGTGTTCCGTTGCAATACATGAA
ContigA607	GATGGCGCGTGCTGCTAATTTGTGTTGACAAGAGTGCCTCTGAAGAAGAAGAGTGTCTGATCGGTACGTGGGCTTTCCGGTGGCTGCCTGTAAATTATGGCGGCCCTGTGTAAGCCGGAGACTCAAGTGATCGACCGTAGCGGTCCCCTGCCCGGTCGTCTGGTGCTCGAAAGAGACGAGGAAGTGGTCGGGCGCAGCAGCGACTGCAGCATATGTGTGCGTTCCGTCATGGTTTCTAGGCGCCACGCCGTCTTCAGACGCGACGCGTCGGGTCAGTGGCGTGTCGCGGACGACTCGAGCATGAACGGCGTGTACGTGAACGGCCAGCGGGTCGAGGCGGAGAGGCCGCGGCTTCTGCGACAGGACGATGTGGTATCGCTGGGTCCGCCGCAGCGAACG…
ContigA608	GCCAGGCCTGGCCCCACCCCGACTCCTGGGATGCCCGGCCAGCCACCACAGGGGCCCTACGGTCAGGCTGCATTTCCTCAGGCATCGGTCGCCCAGAGCATGCCACATGGGCAGCCCTTTCCGCCAGGCGCTGCCCCCACCGGGGCACAGGGACCACCGCAACCCGGCCCTCCCCAACAGGGCATGCCCCAGGGCCCGCCTCCACAGCCCGGACAACCACAGCCTCCATATGGTGGCGCCCCGCCCGTGTCACAGGCCTACCCAGGCTACCCACCTCATGCCACCCCCTCCTCCCAAGCTGGCGCCTACCACTCGAATCCCAGCCCAACTCCAAGCAGTGCCGGCAATCCTTATGCCAGGGGAGGCGTCCTCCCCACCGCCTATCCCCGGCCAGCACCA…
ContigA610	TCAAAACGTGCTGCCAGTTTTATTCATTGCCGAGAGACGGTGCACATTTCAGCGTCCAATCAACCTGTATGGTGTATATTGATTGAAACCCGTCAATAAACGATTTCTGTATTGGAATGCATAGCCAGATGCACATACTTCCATTGTATAGTGTTAAAACATTATCATCAAGCCAAGCCTGTTGGCCTATTGTGGAGCACCTCTTCTTTTCTTGATTCCATGGGTTCCTCTGCACTTTTTGAACTTTGCTCCTCACTCTCTTCCGGTTCACTGGACTCAAAAACAGTACCATTTTCTTCTGCCTTCTCAGCACCGTTGCTGGAAAGTTGCCAGGTGGGAATGCTAGGCGCAAAGGGAGTCAGTTTTGGCGCTCTCGGGAATTGATTCCTGCTCAGCAGC…
ContigA611	CGACCATTGGATGAAAGAGTGCGCTTTTGCATCCAGCGGCCGTGTCTCTGGTATAAGATTGACCGTGTTTTGTGATTGGTGCGATGAAGCGCTTGTGCATCTTGGCGTTGCTTTCACGACGCCCGAGCAGTCCGAGACTTCTCTGTACAGCAGCAGCAAAGCCTGCTTCGGAAGACGTCTCGCATTCAAGTCAGAAAGACTCCGAAGACGAAAAACACGTGTACAGCAATCTGTACCCGTGGAAGTCTAAGGGCGAGTTTGTGAGAGAATTAGCGGGCAGTATATTTTATAACGAAGATGGGCTTATTGCGCTCAGCAAACCGTACGGAGTTCCCGTGACCTTTGATTTCCGTAATGAAGGCCGGTCCCAAAGTATGCTCAAGCAACGCCTTCATGTCT…
ContigA612	TGAAGAAAATAAAATGTTTATTTATTTATTTGTTTGAGTCTGTCTCATGTAACTGAAGAGGTCTCCTTATTCCCACATAGTAAATAAGACTGTTAAAGCAAGGACCATGCACTGGATGGACAAAAATCCAGTCAAGCACAATAAAACACAATTAACAAAGGACCGAATACAACATAACAGGGGGGGGCTTCTGCCTATTTTTAGCTGCGACACGGAGTAGTCTGGGGCGCTGCGCCACAGTGATTATAATTTCCTGCATTCAGTATTATATTGGAAAACCTCGACGAATGGGACCCCTTTTGCTGTTGCTGCTTCAGAGGTTTACGACAGAACGGATCGCAAGACCATCGTGCATAAACTTGAAGGCATCGTTTATTTTTTCCAGTGGCAGTGAGTAGC…
ContigA613	GATCTTGCATTTTGTATAAAGATGTGAAAAAGCTTGCTTAATGGTGTTGAAACTTCATTTATGAAGACTTTCTTTCAAATTTTGGCAACAACATTTGGTTGTCCCGGTCTCCACCTTCTTACATGTTGAACTTGAAAGCGACACACTCAGATTTTCGTTGGATGTTTGTGAGATTCTACGATCTATGTGATACAGTCTTCTATAGATGAAAAAAAAAAACATTCCGTCACGCATGCAACGCTGATGTCCTATAGTACACCACACCCTTGTAGACCATTCCTTGCCTGCGACACGTTACTATAGCAAGTGCGTTTAAAAGCGCTTGAGTTGGTACATCGTACGCCCGGTGTCGGTGCAGGACGTATTCCAAGATAGCAGAATTCGAGTGTTATCTACTGT…
ContigA614	CCCACAATGGCGGCATCCACTGGAAAATAAGCATGGCCGAGTCAACTGAGTCAGTTCATTGAGACGATCAGCTGTTTGCGCTATCTTAACTCCCGGACGAGCAAGTCATGTCTAACGCTCAACAGACCAACAGTCAGCCTGATGATTCGTCGAAGAAAGAAGCTAAACCTGAACAAAGTTACGGCTTTGAGAGCTACCCGGAAAGACGGGGTGGAAAGAAGCCCGAGAACTGGCTGCGAATCGCGCTGTTCGGCGAAGGTCGAGAAAACTTAGACAACATCCGCTGTGAAAAGAATGTCGTGGACTGCGTCAAGGACAGTAAGGAACGTTTGTCGTTGCTAGTCAGCATCTGTACTTACCGTGTAGAGGAACATACTTTGCTGCGCAGATCGGGTTGTA…
ContigA615	GTGGATTCGCTAGGGAGCCACCGTACGAAATTCTCTCGTAAGTGCGCTCTGTGTTCTTCGGCCGGTGTTGTGCTTGGGTGTTCGTCTACCGTGCTCATCTCTACAGGCGTTGGTTCTTCGTAGCCAGACCGCTGCGCATCACCAAACAAAATGTGTGACGACGACGTGGCCGCTCTCGTGGTTGACAATGGCTCCGGCATGTGCAAGGCTGGCTTCGCCGGTGACGACGCACCCCGCGCCGTCTTCCCATCTATTGTCGGCCGTCCCAGGCACCAGGGTGTCATGGTTGGTATGGGCCAGAAAGACAGCTACGTCGGCGACGAGGCCCAGAGCAAGCGTGGTATCCTCACCCTCAAGTACCCCATCGAGCACGGCATTGTCACCAACTGGGACGACATG…
ContigA616	CGCGGAGGTGGTGAATTTCATTCGATACCGACAAGTAACATTTCTAAGCCGCCCACACGCCACTAGTCAAAATGTTGAAGTCGTGTGTTAATTTGTGTCTGTTCGTGTTAGTCGCACTACTTATCATCGAGTCCAGTTGTGGCAATTACCGAAGAAAAGATGCACAAACGCTGGGTGAACGAGTTCAGCAGCTGACGGAACTTAGCCTGAAGCGTCCAGTAATCCGGCTGAACGGGGAAAAGTTCCGGCACTTCATTAAGACGTCGCCGAGAAACTATTCATTCATCGTGATGCTGACTGCATTGTCGCCCCAGCGACAGTGCTCCATATGCAGGCAAGCAAACGAGGAGTTTCAGATCTTGGCGAACTCGTGGCGCTACTCTTCAGCCTACAGCAATC…
ContigA617	CAATGTGGCCGAATGGGGGCCTTACCCAGTGCAGCTGACGTGCCCGAACTGCGGCGCACAGGTGCTGACGGCCACATCAACGCGTCCAGGCCTGCTCACTTGGCTGCTGTCAGGGGCGTGTGTTCTCTTTGGCTGTTGGCTGGGTTGCTGCCTGATTCCCTGCTGCATTCCCGAGTGCCAGGATGTGGACCACCACTGTCCAAGTTGCAAGCGGCACCTGTGCACCTACCGCAGACTCTGAGGCATGCCCATATGGGACACTCTACTGCAGTCTAGAAACCATGGGGACCACCAAGAAGCCCGGCAGCTTCCCTTTGACATTTTGCGCGTGCCAGACGTGTTGCTGCCTTGGGAGCTTTCCGTACGAACCCACGCTCACCCCTCTGCTCGGGACAGCAC…
ContigA618	GGCGCTGAATGATACAGCTCGTGAGATTACCTGCATCCATTATGGCCCGACTGCTACTTTGCCTTGCATCGCTGGTAATCTTTGGCGCAGTTCACACATCGACAGTAGGTGATTCCAATAGGTTTCTTGACATCATTCTAGAAGACAAGCTCCCACGACAAATCAGGGACTTGAAGAATGTCTACCCCTTTGTGAAAGTACCCTACTTCAAGTTCAAGATAAAAAGCACTGGAATCACGAACAGAGAACTCAAGGTGAAGGTGAAGTACGGAGTGTTGAAAGGTTTCGACACCGGTGTTCGCCGAATCGGAGAGTGTCACCCACCGGTTCTCATCAAGGGCAACATCACCGTTTCCTGCCTGCTGGAATTGAAAGGAATCAACGCCTCTTTAATAACTG…
ContigA619	TTGCGTCGGGTGACATTGACACATACGTGGACAACTTTCGGCCTCTCCATCGAGGCATCGTCACAGAGCTAAGAAGTGAAAAAGATGTCTCGTGATGCAGGTGACTACACATTGTGAAGAGTGAGCTTAGGGTCATGTCCTCCGCCTGGCTGGCACTAACCCTTAAAGGGGAGTCTCAAAGAAGCGGACTGCAGGATATTTAAGACGTATCGGGCTAAAAGTAACGTAAAAAATGTAGATTAAAAATGAGACGTCGAATAAATGACTGTTCAATACAGACACTTCGAATACGCCTTTCGCTTCCTTCTCAGTGTTTCGAACAGGCGTGGTACTTATCAGGAGCTTTCTTGGCTTCGATGATTGATGGTCTGGTGTTTTACTTGGTGGAGTGGTTTTCGC…
ContigA620	CCTAGGTTTATTTGTTCCTTTATTTGACATTCCAGCAGCAGCAAGAGCGTAACACAAACGTGACATCACTTGCCGGTGCATAAATTACAGAGTTCTCGGATTAAATAAATGCGTACAACGTCAAAACCAAGTCAGCCGGGGTTCACAGGAATGGGTTCCAGTTACTCGGTTGACGATGACGAACCGAAGTAAAATAGAGTAAGATCCGCGTAAAATATGCAGGTTTCTCACCAGACGCTTATAACAATGCAGTCACAAAAGCAGCAGGGCGAGAGGTGTATGGTACCTCTTGTCTAACAACAACAAAATATAAAACAAATGGGAATTGACAAAACGTGCAGAGTTCATTGATAAGTATTGTGTAAACGAGGACTGGAAGTAGAATCAATCCAAAAATAT…
ContigA621	CGGCAGCAGTGTGAGGCGAGCGTAGCAGGCGAGTCCGAACGGGGGCTGCCGAAACACCACACCGGTACAGTGTACCCACCAAGACCACGGCCACTGCGTAGGTGAAGCGTAAACCCCGTCCGCCACTTCGATTACAACTACGTGCACGCCGGTGCGCGATGATCGTTCGACCGATGAGTCGAGAAGGCGTCGTCTAGTTACTAGCAGCAGCAGCGCGATAACTGCGATGACCACTGATGCATCCTGCGGCGCCCCTAACTGCCAGTCGCGTTTGTCAGTCGCGCGTTCTGCGTTCGCTCTTCATCGCCCGACGACAGAATACGGCTACTAAGAGTCGAGAGGTCTCGACACGTCTCCAGCGAAAGACTATCACGCAGCGGCAGGCTGCATCCCGCAAGA…
ContigA622	AAAATTAGTTTTGGAAGACACGTGACCGTTATTGGTTTTTGGCGAGAGAATATTTGCATCACGTCGCATGACAGAAAGTAAGACATCGAGCATCATCTGTATTACCGCAAAACATGTTTGGCCATGCTGAAATGACACCCAATCTAGTAATGCTCTTGCGAGCAGTCTAACGAAGTAACACATGGAACTCTGTTATGGCTTTTAGTATGACTAGGGCGTTGCATATTAATGTCAAACAACTGCAAAGCACATTGTAGCTTGAGCTGCGAGGCAACTAGCGTTGTAATTGTTGGGCTTTCTTGCACTGCACGTGACAAGCCGCTGCATAATCGTTGCACATTTCACGTTGAAAAGTCGCTGTGCATGGACTTCCGTGTCCGTAGTAAAGCGCTTCAACTC…
ContigA623	AAAAAGCATATTAAAAATGAACAATCCCAAGATTGGACAACTTGAAATAACGGTAGGCTTTATTGTTCACTTTCTTTTTTTTCTAGCACAGTTTGCCTGCACTGCTACATTGTGGCTGCCAGTTCTGCTTGTGATGGTGACTGTTGCAACGCGAGCTCAAGTCTTATCACATTGATCAGATTGACGTTCCTTTCAAGTTTGAGCCCTGGGAAGAGTTAGTACGAACTGAAAGGTGCTGGTGCGGCTGGTATCTGAATTAGCAGGACATATTGTAGAGACCAGTTCTGTTAAGTTAAAGCTAATTAATTGCTGTATTACTTTTTGGTTTTTAAATGAGGTAGGTAAAGCACAAAACGAGAAATAGATGCTGCAAGTTCGTCAGAGCTAGCCTCCAAAACT…
ContigA624	CCAGCAGCTGTGGTTGCGCAATATCTGGTGCATGACCTCCGGCCACTGTTAACCGGAAAAGGACCTCACCACCTCGGGCGTGGAGGCTGGGCGGAACTGAAGTAGCAGTGCATTCTTCGAAATCACTGACATGAAGAGAAGGCTGCCTTCGCACGAAGACCGCATGCCGTAAAATGGGCCGAAATCCGAGCTGTCTCCAATCGTTATCACATGAGATAAGAGCCAACACGATAAGTTGACAGGAGTAGCGAAGAAGGGCGACCTAGAAACTACAATAGTGTGGGCAAAAGAAGGATAAGGTCAACCCGTAATCATTGCCCGCGTGCAGTTAGGTGTGTCTGCCATTAGAAACGACGTATGCGCCACACGTGTTGCGAGTGAAACAACTGTCTATGCCAG…
ContigA625	TGACCAGTGGCGATCACAACTTGTGAAACTGAGTGATGAGGAGCTTTTAAAATTCCTGCCTGAAGGTACCAGGAATGGCCAGCCTGGAATGGATGATGCCACAGACGAGTACGAAGTCCTCGTCGAAATTATGAAACGAAAGCCTCTTGTTCCGAAAAAGTCGGGCAGCTTGCCGGACAGGAGCGAGCTCTCTCAATCTTTGAGGGAAGTCGAAGCAGCTGGTGTAGCAGAGTTGCCTCTGAGGAACACTCCAACGAATGGGGCGGCCCCGCCGTCCAAATATTTCGCTGATAACTCCAGACGAACCACCAGTGAACGATTTAAAAATGGTGTTCATCAGAAGGGAAGACCAAACTCATCAGAAAGTGTGCCATCTGGTGCCCCCACCTTTCTTACTGC…
ContigA626	CTGGCCGCATCATCGGTCGGCTCTGCAGGCCGCACCTAACGTCCCCTCAAACCTGCTCAACCGTGGCCACCTCTGACGAGGGAAGTTTCAACCACGCCAGATTGCACAACCCTACATTACCTGAGCTGTGTCATGTTGATCTTGGTAATGCTCACATTTGCTATAGATATGAGCTGTGATGCTGGGTGTGCTACTATACTTGGCCCCACGATGGGAGGCGAGCCGGTGCAAATCTTGCGTGTCGAGGACGGCAAAAGCATCGTGTTCAATGAGCGAGTGCTCAAAGAAGTCCTCTTGGCTGCTCGCGTCAAGGACCGCCCTGTTGTGGTGGTTTCGATTGCTGGCGCATATCGGCAGGGAAAGTCGTTCCTTCTCAACTTCTTACTGACTTACCTCAGG…
ContigA627	CAACTACCAACAACCTGAATTCTGAGGCTCTGTAGTCAGGTTGTTGGTAGTTGAAAAGAAAGGTGTCTCACAACCCACGGCGGCGACGGCACCACCACCACTGGCCCCCGGCGCAGGAATAGACTTCTCTGCCATGGCTGGAACTTGCGCATCGGCAGCGTGAGGCAGTGCCTTGCTTCCAAGATCCCTGATAGGTGAATCGTCATTGGCAGCAGCTGCAGCAATTCTAGCCACTTCACTGTTTGGTGCTGTAGTTATCTGCTGCGATGGCTCGGTGCAGCCTGTTTCTTCCGGTGTTGCCTCTATGGCAAGGTCGAGAGGCAAACTAGCTTCAGTGCTCTCAAAGGGTTTTTCATATGACAATGACCTAGAGTATCCTACAGTTCTCCAGGCTGGGGC…
ContigA628	GGTGGCAGGCGAGCGATGGAATGCGGCGTCGGTCGCACGAGGGGTGTTTCCGCCGTGCGTGATACAGAGGCGAGGCCTCGCCGGATTTAGGGGCGTCGGCTATAAGGCGAGTTGACGGCCCGTACTCTACGGCGTGTTACGTGTGTTTCCGGCCATGACTTGCGAAAACATCTATCGAGATGTCTGCGGACTCCACCTGAGCTACATATTCCAAGAACCAGTGGTTAGAGAAGCCCTCACGTACAAACCCAAGCCTGGTGACGTCTTTGTCGTGTCTTTTCCCAAAAGCGGCAGTACTTGGATGCAGCAAATCGTCTACGCAATTTACCACGATGGAACGAGACCAGAGAATCTTCAAGACTATGGCGAAGTCACCCTTCCTAGAGCTGGTTGGACTTG…
ContigA629	TTCAGGAGCACTACAAAGGCAAGAAGCATCGAGCCAAGATGGCTGAGGAGCTTGAGAAGTTGTCAAAGCAGAAGCCAGATGATCCGAAAAAGGGATCTGCAAAAGGAGATGGTGCCCAGGCGGCCAAGGCTGGCTCCAAGGATGCTTCCAAGGGTCCTGCCAAGGGCCCAGGTCCCAAAAAGGGTCCAGTCAACAAGACACAGTCACAACAGTTTAAGCCAAAAGGGCCCAAATTTGGCTCTGGCCCAATGCCAACGTACACCTGCTACGTGTGCAACGTGGTGATGCACACTACTCGGGAATACAGCCAGCACTTCACTACTCGGGAGCATCGCCTGGCTGCTGGCATCCAGGTATCGGCACCACCACTTGGCCACAAGCGACCGCGCTCTCCGTCTC…
ContigA630	GGAAATCGTCGCCAACGCTTCACTGTTCGACGCTCTCTTGTCGTGCTGGGCCGAGAACTCCGTAGGATTACAGAAAAGGCGATGCAGCTTCAAGTTCTTGCCCAGAGGCGAATCTTTGTCGTCTGGAATCACATGCATCGTGGGCAACTACACGACCACGTCATTTTCACTGGTGTGCTCCACGCCCATTGGTCGAAGGAACGGGTCAACATCCCACCAGCACCAGCGAGTATTGGTGGAAGTGCAAGACTCTGAGATGCGCAACCGCTCCGAGCGAAGCTTTTGGAGCAGCGACTGGAACACTCCAATGTTCGTCACTGGGCTACGACCATCTACGGATTACTTGGTCGTGGTTCGAATGCCTCCCAAGGCAAGCTTCCGGACTTACGTCCGCACGCT…
ContigA631	AATGACTACAACGGAAAGAACGTCATCCACTACAACGACAAGCTCTACAACGACAAGCACCACAACCACCACAACAACATCTAACACAACCGGAACGACAGCAACCTCGACGACAACTACAACTGCAGCAGTCCCATCAGACCACACGTTTTCGATAACACCGCCCCGAACTAGGCCGATAACAACAACGAGAAACACGACGACTGCAACAACTGCCTTGACAACTACCACATTCAAAACTACGATGACCAAGTCTACAACACCCACAAGTACAACAACAACAACAACAACAACGATCACCCCCTCAACGAGAACCTCGACAGCAAGTACAACTACAGCAGTACCCTCTGACCACACGTTTTTGACAAGCCTCCGAACTACGTCGACTACAACAACGAG…
ContigA632	CGTAACAGGCGCCATCGGAAAAGTGTTGGGGCACGAACTGACGCACGCCTTCGATCCGCTCTTCAGCACCCTGACTAGGACCGGAGACGCGGCGACGTGGTGGTCCACGGAGTCCTTCGGCAAGTTCCGCGAGCGACTGGACTGCGTCAAGAACTTGTTGGGGAATTACACATCGGACGCTGTGTTCAGTAAGAACGCGCTCTCCGAAACGTTCGCCGACACGGCCGGCACGGAGAAAGCTCGGCTCGCGTACAATTCTATGCAAGCGACCAGAGGAATCTTGTCTTACACGCCTGAGCAGTCGTTCTACGTGGCCAGCTGCTTCGTATTCTGCTCGGAAGGCGCGTACAGTTGGAGGAAGAGTGGGATATACCCACCCATGATGCTCCGCTGTAACCT…
ContigA633	CGCTTGCACTTGGCACTGAGACCACGACGAGTGGAAGGATTGCCTCCCGGACTTTAGTGAGTGCGTGGCCGACCCCTGCTTGATTGCTGTTGCAGCCGTCTGTAATCGAGAGCTGAGACTCAACGACAAGCTGCTGCGACTGCTACCATTCTTGCTTACCAGCTGTTCACCCAAAAACGGCGAGGCAAGCTTTCATCGGATACAGAGACGAAAGGAGGCGACGCTTACACCGCAGTCCGCAACAATGGCGTTTATGATGCCGGTCGTCAAACAAGACTACGACATATACTCCGGGCCTAACAGCCGGAAGAACTCAGTGTGTAGCACGAGTCCCGGCACGAGTCCCGGCACTAACAAGTCTCGCAGCAGCAGCCGCAACAACAGCGTCTCGAGCTCGCC…
ContigA634	ATCTCGAGGCACCCTGCCTGAGCGAGGACAAGGACGTGCTGCTCCTGGAGTTTACGCCCAAACGAACGGTCCAGTTTGTTGGGCCTGAGAAGATCACCGCCATACTCAGCCGTGGCGAGACAATCCGCGAGGTGACCCTGGCGAGCATACCTATCGACCGGCCTGGCAATGAGGGCGAGCTGGCGAGCCTGGTGCCAAAGTTGCAGAGCCTGGTGCTCACACACACCCTGTTGTCGTCGTGGGAACAGGTGGCACAGATCACCCGTCAGCTGCCGCATTTGTCGGCGCTGCACCTCAGCAAGAATATACTGGAAATACCGAAGGATCCTGCTGCGCTTCGGGACAGCTTCCGGTCTATTCGGCAGATGGTCCTTCGAGGTGTGGGCTACAGCTGGGACC…
ContigA635	GTCCTAACTTTCTTTAACTTCGCGGCGAACGACAGACTGATGACAGAATAGTCGGCTCCAGTATCGACGAGAGCGGCCACACTGTGACCGTCGCTAAGAACGTCGAAGTCGCTAGTTCGCCGTCTCGCATTACAGTTGGGGCGTGGCGTCGGGTCACGGCTGCGTCGGCTTGTTCCGCTGCTTCCATGTTGCGTCGTCAGGCCACCTTCGGTAAGTGAGCTTTCGCCATCAGGGCTTTGCCTGTTTGGCGTTGTGTTCGGAAAGCTCCGTCGCGGCGTCGTCGTCGTCGGAGGATCTTCGGTAGTTCGTCGCACAGCAACCGCACCTCCACCGGTTGCTGCCCTTAGTTTCCCGGATACGGGCTAGGAGACCGGCCCCGTGTAAGGCCAGAGTACTGCC…
ContigA636	CGAAGTGCTGACGTGTGCGCGCAGACTATGCTCCAGCGTGTGGCATACCGTATGAAGGTGTTAAGGCCATTCTCTTGTCTCAGTGTGTAGTTCGGAATAAGTTATTGATGAGGGTTCAAACTGAAGTCTTTCATTTCTATATTTTCTGTTTTTCGTGAGGACTCTCTTATTTTATGAAAGCCCTAGTTAGTGAGGAGCACAACTGTGTGCTTGTCTCTTGTGGTATGTGCCTGCTTATGCACGTTTTTTTGGATGGTTCACTTTTTTTTTCTGTAATTCATTTACACAAGTTAGCTGTGTGCCACTGCTTAATGATGGCACTGACCAGTTTTGCTGATTTTTGGCGTGATTTGTTGGATTGACCCCGAATGTTCAGTCTGTTATGCTGACATTGTGAGG…
ContigA637	CCACACTAAGTAGCAGTATGTTAGTCGGGAGTATACTAGAGCATACTAAATTTGTCGCTCGATATTTGTTATTGTGTTAAAAAAAATATTAGCACTGTTCGTAAGAAACAGCCAATCGCTAGTCGTACAAAGGTGTCCAATGTTAGGTGGCTACTATCGGTGTCCCATGTTAGTAAGAAAAAAGGTTGAACAATTTGGTGGCGCGTATGAAAGGCTCTCTGCATTAGGTCCTTGGAAAGAATGCGGTCTGTGATTTACCGTAATTGAATGTTTCGCACCTTTTAGCTCTCAAGTGGCTTCACCAAAAAATTGGAGGTTCCATGTACCTTTTCAGGTTTGTGCGCCTTCATGGAAACAGAAACACAATGAAAACAGGAACGCTTCTTTAGCAGGAACTGC…
ContigA638	CACCCTGACAATGCAGCACTGTTTATGTAAAGATGTGATGGCGGGTGAGTCGCAGGGCAAGATACGTGCACTCCCTTCGAAGTCTGCGAGCCGGCCACCTCTCCACATCGCTGCAACCAATCGTGCCGTTCTTCTCAACGTGAGGCGAGCAGTTGTGCTGGCTCCTTCATTCCAAGGGTGTTCCAAGGGTGTTTCCCATCTGCAATTGCCTCATATCTCTCGGTGTTTCTTTTTCCCTGTCTTACCCCCTGCTGCAAGTGAAACCCAAGCTATCACATCGCCTATGTTCATTGAGCAGTACTAATCGTAGACGGCTTACACGTAATGGTGTTATGTTTGCCTGCACAGCAACGCCAGTCATGTTGCACTGCGATTAGAAAGGTGTGCGAAGACTGTGCC…
ContigA639	GCGGACGCCGGACTCGTGGACAGGGATGCCGTGCTTTCGGCCTACAAGTCGCTCCTCGAGACCAAGTCCGCGAACGCGACGCTGGACATCGCCAACACGGTGCTCATCCAGAAAGACTTCGAGGTTCTCGAACAGTACAAGAAAGACGTCGTCGAGTACTTCCAGGCGGAAGCGTGCTCGGTGGACTTCGTTCGCGACGCCCACAAAGTGGTGGCCGAAATCAACGACTGGGTCAACAAGAAGACCAGAGGCAAGATTTCCAAGCTGCTCGACGACGCCCCGCCGATGAACACCGTGGCGTTTCTCATCAACGCCATTTACTTCAAAGGCACGTGGGTGACCAAGTTCAAGGCACGCAGAACCAAGCCGCTCCCCTTCTACAACCACGGCCGACGCGAG…
ContigA640	CGGGAGACGACGGTGAGCAGGCTGTCTGTGCTTACCGTGGCCAAGAAAAAGGAGCGATTTCCGAGTGACTTCGCCGAATCCCTCGATCAACTCCAGCTGCAGTCACCTGTACTTCAACAGCACACCGCGTCTGGCCCAGATACGTCCGACTCGTGCGACTCCAGCTCGAATGACACTCGAACTCATCCTTTATCTTTCGAGCCGGAAACAGTGCCCATCGACATGCGTGACGCAGAAAAGACGCAGCATGCCACATCTGGCCCGGACACGTCCGACTCTACGTCAAGCGACAGTCCCACTCGTCCTTTATCGTCCAAGACACAAACGGCACCCACCTACATACGTGACGCATCAAGGATGAGACTGGAACAGAGGAGGGAGAGGAATCGTATTGCGTCG…
ContigA642	CAACATGGAAGCAAGGCTGTCGACCTTCGTCGTGCTCTTGGCGCTCGCCGGCGTCGCTTCGGCCCTGCTCAGGGTTCCTCTGAAGCGCATGAAGAGCGTTCGGGAACATCTTCGTGAAGTTGGCACGCCACTCAACGTGACTCGAACATGGTCCCTGGGCGGTGCCTTCGCAGGACCCTTCCCGGAACCCCTCAAGAACTATCTCGATGCGCAGTACTACGGCGATATCACCCTTGGCACACCACCGCAAGTGTTTAGAGTTGTCTTCGACACAGGCTCCTCCAATCTGTGGGTTCCCTCCAGTAAATGTTCGTTTACCAACATCGCCTGCTGGCTGCACCACAAATACCACAGCTCGAAATCGACGACGTACCAGAAGAACGGAACCGCGTTCGAGAT…
ContigA643	TTTTATTGTGCCCAGTGAATATGGCCGCCATGATGTCATTTCCCCCACACTTTTCACGTATAGCGCGCCGGCTGGGCATTCCCTCTCCTACCTTCCCCTCCTGCGTGCATCAGCCACTGCAAAGCGTATCGAGAATGCCTCTACAGCGAGCATAGTGGTTAGTGTCGGGGTTGTATCATCATAATCATCATTAGCAGCAGCAGCCTGACAACGCCCACTGCAGGGAAAAGGCTTCTCCCATGACTCGCCAATCAATCCTGTCTTTCGCATTCTGATTCCACGTAACCATTTTGTCTTTTTTTACCATGCAGTAATATTTGTGCACGGCTCACTAAATTTTTCGCCTCTATCGAAAATGCGACCACCACGGCCCGTAGCAAACACACGCCGAGCACCGTA…
ContigA644	ACCTGGCCGAAGGCAGCCCTGCGTGTCTGCTGCTTCTCACTGTGGACCGTGACCTTTTCTTTCCCCTGCAGGAGTGTCGACGAAAGATTGCCGAGAGCCTTCAGCGCAAGGGCTCCCTGGAGGCGCTGCAGGAGGCGACCGTCAGTGGTGGGTACAGTGTGCGTGAGGCTGGCGTGCCTGAGCTCTATCACTTCCTCTACAAGAGCAAGAGCGGCGCACAGCTGAGCAGCCCCCGGCTGGAGGCCCCCTACTCCCAGCAGCCCCAGCAGCTGCTGGCCCTGTACCGGCTGCTGCACCACCGCATGTACCAGCCGGCCTGCCCGCTCAAGATACTCTTCTGCTCCACGGGCCGGGAGACCCTCATGGGATGGCACATGGCCGGATTCGAGCTGTATGCAG…
ContigA645	CGACCGCGTGCAGAGCGAGCAGCAAGAACACCTGATCGCGGTGGCGGCCATCCACCAGAACCCGCTGTTCAAGGATATCGTGCACGGTGACGACATTTCTATATTGAAAATGAGCAAGCCGCTGCAGAGCGGTGGCTACCCGGTCACGCCCATCTGCATACCGGAGGCCACCGAGACAAAGATTACGACAAAGGACATTGTCGGCACCGAGGGCGTCGTGGCTGGCTGGGGTCGAACCAAGTACGGGGGACTCCGGAGGCTCGCTCATGTGGCGGTCCAAAAGTGACGACCGCTGGTACACGCTGGGCGTCGTGTCGTTCGGCGTGAAGTGCGCCGAGCCCGGATACTATGGTACTTACACTCGTGTGCAAAGCTACTTGGACTGGATCTGCCAAGTCA…
ContigA646	GTCAAGTGTGACCCCCGTCACGGAAAGTACATGGCCTGCTGTCTCCTGTACCGAGGGGATGTTGTGCCTAAGGACGTAAATGCAGCCATTGCGGCCATCAAGACCAAGCGCACGATCCAGTTTGTGGACTGGTGCCCTACTGGATTTAAGGTTGGCATCAACTACCAGCCCCCGACTGTTGTACCCGGTGGCGACCTCGCCAAGGTCCAGCGTGCTGTGTGCATGCTGTCAAACACAACAGCCATAGCAGAGGCTTGGGCACGTCTCGACCACAAGTTCGACCTCATGTATGCCAAGCGGGCATTTGTCCACTGGTATGTCGGCGAAGGCATGGAGGAAGGAGAGTTTTCCGAAGCCAGGGAGGACTTGGCTGCCCTCGAGAAGGACTACGAGGAGGTC…
ContigA647	CGAAAGATTGCTGTTATTTTATTTGATAGGCCCGAGGGAAACGGGTGAAAACTTATGCTGAAACTTCACTTGACAATTGCGAGTACTTTCGCAGCATTCCTTGACCGTTCATTAGGCAATCATGGCCGAAGGCAAGCAGCACTCCTTGGCTGTTGGCTTTACAACGATGTCTACGGACGACATGTAAGTATTTCGTTATTTTTCAAGCTGCTGTTATGACCTTGAATACATCATTGTGCCTTCAAGTGAAATACCATCACTGTGCGTTTTTTGCTTCGAACAACACATAGTAGCATTGGCTGGTATCCCGAGACCGAACACAAACAGCTAGCTGCTGCACTGTATTTGGCATGCTTAAACGCGACATTTTAGGGTACAAATCATGCTAACATTATTCTG…
ContigA648	TTATCAATGGAACACAAAGGGAGACCAGCACCCTTTGGCTTTTATTCATAAATTATATATATATCTCTTGTCAAAAATGTCTTTGTACAAGCATATATACACAATGAACAGTGCTGCCTCAGCCACCTGGGCTACTTGCAGCGGGAGCATATCGACATTTCCTTGAGCAGGAAGGGAACACTTCATCGCCTTCGCCGTGCCTCGCGTCGAGGCTCGATTATGTACGTGCCAAAATTTCGCGGGCTAGTTTGGCACGCTTGTGTGTATTCAACTCCAGGTTTTGTGGTCTGGAAAAGGCCCTGAGGGTCTGCCGTCTCTCGTGCAATCCCCTTCATTGGCACCTTGCGTGCTCGTCACAAGCTGGGCAGCCCGTCTCTTTCGAAAACCTAACACGACAAG…
ContigA649	GATGTTCCGGCAGGAGAGGTCCTGGTACCAGTGGCATTTCGGCGTTAACTCCTGCTGGGGCTTTCAAGACAGACATTGGAAGGGAAGGCTTCGAAAAGTCGACCGCACCTCCTTACAACGAAGTTCGATTTTGCTGGAACCAACAATTGTGAACATTTTAGAAGACCACGCTGCATGGAGCGGAGTCTACGAGAGACAGCGTGGCTGGTGCAGTGTCAGTAAGGCTGGAAAAGTGTCACACCGTGGTGGTCCGTGGACGCCTGTATGCCTCAGCGCTACCTCTTGAGACGTCGCGAAAGTGAAGCTGCCTCGAGTGCAACAGTAGCGGTCGTCGCCCGACAGCCAGACGTGGGGGGGTTCGAAGCCTGCATCTCGTGGTCTTGACCGCCGGTGACCTCC…
ContigA650	GCCTGAAGTTGACGCAGCAGGCCTTCGGCAATGGAAACTTGCACTGGTCTGGGTAAGCTTACGTGGTTTTTTTTATTTTTATGGACACCGATGTTTCATCATATGAGACTGACGCTCTTACCATTTTAGACGTGGTGCAAAATGATGCGAAATATTTAAAGCTTACCCACAAACATTTTGAGAATTGTGAAATCAGGTTTCTTGACATTATGCTTTTTTTAAATAATGGTCGGACGTTCTCAATGTATCAATCGCATCGAAATAAGCATGTTTTGACATTTTACTCCACTCATTCTAAGGTAGTTCACCGAGGTATCGCAAAAACTTCCTTCGTGACTACTTTGCAAAAATCCTCTGTGCGCAAGATTATCGAAAGCTTTGTTGAGCAATATTCAAGGC…
ContigA651	CTCAGATCAACGAGTCTCTGAAAGACGCCGTCAAAAATGAAACCACCAAGTTCAAGCCGACCCCCGCTGGTCAGGCAGTCGCCTACACCAGCATCATGCTTATGGCTTTCTTCCCCATCGTTCTGGGTGCCTTCAAATCCGTCACACACCAACGGAAACAAAAGGAGTCCGGCGAAAAGCCCGAAACCATGACGAGGAAAGATGCCGCCATGTTTCCAGTCATAGCCAGCGGAGCGCTGTTTGGGTTGTACATATTCTTCAAGCTCTTCTCAAAAGAGTACATCAACCTCCTCCTCACGGGGTACTTCTTTTTACTCGGAGTATTAGCCATGGCTCACATACTGAGCCCCGCATTCAGCCGTGTCTTGCGAAAATTGCTGCCCAGCCACTTTTATCGCT…
ContigA652	CCTCAACGGACAACAAGTCAACACACTGCAGGCACTGTGGCTTCTGGAGCCTCGGGAGGTAACGCAAGCGCAGCACGATGAGTTTTACCGGTACATCTCTGGAGCCTTTGATGTGCCTCGCTTCACAGTGCACTTCAGCACTGATGTGCCCCTCTCCATTCGCTGTCTCCTGTACATACCCGAAGGCAAGCCTGGTCTCTTCGACATGAGCCGTGAGAACGATGGCGTGGCCCTCTACTCGCGCAAGGTGCTCATCAAGCCAAAGGCTGAGATCCTCCCGAAGTGGCTGCGCTTTGTCAAGGGTATTGTTGAGAGCGAAGACATTCCCCTCAACCTGAGTCGAGAGATACTCCAGGACAGTGCACTCATACGCAAGATTCGCTCGGTTATTGTTAGCCG…
ContigA653	GTGACGATGGCTGGTACCTGGGCAGCTCTCTGCGCACTGGCCGCTTCGGCACCTTTCCAGGCAACTACGTCGAAAGGATATAAGGTGTCTATCTCTGATGTCACCATGTGGAGAGGCATGGAGCAGTCTTTACTGGTCTTTCAACCAATGGACTGTGCACCTCCAGCTGATGTGTTCTTTCGTGGTTATTATCCCTTTTTTTACCTCGAAATAGTCCGCGTATTTGCAATGGCCCTTGAGGGTGTCTTGATTGCCATCCCGTTGGTGTCAAACATCTTCGAGGTGACATCTTCATAGACATACATTGAGTGCCTCTTGTAACTAATTCTTTAATCGACCGTGGTCACTTTAGCCTAAGATTTGGAAAAAGTAATTATGAGTGCATTTTCGACTAGGTGA…
ContigA654	AGCACACACCTTTCAGATGGTTTATTATGGCTCATAGAAAGCAGACTAAAATGTGTCACTTACTAATGGTAGGCAACAGGAAAGCTACAAAAGGCGTAACAAGCTTGCACGCGGCCTTGGCTTCTTTTATGACATAAAAATGTCATAGTAATGAAAGCACTCGTGATTACGTCGAAATGAAATTTGCAAGAAAAACCTGCTGAGCTCCGGTGGTATACAGTGGCAGAAAGTCCATGACAAATTGTGAGTCTGCCAAAAAAAAACATGTCAATGTGTCACACTACATCTGAAAGTAGACGCTGCCATCACAGTAATACATCAACCCTAGGTCGCATTTCTGCCAGTCTTGCAAGTTTGTCAGTGCACGCGAGGTCTTTCCGCACATCTACTCAAACACGC…
ContigA655	TCTTGATGGACTAGGTACAGAAGCGCTCACTCATGAATGGATGCAACGGGTGCTGTGTCGCAGTGCCCGAAAAACAATGTGCAACTGCAAAAGCTGGCGTTGGAGAGGCGCTTTTGTGTCTCGTCTTGTGTGAAAGCACTGTCATCTGAAGATCTCAGAGGGGACTAGAGTCGTATACGCCTAGTGATTCTGCAAGGAGTCGGGCCTGTGCTAGTCTAATGATCTGTTAGCGGAGCTATTCACTCGACAGCATCAAGCCAATGTGGAGCCATAACTGACCCAACATCATGGCACCACTGGCCATGCTGGATTTAGACAAAATATGTTGACCTGCTTTACAAGTGCAGAGACGGTGCACGTTTCTGAAGCAAGGCCTACTTTACATGTGTATTGGGTTTT…
ContigA656	CGCATTCGTCGCCCCACACGTCAGTCGTCGGCGGCTTTCCGTGGGCGACACGGCAAGCATGGAGCGAACGTTCTCGCGTTCAGACGTCGAGGAATTCGCCGCTCTCACGGGAGACCGCAACCCCATCCACCTGGACGGTGCCTACGCGCAGCGCAAGGGCTTGCCGGCGTGCGTCGTGCACGGGGCACTGATCAACGGCTTGGTGTCGGCCGTTATTGGAACGAAGCTCCCAGGCCCTGGCTGCCTTGTTGTTCATCAAGTGCTGGAGTTTCCCAAGCCACTTCTTGTAGGAGAGCCGGTCCGTGCACAAGTGGAGGTCAAGTCCGTCCGAAAGTCTATCGTCGAGTGCACCTATCAGTGCAAAGCGGGTCCCGACAAAGTGGTCATGCGTGGCGAAGT…
ContigA657	ACCTTTTGTTTTCGTTTATTGCATGTTGACTGGATAGAAGCCACCAGCGCATCGTGGTCGGCCGTGTCTTTGACGTCCGTACCTTTAGTCGTCAATCCCTACGACCACATCAAAAATGGGCCTATTTAAAAAAAGTTTGTCAACCCTATCACAAGAGCATGCAGATATTTTCTTGAAGTACTCTTTGCTTGGCAAAGTTCAAAAATAAAATCAGCACCACAATCTGTAGATACATATACCTTGATGACTCGTGCAATATTCTTAGATGCCTGAAGCTTCGGTGGTCTTTTTGAAGTTCTGCTGATGTGCATTTCATGAGACGTTTGACACAGACCACACCATCTGTACGGCGTATGAAAGGCGGTGTAATTCTATTGCATTGCATATTGACTTGAATGG…
ContigA658	ACTCGCTGCACAATTCAGGCACCCTGAACCGACTAATAAGGTTGAACGATGAAGCTCAGCAGAGGTAAACTGGCGTATGTGCGAGTCGCACAAATATTGTTGGCCATTTTCGCTGCGCTCATTGCTCCAGTGGCTGAGGCCCGCGTGATTCCCGCGTACTGCGGGTATTACGAATTCGGCCGCGGCTGCAGGAATGTCAACAGGTGCCCCAATGTGGATCCCTTACGGTGCCGCCAACCCCCTTCCACGTGCGAGCCTGTTCATTCTGGAATCGACGACGCTGACAAGGAGGTAATCCTCCGAGCCCACAACCGCTACAGGAGTCGAATAGCAACCGGAAACTACTCCAGGTTGCCACATGCTTCAAACATGTTGGAAATGGAATGGGACGACGACCTT…
ContigA659	CAGGACCCATTTTCACTCATGTTCACTGCTAGCCAGATGGCCTGGCTGAGAAAGCTTTACCATTGGGACTGGCCCAAAGATTCGCAGGACACCCAAAAGATCAAGGAAGCTCAAGAGGGCCGCGCAAGGCAACTCGAACATCTGAAAACCTGTCTTGACTATGAGTTGCGTGACATCGAGAACCTAAAGGAGCCGCTTGATAAAAATGGCCTTGAAGAGCCTGCATGCCCCTCTGAGCTGGTGGCTTTATGCCGCGACCTGAAGGAACGACCCCCGATTGGTGAAACTCTGGATGCGGATTTGGTGCATGCAGCTGGTTGCACATGCGATTTAGATTCAACGTTGCCCCACCACCCAAGCTCGAAGCAGGAAGTCTCAGATCTCATTGCCAGCACAGCT…
ContigA660	GATGCGTAAACGCGATTTATTCTGTCAAAACAAACTGGTGCCTTGCTCGCCCGCTGGAGCAGGGGAATTTACAATGCTAGAACGGTGATGAAACAAAGCGATAGCCACTACCAGAAGCACCCTGCATTTCCGAGGAACCTGAAATATCGATAAATAGGAAAAAAACTTGACAAGTTCTTGCACTTTACACTGATTCAATGGACTCGTCCCGAAAGGACGTGGCCTGCTACCTGGATGGAGTACAAGTCAAAATATCAGAGAAGTTCAGGCCTCCACGAAGGATAGTGCTTCCGATGGGACTCACTAGAAACTTCTACCCTCAAACACTGCAAGAAAACTATGACTTTGATCTCGAGCAGAGAACAATTGAGTTTGCCGAGCGCTATCGCAAGGAACAAG…
ContigA661	AGGTACTCTCTGTCGGTTCCTATGTGGGAGACGCCCGATACGCGCTAAGCGCGTCCTGCAGGACTTGTAAACTCCTGTAGCACATCAAAACACGCAAAAAAAAATGTCAGACTATATGATCCATCCGACTCCTGGCCGATCCCCCCCAACTGGGTCACTGCCAATCATCCCAAAACAATCATCATCAGCATTATCGCTTGGCTGCTTCCGGAGGATCCACCCGTCAAACAAGCCACATCATCGCAGTGTTCAAGCCCGTAGCGCCACCGTGTCGACACTTCGACGAAGGCTACGACGGGAGGACCCGGAAATGGCGGTGCGGGAATACACGATCACCGGCTTCAGCGACTTCCTCGAGCGGCGACGCGTCGGCTTCGTCGAGCAGTTGCCGCCGAATCG…
ContigA662	CTGAAAGCGGAGTGGCCTGCTCAGAATCGAGACAAGATGAAGCCACTTGTAGCTGTCGCCACCTTGCTAGCGTTGAGCTGCCTACAGCTCTCGCTTTGCCAGACGGAGCAAGAACACAAGCTCGTCGCCGCAAACAACCAATTTGCTGTCCATCTGCTCAAGGTGCTTCCCAGTCTACCAAACGAGAACGTCTTCTTCTCGCCGTACAGCCTGTCCACCGCACTCGGCATGGCCTTCATGGGCGCGAGGGGAGACACGTTGGAAGAACTGTCTCAAGGTCTTGGATACAAAGCGCTCTCGCTCAGCGAAAGTGACGTCCGAGAGGCTTTCGCTCTCCAAAACAACCGGCTGCAGGCGCACGCCCGGCAAGCAGGCCTTGACGTGGCCAATAGCGCCGCA…
ContigA663	AGCTGAAGAAAATGATGTTTATTATTGACAAAATAACCAGGAATATCCTTTGTAGCATAACTGCTGTGAAACCGCATGGAAGCAGCAGCAAAAGATTAAAAACACGATATGACAATCAAGATTTCTTGCTTGACGAGTTTCGGCAAAATAAAATAGTTTCAAAACTGATAAAATTAGCTCTACGGCTTCGGCAGTGCTGGAACATGTGGGAAGCCTTCCACAGCGGATTTATGAACTTCCCTCGTGAGACCGAGCTGCCATTGCACCTGCAAACAGGAAACAATTATTGCACATTACTCAAATTCTACGTGGACATACAGAGTGTTTTTCATGATGTAGCCACCAAGTTCAATCTCCTCCCAGCTCTTCTTCCCCGTCTTGTGTCCGCTGTTGTAATTA…
ContigA664	TGAATGGATGATGCACCGCCTGCTGTGAATGGATTACGTCCACTGCATCTGTGCCACAGCCCTTTGACGTCGCTTCCACTTGCGCCAAACAGCGCTTCTGCTCCGTCAGAAGGGAGACGTAGCCGTCGTAGCGTAGCATAGGCGAGCACGCGATCTGATGGCGTCCGACACAGCGGGCGATGACAAGGCGTCGGCCGTCGGCGACCTTCTCGAGCCGTCGCTCATGAACATCATCGAGCAGAAGTCCCTCAAGTGGGTCTTCGTCGGCGGCAAGGGAGGTGTCGGCAAGACCACCTGCAGCTGCAGCCTGGCCGTGCAACTGGCGGCGACGCGCGACAGCGTGCTCATCATCTCCACCGACCCGGCGCACAACATATCGGATGCGTTCGACCAGAAGTT…
ContigA665	GTGCCCATATAAAAGCAATACTTAGTTTGATGTTTTGAGCAAATTATAGTGAAAAAGAACAGCTTATTCTATGGACAAGACAACGTGCAGCACTACAGCCACGAGTACCAAAAGCTATTTTTGCTGAACCATTTGCCACTGTGACAAAACAGCCTTAGCAAATACAGGAAACAAAGTAGTATTTGATATCTGTAAAATTTTGGATTGCATAGCTTTTTTGTTTATATTTATTTTGCTTGTTCTGCCGTGCACAGTCTCTTCTTCAATGGATACACTGCCATTGTTTGTGTTGGAGAGGAGTGAGCAATTGCACTTTCTTTTTTCTTAAAGGGACTGTCTACCGTTCAGAAAAGTTTGTCTGATTGTGGTGCAAATGACAAGATTTTTCATCATATCGCC…
ContigA666	TTCAAACACTGGTGCTGAAGAGAGAAGTAGTGCTCCATCATCTCCTGTGAGGAGAAATTCCGAGGACGAAAAATACTCCGATCAGGAGGATGCGAAAGAAGCAAGATCTGAGAAAGACGAAGATGACTCGGACAAGGAAGACTCTGACAAGGACGAGGACAAGGATGACAGTGACAACGAGTCAAAGGTTGGAGAACTAATCGCAAACATCTTTGGCGACAGTGACGATGAATCTGAATTTGAGGGCTTTGGAAATGAAGACCTGGTTAGCACAAAAAAGAAAAAGGATAAGGCAAAAAAAGGAAGAGCAAGGAAAGTGCTGTCTGACAGCGAGGAGGAGGAGGAGGACAATGAGGATAAGGAGGAAGAGAAGGCAGCTGACTCTGACGAGGATGAGGA…
ContigA667	CAGAGACATCGGCGCCCGACCTCTCAGCGTTTCTCCAACTTCCTGCTAAATCGCGCAAAATGGCCGCCGGGCAACTCCACTGGCGGCTGACGATGCTTGTCGAGATGGCCATCTTGTACACGGTTTCCACGGTAGCTGGGGTGGCTGCCCGGAGGGCGACCGACATCCGTCCGACAATCGAGGAAGCCCAACAGCATGCGCAAGAACTGGCCATTATGCTGGCCAAACTGAAGACCACTATCCTTCCTCGACACTGCACTGATCTCCTTGGCGCTGGACAGCGTTCAAGCGGAGTGTACACCGTGTTCCACAAGGGTGCCGGACCTTCGGGACAGAGCGTCTACTGCGATATGGACACTGACGGTGGCGGATGGACGGTTATCCAGAGACGAGGACAGT…
ContigA668	ACATTCACTTGGAAAACCAGCTGGCACGCTCCTATTTCGACCCGCAAGAGGCGTACCCCAGCGGGAGCAGCAAAGAACGGCGGCGGACAGCGATAGCGCAGGCCCTGTCGGGAGAGGTGAGCGTGGTGCCCCCCTCACGTCTCCTGGCATTGCTTGGCCAGGCGCTAAAGTGGCAGCAACACCAGGGTCTTCTGCCTCCTGGGACAACCCTCGACTTGTTCCGTGGCAGAGCCGCCCACAGAGGAGGCCAGCAAGAGGAGGAGCGTTTCCCCACACAGCTGTCGCGCATGATGCGCTTTGGGCCCAAGGCACACGTCGAGTGTACCCGTTTCTCGCCCGATGGGCAGTTTCTGGTCACGGGCTCTGTGGACGGGTTCATAGAGGTCTGGAACTTCACCA…
ContigA669	CGCTTGCGCGGCGAGAGCGAACATGCCTACGCACTGCTGTGTCCCCGTGTGCAAGCAATACAGATACGTTGACAAGTCTGAACAGAAGGTGTCATACCACAGGTTTCCCAGCGACGAGGGACTGAAAAAAAAAAAGGATCGCTGCTATAAAGAGGGACGAAGGGCCACTGTTTAAGATGTCAAAGGCGAAAAAAGTATGCTCACTGCATTTCCTAGAGGCAGACTACTTTGAAAATGTTGCTAGTGGGCATCGCCTTCTCAAAGACTCGGCTGTCCCATCCATTTTCCCATTTCGGAAAAATAAGCCCCCAAGAAAACCACCTCGACGGTGAACGTCCTCACCTATGCCTGCTTCCCAGAAGAAATTCACCAAGATCCACCCACCAGCCGAGACTCCCA…
ContigA670	TATGTGTGTATAGATATACACAGGCTACGCATATACAATCCGTGGCATGAGCTGGTAGGCTCAGGCGCAGATCTTCGCATTGAGAGTAGGGGTCTTTTCTCATCCTCATCTACTTCATCCTCGTCCTTCCAGTGGTTGTCGACGGCTAGTTTGTAGATCCAAACTCCGATAACTGCGCCAAGGTGCGGGCCGACCACCGGCACCCAAAACCAATTGTACGAGCGGAAGGAAAACACTGCGGAGCCCCAGCCACACATGGCCGTGAAGATCCTCGGAGCAAGGTCACGAGCAGGGTTCAGTGGATTGCCGCAGTTATACGAGAAGGCGTACATGCAGGCGGAGACCGTGAGGCCGACGAGGAGAGGCTGCTGGCCGCGGGATACCGCCATGTTACGTCCA…
ContigA671	GTTGCTGTCGTTGTCATCTCAGTCGCGATTTCCTTGTACTGGCATCGCGCAGCAGCTGCGTCGCTAAGATTCGCCCTGCCTACCAAGATGGCTGCAAGAGTAACGAAGGCATTGCGGGCGCTCAAGTCCATTTGTCACTCTCGGGCACTGTCAACCGAGGCAGCTGCTGCTGCATCCAAGGCCAACCACTCTGGATATTACTTCGAGCTGTCGGATGAGCAGAAGGAGTATCAGAACTTGGCACGAAAATTCGCACGTGAAGAGATCCTGCCCAAGGCAGCGCACTATGATCGCACTGGGGAGTTTCCGTGGGACATTGTCAAGAAGGCCTTTGAAGTTGGGTTGATGAACCTCTCCATTCCTGCCAAGTATGGCGGACCTGACTTGAAGAGCTTTGAG…
ContigA672	GCTAGCTGCCCACCACCGGCCGCGCACGCCTGCCTGCCTGCGACACTTGTGCCCTTGAGACGGAGCGGTTCACAGGTGTCTTTTCGGCTTGCCGGTGAATATCAGTCTAGAGGAGAGGAAACATGGACGCGGGCACCTACCAGGAACTGCGAGACATCGCCAACAAACTCCGCATCCTGTGCATTCGTGCCACCAATGCCTCCAACAGCGGCCACCCCACATCATGCTGCTCTATGGCAGAAATCATGTCTGTCCTGTTCTTCAAGACCATGCGCTACCGACTGGATGCCCCTCGTGATCCCTCAAGTGATCGCCTCATCCTCTCCAAGGGCCACGCAGCACCCATCCTGTATGCAGCCTGGTCGGAAGCTGGGCTGTTTCCCGAAAAGGAGCTGCTGA…
ContigA673	GGGGGTAGTTTGAGCACTAAAGTGACTGAACAATTCAGACAAACAACGGACTATTTTCTTTTTGAAAAACGAAGGCGTAGTTTTCGCTCAGACAGGCGTACATTTCTGTACAAGGAGTGGCGAACAACGAACACCTTGACACATACAACTTTCAATAATAAAGACACATAGAAAAATAGAAAGGTATCAAAACATTTCCACTAGGTGGGTGACTTGTATAATCTTAAGCAAGGAGATCAATAAATAACCGGACAAGTGTGTAAAGTAAAACTGGTGTTCTTTTTTGCAAACTTGTGAAGTGTGAAAAGACTGCAAAGGTCGTTAACGCATATTTGTAGTCAATAAAGATGACAAAAATAACTTCCGAGAACATCAATAACATTGCAATGTACAACACAG…
ContigA674	CAGAGGTTGCAGTTAGCTCTAAAGAAGAGATCATGTCCGTGATGAATGGCGGCGAAAGTCTCCGCCACGTGGCCAGCACCGAAGCAAACCAGCGAAGTTCCCGGTCGCACGCGATATTTAGGATGGTGATCGAAAGCAGTCTCAGGGATGGATCAGATGGTGCCGTCTCAGTGGGCCAATTGAACCTGGTGGACCTGGCAGGCTCGGAACGATCGGAGCAGTGTGGGGACAGTGTAGGAGAACGTTTTCGAGAAAGCTCCCGCATCAATGTCTCTCTCTCGTTCCTCACACAAGTAATTTCCAAACTCAGCCGAGGAGAAAGAGGTCACATCAACTTCAGGGACTCCAAACTGACTCGCATTCTTAGAAACTCCCTAGGTGGCAACTCGCACACAGCCA…
ContigA675	GTGCTGCGACTGCTGCTTCTGCTGGCCGCCGGTGCGGCAGCCGATGACCCGCAGGTGTACACCTGCAACGCCACGCAGCTGCTGTCTCCCGAACTGATCGCAGAGATACGCAGCTACGCGCCGGTGGTGCAGAGCATCATCGACTACGTCCTCCAAGGTCCCGAGCGCAACCGCACCTACGAGGAGCTGGCCAAATTCGTGGACCGATTCGGCGCCCGCATATCGGGATCGCGCAACCTGGAGAACGCGATCGACTACATGGTGGAGGTTTTGGGCCGCCAGGAACTGGACCGCGTGTACACGGAGCGCGTGGCCGTGCCGCACTGGGTTCGTGGAAACGAGTCGGCCTGGATAGT
ContigA676	GCAGTGCTTAGAAGGAACCCTTCATACACGTTCCCGAGGCAGCTTCCCCGACAGCCGTAGGCGCCTTACGCAATTCCACAATGTCCGGCCGGGCCCCAGCAGGAAAGGCATCTAAGAACACCAAGGGCAAGTCTCGGTCCTCGAGGGCGGGCCTCCAGTTCCCTGTGGGGCGTATCCACCGGCTGCTGAGCAAAGGGAACTACGCCGACCGAATTGGTGCCGGCGCCCCGGTCTACATGGCCGCTGTTCTCGAATACCTGACGGCCGAGGTTCTCGAGCTGGCGGGTAACGCGGCACGCGACAACCACAAGACGCGCATCACTCCGCGACACTTGCAGCTGGCCGTCCGTAACGACGAGGAGCTGAGCAAGCTTCTGTCGGGCGTCACCATCTCGGAGG…
ContigA677	CAAGGACATAAGCTGCAGGTCCTCACCCGCCCCTCTCCGCCCACACTTAGCCATGGCTTTTTGGTGGGCAATCGTGCTGCTATCGTCGCAAGTGATCCTGATGGACCACCCCGTAGACGCAACTTTCGACTTCAGCTTCCGATGGCTGCGTGACGAGAGCGCCATCTCGACGGAAAACTGGAACGGAACTACGGCCGCGGTGACGACTGGCACAACCGCTTCTCGGACGACGCCCCCAGATGTCGTCACTATTGAGGCTGCGTTGCTCGGGAGGAGTACGCAAATTCCCGTCGACGCGGTCTCCACGGCTGCCCCGACTTCAACTACCTGGACAACTGAAACTACCGACTACAGCACTACGGCGACTACCGAGGCCACAGTGCCGGGCGCCACGCCCGT…
ContigA678	CACGTAATTCGGCTACAGCGAGCTTTCATTCTGGGTCACCAGCGGCACCGGATACCAGCAGCATTGCAGTGAAGCAGCATGTGCGCCTTATGTGGAGCAACAGGTGGCAGTGACTGGGCGGCGACTTTCCGAGGTCGTCGTGCCCTGTTAGTGGACGCCTTGACACACCCTTTTCTTACGGCAACCCGGTGCTGCTTCGTTTGACAGCTCTGCGCAATCAGGTGACATGGGCACTATGGATGGAAAAGCGGCCAGTGGATGACGACAGTTGGAGCTGGGATACAGACTTTGAAGATGATTCTGGATATGAGGTTCCACTTCAGGCTGGAGACTATGAGCCTGTTGGCTGGCCTTCTCAACACATTGCGAAACCTGAGAGACCTGCTGCTACCCTAAGCC…
ContigA679	CGTTCTCTGCTGCGACGCCGTTGGACCGCTCGCCGCTGAAACCGCCTGCCCGCCGTGCGCTCCTGGGAAGTGGTCGTTCTCGGCCGGCCAGCTGCAGCGATTCGTACCTGCGAAACCAAATCGACCAGCGTTTGTAATCATGAGTATCGAGGAGGCCCGGTTCTCGGTGCTGGGCTACGACCAGGTGGTGCGGCTGCAGGAGCTCCTCGAGGAGCCCGTGTCCGTCCAGGGCCGCGGCAACTTTCCGGCGCTCGAGACTCGGCTGCGGGACCTGGTGCAGCGCGTTCGGTCGCAGCTGGACCGCCAGGGCGTGCCCGTGCGGGACGTGCGGTTGAACGGCGGCGCCGCGTCCTACGTGCTGGAGCCGGACACGTCGGCAGAGTACAACGACCTGGACGT…
ContigA680	AAGTACGCGATCATGCGCGTTTACTTTCGCCCAGTTTCTTGAATCCCCGATTATTAGTTAATGACGATGATAAGGTTGTGTTCTCGCGCTGTGCGAGGCGGCATTGCCCACTTTATGACCCAAACTGTGAGGCACCGGCACTTTAAAACCCGAAACCCGTTTAAGAAAGTAAAGCCGCTATCAGTGAAGTTGAAGGAACCGGACGGAAACGGGCTATTGGGAAGCGATAGATCGAGTACTTACGACTTTGACGATGCAGAGGACGACCCAGAAGAGGTCCTGGAGCACGTTGAACATTACTACGATCGTCACATGGAGGAACTCCGGTTGGAACGTCGTAAAGCAAGGTCAGCGATTATACGACGGAAATACTTCAAGGATTTATTTCCGCCGGAAACA…
ContigA681	AAAGCAAGAACAAGCCATTTAATTTTCTTCTTTCGTTCTGTTATTTAATACATCACACGTATCTTGTCAAAGTTGCGGGGTTATGAGTGTGCCTGGGCGCCAGACGTTTCAACAAACTCTGGCTCCCAGGTCTTTTTATTGATATAACGTTCCGCGCACTGGGGCTCGTAGGCAAGGACCGACAAGCCATTGGTCGGCGGCCAATGCCGGAATTCACCGTGAGTTCTGTCGGTGACATTTCGGGGCGGAAAAGGATCGAGACACGTCTGCAACAGCCACCGCTGTGGCTGAAATTGTGTTGCGCAATCGGAGAACCGGGAAGAGAGTCTTCTGCGACGAGACGGCCCCACAGGCTGTTCAGTTCGGGGCGATGAGGTTCTCTCCGAGCAGCACATGCTG…
ContigA683	AGCTGTGAACAGCTGTGTTTCGCGACCTTCGCAGGTGTCGTAATCACCGGCGATGGTTTGTTTTGTTGACTAGTTAGATAGGTGCGGTTAAACGGTAGCCCCGCAGCAGTTAGAAACAGATGGCGCCGAACGCACCTGCGAAGCCGGAAGCAATGTGGGTCTTCGGGTACGGTTCGCTAATGTGGAAAGCTGATTTCCCATACAACCGCAAGCTCGTTGGTTACGTCAAGGGGTACGTGCGTCGGTTTTGGCAGGCCAGCGAAGACCACCGCGGCGTGCCCGGCAAGCCTGGACGTGTGGTGACATTGGTGCCTTCGACTGACCAAAACGACTGCGTTTGGGGCGTCGCTTACGAAATCCCGGAGGGCGAGAAAGATGACGTCATCGGCCGCCTAGACT…
ContigA684	GGCAAATCGGGGCTAACTAGAAGTGGATTACTCTGCCTGATAATTGTGAAAGACTCGGATGCAAAACAGATCCAGCGCCATGAAGAAAAAGGTGCTGCTCATGGGCAAGAGTGGTTCGGGGAAAACAAGCATGAGGTCGATCATATTTGCCAACTACATTGCACGGGACACACGGAGGCTGGGTGCCACAATTGATGTCGAGCACTCGCATGTGCGCTTTCTGGGAAACCTGGTGCTGAACTTATGGGACTGTGGCGGCCAGGAAGCCTTCATGGAAAACTACTTTGCCAGCCAGAAGGACACCATCTTCCGGAATGTTGAGGTTCTCATATATGTCTTCGACGTGGAGTCAAGAGAGCTGGAAAAGGACCTTCACTACTATCAATCATGCTTAGAGGC…
ContigA685	ATCAGGTCTCACAATGTCTGCGAGCAAGCCAGCGTACAAAATCGCTGACATCGGCCTGGCTGAATTTGGTCGCAAGGAGATCATCTTAGCTGAAAATGAAATGCCTGGGCTTATGGCGCTACGTCGCAAATATGGACCGACGAAGCCATTGAAGGGTGCCCGAATTGCTGGTTGTCTACATATGACCATTCAGACTGCTGTTCTCATTGAAACATTGCTTGAACTTGGAGCTGAGGTTCAGTGGTCAAGCTGCAACATATTTTCCACACAAGATCATGCTGCTGCAGCCATGGCCAAGCGTGGTGTTGCGGTTTATGCATGGAAAGGAGAAACGGAGGAGGAATACATTTGGTGCATTGAGCAGACTTTAGTTTTCCCAGATGGCAAGCCACTCAACAT…
ContigA686	GGCCTGCGCACAGACGGGATCTGGAAAGACGGCGGCATTCATGCTTCCCATTCTGCACTCACTACTGAGTGACAGTAGCCTCGAGAACCCGGCGCACCAACCTGTACAGACTCCGATGGCGGTCGTCCTATCGCCGACGCGCGAGTTGGCCATCCAGATTGCCCAGGATGCGCACAAGTACGCCTACGACTCGATCCTCAAGACTGTGCTTGTGTACGGAGGGACTTCAGTGCAGCACCAGCTAGCCGTGCTGTCCCGAGGCTGCCACATTCTGGTGGCCACCACTGGTCGCCTCAAGGACTTCGTAGAAAAGGGCAAGATTTCCTTCGAGAAGCTGCGCTTCCTGGTGTTGGACGAGGCCGACCGGATGTTAGACATGGGCTTCGAGCCGGACGTGCG…
ContigA687	CGTGGAGAGCGTCCACTACGACTTCCATCTCCTTCCCAGCGGGCTGACCAACACAAAATGCACGGCCGTCGTCGGCAACGGAGTGGTCATCAACGTTCCGCAGCTCTTCGAAGAGATCAAGGCGAACGAAGAGAAGGGGTTCCAGATCTCGTCTCGGCTACTAATATCGGACCGATCTCATATAGTTTTTGATTTCCACCAGGCCGTTGATGGGCTCCAAGAAATCGAAAAGGGTGCCAAAAGTCTTGGTACGACGAAAAAAGGCATTGGTCCAACCTATGCATGCAAGGCTTCGAGAACAGGGCTGAGGATGGCAGATCTAGTTGGTGACTTTGCAGTATTTGAACAGAGGTTTCGGAGTCTAGTGTCTACGTACCAGCGGCTATTTCCTGCCCTCAA…
ContigA689	CGTATGCATCCATGAAGCTGATCGCTTGGCTGCCGGTTTTTTATTTTGCGACATTTCCGTGCGACTGTGACCGTTGCCGCTTATGCTTTCCACGACATCATCAGCCCGAATGGCCGCTGCATCGGCCTGAGGAATCGGCGCAGCCGCATCTTGTGGCCACGACGAACCAACCGCCGACGACGCTTGGCTAGCTTCGCCGCCCGCCCTGCTTGTAAACATGGCGGACGTCTCTGTCAAACGAGTGGAGGGCGAGGAGGATGCTGCAGGTGAAGACACTGCAGATGCCATAGCGGCAGCTGACCTGCAGACCACGCCAGCGCAGGCAGCCGGGCGCCGCACGCGCAAACCCGTCCAGCCCTTGGGGGGTGTGGTGACGCGGAGGACCTCAGCTCGACAGGT…
ContigA690	CAGCTGCGAAGTTAACCGCGTTTGTGGACAAGCTCGGCACTTGTGCCAAGTGTTTGCGCCTGCCAAGACTGAGTTCCCACAGCGTGCGGTGGCATCATGCTTCGTCGTTTGCTCTCCGGCAGGACAGGAGACTGCACCCCCTTGGTGGTTGCCAAGCGAGCTGCTGCAGATGCAGGCATGGTGCCTGTCGGACATTCATGAGGGCGGCCCCCTGGTCTCAGGCGCCCCTCGTTCAGCAGCCAGGCAGCCTGCCTGAGACCAGCACAGACCCATTCGAGCTGTCCAAGCAGGACCTGGCCGACATCTACGATGCCATTAAAAAGGAGCTGTGGGTGTCAAAGCCTCAGCTCAATGAAATTGCCAGCTACTACTTTGATGGCCAAGGAAAAGCATTTCGCC…
ContigA691	CAAACACTGCCCATCAGAGCGGCGGGCATCCTGCGAAATCGGCGCATGTGAAACAGACTCGCGTCCACGCGTCCTGCTGCCACTCATTGCGGCCACAGTACTTGCCCTCCAGCATAAACGACATTTCTCAATGCCCAGTCGCTCCTGTGTGTCGCGAAGGACAGAAACTGGTGTACGGCGTCGCCAAGAACGAGGCTGCTCAGGTGTCGTGCGAACTGGAGGCCGATCCCCCGGACGTGTCCTTCCAGTGGCGTTTCAACAGCACCTTCGAGGGAGAGCGGCACCTGTCCGCTATGCCGGTCGATAAAGGCCTCCGTAGCGTGGCCACTCACGTTCCTCGCAGCCGAACCGACTACGGCATGCTGTACTGCTGGGGAAAGAACAGCGTCGGCACGCAGG…
ContigA692	GTCAGCGTTGTTGTGCAAAGTGCCCCGAGGGCTCACAGCAGCATGTGCAATCACGAAAACTGTCACACGAGGCACCATACCTGTGCTACAGAGGCTGTCTCATTCGGCAGTCAGTCATCCGACACAGCTTCAGCAAGAAGACCCAGAAATGTGGGAGCTACTCAAGGAAGAGAAACAGCGCCAAGTCTCTGGCCTAGAGCTTATTGCATCTGAAAACTTTGCTAGTCAATCTGTCCTCGAAGCACTGGGATCTTGTCTGAATAATAAGTACTCGGAGGGATATCCTGGCGTAAGGTACTATGGTGGCACAGAAGTGGTGGACAAAATCGAACTTCTCTGTCAGAAGAGGGCCCTCGAGGCGTTCAGTTTAGACCCAAGCAAATGGGGCGTCAACGTCCA…
ContigA693	GCAAAATTTTGGAGCACTTTCAAGCAAGTTTTCGAGTAACAGCTCCTGTTCGGGCTCCCACAGTGTATGATAGCCCGATATCGTTTTGGTTTAAACATATCCGACTTTTGGTAAAGGCCCGAAATGTCGATATTTACGCCCACCAACCAGATACGGTTGACTAACGTCGCCGTGGTTCGCATGAAGAAGGGTGGTAAGCGCTTCGAAATTGCCTGCTACAAGAACAAGGTCGTGGCTTGGAGGAACGGCGTGGAGAAAGACATCGACGAAGTTCTCCAGATGCACACTGTGTACACGAACGTCTCCAAGGGCCAAGCAGCCAAGAAAGAGGATCTAATCAAGTGCTTTGGTACAGACGACCAGACCAAGATTTGTAAAGAGATCCTGACCAAGGGCGAG…
ContigA694	GTTGCCATGGTCGCTTGTTTATTTTTGCTACTTGTACAGGTTGTAGTCGTAGTCGGTCTTCGCCAAGATAGTCTTGCAGCTGACCTTTTCGTTGCCTGCTCCGGCCATCTTGAAGACATTCGGCTGCACGTACTCCACGTCCGTGTTGCGGCAGATGAGAGTTGCCAGCGTCACCTTCGCGATGTCCTTGACTTGTTCTTTGCTGAAGGCTCCCGGGTGGTAGAGGTTCTCGAACCAAAAGCGGTCAGCGTACTTGATCCGGTAGTACTCCTCTCCCAAGATGCACAGCGTGGTGGGCCCGTAAAAGGATCCGTGCACGGGTGTCTCCAGCGCCAGGCCGGCGATCAAGTCCAGGTCCTCGAAGTAGTTCCCGTAAACGGCCTTCAGCCTGTTCACGGC…
ContigA695	GGAGCTACCTGGCGTGCTGTCAATTCCACCTGGGTCTGTACCGCGAGGCCGAGGCGTCTGTGCTGAAGGGCCCCAAGAACCAGCTGCAGAGCAGGCTGCTCTTCCACCTGGCCCACAAGGCCGGAGACGAGAAGCGCCTCATGGCGCTGCACCAGAGCCTGCAGGACATACTCGAGGACCAGCTATCGCTGGCATCTATTCACTACCTCAGAGCGCACTACCAGGAGGCGATAGACATCTACAAGCGAATTCTCCTCGAAAACAGGGACTTCCTGGCGCTGAACGTGTACGTTGCCCTGTGCTACTACAAGCTCGATTACTACGACGTCTCGCAGGCGGAGCTGAAAAGCCTGCGAGAACGGGCGTCGCCAACCTTCACGTACGCCCAAGACCTCATCA…
ContigA696	CCCGCGGTTGCAGTGGGACTGCGATGTGATTGTCGCCTGGAGCAACTTGTGGGCATCAACAGCGGGGAACGCATTCTTCTCACGCGTCCCACTCGGAGTATTTTCTTGGATGTGAGAGATCAGTCCTGGTGGCAGATCTGGTGTCAGGACAGGAGTAGTAGCCTTCTGAGAAATGGCGCAATCAAGCTCATCTAGTCTGGCAGGTTCCAAACCTGGGGACCCCTCAGCAGCTGCCAAACTGAAGCCCAATTACTCCCTGAAGTTTACCCTTGCTGGCCACACCAAAGCTGTCTCGTCGGTCAAGTTCAGCCCCAATGGAGAGTGGCTTGCCAGTTCTTCGGCTGACAAACTGATCAAGATTTGGGGTGCCTATGACGGAAAGTTTGAGAAGACCATCTC…
ContigA697	CGTGGACAGTAGGCCAGAAGCGACGATTTTACTCGGAAAGAAATCGCCTCTCGCAAATTCGTTTTCTTCGTACAGCCATGGACCGCCTCTGCACGTGCGACATCTGCGACGACTGTCTGAAGAGACTTCGCGAAGCTGGCGGTAACAAAGGATCTTCCTGCAGTAGCCTGACGACGGAGACGACGGATATTACACCGTCCGGTGAAAGTAAGAGGCCGGATTCCACCTCGAACAAGGAGCCCAGCGATACCGATGCGGTGGCTGCCACGCAACTTCACCTGTCGTCTTCTGGCACGCTTTCCTCCTCGAGTATGCCTGATATCTCGGCCGACGAGTCGCTGAGCGAGAGCGCCAAGACCACGGCGCTAGCGGAATCCCCGTCCCGCGGTCCATCCTCGC…
ContigA698	CCAGTGCAGCAGGGAGCGGCACGGCAACTCGGTGGCGGCGCCGGAGGGCTCAGCGCTCTTTGCATGTTGCGCTAAAGCCTTGCGATCTCATTCTAATCACGCGTTTCCGTTTCATTTCTAAGGCACGAAAGACCGGCACTGTCAAATACAGCGTGCTCGAGCGACTCAACGACTCCGGAGTCGGTGGCTGTGGGAAGTAAACACTACCGCCGGTGACTAGACGCTACGTGGTTTCGAAAAACGCAATTTTGCCGGCAATGGAGAGAGCTGCAGGCAAGATGCCCTCGCAACCACGGTCCTGCAAGGAATGCTGCATGCAGTTCACGGGCCCGGTGCCTTACCTGGACCACATGCAAAGCGCCAAGCACAAGAAGAAAATGGCAACCCTGAATCAGACTG…
ContigA699	TAGTTGCGTTTGGTTTCCGTTCGATCTGAGGCAGTCGCCAAAATAGCTGTCGTCAAAGACGTTCCAGCTCTTCTCAGCGGCCTGCCGAAACATGCAGAGCCATCGGCGTTGAACGGCCGAAGACATCTCGGAGTTTGTGCGAAGCCGACCGGCCGCCGCTGCCACCAACAGCACAAAGGAGGACCACGTTGTTGTCGCTCTGCGAGCAAGAGGTCATGGCTAAATGCGAGGGCAACGAGGCTGTCGGCCCGGACGCCGGTGCCGTTGTGGCCGCTGCCCCCAAAAGCAAGAGCGGTGGCAAGCGCCGCAATGGAAATGGCCAGTGGAGTCCCCGCAACACTCTGTTGGTGCGGGACTTCCTCGTGCCCTGCCTGGACAACGGATTCTACGGGGAGGACC…
ContigA700	GCGTTGAGTTGTCACAGTTGCCGCATGCGGCACTTTGATGTTTCGCTCGTTCTCCTTTGTGTTGTAATATTGTAGCCTCGTCCACGCGCAAAACCGATTTTTTCACGATTTCTTCTATGAGTCTTTCTCTGTCAATTCGTGGCGCCCTCAACCGCAAGTCGTGTTGTTGTTGTTGATACGAAGCGATGTTAGAGCTGCGAGGGGCGTTTACATTCGCCGGGAGATTTGCGGCTGGGATCAGTTGATGTTTTTTAACGAAATATAGGTCGTCTTAATAAAGTTTAAACCACCATCTTCCCGTTCATCTGTTGTGTACCATGGATTCAGCACTCATGCAGACTAAAGGCGACCAAGAGGACAAGATGCAAGAAATAAGTGAGCTGCTTGTTGCAGCCGGTT…
ContigA701	GGGCAGACGGCGACAGCATGGGAGGAACCTTCTTGCGAAGCCTTGGGCCGGCCGACCCGGCGGCGCTGCGCTTGTTGCTGCCACCCGCGCTGCCATTTTTGGCGGTCTCACGCTCTCCACTGCTCGACGGCGATGCCCTGCTGCTGCCACCCTGGGATGGAGAGGGCCGCTTGGCCTTTGGCCTCTTCTCGCCATGGCGACTGCTGCCCACTAGGTTTTCGTAGATACTACTGAAGCTGGGAGTTGGGTTGGTGCTGGACAGTGATGATGGCGGGGGAGAGAGCGGTTCTGTCTTGGCCTGCAGCAGAGGCACAGGTAGCTGTTGCTGTGGCGACTGCTGCTGCTGTTGAGCTGGCTGTGACTGCTGCTGTTGAGCAGCTGCTGCTTGCTGGGCAGCTG…
ContigA702	AAAAAGCACTTCTCACATAGAAGTTTATTCCACAGAGTACAAAAAATGAGAACAGGAGCATAAGAAAGGTCAAAAACAAAAACCCCAATGGCCATTCTAGTTACATGACAATTGAATGCGAGATGGCGCAGAGAGTATGATCTGTACAATAAAACTGTGCGAATAGGTAATGAACAAGACGATGGCCTAACTATTGTGTTGCCTCAAGAAAAAAACAAATGTTACTGGACAATCAGAATAATTGTGAGCATTAAGAAAAAATATTTATGACAGGTTAGATGTGAATTTAATGTGCACGTGTAGTGTTACACAATAATACTTTGTCTGCACAGAGACACCGTCGAAAGAAGCCACTTGCCCTTCCAGAGCAGCATGTCGGAATGTGTCTGCCGCTGTGTT…
ContigA703	CGGCTGCTTTTGCGAGACATGTGTCTGCTAGCGCGATACTAAGTTCAATTTCAAAGTCATGTATCCTATCTTTCAAAGCTCAAAACGTGCGACATTTGTACGGCTCGGCAGTGCTGGGTTTGGACAAGTACTTGGAACAGCGGGAGAAAATGAAGCATCAGTTTGGCGATGCTAAAGAAAAGTTTTTCCAGCGAATAAGCCAGTACTTCAACACCGACACTCCTGGGATGGTGTTTACGGAAGATCTCAAGCATGTCGCCTACTTATGCGAAGATAAGGAATCTGACATTGAATTGGTGGTCAAGATGATGAAGAGGTTCAACCAGCAGAATAAGGAACTGCGTTTTGGGACATTCGTCTTTGGACCCGTGGTTCTCCGTCTGTTTTACCACTTGAAAA…
ContigA704	GTCAAGTAGCACAGGGCAACAGGCGTCTACATCATTTACAAGAAAACAAGTTCGACCAGTGGTGGTAAAGGGCTTGTTCCGTTTAGTGTTAAATGACATTCCCATACAAAAGAGGCTCCGGAATGGTCGCGAAACGACCGTCTTGTGGAAGTCGTGCTACAAACCAGTGCTCTAATTCGCACCAGTGTGAAACTCGAGAAGCTTTCGGCGCTCAATACACGAGCTCACATAGTTCAAGAGAGACTGAACACGACACATCGCTTCGAGTGCTTCAGTCATCGCCAGCGTCTTCGAGGGGCTTATTTGTAACCGAGGAGCACTACGTCAGTGACGGTGTTGTAGCACCGATTCCCTCACCAACCTCTTCAGTGCAAACATGGTCAACGACGCCACCAGAAT…
ContigA705	GTTGAGGTGTGCCCCCAGGACGATGAAGAGGAAGAGTCAGGTTACACTTTACAGGATATTGATGCAGTGCTGAATGCTCCACCAGGTGGTTACCTGGTGGCATCCACACCAGGCGTAATCGGTGCACAGGAGGTGTATCGTGACCCTCGACAGCGAATCGAACGTCAGCGAGCTCTGCAGCAGCCAAGCCGGCCGCCCGGACCGGAGAAGCTCACCTTCCGTGAGAAGATGCGCATGTTTGCTCGCGAGACGGGCGAAGAGCACACACCACGAGACAAGATGAAGATCTCTCGTGCACAACGGGAAATCGAGACCAGCCTTAACGGTGTTCCTACACCCAACCGTTGAGACTTGTACCAAGACAACCAAGCAAAATCAAATGCCACTGTAATGCAATTA…
ContigA706	CGCCGACTACAGATCAGCAGATCCCGGTGTGGTTGTGACGCGCTGACCGGAGATGGCGGCGTCGCTAACGGCGAAGAACGGCTTTTCCGGCAGCTTCGGCGGAAGTGGAGCCAGCAACGCCTCGGCCAAGGGAACGGCGTTCGTCAACAGGGCGTTCGAATCTTGCGAGCGCTCCGCTAACGACGGCACCGATGTCGCCAGGACGGTGTACCCCAGCTACGGCTCGGCGTTATGGAAGGACGACTCCGACAACGCCAAATCGAAGGGCCAAGCGGAGGCACCGACCGGTTGCTGGGAAAAGCTCAGGCGCGACGCCTGGCTACTGCCTCTGGTGCACAGCGAGTTCTGGATTTCAGCTGCCTTCTCTCTCATTCAGCCCTTCTATCCGATTCTGGCTTC…
ContigA707	AGTAACAAAGTTAAATTTATTACAGCCACACTTCAATGCCACAGTCACTTAACATTCGGCAGCCTGCACCCCAATTTCTAAAACAAGCATGCTATTACACACATGCCTGGCTACGAGTAGGGCTGCAAGCTTCTTGGCAACACACTAAATCCATCAAAAAGTGCCTTTTGCCTGCCCTGAATGGCACAAAACTGTGAAATGCAGCAGGATTAAAACCACTTATGGACGATCTGCACAAGTCATTGTTCACCTCCCAGCGACTACCTGTGTTCAACGCAGGCTGGCTCTTGCCTCTGGCAACAAGGCCTTGAAAAAACAAACAATTGTCGCAAGCACTGAAAAATGGCCATCTTTAGCGCTCCTGCTTGTATATAAAGTGCCCTCACAATCGGAATGATC…
ContigA708	GGACACTGTAGTAGCTGTTAAAAGGTTACATGTGAAAGAAAAAGATGGCAACATACTACAGCAGCAGAGCTTCAAGCAGGCGCTGACCGAGATGAATGTGCTACAAAGCTGCCGCATCGACAACATTCTACCCCTCTATGGCGTCTCTCATGATGGACCAGAACCCTGCATTGTCTACCAGTTTATGCCAAACGGCTCTCTTGAAGACAGGCTTCGTTGCAAGCACAATACGCCAAGTCTAAACTGGACGCAGCGAGCAACAGTTGCCAAGGGTGTCGCACGTGGTCTCTATTTTCTCCACACTAATCTAATTGATGGCAAGCCCCTCATTCACGGTGATATAAAAAGTGCAAACATTCTTCTTGACGCCAACTTGGAGCCGAAAATAGGAGACTTTGG…
ContigA709	GGCGCCAACACAATTTGTCTTAGCCCCAATTCATCTTCAGGCAAGATGTCAGCCTTCGAATACACACTGTCTGGTTTCGGCGACTTCTTGGAGCGCCGACAAGTCACCTTCACAGACGCACTGCCAAGTCATCGAGTATGCGGCACTTGCGGCATCGTGCCATCCCGCACGCTAATGGCGTCCTGCGGTCAAGTTTTGTGCGAACCTTGTAGAGCGCAGATAAAAGACGAAGAACGCTGTCCTTTCGACAACGAAGATTGCCTCGAACAGGACGTCATACCACTGAGTTTTACCTCATGTGAGCTCAATCAGCTGACAGTTCTCTGCCCCAACAGCTGCGGCTTCACCTGTAAAGTGTCCGAGCTAAAGGAGCACCTCGTGAACTGTTGCTCCGACCGA…
ContigA710	AACTGAAGGAAATGACGTTTATTAATGACAAAATTACCGGAACATCCTTTGTATCATAACTGCTGTGAAACCGCATGCGAGCAGCAGCAAAATATTAAAAACAAGATATTACAATCAAAATTTCTTGCTTGACGAGTTTGGCAAAATAAAATAGATTCAGAACTGATAGAAGTAGCTCTACTGCTTCGGCAGTGCTGCAACATGTGGGAAGCCTTCCACGGCAGGTTTATGAACTTCCCTCGTGAGACCGAGCTGCATTTTCCAACAAGAAATAATTATTGGACGTTACTCAAATTCCACGTGCACATACAGAGTGTTTTTTATGATGTAGCCACCAAGTTCAATGTCCTCCCAGCTCTTCTTCCCCGTTTTGTATCCGCTGTTGTAATTATTAGGGCG…
ContigA711	CCTATGGAATAGGTCGTCTCTGCTTTTGACAATGAAACTAACGAAAAAGTAGCCATCAAGAAGATTTCTCCCTTCGAACATCAAACCTATTGCCAGAGGACATTGCGGGAAATCAAAATACTGACGCGGTTTAAACATGAAAATATCATAGACATCAGGGACATCATTCGGGCACCCACAATCGAACAAATGAAGGATGTCTATATCGTTCAGTGCCTGATGGAGACTGACCTGTACAAACTGCTGAAGACGCAGAAGCTGAGCAACGACCACATCTGCTATTTCCTCTACCAGATATTGCGTGGCCTCAAGTACATCCACTCCGCCAATGTGCTGCATCGAGACCTCAAACCCAGCAATCTGCTTCTCAACACAACGTGCGACCTCAAGATCTGCGAC…
MPOA001TR	TTGACAAAGTGCTTAGTAAATTTGGCACTCTGAGCGAACACACGCAAACCACGCTGAGTGACTTGATAGCCCAGGGACAAGAAATGTACCGAGAGCTCGGCGAAGTACCTGCCGACGCTGACGTGACGACTTCGCATGGCATAGCCCTCACGCAGTGCGCTCAGAAAATGAAGGACCTGAGCAGTTCGCTTGCGACAGAGCACCGAGATTTGCACGGAACCGTGTCTAAAGTTGGCAAAGCCATAGACAAGAACTTCGTGCCCGACTTCTGGGCCACAAGCAACGAGGATGTGTTCGATCGGAGTGACAAGAAGAAGGCGCTCAACCAGGTGATCGTGGAGCACCTGCTGCGCCAGGGCATGCTGGACATCGCCGAAGAACTGTCGCGCGAGGCACGTC…
MPOA001TF	AATGTTTGTTTGCAAAACATAATAATTCTCAATGTGAATGCGAGCAGAAAGAGGTCTGCATCAAAATGCAAATAAATCTTTGATCAAGGACTTGTTCAGTCAAGTCAAACATACCAACACTGCGGCTTTGCACGATTTATAACTTTCATGCCATCTCACATATTACAGTTCATCACGCCAGAATATTTATCGGGCAGCCATGCATCAATCATCAGTATCGCGAGGAGTTGGTCGATTTCACAGTTTACTGTACACTCAGAAATGAATAAGCCGGGCATCGGAAGGGTTCTGCTCCACCGGGCAGTAGGGACACTTGAGCTTGCTGCCACTGGCCAGCTTGTGAAGGGCGTCCCGCGAAATGACGTGTCC
MPOA003TF	ATGGGAAATAAACTTTGTTTATTGTAACAGCCCCATCTACCAAGATGAATATCGATGTTTTCATCCCGTCCTCCCATTTTTGATCAGTATCTCTCTCAAGAAATGTGGGTGGTACATGTTCCCCCTACCTCATCAAACTAAAACAGAGCACAGCGTAATAATGCCAGCAGCTTATCCATAATTTTTGGCTGGCACACATCGTACACAATGTACACGAGATGAAGACAACAGGTCAAGTTAGTTACACAATGCTAGAATTTTCATTGCACATGTGATCTTCACCAGAGTTGCCAGTTCTGATTATAAGAAATGGTTTTGGATTTTTACTTTTCACCAAGCCACTAGAAACATTTTCCAGTTGCTTGCCACATTCAACGAGCTTTATCACTGTGGACTTCT…
MPOA003TR	CTGATGAGAAGGTGCTGAAGTATGCCAATAAGGACCTGCCATGTCGAGTAGCCATCAAAGAAAGGTCAACCCTCAAAATCACAGTGAAGGTCTTTCTAAGCGACTTTGATGCAGCAGCCTTGGAATCTGCTACACGCAAAGTGCTGGAGGAGCTTGGTGTGTCAGAGCTGGACTCACTCATTGTGGCTTTCCCGCCAAGTGCAAAGTCCAGCACTGAAAAGGTGCGCCCTCTATGGGCTGCCGCGGAGCAGATCTACCGCGAGGGCCTGGCGCTCTCGGTCGGGGTTAGTGACCTGGACACAGCACAGCTGCGAGATCTTCACTCATGGGCTGAGGTCGCGGCGTCGAGTCCCGGCTGCAGCGGCTGCATTTTCAATGGAGGCAAAAATGCTGTAAGGT…
MPOA004TR	AGTTGCAGCAGAAGCGGGAACGCAAGCAACAGGCGCACGAGGGTGGCGCAGCCCCTAGGTCGCAGCCAGCGGCACAAGTAGCTCCGGCTCAAGAAGAAAAACGTTCTTTGGGTGACGTGATACGTATCAACGCCGAAGGAGATGCCGGGCAGCGATCCAGCCGGGTATTTCGTTACTGCCTGCAGTTTCGTAGAGAGACTCCGCAGGAACTCGAAAAACGCAAGAGAAGAGCACGGGAGCCATACACTCCTCTGGATGAGTCAGCTTTGGAAGTGAGCCCAGAGCAGTTCTTTTTACCTGGTTCTGCATTGGATATGCCTAAGAGGCCACCATGGAATCGATCTATGAGTAAAGAAGCATTAGAAGCTAGAGAGGCCCAGTATTTTCGAGAGTACTTGG…
MPOA004TF	AAGAAACAGTGTTCGTCCATCAAGGGCCATGCGCAAAAGGGTGTTAGCTGCACGGTAGGCGTCAGGGCGTCCTGCTTTTGCTGTCAAAAAACCTCTTTCCACAGCCCAGGCTTCCCAAAAATCAAAAGCTGACCAAGGCTTCTGAGTGTCCCCAGCCCCATCAAGTGGTGGAAGCTTCAGGATGCCTGGCAAATCCAATCGTTCTGCTAGGTATTGAATGGCTGAATAAGGCTCTCTAAGCTGAGCTATTGGGAAGCAGCCAGTGAGCACC
MPOA006TF	AAATATTAACATTTTATTAAAGCTTCGATTCCCATTTTGGAAAAAAATGTGTCACTTCAGTGACAATATACCTAAAGGAAAAGGCATGCTCTGCATTCACAGTGTGTGGTCTCAATTAAATTAAGTCTAGCAAGTCACTTTGCTTTTTCGAAAAAGGAAGTCACTTTTCCTTCAATGAGCTCTAGAACAAAACAAGGATTAGGACAGTCCGGTTAGTTTTCTGATGTAAAAGTATAACTGTGAAGGTTTGTGAATTCCAACTAGAGGTTCCTGAAGGTACTCCGCGTCGCGGCTTTCAAATGGTTCCGCCTGCAAGACCATCTCCGACGCGAGCTGTTTTCCGATCCTCCCCATGTGAAGCTTGCATGCTGCTACGTACTGCTTGTTTTCGCACAGCTG…
MPOA006TR	AGCGCGTTGCAACTGGTTGCATTGTCGCCTTTGTCACGCCGCTGTGCGCGAATCGGCGCGGGAAGACGAACGTCGCAACGTGGTCTTAACGGCCTCACGGACGACATGCACCACATTTATGCGAGTATGCCGTGCAGGTGCGATGCAGCAGGGCGAGAAAGCCAGAAGTAAGCCGTCAGCGCCCATGCCAGGTTTCCGAAAATGGTGTTTTACCTCGCATATCCAGATGGTAATGTTGATCTGGAACTCCTGTGCAACTTATGCCACCTTAGGCTGGCCATTATGATGAAGATTGCCCGGTGTGAGGGTAACATTGATACTGTCCGCAGTGTTCTCGAGCAAGAGGACACTTGCCACGAGTGCCTCGTCGAAGGGAGTCGGCAGGACAGCGTTTCTCAC…
MPOA008TR	CATGCGCACCCGTATCGCCAAGTGCCAGCCCGGGGCATCCGATAACGGCGGCTGTCAACGATGTTCGAGATCACTGACTTTCAGAAAATTGGCGTCGGCCTTGCTGGCTTCGGCGTCGCGTTCCTGTTCCTCGGAGTCCTGTTGCTGTTTGACAAGGGTCTCCTTGCATTAGGAAACATTCTGTTCCTGAGCGGCCTGGCATTCGTCATTGGCCTGGAACGCACCTTTCGGTTCTTCTTTCAAAGGCACAAGATCCGTGGCACGCTTGCTTTTTTTGGTGGCATTGCCATTGTCATCGTTGGTTTCCCCCTCATCGGAATCATTGTTGAGACCTATGGGTTCATCCTACTCTTCAGCGGGTTCTTCCCAGTTGTCATAAACTTCCTCCGTAGAATACCC…
MPOA010TF	CAACAATGTCCCACAAATTTAATGCTGAAAACAAGTAATATGCGATTCTCCCTGCATTGTCTTGAAAGCTTCTGACAACATGCTAAATGTGACTTTGTACCA
MPOA010TR	CTGAACGTGGTGCCACGCACTACGATTGCTACGATGTGTAGACTGTAAAAGAAACTCTAGTAACAAGCATACGCCAGGACCTGACAGTTTATTACATGGTGTGTAGAGGCAATCAATCGCCACCATGGGGACTGACCGCGTGTTACAGCAGTGCCTAGTAGTTCTTTTGATAAATTGCCCCCCGCTGCTCTCAATTCACCAGTCGGAACGTTACTGCAGTGCGTTCCCTCTTGTCGTGAACACTTGGGGGTTCTCCAACGCCACACTGCGAGCATGGGAGCTGCTCACGATTATGAATGGGACAGCGCTGGATGCCGTGGAGCAGGGCTGCTCGCAGTGCGAGAAGGATCAGTGCGATGGCACGGTTGGCTATGGGGGCAGCCCGGATGAAGATGGCGA…
MPOA011TR	AGAGCAGCGTACGGCCTAGTGAGTCTTTCTTGTTATGCGTTCTTCGTTTCGCAATCCAGTATCCTAAGCCTGTACCGAACTATCGGGACTTAATCAGTTCTTTAGCGAGAAGACGACATGATCGACTTTCAGGCCGTGGTTATGGCCGCAGGCCGCGGCTCCCGGCTCACTGAGCTCTTGACCGCCGATTGCTTGAAGTACCAGCTTCCCGTTGCAAACTTACCCATGATTTACTACCCATTGCGCGCCCTCAAGAACGCCGGTTTCACCGAGGCCATCGTCATCCTGCCGTCGTCGGCGCGCGGTCGCGTCGATGACTCGCTGGCCGACCGGGTTGGACTTCGACTCGACTACGAGTTCGTCGCCGCTGCCGCCGCGGAAGACGACCTGGGCACGCTG…
MPOA011TF	TCTCGCCAAACTCTACTTTGTCGGCGACGATGTTGTCAAAACGACCAGGGGAGATGTGTGGAAAGATTTCCTTGCTCAATTGATAAGCCTGTCGATTTGCCTCCATATATCCAGCGACTGTATTTGTTCTCACTAAAAATGATCCTTCAGCGACATACGCATAGCAGCGTATTGGATTCTTCTGTGTGCCTGTGTCGCCCAGGTTAAGGGCATCCCCTATATCCAGACC
MPOA013TF	GACACCAAAACTGTTACTGTATTATCAATGTTTCTGTGTTCATTCATTAGCATGTTCACTTCGACACGCCAGACTGAGGTGACCACCCGGTAGTTTGCATGCTCGGTAGTCAACTCTCCGGCTCTTCCATTAGCTTCTGGATGATAAGGGAAATCTTCCTGGCCTTGACTTGAACAGGGTCGGATGACTTCGGCTGCAAGTCTTGAAGCTGTGCCAGCAGTGGCGCCCCCTGGCTTGCCAGATTGACATGGCCCTTTCTCAGCAAAGCTTCGATCAACACCAGAGCCCTCATCTGTGTGCTCTGTTGCGGTGCGAAAATTTTCGCAGCCAGGAGCTGCACAACCTTGTCCACGTTGAGCACAGTGCACCTCTCGCGGGCTTCATCCAGTTCCTGTCGTG…
MPOA013TR	ATCCAGGAAAAGCAAGCAAAATGAAAGGAGCGCTCAAAGAGGACCTGAGTTTTCTCAAAAAGGTACCGCTGTTGGCTGAAGCAACGTCCAACCTTGATGGCCCTATTCCTGGCTACTTGTACAAGGAAATCAGCTCCATGACAGTGGAGAACAATGGTCAGTATGCCGAGCAAGTCGTGGATTACCTTCTGGGTGCCTTGATGGAAGGATCATCGCCAACAAAAGTGAAGTGCCTGAGAGTCCTGCATTATGTCCTGGCTAATGGTCACCCCACTGTACGTTCCATCCTAGCCAGAAAAGACGCCACCATTCGATCGGTTGCAAATGTGTCCGGTGGCGGTTCGGAGAACCAGTGCCTCCGCTTGCTTGCGAAGGACTTGCTGCATGCGGTTCATGATG…
MPOA015TF	ACGACCTTTGTTTCAGTTTACCCGGAACGTTTGCGGAACGAAAAAGACCGCCACAGTTTTTCGAAAGCATTTGGTGAAGGAGGATGGTCACGTGAAGACTCGGTCTTTTCTGATGACGCTTCGGCCTCTTGCGAAGACGACGACTTTGCGAATTCTTGAGACTTCTCCGGCGGAAATTGTGGTGTCACATTTGCTGACGGGCACGCCACCATGTCTTGCGTAGTACTAGGACCTCGTGTTTGGTGGGATGGCGAAGTGCCGCCTTCGAAGGAGCCTGGGCCTTCCGAGGTCACAGATGGGAAGACAAAAACAGAAGGTGTCGCATTTCGTGGAGCACTAGTTCCAAGACCTCTTCCATGAACTTGTTCGAAGACCTCTTGATCTTCTGGTTTTTCATGG…
MPOA015TR	CCCAGCGACAACTAGCGTCAAAGGCCGCGTTAGTAAGCCTAGCTCCCGCACGAATGCTAAAACCTCAAGTATTGGATACCTGCACGTGGAAAGTACCTCTTTGCAAACGAGAAAGGCGCCGTGCTAGCATGACGTCCACATCCACAAGTCCTGAGCAGACCCTCCCCCCAAGGGTAATACTTCCACCATGTTCACAAGTTGGTGCGAGCAGCAGCAGCAGCAGCGCCTCGGCCAACGAGCTGCAAACATCAAATTTTTCAGAACCAGGGGCATCATTTCAAGTTCCAAATGCAGTAAGGCAACTGCTGCAACAGCTAGGTATGCCTTCGCAGACCGCTGTAGCTCTCCTCGACGAATGTCCCATACACATGGACAGAGGTGGTATCCCATTGACGCCGG…
MPOA018TF	TAGACCCGCGCACGTCCCCAACCCCAGCAGCAGCTACCCGCTCACCGCACCACACGCGGGCACCTCTGGCTGCGGCGGCTGGACGCCCACGCTCCAGTCGTCGGGTCAGGATGTGTTGTGAGGGCGCGCATGGCATATGAGCGTCAGGGTTACTGCGTAAACTCTAATGGACGTGACTGAACATCGGGGACGCTGACGTGGAGAGTACAAAGCCCCACCGAGCTGAAACGCGTACGATACACCATCACTTTGGAT
MPOA020TF	CACGATTAAATCTTCATTTGTATACAGGGTCGCTACAAGACAACAAGAAACGCTTAAAATAAAATAAAAACGAGATAGAGACAAGGAGCGCGCAGTGATCGTTAACTGAAACAGGTCAATTATTTGGACTCCGCGGGCGTCTTGTCGATGTCCGAGCTTTCCGTTAGCTGGCGCTGCTTCTTGCGCATGTTCCAGTGCAGGCACTCGGCGAGGCTGTCGAACCAGTCGGATATCTGGTCCTGGTCGCAAATCGAAGGCACCGGGTAAATTGACGTGGTCACCTTCAGGCTTTCTCCATGTTGGAGCTCCTGACGAAGGCGACCGTCGAAAGAGGCCCACACAGAACTGCGGGCCTCGGGCGAAACCATTATCTTGAGCTCCACGCCGGCCGGCACGACG…
MPOA020TR	CAAGCCACCTTGCATTTACGTTTCACAACTGCTGTTGCGTGTTGAACGTTGCTAGCAGCAAACTCGCCCCAAAAGGCGCACCAGAACTTACGAAATCTCGACGGAGCCCGAACCTATAAGACTCGCCGCTGTTACGATGACCAGTCTACAAGACACCGTCGTGCCGGAGACGGACGAGCCTTGCAAGGCCGAGCTGCCCGTGGTGCACGAGGTGAACAACGTCGCCGAGATGCACGGTGGTGTTGGTGGCGTCCACGCCGACAAGTTTCCGACGTCTGGTGTCGGAGGCAAGCCGTCTCCGACGACGTTCGCCAACATGCCGTCCGAAGACCCACGAGACAAGAAGTGTCGCGTGGCTCAACTCAAGTCCAGGATCGCCGTGTTCAGGAGGACCCGGTC…
MPOA021TF	TAAGCATGTCCCCCAAATTGACAGTGGGAGAGTGGTCACCTTAAGCAGCCTTCTTAAGTTTCTGCTTGAGCATAACATGAATTACTACCCCTAAAATTAACAGGGGCAAACAGAT
MPOA021TR	TCCTTGTCGACCGCGGTACGTTCTGTGATTTTGGTGTCGCGGTGCATTCGCGCCCCTGCGAAAGTGGCAGCGATGCTTGTGACCAGTTCCCATGGAGCCCAATGCGCCGGAAAATTGTGGACAAGTCAAGGACAGCAAGCGAAAGCAGCTGTGGCGGCTTTTTACGCAGGATGAGCAACCCGCAAAACAAATCGCTCACAAGCCCCCGAGTCTCCTCTGTTTTATGCGCGGCTGGGCGTTTTTGGATCCGGCTGTCAGCAACATTTTAATAGGACTCTGCAGTTGCCGTGGCAGTATCCGGCTTCACCGCTGTGCCTTGTTTTTTATTTTTTGCATGTTTTGTGCGTTTGATGACAGCTTCAAACGACACATTTTACTTGATGCGACCCGACTCTTAGC…
MPOA022TF	CCTTGCAAAAAAAGTCAAGTCGGCGTCTCCCAAAAATCCATCTCTATTAAAAAACTACCCGTCACACTGTTTGCGGCCACGTTCTCCCTCGTGTCCTTCACTCTTCTCATTTTTAGCTCCTCTTCTTCTGTTCTGGGCTTAAAAAAAAAACTGTGGCCTTCCCAATTTTCAAACTTCTCCCTTACTCGGTTTCCACAGCACGGCTTGC
MPOA022TR	CGGGCTACGAGTTTTGGACGAAAGTTCTGAAGAGCCCAAAGTTCGTCGTCGCACCGATGGTGGACCAGAGCGAGCTGGCCTGGCGTCTGCTGAGTCGAAGGCACGGCGCCCAACTCTGCTACACGCCCATGCTCCACGCGGCCGTCTTCCTGAAAGACCCCAAGTACCGCAAGGAAACCCTGGCCACCTGTGACGAAGACAGCCCGCTCATAGTTCAGTTTTGTGCCAACGACCCGGACGTGCTGTTCGAGGCATCCCGCATGGTGGTGGGACAGTGCTGCGCCGTCGATCTCAACCTTGGCTGCCCCCAGGCCATTGCCCGTGCCGGCCATTACGGGGCCTTCCTTCAGGACGAGTGGGATCTTCTCTCCAGGATGGTGAACAAGTTGCACACGGAGC…
MPOA023TR	GAAGCTTTATATTCAAGTATATATACGGACCCCGCCTATATAGGATTCACAAAACTGCAGACCGCGAGGGCCGCAGTTATGAGCCAAATGGAGTGGAGGGATACAGTGATAACATAATAAGATCCGTAAGTTTTGCTCTGTCATTGGCATGGTCTCTAGGTGTCTACACTTCACCTATAATTGCAGCTGTCTTATACCGAAGGGGTTATGTCACGTTTGAAGGAGTGTACGCGTTGACAAGGCTGGCAGGTGTCATATGCGTGGTCATGGTTGGCACCATTTGTTTGAGAGGCATTGGACGTATTGCCAGTTCAGACTATGGCCAGTTCTTGCGAGCTCTCCAGGCCGCTCAGCAAAATCTGAGCAAGGAGTCAAAGGCTGAGCTAGCCAAATATGACA…
MPOA023TF	TCCAAAAAACACATTTAATGACACACTTTCCAAAACTGTTTCTTTCAACAAATTTTGTGTGTAATGAAAAGTAACTATGGGAATGTAAAATACAAGAAAACAAAAGTTACATAGGGTCTAACATACACCCAACCTTCGCACCTAGCCATGATGAGTAGCCTTTAAAATTACAAATTTAACAAAACCCAGCTGTTGTCAAACAATACTGAACCACTCGCTTTGCAGTTAGTTGTATCACAGTGTAGGCATAAAATACATTAAAGCACAAACCCTGCGCTAAAAAAAAACAAAAATAAACTAAAAAGCACAGCCTCATGCTCTCCTACAGGTAACCTTTAAGGGTAATGAATTTCAAATTAAAACCACAACACAAAAGTGCCACAATGGTTCTGGGGGTGC…
MPOA030TF	ATGTAATCCTGGGGGCGAAGGTCAAATTTCTTGCCGGAAATTTTGATACTGATGATTGGCAGGGCCGTGATGTTCAAGCAGTCAACGGTGTACTCCTCCCCAAAGG
MPOA031TF	CTTGCGGCTGGGGTAGGAACCATGGGTTTCCTTGATCAATGTGATTTCGTCCAAAAGCTGGAGTCCATTTTCCACGGAAAATTGCTGCAGGCCCAGATGGGTGCCGTTGTGTAGCGTCATCACTGTGTATCCATAGTCTGAAAAACGTGCAGCACTCCAGTCTGGCGGGTTTTTCACGAAGGGGTCCAGCTTTTCCTGGCAGCCAGCTGATCCTGTGATAATATGCACTGGTGCACCGGGATTCTTGTAAGGTTCTTCGATGCTGCCGTTGTAAACCTGGCGATCGTAAACTGGCCACAGACGCTCGTACGAGTGCTCATGTGCCCAGAACTCGAGGTCGACTCCATATTTGTGGAAAAGGTCTTCGAGTCCGTACAGGTGTACCAAAGGAATTCCTTT…
MPOA031TR	TGGATTAATATGGCTGGTCGCGGCTGCCATAAGCGTCGTCTATGTCGACGCCGTGCTCTACGTGGAGCCTGAACAGGTTCATCTCTCCTATGGAGCACTTCCTACGCAGATGCTGGTCACATGGACAACCTTCGATCCGACTAACGATTCCCTGGTGGAGTTCGGCAAGAACGGCCTAGACAAGCAAGCAAGGGGTCACAGCACCAAGTTCTACGATGGTGGCTCCGAGAAGAGGCTCATATATATTCACAGGGTCTTGCTGGAAGACCTCATTCCTGGAGAAATTTATGTGTACCACTGTGGGTCGCCGATGGGTTGGAGTGCAACATTCTGGTTTCGGGCGAAGAATGCCAGCGCCCTGTGGAGCCCCCGGTTGGCCGTGTTTGGGGATATGGGCAA…
MPOA037TF	AACATGAAGCATAAATTTATTTGCTTGTGCTATGCCGCTCAAGGTTGAACTTTGAGCTTCTTTCGGGTGCCTCTGTGTATTACTTCAATATCAAGTGGTTTCCAGACTTCAAGTGCTTTGTAAACATCCTGAAAAGATTTCACTTCTGTATTTCCAATCTTCACAATGATGTCACCAGGCTGGAGACCGGCCAGGTTTGCAGGTGAGCCCAGCATAACCCTCCAGATAAGGACCCCATTGGAGACATGCGGGAACATAGGGTCACGCTGCTGGAGTTCCAGGATAAGGCTGGGTGTCAGTGTCAGCATTGTGATCCCCAGGTACCATCGGTCAGCTGATGTCTCCTCCTGGCTTTTTTTTGATGCCAGTTCCAGGAAGTCCAGTGCATAATCAGCTGGA…
MPOA037TR	TGCGGCTGTCGTGCATACCAGAGTTGGGTCAATGTTGAAGGTAGTGGGCGCATGTAACCTCGGTCTGGCTGGTTGCCTGCTGCTGCGTTATTTTTGCATAGCAAAAACAACCCAAGACAGATTGTGCGGGTCGGTGAGGAGTACCGTTACAACAATGATGCGCAACACTGCCAACTTTTGTCGACTGCCATCCTTGCTCTGCCGGAGTGTCCCAGCTGTTTCACTGCGGACTCAGGTGTCGTCAGAGCTGGCTCACAAGTTCGTTCATCCTGGTTCCAGTCAGCTCAGCAGCCTACAATTATGCGCTGGCAGGAATCGCATAAACCGCTATGCAGTCGGAGCAGGTGCCCTGTTCTCGGCTTACTTGCTCTGGAAACAGCGTGCAATGTGGCTGCCCAT…
MPOA043TR	GTTTGATGTGATGACGCGCAGTGTTACTTTGGAGAATGCCACCTGCAAGTTGGAAACAATCAAACAGGCAGCCTTGCGGCTTCTGCAACAAGAAATCACTGCGGCCAAGCAGGGACAGCCCCTTCGATTACGTCTAATGGGAGTCCGGCTTTCTGGCCTAGATGGCAGTGGGTCTTTATCCTCATCACAGCCAACCTTATCGGCATTCTTGTCTGGCAGAAAAACGGCCCAGTGCCCCATATGCGAAAAGGCACTGGAAAGCAGCTCCGCTGAATTTGTCAATGCGCATGTGGATGCCTGCCTGGGTGAACAGGACAGCATCCAATCATCCAGCGGAGATGACTTCTATGACACAAACCACGGAGAGAATCCGGACACTTCTGGAACATCTGATACATT…
MPOA043TF	ACATGGGTTCAATAAAATATTTTGAAACTTACAGAGTTAGTACTTTTGTATACCATAGTGCAAAAAATATTTTTTAGCGATGGACTATCCTGCAGGCCGCAAATGCCATCAAAATGCACGACATCACAGTAAGCCGGTCTGGGAACATTCCTTCTTCCATGTGCAAAAACATCAAGGCAGTGTTGACATCTGTATATTCTCCTTGGGGTTTTCTTTCTTACCTAGCGCCTTCTCACAGTAGGAGCGGTGCCTCTGGTGCTGTGAAGTTGTACTTTAATCTGAAAAATCCTTTTTTTTTTCAACCTAGTCAAAAGGGAAATATATGGTTTTTATATTTATTTCATTTGAAAATTTATCAACCCGTTTCTCCCGAAACAATATGACCATTGTTGATTAATA…
MPOA046TF	TTTTCTCGTCACATCAACGAACACAGTTATAAAAGCAAATGCATAATCATAAAAAACTCGTCACAGCAACAAAATATATAAATAACACTCATTTTTTTCACATATAATCCGGAAAAAAAGTTTTTCAGTTATTTCAATGGTATAAGCACAGCTGCCGCTACCAGTTATTTTGAGTAGTTTCTGTTCCCGAAAACAGCGCTTAAACATAAAGGGGAGCTCTGGATTATGTTGGTTTTGTTGTTCTCGAAAATTTCTGGATCAGTCTGGTGACATTTCCAGTGTTCTAAGTCGCGTACTACTTCAACCGCGGAAAAACAAAAGCATAATTCCGTATTTTTCAATAACGACCCACTACTAAAGTGGGACAACCCGATACATGCTTTGAAAACTGCGCGATCC…
MPOA046TR	CGACACTACCGGCTCCGCATCGGCTCGTACGTCGGGCCGCACCCGCGCGTCGGCAACTCGCTGCGCCGCCACAGCGAGCAGCTCTTCAGCACCGACGACCGCGACGCCGCCCGGCGCGTCAACAACTGCGCGCGCACGCACAAGACCGGCTGGTGGTTCCACAGCTGCTACAGCGTGCTGCTCACCGGCGAGTACGCGAGCGAGCGCCTCGCGCCCACCACCAAGGGCATCCGCTGGCCCTCCTGGAAGACGGTGCCCCTCAAGGCGGTCGAGATGAAGATTCGTCCCAAGAACTTCATCCCGCGCTGAACGACTCGAGCGCTAGCGGCAAGCTTGCTGTTTGCATCAGTAAGAAAGTGACGCGAACGGTACATACTGTCGTAAAGTTGTCGACGCGTG…
MPOA049TR	GCATTCCAAGATAGAAATGGATGATGATGAAATATGCCAAGACGTGGTAGAAGTCACTGATTACAGTTCTCAGTATGGCAGTTACAACAGCATATCGTACGTTGCGTTAAACGTAATCGGAGCGCCCGAGGTGTTTCCGGAGTACGGAGACTATTCGGAGACGTTTTCGGCGCGCACGTACGGGCCGTGGTGGCTGCAGCATTCAATATCTGACAGAAACTTCAATACCATTCTGCCGAAAGAAAGGCACGTCAAGAGCCAAGATTATGTCGAGCTTCAGTACGAACATCACGTGTACCCAGCCACAGTCACTGTTTTTGAGACTTACAACCCTGGGAGTGTTGTGAGGATTCTGGCCTATGATCGCCTCAAGAACAGATGGAAGGAGTTGTGGGTGGG…
MPOA049TF	TACACAAAGTTTCAGCCAGTTTTAAATAGTCGGGGTATGAAAAAAATTTCTGAAACAGGTACAGTAAATTCACTTATAGGGAACAGCATGTCATCTACAAGGGTCCGTGATACCCCTCTTAATTTGCACCTTGGGGTACAGCCTCTTCCACTCTTGCACAACATCGAGGCTGATACTGAAGCAAAAGGACACGTCGAGTATCTTCAGTTGCTTGCATTCGTTCAGCACCTGAATGACTCCAGATGAGCCCCCCCCTGC
MPOA051TF	GGAGGAGAAGTATCGTCGCCTCCGCCTCAACAATCGGATCTTCCAGGAGCGGGTACTGCCTCTTGAGGGGGCTCTGGAGTTCCTTCAGGCAGCTGGGTTTGAACGGCGACACGAGGCGGAGCCGTCCTTCGAGGAATGGCTCGAGTTTCCTGTGGACGGAAACCTCGAGCAGCTGCGCCTCTTGGCTGACGCTCTGTGCTGTGCGAAGCCCGTGCGGCCTGTCCTGGATCGTTCGCTGCGTGTGCTGCTTCCCCATGAAGTGGCTCAGCAGTTGGTGCTCCCTGACTCCTTCTTCAATCTCAGCCCCGACGAGCTGCTGCGTGAACAGGAGGCCCGACGTCGTGAAGTGGAAGTGCAGATGACGCTGCGGACCAAGGCCATGCGTGAGCGTGACGAGAG…
MPOA052TF	TCGGGGGCTCTGCCACACACACACGTTGCCCCTCCCGTCCCCAAAAAAGGCCGCGGCACCGAAACAGTGGTTTGGAAACTTTAGGAACGTAAAAATCGACCCTAAGGCAAAGAGTAAACTACACTGTGACTGTTCAAACCAGTTTGACGGCACTGGCACGCGCTGTCGGCTCGGGGAAACCACCACGCTGAGGAGGTCCTTTCTGCGGGTCTGGCAGCGCATAGCGCAGCTTTTGCCAAAACCTACGTTCACCCCAACGCAGGATGAGAGCAAAACGAAAACACTGGCGAGCCTCGACGTCCCACTGGTCCTGCCCGGCATCATCCAGCAGCACGGCAATGAGCCTACGCGTGCTGCTCGCCTGTGCTGCTTTCAGCTCGAAGCGGCACCACTCGCTGC…
MPOA052TR	GCTTGCAAGACTTGCAGCTATCGTCCAACAGATTGTCAAGCATTCCAGATGCACTTCAGTACTTGCATTACCTCATCAGTCTAGACCTGTCAGACAACCGTATCGCGAGTGTATCTAATGCCACCTTGTCAGGAATGCCAAACCTACACATTTTACGTTTGGCTGGAAACCGAATAGGCAACATGACCAAAGGCACCTTTCAGTCACTGCATTCACTCCGACGACTTGACTTATCCAACAACCAGATAGCTAACCTAGAACATGGCATCTTTGATGATGCCTCAGCCCTGAATGTGATTTTACTTAATGACAATCTCCTTGAAGACATCAATGGACTTTTTATGAACTTGGCACACTTACGCTTACTCAACGTCTCGAGCAATAGTATTGCATGGTTTG…
MPOA056TF	AATCATACTTAAAAAAAATTACGGGCCACGGGGCGAATCACAAAACAAACCTAATCTCATTTGCAGCTCGGGCGGGCGTTTGCGTATACTAATCTGGCCTGTAATGCATCTCAACGGTTGTCCGTGAAAGAAGTCCCGCAAATTCACTCCACAAAAAAAGCCTGAGTAAAAGCCGCGATGGGAGCGCCGGTCGGCACACCTGGGAACGGTCCGGAGCTGGCGGCGATGTCAATGTGCGAGTAGCAAAGCGGTCGCTCGGAGTCCAGGCCGTGCTTGTCCAGGCCCGATGCCTTAATGAGGAAAGCGGCTGGCATTTGATGGCCCCTCGGAGTACGCGACGACGGCTCGTTGTTACACTGAATCAAATCTTCGTACTCAAACGGACCACACACGAAGTTG…
MPOA057TR	CTGGTGGTCGCTTTACTCAACGCGGGCCTCTCGGTCTTCGGGCTGCCCTGGATGCACGGCGTGCTGCCGCACTCGCCGCTGCACGCGCGCTGTCTGGCCGACCTCGAGGAGCGCGTCGACCAGGGCCACGTGCACGAGGTCGTCGTGCGGTCTCGCGAGACTCGTCTTACCGGCATCCTGTCGAGCCTGTTCATCGGACTGTCGCTGCTGTTGCTCCCGTACCCACTGTCCTACATTCCCACCGCTGTCCTGGACGGGTTGTTCCTGTACATGGCTGTGACGTCGCTTATAGGTAACCAAATGTTCGAGCGTGTCACGCTATTTTTCACGGAACAGGCGGCATACCCTCCCAACCATTACATTCGACGCTGCCCACAGAGAAAAATACACTGCTTTACC…
MPOA058TF	TTAAGGGATTCTCTTGACTACAGCAGTCTTGATGCTACGGTCAAGCACCCTACAAGAGTTTGCATAAATGATCTCAGTTACACTACGTACTAAATACAATGAAAGATTAAAGCCACTGAATTTCAAGTCAGCCACTTGACACCATAATTCCATTGAATGTTTAAGCAAGGCCTTGTTTTATAGTCTAAAAAACTGGACCGTTCTATCTTGAGATAGTCTGCAAACTACACTGGACTTCTCAGCCTCAAGCTGTTCTTGGGCTCTGGGCCATAATGCCGAGCTATCAAACGCTTGTGGTATGCTAAGACTAGATATCATCGTCTCTGAACATTTCACTTGAACCGAGAATGCCTTAAATGATCAACAAGGACAATGTATCAATGCAACTTTTGTCACCCA…
MPOA058TR	TGCGAGTACGCCCGCGAGATCTGGGGCGTCGAGCCGACCTGGGAGAAATTGCCCGCCCCGCACGAGACAAAAGGCGATGAGGAGGTTAAGAAGTAGAGAGAAAAAGAAAAGATGGCGGCCAGACGTGGGACGTCGGCGACGGAGAGAGACTGCTGCCCGCCAACCACAAGCATGCACCGCTGCTTCTTCTTGAAGCCAACTGACAAACCCAACCCCACCGACATTTGCACTAGATTTCCCATCTAACCAACTGTTTTCAAAGTTTGTAGGCTTCAGAATTCTATTTCTTAGAACCAAGAAAAAAAGGTAATGTAACGCCAGCAAGCTGTTTAAGCCAGCCATGAGGTGTTGACCCTGCCGCAATAATATCGTGAAGAGGAACGAGCCACGGAATTCGGA…
MPOA063TF	TCGTGACACAGGAGTGCTTGGAACACAACACATATAAAGTGTAAAATGGAAAATGTAAAATATTAAAATTTTAAGTAAAAACAATAGCCAAGGATGCAGCTGGATCTGTCCACTAGCAACCTGAAAGCTCTTGGTTTCACACGCCTTCTTGCTTTGGCGAGAGCTTGGTCACGTCACCGGAAATCTCCTGGCTATGATGGTTGGAGAGCCACGTATTTGCATTTTCCTGAGGCGTGGAGGGACTCCATGGCTCTGTGGCCGAGTCGTCCGAGCTGTCTGTAGGGTGAATGAACACAAAGCGCTTCTTGAGCACCTCAGCAAGCGTTCCAGCTGGTTCCGTGACAGTGGACAAGTCCGATTCCCGACTCTTGCGCAAAGGGGTACCACTTGCGGACT
MPOA063TR	AAGGCCCGAACGGCTCCTGGAACGCTTCGGAAGCAGATATCTTGGGACACAGCAACGATGGAGCTATCGTGTGGCATGCTTCTCCCATTCCTTTTCGGCTTTGGAGCAGCGACCGCTTGCCTGCTTTTCGCAATGGCCTACCAGATTTACTGCTGCATCAGCAGAGCCGGTGGTGTGACTCCATCAACGCTGGCTAAGTTCACCTCGCCAACACGGGGAGCTCTATCTGTCGACCTTGACAGTGTATCCGTTTCCAGGGGGCAAGAAGTTATGCTCAGGTTCTATGGGAGCGACTGTAGCGGCAAGGAGAGCTGCCTGTGGCCCCTGGAGCCGTATGAAACGCGACATCTCGAGTGTGTACAGGGTGACATCTCGGTCATCAAAGAGGAAGTAACGGCC…
MPOA069TF	TTCGGATGTGACTATGGATAGATGGTTCATAAGCTTAAAATATGATGCGAAAGTTGAGAAAAAAACTAACTACAACTGCATTCGTCAAATTGGCATACAGTGTAGGTGTATCTGTCACGCGTGTATATGTGTACTCTGCTTACAGACCCGCGTCGCAATCGCGGTTGAGTGGTTTCACTAGTCCTATGAACGTCGCTGTCGAGCAGCACCCAAGGCAGGGACGGTCGCGCA
MPOA069TR	CAATGGCCCGGAATGCAAGCAAGGCGACCGTGCGTCTCACTTTGAACCAAAGCGTGTCTGATTTGGTTAACCAACTGCGATTCCCAGAAGCCGTCATCGAATTGGTTCTCAACAACTGCATCGCCAATGAGCCGGCACAGTTGTGCAAGCAAATCAGCCGCTGCCCATTACTGCGCATTCTACGCTGCTGCGCCAACGTGCTACAGCCTAGCCAGCTGCTCCAGTTGACGCTGGAACAACTCCCACGTTTAGAGCGACTTGAATTATCGCTCGTGAACGACGCAGCCTTCGACTCGGAGATCCGTCACGTGCGCGGTTATACGTCGCAGAGCTCGGATATCATTTCGTGCCACGGCCTACGTGAAATGTACGTCGAGGTAGGTGGGCACCGTAACTTCG…
MPOA035TF	CAATCTTAAAACAAACTGCTTTAAGGGGCCAAATGAATCTTCTACACAGTGAATCTTTAAGTACAATTATTTTCAACATTCAAAACAAAGCATGCCCCTCGCCACTATTAAACACTTGACTATTTTTTTTCTATATAACAAAAGCAATATCTCACGTTGTAGGCAACAAATTCCTTTTAAAAACAAAAAAAATTGCCTCCAACAGTGTATTCACATTCGTTCCACACACACAACTGTTTTGGTTTTACAAAGAGCTTCTAGGCAATCTTTTTCTCCATTAAAATAAATTAAATGTGATGAGCAGCATAGTTGCTGTGTGTACAAACAACCATTCGACAACCACTCTGCACCAGTGCATTTCAAGGCCATCACAATGACTGCACGCACGGCACTGTTATG…
MPOA035TR	TTTTCTCCCTGTCTTCCCTCTACGACCACGGTTGAAGCTTTTTCCTCATTTCCCTGGACCACCCTTTCCGCATCAGTGCCTCTTTGGGGACTGCGCTTTTTGCCTTTTGGTTCAACTCCCGTTCTGTGTGTGTGTGCTTTTCACGGCGCCGGACTGTCATCGATTCGGAACAGGAAAATGGTGGGTCACCACTAACGAACTGCCGTGACGTGCGAGAT
MPOA041TF	TGATGGGAGATACTTTATTACACATTTGGAAAAAAATCTTACAAAGAAAGTAACACATTTCATGGTTCAACCAATGAAGTCTTTACAAAAGATAAATCAACACCTTGCCCATAAAGAGCCTTTAGTAATCAACTAAAAATAAAATCCACAATTGCATATATACTCAAACACTTAGTGAGAAAAATACTGGAACACTGTACGGCTGCTTCAAGTGCGATTACTTCGGTGCGGTAACTCGAAGTGAAATGGGCTGAAGACGAGTACAAGTGGGAATATGCATCACCTCCTCCCTTTGTTCGCAATAGCTGCTACCGCATTCGAGAGAGAAAAGTAAAACAGGTGGGCGGCTAGAGTTTTCATTCAAAGCACAAGTACCACCTCCACACGATCTCTTTTTAA…
MPOA041TR	CAGAGATGCTGATGATGCCATCAAGGACCTCAACGGCAAGGAGCTGCTTGGCGAAAGGGTTTCCGTGGAGCTGGCACACGGAAGTCGGCGTGGACCGGGGGGCAGGATCCTTGCACCGGGTTCACGGGACTGGAGGTCGCCGCCAGGAGGTGGAGGAGGGGGCCGCTATCAGAGTGGCTCCAGGGACAGTAGGTTTGGGCCTCCGGTGAGGACCAACTACCAGCTGGTCGTCGAGAACTTGAGCAGCCACGTCAGCTGGCAGGACTTGAAAGACTACATGCGCCAAGCGGGCGAGGTGACCTTCACTGATGCGCACAGCAACCGGCCGAACGAAGGGCTTGTCGAGTTCTCCAACTATGCGGACATGCGGAATGCCCTTTCCAAGCTGGACAACACTGA…
MPOA048TF	TTTAACTCGTAAAACGTCTTTATTCCATTGGCTCCGTACTCACTGTCACACACACGTGGCAAGAACCTCTCATATCGTAATCCCAAACACATGCATCCAATCACAAACCAGCCCCCATACACAGAACAAAAAATCACGTTCCCGAATCATAATCCAGGTACAGTCTTTTACGCATGCATATTCAAATGCAAATACACAGCATGTTAAGTGCAATGGATGCAACATACTACAGCAAAAGCGACTTAGGTGTTCCGCACATGATCATAAAATTTTAAAAGCAATGTCCTCCACCCCACAACGTTGGTGCTAGCACTATTTTGATTGTATGGCCAAGCCCATACAATCAGGATTGTTCATAATTTGGAAGTCTCCCTGGAAAATCGGGGAGTTCGCAAGTAC…
MPOA048TR	TAGACATGGCGTCTGTCGGCGATTGAATGACGGCGGAACTGCTCGTTGGGTCGCGTTGACTTCATTCCGGCCGCCCTGCACGATGAAGATGTAGTTGGCCAAGATCCGCCAGGACTGGGCGGAGTCGTCACCCCCGCAACCGACGTCGGGCTATGGGCGCGCAGCATGGCAAGGAAAACCGTGGAAGCGCGTCATCCGTTGGAAGCAGTAGTCACGGGAACAAGCTGACAAAACATGGCCAGAAACAAAAGGCGAAGGACATCAGGCTTTCCTCTGTGTCGGCGAACATATTCACTGAGCACAGCGAGGCGCTCTTGCAGAGCCGTCCTTTGCCAGAGATACCAGATGGAGATGACCCTGGGTCATTTCGAGGATTTCTGGCCGAAGGAGCCTCCCGCT…
MPOA054TF	AAGTACCATGGTCTGATGCACCAGCTGCTTCATCAGTAGGGTTGGGTTCAGTCCCAGACTGCTGTTTCTCAAGCACGTCCAGGGCAAAACGGGACAAATGAATTTCAGTAACCTTCTTACCATTGCGTTCGTAAGTTTTTTCGGTGAACAGAAAGTCATTTAGCTTGCTCAAGCTTCGTTTGACGGTCTTATGCGTTCTCCTTGCCTTGAAAACACTACACCTCGCTAGTTGCAACTCAAATCTTCGTTTCTGCAAGAGGCGCTGCTCTTCAAATGGCTGGCCACCGGCATCCTGCGGAGCAACGGTGGTGTCCACGTCGTCATTATTAGGCACGTTCTTCTTCTCAGTATTGTTCTCACGTGCCTTGGTCGGTGCAATGATAAACTTTGAACTTGAAG…
MPOA054TR	TCCGCAACGAGCACGGACAGTGAGACGCAGGCGCCAACCATGAGAAGCTGCAGCACTGCCGCCACGTCCTGCAGCTGCAGGGGCGACGCGGTGCTCACCGACTGCGTCGACTGCGAACCACCTGCACCACCCGATGTGCGCTGGCTTCGCTCCACCAGCAGGTTCTTCCAGTGGCTGGCCATGCCGGACTCTGCCACCCAACGGCTCCTGCACACAACCATAGGTGACGGTGCATGAACTTATTCTCTGTGTTTCATACACCGGGTTCAACGTTGCGAAAGCTCAGGTTCAACGCCATGTGCAGGTCCACGAATCTCGCACTTGGACATCGTTGTTGTGAACGTGACCTATACGACTGTATGTGGCTGCTTGCTACTGGAACTGACTGTGGAGGCCTCG…
MPOA065TF	GCTGAAAAAATAATTTATTTTCCTCTTTCATAGTATACATTCAAAAGGCAAAACAATCTTAAATACACATAAAAACCATGAGGCTCAGCTGCCAAACGCGCCTTCAAACGGTGTTTAAAAAAAATGGTAGTGAGTGCAGCAGTGAACATAAAATTCAGGAATGGTTCGTTGAAAAAAACAGTACAACCTATAGATGTGTAAAAGCAGGACAGACTCTTTGATCTCCCTACGATGTCACAGGCCAAATGGTGGGCTTCACGCAAATTTCCTTAATAACCAGCTATACTGCCGCCTTTCCTAAAGTCCACGTTGGCAAGGACACCGCCATCTTCTGATCGTGTGATGCCCTGGAATGCCGACTCCTCCACCTCTGGCCTGACCTTGTGGCCAAACTCTTGC…
MPOA065TR	CTGAGAAAGGAGCTGAAGAGTTCTATTCTGGGGAGCTTGGAAAGAAGTTTGTCCAAGATGTGCAGCAAATGGGTGGCCTCATAACAGAAGACGACTTGAAATCTTACCAGGCACATGTGAAACCAGCCACTAAGTACACCCTCCTTGGTGAACATGTCATGTACAGTGTGCCCCCACCGGGCAGTGGACCAGTGCTTTCTCTCGCCCTAGGCATCCTGTCTGGTTACGGGTACAACGGGAGCAATGCCACAAGCAATGTGGACGACACTGCTCTTATGTACCATCGCATTGTGGAGGCCCTGAAGTTTGCTTACGCAAAAAGAACCTACCTTGGAGATGAAGCTTTCGTCAACATAACAGACATTGTGGCACTGATGTTGTCGAGGGACTATGCCAATT…
MPOA067TF	AGTAAACAAGCTGCATTCGGGCTGAAAAACAAAAAACACACACACTTTTCTAACAAGGAATGCTCTTTAGAACTGTATCACTTTTGACGACAGCCTTCAGGGTTCAGTGGAGCTATGTGTTTTACATTACCGAGTAGGAAAGAAAAGCACTAGTGATAACAGATTTTTTTGCTGAAGGGCTCATCAAAGCAAGCCCGCACTGAGCGGAGCTCTTGGTAATGCAAATTTAATAAAATGAACGCATTTGTGCAAGCTGGAGTGCGACAACTTGTTTTTAACGAAAATCAAATGCGGGAAACTGTCACCGCGCTTTGGACAAGCAACTTCCGCCTTTGCTAGTCGCGAGGAAAGTCGCTGCAACACAAGTTTCACTATAGCAATAATACAGAAAAAAACTAA…
MPOA067TR	GGGCTTTGTATTTTGGAATGCGAAATGGTGCGCTCTTTGACAATGCATAGTTGGCTTTGCACTCAGGAGCGTTTGAAAACAGACTCGTAGGATAGTATAGTTGGCCCTGGTGTCAGTTTTCTTCCGGCCCGACAGATTATAGACGCTGTATTCTTTTTTTACGTATAACCCGCACCAAAAAAACTTTTTGCATTCGAAGCTAAAGTCTAGACAAAAAGTTCTGCTTCCGATGTAAAGGGTTGGCTTCAAGGCAGTGCTTTTGCACCCATGCAAGGAAACCAGCTTTGCGGCAATACATGGGGCTCGTTCTTAAAAATTTTTCTGCGAGTCATTGTCGAGGCTGCACGTTACACATTATAAAATACCTAACTTAAGGCACCATACTTGTTGGCTGACAAG…
MPOA075TR	GTCGTACAGAAACCTTCCGAGGTCCAACCGGCCACCCGGATAAAGCTTATTGTGCCACCATGAAGTTCAGCCTAAACCCATTGGTTCTGTCGCGCCAGATTCGCGAGATGGGCGACCCCAGAACGCGAGACTACCCTCTGGTCATGGATCCGCTATTCGTCATGACGCTCGTGGCCGCCTACCTCTACTTCGTCAAGGTGGCCGGTCCTCGCTGGATGAAAGACCGGGAGCCCTTCCGCATCCTCAACGTCGTGCGCGTCTACAACCTGGCACTGGTGCTCATCAATGTGCGGTTTCTCTACCTGGTACTCCGGTTCACTTATCTGCCCGGCGGCCACTACAACCTCTGGTGCCAGGGCATCACGGGCCACGTGACGGACGAGATGCGAGAGTACTACC…
MPOA075TF	CACAGTGAGAAGTGCGCAATATTACTTCTTTTCCTCTTCTGGGTTGACAACAACCTAAATGGATTCATAAAAGCGCAGCTGACGACGAAGCTTGCAAGAGTTTCATCCACCATCACATGGCGAAAAATACTTGAGGGCGACAATATTACTCGGAATGTTGCGCGGGAACGTGACATGCAGCTCCAAAATCGCATGAGGTCCCACATTCAGGTTTCTCCCCTGCCGAAAAACGTAAGTCCACAACACAATATCGGCAGAAGGTTGGCTAGAACTGCTGCGCTCTCGTCACATGCACATGCTCATGCGTCGGATGCATGTTTTGTCGATGCCGTTCGATACGAGGTTCGGCTATCAACACTTCCCGCTCTGCGGTCGTCTCAGTTGACACCAAAGGCTCGG…
MPOA076TF	ATTTTGGGTGAAATGCACTCCCACCGACTGCTGTGCCATCCGTTGTATGCCAATATCTTGTGTGCTAGCTCCTGCCGAGCTGACTAATAGTGGTGCTTCCTCCGGGCAATTATGACGT
MPOA076TR	GCCTTGTGTGAGTGAAGGAGAAAGTGTTTCGTGCTTATTGCGAGAAGTCATGACTGTAATGGTACATGTTGTACAGGAAGAAAAAAAAAAAGGCAGTCACTGTTGTATCTGTAGCTACAGAATCTCAAAGGCGTTTCTCAAGGTGTCCTTTATTTTTCCTTTTTTTTTTTCGTCATATCTTTCCTTTCATGTTTATGCAAGGAATACATGCCAAGGCTTGTAATTAAGGTTCGCATGTTGGTGTGATTTAAGTCCTGCCTTGGTGCGGCTTCCATCGCTTGCCTAATCTCTCACTATTTTTTATAATGTGTTCATGTTAGACGAATCTTCACTTTGAATTGTATTGTTTTAATCCACAGAATTGCGCTCTCTGCCACAAAGTATGCTGTTTGGCTTGTA…
MPOA079TF	ACAAGCACGCAGTTTTCCTTCAGTTCATTCGACGCCCGACATAAAAACGATGGGCAGGCAATAGTGAAATTTATTCGTCGCCATGCCGCCATCGCTCCACCCTTCCATGGCAAGCCACCTTCGCTGCTTGATCACCTTGTCCGCTGGTCTTCGTCCGAATCGTCCGAGTCATCGGATCCATCGTCGCTCACGTCTGAAAGACTGAACGCCACATCATCCCCATCGTCGTCATCATCGTTATCGTGCTCGTCGGCGTCCATGTCTTCTGCATCATCATCGTCGCCGGAGTCGTCGTCATCATCCTCGTCGGTGTCCTCTTCGGCCAAGTTGTCGGACTCGTCGTCATCTGCATCCTCATCATCGTCCTCCTCTCGCTGTCGACCGACCTCGTAGAGTCGG…
MPOA079TR	TCCTGACTGTGAAGAGCCCCATCACTGATGCGGATTCGATGCGTGCCCTTGCTTGCAAAGCACTGTGTGGCTTGGCACGCTGCAGCACAGTGAAGCAGATCATCAGTAAACTCCCTCTCTTCACCGGCGGCCAGCTGCAAGTGCTCATGCGAGAGCCTGTTCTTCAGGACAAGAGGCAGGAACATGCCAAGTTCTGCACCTCCTGCATTGAACTGGTGGAGAGGGTCACGGGGGCACCCCTGAGCCCTGGCATGGAATCCTCGCTTGCCAAGATCAACAAGTCGGAAGTGGTGGCACAGACAAAGATCAGCTACCGCGAAAAAGACCTCCTGCAGCTAATCTACCAGCATCTCCAGGCCAAAGGTTTGACGGACACTGCGGCCTTGTTGCAAAAGGAGG…
MPOA083TF	GGGCTAAAGGAGGGAAGGCCAAGGGTTCAGCCTCTTCTCTTACCAAGTGCTGGGGGGCCGACTCGTAAGCCTTGAACTCGAGCGTCTTCTTGTCGGCCACTTCCTGGACGTACGAGTGTTCCGGAAGTTCCAGGGAGACGAGCAGCGGCAGCTTGCGTTCGCAAATAAACGTTTCCGGGTTCCTGTAAAAGGGTCGGCCGCAGCCGCACACGCTCTTCATGTGCCGCATG
MPOA083TR	GCAAGCGGTCGACAAGGAACACAACACGTGCGTTTACGCCCCGGCGACAGCAGACTGCCCACTGTACTCTTCGCTATCCTGCCACCATGTATTGGCTGCTGCTGACTTTTCTCGGAGCACTGGCTTCCGGAGAGAACGTGACATCGACGAGTCCTCCGGTCTACAACGCAACGGCGAAAGTACCCCGTAAAGTTGTCACCATCTTCGAGGCTCCTTCGAGCTCCTATACCCCGACTGCGACTGCCCATGCCAATACCGCGACGGCAGCGTACCCATCAAAAGTCAGCCAATTCGTAAAGGTGACGAAGCCTCCAGTTATGGCCACAACTGCGCCGCATACCACCTCCCAGCAGACTCGAAAGGCGGCACTCCCGGGAACGTTCGTGATGCCGTCAGTGA…
MPOA086TF	TTCCTCTAAAATTGTTACACCATAATAATAAAAACGCAAGAAAGAATCAATGAAACTTTGCACAATAAAACACTACTGCAGCACTCGGCCACTGATGCGAGCATTTCGGAAAGCTTGGCGCAACTTCTATTCATAAATACTTGCTCTTAGCTGAAGTTTAATACTTAAAAATTTACATGCCCTGAAGCCGCCCGCTGGCAACCCCCCGTTCAAATGCTTATGCGCTTCCCGAGATTCTGAAGGGGGAAAGGATTCACTGGTGTTGCAGTGCTGAGTCGACAAGTTGACTGGAGGGTGGAAGGTGTGCTGGGGGCTCCCTTTGCCCTCAAACGGGAAGGTTGCGCACGCCTGGTTGGACTGCGAAAACTGGTCAGACCGCGCTGGGTCAGACGGTCAGGG…
MPOA086TR	GATCACCCCCCGTGCCATCGGAAACGTCAACAGAAGCCCCAAAGTTGCCTCCCAAGCCAGTACGGGAGCAGGCCAAGGTGCTGTACGCGTATGAGGCGCAGAACGATGACGAGCTGACGATCAAGGAAGGAGACGTGATCACGGTTTTGACAAAGGAAGTGGAAGACAAAGGCTGGTGGAAAGGGGAGCTCAATGGCAGAGTCGGCGTGTTCCCGGACAATTTCGTCAAGCTCATAAAGGAGGAGGTACCGCAGCCTGTAAAACCTGAGCGGCCCGAGAAGCCCCCGGTCGGCAGGATGGCGGGCAAGCCCGACCTGCCCGACAAGCCTGCCTTCCGGGAGTATGGCAACAGCTCGGACCGGCCCATCTCCAAAGTGCCTCCTTTTAAGCCTTCCGAAA…
MPOA093TF	GATACACAGACATATTTCTTCCAAGCTGACAAATGGCAAAAACAAGTAGAGAGGCGGATCGAAATTAACAATGCATATTCAACAGAGTCCCATGTGCACTTGAAGCTGATGCAGTCCAACACCACAGTTTATCTGCACAAGCATCAGTGTTGCACCAGGTGCCAGTCTTGGATTCAGTCTTGGCTTGAAGCACTCAGTTTTTCTGAAGTAGCACCCTCCACAACAGCAACTGAAATCCGTTCCAAAATGGTGATGACGATGCAAATGGAGGCCGGCCATTTTTTGTAACTTTTTTTTTGTTTTTCAGGAAACAATTTGAGGCATTGTGGTGCATGCTGCGACGTGTTCCTGCCTGGGCCCATCGACCCTTGAGGAAGTTTTGCTGGCAGCTAACTAGGG…
MPOA093TR	CTTCGTCAAGAGACACCACCTCCACCAACTGCTGAGCAGGCACCGGCCCCATCACGCAACAAGGCCACTTCTCCAACAGACAAGCGAGAGCGTCGAGACAAGAAAGTGGCAAAGCGCAAATCGGAAGAAGATACACCAGCCAAATTGCTGGATGATTTGTTCCGCAAGACAAAGGCGAGTCCTTGTATCTACTGGCTGCCTCTTACTGAGGAACAGATAGCACGTAAAGAAGAGGAGCGAAAGCAGCGGCGACAGGAGAGGGAACGCAGGCGACAGCAGCAGCAACTACAAGAAGAGGAAGAGCGCCGTAAGCGAGCTCTTGCACGTGATGTGGCTGCGAAGACAAAACAGGAGTCCAAGCACAGTGGCAGCCATAGCCCTGTGCGGCGGCGTTAAAGA…
MPOA102TF	TGCAGCCAAGCTTTTGGTCTTTTGTGTTCCAATGTGGCATTCGGAAATTAAAAACACTGATACACCTGTGACATGGGCTCTTAAAAAAACACAGTGAGAAAACTTGTGTCAACTTGCGTCAACATGTGTGGTGAGCATGGGTTGCACTTTCGGTTCAAATGTGTGCCAAAATCCTTTGCAAATGATAAGGAGCAAATACCATGAGGGCTAAAACATAAACTTTACACAAAAAGGACATGGATTCTCTTGTTGTGTGCAGTGATGCAGCCAAACTCTAGTATTTTGGTCTTTTGTATTCCGGTGTGGCAACTCCCACGAAACTGTCCCCTTCAGCCTTTCGGCGGGCAATAATCTGGTTAATTTTCTGAAGTTCTCGGTCTAACTTGGCCTTGTCATCCT…
MPOA102TR	GTTCTGTGGTGCTGCGTTATCCATAGCTGCTCTCAGTGCGCTGTTTCGCTTGGCGTATCTTCGTTTGCAGTGTGCCCGTCTGTCAGTCGGCTGTGTTTTTTGCACCTTGGACGAGCTATTTGAAAGATACAATGCCTGAACGAGGGGAAGGTGGTGAGTCGTACTCGAACCCGATAGCTCCACCGGGCTTAAATGTGTCCTCAACCGAAAGCCATCATCCCATGACCAACGATGACTTTCGGAAACTTATTATGACACCTCGCGCCGCTCCTCAGGCGACACCTACTCCAGCGAAAGAAGAAACGTATCGAAAACCCACAGCTGAAGATGACGACAAAGGTGACCAAAGGCGCAAGAAAAAGATGTTTTATGCCTCACTCAAGAAACAGGAGGAGGACA…
MPOA103TR	CGTAGAGGAGCGAGCACCAGTAGGGTCCGATATAGGACAGGATCGCCTCAGTCATGTCGTCCATAGTAAGCATCCTAGAAGAAATGGGCTTCTCCACGGCAAGAGCGAAGAGGGCGGTGGAGGTCTGCGGTGACCAGAACGTCGAAGCCGCCATGGAATGGCTTCTAGCGCACGCGGATGAACCCATGGACATCGCCGAACCGGCTGAGCCTATGCCAAAGTCCCCTGCACCTCAAACGCAGGCCGGGAACGCTTCCTCAGAGTCTACCAGCAACCCTGAAGTGCAGAAAGATCACGCCGAAGAAAACAGCAAGGAATCGATCCCCGAAACACCTGCAGCGGCTGCGGACGCATCCGCCAAAAGTTTGAAGTGTGATGAGTGCGGCAAGCTCTTCAGGG…
MPOA104TF	TTCAAACAAAACAAAACCTTTACTGCATAAAAATGTGGCAGTGTAGTGGCCGGTGAAAACAAAATCAATCGGGCGAGGCGAACCTGTGCACGGCACAAATGCCATCATCGGACACGCTCACTACACGCTGACCATCCGGGCACAGCACCAGGTCTAAAATGTCGTGCCGGTGTGCCCTCCAGCACAGGGCCGGCTCTTGCGGGGTGCGCACGTCCCAGGAACGCACGGCACCGTCCAGGCATCCCGTCACCACGGTGTGCGGTCCCTGCCAAAAGGCACGCGTCACGCCCTCAGGGTGCAAGCAGCTCTGACGCTCGGCCTGTGAGCCCAGGTCCCACAGGGAAAGCCTACCAAAAAGCAAGCCAGCCGCCAGGGTGCGCTGGGCTCCATCGATGCACA…
MPOA104TR	GGCTGCGGATGAGGTGGCCCCGCTGGACAACGCCGAGGTCTCCTTCGCAGCCCACCAGGGCTCGGCCTTCGTGTGCGCCGTGTCTGGTGATGGTCGGCATATCGTAACGGGAGGTGAGGACGACCGTGGTTGCGTCTGGCAGCTGGACACGGGCCAACTAGTGTTCGAGTGTGGCGGTCACACTGACTCGGTCACATGTGCCGCCTTCAACCACGATTCGACGTTGGTGGCCACAGCAGACATGGGTGGCTCCCTTCGAGTCTGGGCCGTGGAGAGCCATGAACAGCAGTGGGAATTTGACATTGGCATGGACCTCAACTGGATCGACTGGCACGGACAGGCGAACGTCCTGCTAGCTGGAACGGTGGAAGGCATGGTCTGGATGTGGCAGGTTCCCGG…
MPOA108TF	TATCTGTACCATTTATTTCCAGATATCACACTGAATGGAATAGACTGTATCACTTTCCATTTACACGGCATTCTTCTAATTACAGTGTTTTATGCTCTCTTATAAGAGGGCCTACTATTGTTAACTTTCATTGCTTGGTAGTATTGCTGGCTCATTTTCAGGGCTGGGCTATTTATACTATGCATACAAATACACAACCATACAAAAAAAAAAAAAACCTATTATCCCACATCTCCAAAGACGAAGTGTCCCAACAGGAAAAAAAAGGATCTAAACCGCTTACAAATAAGTTAAAACACTCACAACTGTCTATAACATAGTTTTTTTAGCCATAACATACACTCCCTCTAAAAATAACATTTGGCAGCCAGGCGTGACAGTCGACGAAAAGGGCTTTGC…
MPOA108TR	CCTGTTGACGCGTATATTTCACAGTATGATGGTTCATGTTGATAGACTAGTTCGACCTCGGCCCACAATGGAATTCTGTACAGTATTGATTGTTTTCCTTCCTTTATCGAAAAGTTAGTTGTTGCCCTGTTCTTTAATGATTTTCTGGGAGTCCTGAAGCATGAGTCTACCCATCTATTGTAGCAATACTTTGGTGGAGTTGAACTTCTCGTAGTGTTTGTATGTTCGACCTCTTGAGTCAGAATGATTGATACTTTATTTTTTTCTCTCGGGAAAGCAACAAAAGATACCAGTATCGTGTTAATAATGAATTGTGTGGCCTTCTATGTTTGTTTTTCTTTCTGTGGTTTTGCCATTGTGCACAGTGATAATACTACATGAAACCCTTGCACGTGCCTC…
MPOA111TF	TCACTGACCGTTTCATGCAGATCGTCGTCGGGCGACTGGTAGCGAGAAAAGCGAAGGCTTCGCAAGCCACCTACGGCGCATCCTGACCGAGCAGCGCCGAATCCGGGAGTCATCCTGCTAAGACACAGCAGCCAAGATGACTGTCCGCACGGCAATGATGGATGTGTGGCTAGATAAAAGCGCAGTGGAAAGCCCAAAGCGAAGATCAACTGCCGTGAAGTCTGTGGAGGACGTGCTGTCCACTTTGGGCCTGACACGGAAGCACGAGCTGGACACGGCTGGATCACACATTTACCTCTACACAGCCGAGTCGGCGGGATTGACCTGCCTCATCACGGTTTATTCTAACGGATTCGTAACAGTGACCATCGAAGACGCGAATCCCGATTCTCCTCTCAC…
MPOA111TR	TCCGTGGAGCAACTTTTATTTTATTCGATAGCTGAAACGTGGGTAGTGTATCTATACTTGGTTTAGCGCGCGTACGCGAGGAAAAAAGCATTGAGCCGCCTAGAGCACACCCATTTCTTACAGCTAGGAAGAAACTTGCCGTTACGCGAGCAATGACGTCACGGTACGACGACGATGAAGTGGGGAGCGGAAGAGGAGCAGTAAAGGAAAGGATGAAAAATGGTAGTAACAGCAGTAGTAATGGTAGTACTAGTTGAAGAGGAAGGAAAGGACGAGTAGTAATTCGGTGGGCCCCACAAGTGGCAGGCCGTGTGCGCGGGAACTCCACCACGCAGCCGAAGCGGACGGCGATCGAAACTTCTGGGAAAAGCAAAAAGTGATCCACAAGTGGTAACAGGT…
MPOA126TF	GATACAACAAAAAGTGTTTTATTTTACAGAAAAAGAGGTAGGAGCTTGGCATCATCTTACACAAAAATGCCATTTGTGTTAGGAGAACCTATGTGTGACGGCGGATATGGTAACATTCGATTATGAATGTGTCAAGCTAAAAAGCGACGTGGTCTAAGTAACACACCGGTCGCATGATAATCAAAGCGATGTGGTGATGATTGCACAACCACAATGAGTATTGAGTCGGACAAATACTTGAGGTAGAAAATTCGGCACACGCAGTGACTGCTGCTATGTGGCAATGTTTAACTATTTGGTATCTTAAAAAGAGTGCTAGAACGTATTCCAACTGTGAAAGAAATGGAAACCAAAGGTGGAACAACTTGGGGCATATTTAAAAGAAGTTGGACAATCTTG…
MPOA126TR	AACCTGCGTGCCTCAAGCGCTGTGTCGCTCGACGGGGCGGCATTAGCCATCGCAGTCTTCTTCGTTGTTCTTGCTCTTTCTTTTATTTTCGTAATTTTTGACGTGATATTCCGTGGCATCCACTTTCACCTCATTCTTGCATACCGTGCCTCACCGACCGACCTCCTCTCTGCTGAGGCTGCCCCGTGAATCTAGTTTCGCCTATGTTTTAACGCTTTTTTTTTTCTTTCGCCGTTCGGAGGAGAGCTTGTTGTTTCTGGTGCATACGAGTGCGCATATGCGAGACTGAGAGAGAGGTGAGACCACTTCGCGTACGCCCAAATGGGTCATTGCCTCCCCTCCCGACAATCGGTTCCTCTTTCATACACACTCCCTTACGCACGCCTAACCTTGGCTCCT…
MPOA080TF	TTATTCACTCATGCCATGCTTCCCCATAAATATGTCTAATATAGACATGAGTTCAAAGAAAATCTCACAGAAATGCAATTGGTTGAACCAATGTGGTAATTATTGGCACAAAATTCATGCTTTTTCTCCTTACCCTGTTTGCAACTGCACGAGAGAATAATTCTGCAGCTGTAAAAAAACTGTAATGCAAATAGCATGTATATATTTTTCATTATACTGAACAACGTGGGGTTCACGGGACACCCTGTTTTGAGTGTGTTTTATTATATGTATATATGCAGAGCATGCACATGTGTATGTGTGTGTGTTTGTGAAGAGATAAACATGAGGAGACTAACAATAGTAAGAACTATACTGCTATTATACAATTTCAATGCCTACTGCAGCAAACTTTAGCAT…
MPOA080TR	CCAACAATGCACCTGCACCATTCTATGACACGCCTCCCAAAAGAGCACCGGCAGCACAGACAGTCTGCATGGAAGGCGTGTATGATGTTCCTCCTCAGGTAACACGTGATGCTCCATTGCCGCAACCAATGATGGATGAAGTGGATGCTTCCAGGCGAAATTCCTCATCTAGTAGCGACTCACGTAGTTCGCGCGATTATGAGACTGTTGGAGACCTTAAGGAACTCCACCTAGAGCGTGATGCAGCTCTTGAGGTTTTGGTAAAAGTCCAGCAAGAGTTGACAAGTGCAATTGGGAAGCTATTTTCACTTACTCACTCGACACTGAAGCGACAGGAAAGTGTCACTGCAGAGAGTCGACTCTATGACATTAAAACAAGCTGCCACAAGCTACGAACTT…
MPOA088TF	ACCCCAAAAAATATGAATGATCAGCACACAAATTTTTGTGAAATGGACTCGAACCTGTCACTTCTGGGTCCGCGACAACAAACACTGGGCACGCTATCCGTTGCACAGGGGTCTTTTTTTTTCTTTTTTTTATTTTCATTGCAGCTCGGTAACATGCTTTGTAAGTTTTAAAAATACCCCTTTTATATTTACCACTGTGCTCTCACGGTGTTCTTTGTAAAGTGCAGTCATGCATCATGACCATGGAATCAGCGATTAGTTCCTACAACACATCGTTTCTACGGCGATTGTGGAACACTCTTTTCTTTTGGCTGTTGGGCGTCACGTAACACGTCATCTATGGCTCTACCGCTGAGCCACCAAAAGCATTCTTTCGAGTGCAACCTAAACCATATCACA…
MPOA088TR	CCCTAGCGTAGCGGACGAAGACGTCTTCGACGAATGGAGCGAACTGGAAGCTGTGGTGTCGCCGCAGTCGTCGATCGTCACGCCACCGACTCAGCTGACGAACGCCACCTGTCCCGCATTCGAGGATGGCCCGTCCGGCAATGAGCCCGAGTTCAAGTCTCTTCTGGTCAGACTCGTGCTGCTGCTAATCGAACTGGTGAGCATGAGCCTGGTGATGGCCGTCCGAAACCGCGTGCTTCCCAGCTACGAGCGCCTCCACGAACTGGCCACGTCGCTCCTCTGATAACGTGGCACCCTGCTATCTCACGCTACGGGCTCATCTACTGCATCCTTATCAGTCGTTGCTCCGTCCTTTTTCCATGACCTCCTAATCTTCTATGCTTCCCGCAACTCCCCTGT…
MPOA096TR	CGCTGCTGCAGTCTTGCATTTCGGTTTCTGCGTTAGAAAGGCAACAGAGTCACGCCGCATTGGTACTTGGCACCGCAACTGAAACGAACATGGCCACCGCAGCGGAGCCGGCAGAACAGGAAGCCGGTATTCTGACGCCGGAGTACATGGCGTCGCTGCGGACTCTCTGCACGTGGACGCGACCAACGCTGGAACAGGTCAGCGACATTTTCAACCAAGAGTTTCGGGACGTTTTGGGACTCGGTATAACACAGCCTCTCGTCCCAGCCGAGCCTCCCGCTTCACCTGAGCCTTCCATCCCAATTGACGCTCCGTCAACATCCCGCGGACGAACCCCCCGCTCTTCAAGAAAACGTGTCACCCAGAAGTTCACAGCCCGGCGGGGTCGCAGCCAGGGTC…
MPOA105TF	CTGTGCTCATTGCACGTTGTTTTGCATGTGGCCGAACACAAGTGCCACGATGTGGTTGAAGGTCATTCGCGAGAATCCGCCCTGGGACTGGCGCACGCAGTCCACGTGCCTGCGTAGCTCTTGCTGTGAATAGTCCGGCTTCTTCTTCTTTAACATCATTACTATTTTTGCAATCTGCAGTTCTGTCTTGCTCTTGGTCGGGGATCCTCCACGGCTGGACCACATGGACTCGACATCCGAGGAAGCGGCAGCCTGCTCCATGCGCCAGTAAAGGTCGTAAAACTCCGGCACCCGAGGCCGCTCTGGCCTCTTGACCTTGTGGTCAACTGAGGGTGCCTGCTTGGGCCTCGGCTCAATGGAAAGTGCGTGTAGCTCCTCTTCGAGCTCTATGCAAGCGGG…
MPOA105TR	ACCTGCAAGGATGCCTAGTATGCCCTACAGTGATTGGTCATCGCCGGACAGCACCTCAGTTTTGGACAGGAAGGATTATGAACTGAACATCCTAGGAGATCGCGAGAATGGAACCACTTCTATTTGTGTGGATCAAATACCAGAACCCCTGCCTCTAACTGACGATGATGCCGCTGATATCGTAAGCCACCTGCGAGCAGTCTTGCTGGAGAATGGCCCATCCCAGGAGGAGGACCTGCTGAAAGCACTGCAACCTGAGCAAGCTCGCCGGGTTTTGGCTGCATACAACACTTTGACAGACTTCTTGGACGGGCACCCAGGATTCAAACAATGCTGCTGGGTACCAGAGTGATTGCCCGGTGGATAGCGACAGTGGTGCCCAGAGTGTGCGTACCAGCT…
MPOA106TF	TTAAAGCAATCTGTCAAACACACAACAGTGCACATGTCGTGATAAAAAGGCTGTTAGTGTCAAGTCATCTCAGTAGCTATCCCGAATGTTACTTTACACCCATACTCCCTTTGCCACACTGTTGTTTTTCTGCAAATTCTTGGAGCATTAACATAACACATCACGGCTCCATCGCACGCAGCATACAACTCAGCATTCATGTAATGTACTCCCCTAATAAAATAAGTGTTTGCACAAAGACAAATCAAACGACATGTTCCAAAATGCGCATTAATGAGCACGAACGAGCTTAAAACACAGACCACAAAACATATGGCAATGGGAGGCAATTTCTTAAAGCCTAGCTATGCAAAACATAAACAGTGCGTAGGCAAATTGCATCAGTCTTCAAATGTATCC…
MPOA106TR	ACTGTTATCAATATAACGCGCAAGACACCTCTTGCGCAGAGCTTGCCAGGCTGGAATGTTTGGATGTCGATGTAGTGTGCGAGTTTGGAACTTTCTTGAAAGGGTGCGAGAAGCCGGCCACGCCGTTGTGGGGGATCGTGTTGATAGTTGATAAAGGTTTTTCTGCCCCTGTCTAAGCGTAATTAAATTGGAGAACTGTAGAATTTTCACTTCTGTTGGATACGCTCAAAACACTTTCATTTCTTGAAAAAAAAAATTGTATTGCATTCGGAAAAAAAGTAGAGGGTGCCGCCCATTGTCTAGTGACGCCCATTAAAAACGCCGAGTATTCTCATTATTCTTGTCCGTTGAGAGCGTATTGGATTGTCTAGCACTTGTGTATTTGAACAGCGGCCCATT…
MPOA121TF	ATACGTTTGAAACCCTTTATTATTACTTGAGCTCAAATCAGTCTGGAGGGACACATAAATGCGCGCACAGCTCTAATTGTCCCACAAGTGTCTATGGTTGCTCATGAGGCATCGTTTTCAGGGGTTTAAAACAAAGTGCAGCAAAATAACTGTGCACTTTCATGCATTTCGCACATGGATGTGGTGTAAAGCTGTTCTTTTACATCACGTCATTGTCCACTTGATTTGATGTGAGGTAGTTCCTACGTAAAAAGTTTTATGTAATTAGCTGCCCTGTTGCCAAAAAACCGTTTGTAATATTGTAGCAACCTGTAAAACGGTGAAGAAGCGCCATTGATGGCCTAGTATGACCATCACAATGAACTAGAGAGCATGTGCGTTATAGTTATTGAAAATAAG…
MPOA121TR	GTGGCGACGTCGTACTCGGTATGCCAAGTTCTCTGCAATAGCAGCACTGCTGAAGGGTGGCCTCTTCAATCAGTTCCGCCAAGCGGTACGTCACAGATTATTTCTAAACCGCTTGCACCCCTACGCACATGCCTACGTGTCAAATGCGATTCTCCGGGTCGGCCATGGAGAAAGTAGCTACGATGTGCGAAGGATCAAACGATGGCTGAAATTTTTCGCCTACATTACTACGCGAGGCCACAATACTTCTGGCCGTTGTGCCTGATGGCGTTCACTTCGAAGGCACCATCGAGTACTGAGTGCAATCAGAAACACTGCTGTCCAAACGTTCCTGCATGGCTACGTCGTCATTCTGAACTACAACAACACGGCGAATGACTGCAGGTGCTACCAGCAAGA…
MPOA134TF	ATTCTCGAACAATCTCCACGCACACGTCTCGCTTAAAAAAAAAAAAGCACTTCAAATTCACGTCGGTCCACACATTTGATTACTAGGATGATTTTGCTTACACGTTTGCCCATCTCTGACTAGTAGGAGTATGCAAATATTGAAGTTTTCTCGCAAGAATTGAATACAAATGAGCCATTAACAGATGTCTTAAATTAAATGGTCTTGGAACTGTTAACTGCATTGCACTAGGTGGCAGCTACCGTAAAGCAAAATTAACTGTTCAACAAAAATTAAGCGCTCCCTAAGCACGAAAACACTTCCAACACTATAAAAGGCTAACTTGAAACGGATCTTTACTTATTAAAAGTGCGCAGCATGCTAAGAGTGCTGTGTCGTATGCGTTTTATTATCACTGCT…
MPOA135TR	GGTGGACCCGGAGGTGTTTCGGAGAAGCGCCTCGTTCCGAGCCTCCAGAGGAGACCTCGTGCAGAGCTCGTACCCGAAGAGTGGCACGCACTGGGTTCAGTACATCACGCAGCTGATCCTCAGGAATGGCGACCCGATTGATACGTACGAAGAGTTCACCAGCAACACCCGCATCATCGAGTACATGGCGGACCGCGAGTGGACGCCAACGCTGCCACTGCGAACGCTGCTGACGCATCAGTCTCTCCACCGGGAAACCATGAACGATGATGCTAAGTACGTTTACGTGGCTCGGAATCCCTGGGACGTGTGCGTCTCTATTTTCTATAACATGACCAACATAAGCATATACCGCTTCCAGGACGGCACGTTCGAGGACATTGTCGACCTTTTCTTACA…
MPOA138TR	CCATTCGTCGGGGACACCTGGAAGCTACCGGCACCACGCCACCGAGGGCCCGGCTAGAAACAACGGACTGCGTCAAAGTAAGGTCATTCACTGTTAGCGAGTGTGATTGTGGTTCAGGAAACCAGGCGCCTAATTTGGCACACCGCAGTTAACGAAATTGCGTGCAGCATTGCGACGCTTAGTTGAGTTTTCGGTTTCCTGAACAGTCATGTCGGGCCTGCCAGTGACGGAAGCGCCGAGGGTGGTGTGTCTGCGCACTTTAGTTTCAGGCCGAGCTAACACTAGGAAGGCATAGCTTGTCTAGGGTTGCCCTTGTGCGTTTGCGTCACGAACAGTGCCCTTTTCGAATGCCGCTGTAAACGGTGCACGTTGTCGTGTCAAGGAATGCCCGCGCGCCTG…
MPOA138TF	AGGAGCAATATGGGACGCGTATCTGCAGTGAAGAATAAAAGCTGTCAGAATGCGCAAGCGAATATGTGATGTACTCACCGATAACCTACGCGGCGCGTAAAGCGCTGAAGAAATGGAGACCTGCGAATCAAATCTGACGAGATTCACAGCCAAAGACGATCATGCAAATGGCGTATCCACTGCCTTGACGCTGGCTTGGCGAGTTGGTGGGCTCCCATGTGACAGTCCAAACGTGTCGTCAGGTAAGTGGCACAGTGCGTGCGTGAGCAATGCGGGTCAATACGAAGGTAACGAGGTGCACAAACTTGTTGCAGGGTTCAATGGGGGCAAGCCTATAGAAGTAGAAAAAACCAATTAAGCAGAAAAATAGCAACAGCTGGCGTAATGTGCTTACCTCTG…
MPOA139TF	ATACAAAACAAGTCACTCATTCAACATAACTTTCATACAGTAATATGGGCTGAAAAGCACTTTTTCATCCTGTATATAAATTTACAGTTGACATGTTCCTACAGTGAATGAATTCACTAGGGAAAGTTGACACAAGGCAATAATTTTTGTAATTTCATATTTTTATGGGGGCTTACATTGAAAATTATTTGCTAATAATTCTTCAATAAAGTAAGTAAGCTCTAACCAATGTTTATGAGGGTCTTTTTGTATTGCATGTACTACAATTACATAATTCAAGACCATTAAATGCTCTATTTTGCTAAGCAGCTAACAGTACCGAATGGTTTAAAACACCTGTCCCAAACATCTGTACACAAAACATGAAAATATTTCGCATAATTTCACCCCGTTATCCTC…
MPOA139TR	CTTCAGCTGTGGCTACTCTTGGTCTCTCACAGGAAGTAGACCCATGTGGCCTTGGAGTCAAACTGGAAGACGGTTCGACTGCATTTCTTCAGGGACTAGGTGGAACTACGCATGCCATCACGCTGGAGGATGGCTCCACAGCTTACATACAAGCCGGACCGAGGGGAGCCATAGAGGGACTCCAGGCGGTAACCTTAGAAGATGGCACAACTGCCTACATCTCCACGACGACAACTGCTGAGCAGTTGTTTGGTTCTGATGTGTCCGAAGCTACCCTTGGTTTAGAGAGCATCACTACTCAGGCATCAGGCGACGACAACTGTGAGGAGGATGAGACTGGTGCAAGGTCTACAAACATCGTTCACATGTCAAATGGGGGCACCAACAATGGGACGCCCA…
MPOA144TR	AGCACCCTGTACAGCTGGTTCCCGGGTTACGCATGGACAATCCTGCAGTGCGCTGGTTGCCACTGCCATGTTGGATGGAAGTTCACTGCCTCCAACAAGCAACTCTTACCAAAGAAATTTTGGGGCTTGTGCAGAGCTGCAATAAGGCCGGCATTGCAGACTGAAAGGCGTTCATCTTAGGAAGTATGCGGATGCATTGTGGGAACCTTGACATAAGCAAGCCTAGTCATGCGCTGAAGTTACCTTCGAGAGCCCGAACTTGTCACCATTTCCATGGGAGGAGCAAAATCTGGACAACCGAGTTCTCACCCTATGACACAAGCAGAAAAACATTTCAGGTTAACTTTCATGTGACTCCTCCATGTGGCATTTGCGTACCACCTGACTGATGGGAGTTGA…
MPOA144TF	CAGGCATGTACAGACCATAAACAAGTAACTTGTAAATGGCCTATGCATAATTTTCTTCATAGCAGGTATTCACATATCAAATGGTAACATGACAGCTGTAACACTTCCATATTCTGAAGTGAACAGTTTACTGGGCACATCAATTCAGAAAAAGCTTATCTTAAACCCACAGATTTCCAAAACAGAAATGTTGCTCACACCCATGTAAATTGGCAATAAACTGCTATGAGGACACCATGTTAGTTGTTGCAAACGCGTTAAGCCATGCCCGGCTCGACAAGCCTC
MPOA146TF	CCGCAATTATTTATCCAGAGCACGTTCGCTTGGTGCCGGGGTACAAAACACCTCGCACTTGTCCATGTACACAGTTATACGAAATAAAAAAAAAAAAGCCTAAAGCAATTGGATAAGGAAAAAAAAAAAGTGGAACAAGGGCCGCGCGCATCACTCAAAATAATAAATTTACTGTCATTCAAACTTAATTGAAAATGCCGGCAGAAAAAAAAGTGGAGAACAATAAAAACAACCTCGTGACTCAATAAATAGTTATTAGCGGGTAAACACCCTA
MPOA151TF	CTGAAATTCACTTCCACAAAAGCAAACTAAAAAACCCTGAAATGCACCAAAAACTCCAATTTTGTACCCCGCCACTCCAAAGGGCCACCGGCGCACGTTGGTGTTTTCTTTCCATTTGCTCTTAAAAACCTCCATTTCTAAAACTCACAACATGCTCTTGAGGGAAACAAAAAAAAGGGGGGAGGGGAGGAAATGCCAACATAACGAAGCAAGGTATAGACAGAGGGTGTTTCTTAAATGACGAGTTGAACACTTTGTACACATGAAAATGCACCACCGTGGTGGGACTGGAAAAACACGAGCGAAAAAAAAAATGGGTTTCGATGAAAGGGACAACAAGTACAGACATAAGTGGGAAGAGGGGGGTGGGACAAATTTCGGGAAAAAAGTGATGCGACT…
MPOA151TR	CAAGTACCACAGCGATGACTACATTCGCTTCCTGCGTAGCATCCGGCCGGACAACATGTCCGAGTACAACAAACAAATGCAGAGATTCAATGTTGGCGAAGACTGCCCTGTTTTCGATGGCCTGTACGAATTCTGCCAGCTGTCCACAGGTGGCTCTGTAGCTGGTGCAGTGAAATTGAACAAGCAGGCGACAGACATCGCGGTGAACTGGGCAGGTGGCCTCCACCACGCCAAGAAGTCTGAAGCGTCTGGCTTTTGCTACGTGAATGACATCGTCCTGGCCATTCTAGAGCTGCTCAAGTACCACCAGAGGGTGCTGTATATAGATGTTGACATCCACCACGGTGATGGCGTAGAAGAGGCCTTCTACACGACAGACAGAGTGATGACTTGCTCTTT…
MPOA153TF	TTGGGTTGCGCTATTTATATTCAGTTGGCATTACACTGTATACAGTTGTAACAACTTTAGGAACGTCAGCCACCGACACAAAGCAACCTGCACACATTTTCAAGTAAATAATAAACATGAAAAATGCAAGTCTTCATAGAAACAGTGACACTGTTTCCATGAGCGTGCAAAATATTTTTTGAAGCCACTGTAGATACTGGTGCTATTACTGATATAAAGAAATGTGTTAATAGCAAAATCATGAAAATTCGTTCTAATAAACGACTCAACGTCCTCAAGGAAACTCGACATTAAAATATTGTCTCCGTTAAAATCAATGACCCCATGCCGTGTGGTCAAAGAAGTCTAGCTCAAACTACGAACACGAATTTGAGCTGTACGTCAGTGGAACGATTTACA…
MPOA153TR	CGGCATCTACTTGTCCTGGCCATTCCGGGATCACATCATCGAAGAAGTGCTCGATTACAAGCCGAAACAAGGGGATGTGTTCATCGTCTCCTATCCGAAGTGTGGCACAACATGGACGCAGCACATACTCTACGCCATATTTAACGACGGCATGTCACCAAAAAACATGGAAGAATTCATGACGAAGTCGCCCTTCATGGAGATGATAGGCGTAGGAGCCGTGGAGTCGATGACACGACCCGGAGCCATAAAGACGCACCTTCCTTTCTCAAAGCAGCCGTACTCTCCACAGGCCAAATACGTATATGTGAGCCGCAACCCGTACGACTGCTGCGTGTCATACTTCTACCACTGCAAGTCATTCCCCTCCTACTACCTCACCAATGCTACCTTCGACAC…
MPOA156TR	CAGCTGTCCAAGGGGTCCTCTCTGCGGCCGAGCGTTCTGTACGTTCGGTGTTCGTGGGGAACATTCCCTACGAAGCTACTGAGGAGCAGCTAAAGGACATCTTTTCAGAAGTGGGACCCGTGGTCAGCTTCAGGCTCGTGTACGATCGTGAGACAGGAAAGCCCAAAGGTTATGGATTCTGCGAGTACAAGGATCAAGAGACTGCGCTTAGCGCCATGCGAAATTTGAACGCTTTCGACCTCAACGGGCGTCCATTGCGCGTCGACAATGCCGCCAGCGAGAAGAGTAAAGAAGAACTCAAAAATTTACAGGCGTCATTGGGTGGCCCACCAGTCGAAAGCCCATATGGCCCAGAAGTGGAGCCAGAACGTGCACCTGAAGCTATTTCCAAAGCAGTGG…
MPOA156TF	CAGCTTAAAGCCTAAATCAATGTACATTTCCTTTCACGGAAATAGTATATGCAGCAGCGCCTAAAGCAGCTACTTACGGTCACACCCACTCACCTGCATGATGAGGGCTGCTTTCTCTTGGTCTTGCGCAAAAATGACTGGGTTTGCGGCTGGGGCTGGGGGACCCGGGCGTCCTCCTGACCCACCGCCTGCCATGCGCGGGTCGTCCCTGGGGCCTCCAGGGGCACTAAAGGGTCCACGGCTGCGGGGGTCAAATGGCGCCCCGGGTCGGAAGCGTGGGTCTGTGCGCAGGTCTTGGTCCTCAAGGTGTGGCTGCTGGCGCATGTCGCGGTCACCCATGGGGGGCATGGTACGCAAATC
MPOA157TF	CGGTGGCACCGTTGGCCGGAAGCGCGAGAACGGCGGGAGCGTTGCCGTGCCGCTGGTGGCGCTCTCCGGAGACGGTGACGACGTCGATCTCTTCGTCGTCGTCGTCGTCATCGTCTTCATCATCATCGTCATCATCATCCTCGTCGTCATCATCGTCATCGTGCTGCTCGACAGACTGCTGGCGCTCCTCCTCGTCCTCATCATCGTCATCGTCGTCGTCGTCGTCATCGGATTCAGACGGCGTATCCGACATGACCATGCCACCACCGCGTTGCCAGCTGCCGTTGTGTGAACGGTACAGCGTCAGCTGTCCCACGCTGGCAGACCCATTGCTCGCGCCTCTAGAGGTCGCCGACGACGTGGAAGAAGACTGCTGCGAGACGGCCTTCGGGGAGTCGG…
MPOA157TR	GGTTGTGTGTGTTGTGTCTTGTGGCGTGCCATGCATTGGATACCCGTTTGGAATTAAGCGTCCTCCACTGGGATTTTCTTTTCCGAACGGATTACGGAGTCTCTACTAGGCCAGTTGCAGCCGTCGGTGGCAACGTCGGCGAACCTGCTGTCGTTCGGATGTTCTTGGAACGCTGGCAGTGACGCTAAGAACCGCTCGCCGGCCACGATGATTCTCTCGTCGGCGCTGGACACGCTGAGGCATTTTACGGCTGGCAGCAGCACTGGTCACATGATGTACGACGATGCGGTGCCCTTCCACGCAGTGACCTGCGGGACGTATGCACCCGTGCGCCGCAGTACAGCCCCGGACGAAGCCGAAGAGATTGCCGCCAAGTACCTCAACGGCTACCAGAAGTCC…
MPOA158TF	CATACTTAATATGACACGTTGATGGCTCAATTAAAGCGGGCATCGGAGGGGGCTCTCATGTTTAGGCTCTTCAAGTGACTGCGATCGCAATCATACTTATCCGTACTTACTGTTCAGGGCTACACTGAAATTCATTGTCAGCACATTTCGACAACACCATGGCAACCCTCGGACTTTGACCTAGCGAGCACTCCGGTATATCGCAGTGTTCGTATTCTGATTCACTCACAAAACACCAGGGCGTATCGTCCCCATCGGGCGAACGGCAGTGATTGTGCAATTTCATTTCCTGGTACGCTTGGGGGTAGTGTCTGCTCACAAAAGGGCCATTCCGAGGATCTCCCCAATGTAGGCAAGGCTTTCCAGTCTCCGTAACGTTCGCAAAACCAAAGTATGCCC…
MPOA158TR	TTTAAATCGAGGACGTGCGTTCGTATCCCCTGCTGTTATGCTTTTGACGAAATGGATTACACTTGTGATGATTCTGCTGGGCAAAAACAATTGCGACGGATGGACAACAAATTTAGCTCCTTTTTTCGGCCGTCCAAGCCAAAGCGATGTCACTCGGAGCCGACATCCCCACCATCCACCTGCGGTCTTTCCACCGCATCACAGCCCGCTTGCGGCTGGTCGGCCTTCGTGGTTTACCCAGTGGTTTGACCACAGGCATGCTGAGGAGGCCAAGTCGCTGCAGACGATTTCTCGCCCTCCAATGAGTCCCACTGGTAGTCTTGCCGCAAAAGCTCGGCGAGGTAACACACCTCTACCAAGCACGAGCTTGCCCACTTCGAATCATACCATACGCCTTCG…
MPOA162TR	CCCTGTACCGGTGTGAATCGTGGGACTCTCTCGATTTTGGACTCACTGAATCATAATTTACTAAGTGTTGAAAATGAGTGTCGTCGCCCTTGTAAGCAGGCTTCCTAAGCTTTCGTTCCAGAAATCTGTAGTAACCTTACGGGATTTCAGATGCGACCATCGATACGTAAAGCACGCTCAACCAGGGGTTTCTCCTGTAATGCAAAGGAGCCACCTGTCAACGTCGACGCGTCGGGAACAGAACAATGGTGAAAAGAATAAAACCCTCGTCTACTTGGGCTCCATTCGCTCCACAGTGAAAATGGTGAAAGGCCTGTCCTTGACCACCAGCTTCCTTGGTATTCTGGCGCAGCCCATTTTACTTCAGAAGCTAAGTGGAGCATCATTGGGCGCAACCGT…
MPOA162TF	TAAAACTACTCTGAACATGGCATCAAGGGGGGGTAAAACATCCTACTAAACCCCATACATATACAATGTCATAATCTATTGAGTACTCCACCATTTTATATATAAATTACTTGTGTAGCTTTGATAGGCTTCAGGATAACTTAGGACACCTGTCATACACCCTTGCTTTAACAACCAGTCATGAAAAATGAACCAAAAGTCCTATTGTAAGGCCTTCAGTGCACTTGACCCTTTGGCATACATGCAACTACAAACATTAATAAAATACTTGTTGAGTCTCATGCTAAGACACCACACCAAAAGGCATTATAACTGAAGTGCTAGATAAACAGTTAAAAACTGAAATTTTGGAAGATTGCATTTAAAGCACTTATAACAGGGTACTAGTTGTGATAAACC…
MPOA164TF	CATTGTTACTGCATTTCAATGTCTCCTGTTTCTGTTGCTGGGCCTGGGGGTACGTACTTGAAGAAACGGAAAGACCAGCTTAGGGACCCGCACACAAGAGGAGAGCACGACACACATACGCTGGCGTGTGCGTGTCGTCCTCTCCTCCCGCGCGCACGTCCCCAATCTGGTTTCTCCGTTTCTTCAAATGTCCTGTTTACTGAAAGGAAGTGATATTCTGGAAGGGA
MPOA165TF	TGACCAAGTGCCAACTTTTGGATCTGAACCATCCAAAAATTCTGCCAATGCATCACCATCTCCAAAGCTTAACAGTTGAAGCATCAGTACCTTCTCTGACACTGTAGGAACAGGTTTTAGCGTACAGAGGTTCAAGGGTTCACAATGTCACTGAGGCGGAGGTAGCGGAACATGTAGGTAAGGATTTCGGGGTCAAGGATGTCAATCGTTCTTTCTCCTCTTCGGCCTTCTTCAGTGTGAGGGTAGCACTGAAGCTTGCTCTTGACGATGCCGGCGT
MPOA170TF	ATTTATAGATTCACAGTCCAAACAGAACACATTAGTGAATAACAATAAAATAAACCTAAAAAGAGGCAACCCGGCTGGAGACTTTTCGAGTCAAGTGGGTATTTCTTTTTTTTCCCCCTGTATTTTGTAACCTTAACGTGGTATGAGCAAATGCGCAACTTAATGCTTCAGCAAAGTACAAAACATGCAACTTCAGCACTAAAAGTAAGCTCTCACACAGTGGCTGTCTAGCCAAAAACAAAAAGAAAAGATGGCAAAACAACACCGAATAAGTCGTACATGAAGGGTATGCAAAAATGATCACGGCACAACAGTTCATTCACTCGGGTCTACAGAAGTACCAGGCATTTTGCAAAACATCATCAACGGCTTGGTAAACGGCAAAAGGTGTTTGAAAAA…
MPOA170TR	CCTGGCAAGTGGTGTCCAGCCAATCTTGAAAGGGAACCGGATCTTTGACAACCACAATGCAGTTGAAAAGGCGGTCACGAGCGGCCAATGCCTGTACAAGATCTCTAGCTACACCAGCTTTCCCATGCATGACTTTTACCGCTGCAAGACGTGCAACACGACCGACCGTAATGCCATTTGTGTCAATTGCATCAAGACATGCCACTCGGGTCATGAAGTGGAGTTCATACGGCACGACAGGTTCTTTTGTGACTGCGGTGCTGGTACCCTGAGCAACCAGTGTCAGCTCCAGGGCGAACCGACCCAGGACACAGACACCCTGTACGACTCGGCTGCTCCCATGGAGTCGCACACCCTGCTGGTCAACTGAGCACATGCAGAGACTTGGACTTGCCAGTA…
MPOA171TF	GTTTACATTGAAGCAAGTCCTTTATGGTTTTCACAACCTTAGCAGCTTCACTCAATATTTCAAGCTATTTGAGAGGTTTTAAGATTTCATAATACTAAACATTGTACATTGCTATGAATCCTTTGAGCATTCCTGAGCTGTTACAATGATTACAGACAGAAAACTTTATTTCCTAGCTAAACAGATGGCTCGATTTCCCAATACATAGTTAAGCATCACTACAACTTAAGCCATCTTAAGCTAGGCCTCTATAGTCTTTTGGAAAATTGTGATACCTACACTGATCCCCTCGTAAGGGTTAATTTGATCATTGTCAGCAGCTGTAAGTAGGCTAAAATGAACCTATGCTGCTAAATGATTTCATCTACCCATGCAGCCGCTGTGTTATATCATTG
MPOA171TR	TTATCGCCCTTCTTGTGGCATCAGCGGTGTGCAACACAATCGCAGTCATAACATTTGGCGCCCGAGGTGACGGCCGTGATTTGGATGCCGGACCCTGACCACAACTTTTTTGTCCTGGTCCTTCGCCTTTGGGTGTGATAGGGGCCTTCTGCACCTATGTTGCAGCTGTGCTGTTCGCTGTGGACAGTCGACGCATGGCACGCAAACTGAATGAACAAGAGCACCAGCAACAAGCCTTTGGCATGAATCCAACACACACCCATGGGCGTGCCGCCCCAGACTCGTGCCTGAAAGCATCGGGGCATCTTGTGATTTTGCTCACATACATTTGTGTGAGTCGAAAGGGAACAGCGTCTGGCAGCAACCTTCTGCCGACCTCTGTTGTG
MPOA172TF	CACTAGAGTCTAAATTTATTTACACTTTAGTTTGTCACAGTTGACATAGTGATAAAAATTCTAAAAAAAAAACAAAAGGCAATAGGTTGCAGGCTTGGCTGTCAGTCAAACTGTGCCGTCTGACTGACTTGCTCTCCGGTTGCTTCTGGCTTGGCAGCAAATTCGTTGCCTATCCTTGATTTCTTCCCCTTCTCGAACAGTGTGTTGAAAAGATCTGCTCTCCGCTGGTTTTCCTTTGTCAGCAGCTCCTTGTTCTTCTCATAATTCTGAATCTGGGAAAGCAATTCACCCCCTTCACCAGGCAGGTTGAGGCCACAGACGCGCGTGAACAGATCCTTGGGGCTCAGGACGTCAGGTAGGCCTTGTCTTTGGAAAAACTTAAACACATTGGTGCAGTCT…
MPOA172TR	CTTCCTCGAGGAGGCTTGCATGGCCGTAAAAGAAAAGTGCGACCGAAAGTAATTAAATTCACGTTGTAAACGAAACTGACCATCAGTATCAATTATTGGTTAGCAGCGGGGAATCGGCGACCAACAGGCGGCAATGGAGGGCGCAGAGGTGCTCGTTCGCGTGGCTCCTCCGACTGGACCATTGGACGCTGGCAGGCGCACTTGTCCGTGGGGTGATCCGTCTTCGAGGCCGCAAGAGAACGTCTCCTTCGCGGACGTGATGAGTGAACAGCTTGCCCGTGCCTTGGAGAATGAGGAGTTGGCGACCTCAGTGCAGGGTGACCACCCGGCAGTGCCTTGTGAAGCTGCGGCTGGAGCAGAGGTGTTTGCATCGCCAGAGGACTGCAGTGACGACCATGC…
MPOA177TF	ATTTATTACCACTTATAATAGCCATATCTGTTCTAACGTATTTAAGCACTTTCTCTGTACAGACTAAGCAACAACGACATTTCAAAAACTCTGGCATACATAACATGTACTACAGCAGTTTTCTGTTATAAAGGCCTAAATGCTACATATCTTAAAATGGCTTCACTAAGCAACCTTCAGAAGTACAAAAATCTTCGCTAAAAATGCACACCCTGTGGTATGTCTCTTCACCTCTCAGGTCATCATAGGAAAAGGCACATTGATCACTTGTGTGAAACAACATCAAGGCCTCGCAAAAAAAGTGGCTTTCTGCAATCCAGACACCACCTGTAGCTTGTATGCACTGTACCTTTTTACTTAATTAAAAAGCCTTAAAAAAGAATGTGCACAAAAAATAAC…
MPOA177TR	ATAGGTTGGGCCATATGCCGAAAGGCCGAAACAGCGGGCCGAAATGAGCTACGCGTTTGAAGTGGCACATAGGTTCCTTGCGCTAGCATGTTAGCTTCCGTTACCATGGCACCGTTACACTTACGTGCGTATTCAACGTCGCGGGAAGTTTTCTTCGCCTGCGCTTGCGGTACCGCTGTGACAAGTGAGAACAGGGAGTGATGATGGTTGTCGTCCATCGGCCTGTTATCTCTTTACCATGGTGTCCCTTCCCAAGCGGTGGTCGCTGTCCAAGCAAAAAAGCCGCCACCGCGGTCCTCGCTATCACCGAGGCCTCCTGAGGTCTAACTCGGAGGGAGACGAACAGCAGGCTTTTATTTTCGCCGACGGGGAAGACGTAGCCTCCGACGAGGTCGGCTC…
MPOA178TF	CCAATAGGACATTTGAAGGCCGTTGCTCGGTTGGCCGTCAAACACCGTCCCCCCCAAAAAAATCAATGAGCCCTGCGGTCCCTGCCCACCCGCCCCGTGAAGCTCAATGCGCACGTAAATCAACCGGTAGCCCACAAAAACTTCAACGGTAAAATAGCAGTTGAGCGTGTGCAACACGGTAACCTTGGCGAGAAA
MPOA178TR	GACACAGCCAGCGCATTTCCTCGTCAGCGCCGTACTCGGAACTTTCATGTCTGAAGGTCAGTCACCCACCACCACGGCGGATACCAGACATGTGCACTTTTTTCGTGAGCACCCCGTCATGGGCGTCAACTACAGGCCCACAAGGCTCGTCGAGAAGTTGCCGCATTTGCGCGTGTGTGACGTCTGCCGCATGGTTCCGAAGTTGATACAGCTGTTGCCGTGCGATCACGTCCTGTGCGTAATGTGCCACAGATCCAGTTGCGAAGGCGTCGATGGGATTTCCCCTAATGGGCGCTGTCCCATGGATGGAAAATCGTTCTCAACGTTGGAATGCAGGGGCCACGACTTCCGCGACATGAATCCAGGCGACCTGAAGGTCTACTGCTGGAACGAGGCTAA…
MPOA179TR	CAGAATGCGCGAGATAGTTCACATCCAAGCTGGGCAGTGCGGCAACCAAATTCGGAGCGAAGTTTTGGGAGGTCATATCGGATGAACATGGAATTGACCCTACGGGGACATACCATGGAGATTCGGACTTGCAGCTGGAACGCATAAACGTCTACTACAACGAGGCCTCTGCCGGGCACAATGGACTCTGTGCGGTCTGGGCCATTCGGACAGCTGTTTCGACCTGACAACTTTGTGTTCGGCCAAAGTGGCGCTGGTAACAACTGGGCAAAAGGCCACTATACTGAAGGAGCTGAACTGGTGGACTCTGTTCTTGATGTTGTTCGAAAAGAAGCAGAGGGCTGCGATTGCCTGCAAGGATTCCAACTAACTCATTCTCTGGGTGGTGGAACAGGCTCC…
MPOA136TF	AAAGTGCTCAGCTGGCCACTACAACGTGGCTACTATGTTATTTTGAAGACTCCTAACTTAGTGAAACTAAAGGGCCCTGAAACCTGCATTGGAAAGCTGGTTGAAAACTGAAAAAATGAATTCTCCCATAGCTTGCAAGTTCGTACGACAGTTTTTATTATTCTGAGATCTCTTTCTAACCGCATAAACCACCTCATCTATATGACCAATTCAGTTTTCGCTCGACAGCACTTCATGCAATACAGCAAGCAATAAAGCCAGTTGCGGGCACCTAATGCTTTTAGCATATACTAGGCTCCCGAGAGCAGCAGTACCAGAAAAAGAGTTTGCAAGCCGCTCTACAGACATCACAGTTACATTTGCCCCCTGTCACATGCAGTTTCCAAAGCGACTCATCCT…
MPOA136TR	CGGCACCCGGGATCGTAACCTTTTCCCCCTCCAAGTTTTCGCGCACACGCACTACGAACAATACGAAACCATGTATTCAGTGTACATAGCGCTAAGGACGGCCGTCTTGGTGTTGTGCATCGCCTACGCCCGCGCCCTGTTCATCACCGTAGATGCACACGCCGAGGAGTGCTTCCACGACGAGGCAAAGTCGGGCACCAAGATGGGTCTCACGTTCGAAGTCGCCGAAGGCGGCTTCCTGGACATCGACGTGAAGATCACTGGACCTGATGGCAAAGTGGTTTACTCCGGGGAACGCGAGTCCAGTGGGAAATACACGTTTGCGGCCTATGCCGATGGAGTCTACCGCTACTGCTTTAGCAACGCCATGTCCACGATGACACCAAAGATCGTCATGTT…
MPOA137TR	GTTGTTAGTTTCTGTTTTGCGGTTTGCGCATCACAAAAACTGACAACGGCACAAACTTGTTCGTTCTGAAAAGTATAGCAACTTATTATCTCTGTGCTGCACTGAAACCTACTTCTGGCTGTCGACACCGCTCATCTATTGAAGCACGTGCCGGCCGGGGACATGGCTGAGAAAAGCCAGCACTACTACTACCTTGGCATGGTAGATGAACCAGTCGGAAGCGACAGCACGTCATGGCAAACTAACAAAGTCGGAGGAGTACCCGACTGGACTACGAGTGCCTTGCGGTCATTACCAGATCTGCAGTGCCCTCTTTGCACGAGGAATATGTTGCTGGTGATTCAGGTTTACAGCCCTTTGGAGAAGAGCGAATGGTACCACCGGACGATATACATATTC…
MPOA148TF	ATAAAACTTGGCATTGTTTAATAATTTTATATCACAACAGTGGCAACAGTGGCAACAGTGGCAACCATCACAACAGCGGCAATCCATCAAAATGTGGGACGTCCTACTGACCTACCAGTGTCAATGC
MPOA148TR	GTTTGTCTCTCCTTTTATGGGCAGTTTCTACATTCAGCTGAACAGGCTTTCCTCCATCGTCGCTATCAGCAGAGGCGGCAACCAAACTTTTTTTTCTGCCATATATAAGGTCACTTGCTCAAAACGTGCAGAAAGCAAGGCAGATCTTCCAGTTGCCGTTGTGAGAGGATAAACCATCGTCACTTCTTCTTGGTGAGAAGATGAAGGTCGCCTTTGTATCCGTATTCCTCATCGCCCTCGCCTGCAGTGTGTCTGCGACGTCGCCTCCACAGTGTGCAGGCGTAGTGTGCGACCCATCAACGTGCGAGGTGCTGGAATGTAGCTGCGGAACCTACAAGGGATACTGCGGCTGCTGCGACTACTGCCATGCATGTCCCAACGAAGAGTGCAACAGCTTGT…
MPOA149TF	TCAAAAAAAAACGGGCTTTGGCTGCAAAACAAAAACACAAAACATGCACTCTATTCAATAATTTACACGAGTGGTAGGCACTGTCTCACATGCACACTTTTCCCCAGTCATGCTTTTTATTTCTGCTGGCTGAATGATGAAAATGCATTATGCCAACAACCCTCATTTCCCCCTCTACAAAAAAAAAATTCTAATCCATTTCGTCAATGGCTTGGCTAGGCTGTTTCACAATATTCAGCAAACACACACTTTGAAACTGTCCTTCCAAATGTGCGTACAGCTCGGAATCTGGGTGCGG
MPOA149TR	GGCGAGTACCGCGTGCGACGGGAGACGCTCATCAAGCGTCTCGACGTCACCATCCAGTCCTTCCTCTGGGCCGAGCGCCTCAAGGGCATGGAGGACAAAATCATGACGGCATACCAGCCGAGGCGAAAACTCATGGAGACCGAGCCCAATGTCAGCGTGGGTCACGTGCTTGCTGCTCGGGAAGACCTGACGATGCTGGAGAAAACGAGCGGCACGGGCGTGCGCAAAAACACCAAGAGCGCCGTGAACCGGGTGCTGATTGGGATGGTGCCCGATCGGGGCGGACGTCCCGAGGAGCAGCAGCCGCCTCCTCCCGAGATGCCCAGCTGGCAGAAGCGCTCCGACGGACCGCAGGGCGGTCGCGGAGGAGGAACGAGCTACTCGACCGGCCGTGTTCAA…
MPOA154TF	TCCTTTTCTAAAAGTGAAGGACGAAGAAAAGAGCAGGTTTGCCGAGTTCACCCGTGCCAACTCGTACTTGTCGGGCAAGTACGATGAGAGCGGTGACTTTGTAGTTCTCAACAAGGCGATGGAAAAACTTGAAGGCAATTTCCGGTGGTAACCGAATGTTTTACATGGCCCTGCCACCAACAGTTTTCCAGCAAGTTGCCAGCAACATCAAGCAGCATTGCATGAGCAAGCAGGGCTGGACCCGTGTTGTGATTGAGAAGCCATTTGGCCGGGACTCGCAATCATCGGCTGAACTTTCCAACCACCTGGCCGCGCTATTTGAAGAGTCTCAGATATACCGCATCGACCACTATCTTGGCAAGGAGATGGTCCAGAATCTCATGGCAATTAGGTTTGCCA…
MPOA160TF	CGCAAAAACCTATTAATCATCAGCAGTCAAAGCATCAACAAAGTGAGTGATGTATATTTATATATAAACTGACGAATCACAAAGCGGCCAGATATACTTAATTATCATCAGCAGCAAAATTATCGATAAAATCAGCAGCCAGATGGGTTCGCGTGTTGCCTTACAGACCCGTATGTTTAGTTGCTACATAGCGCATACGCCGATTCCCAAAAGGACAAGTTATGGCGTAGTGCGTACTTCCCAACAATTATCACATTATGAATTGCATAGGATAGTTTCAAATGTTATGCGCAGCAAACACTCGTTTTTTTTTTTTGCTGCACGGTTCAGGCACCCACCGAAAACCCAAAGCAATGCTATAGCTTAAGGGACGTGCACTAATCCCGATTACAGTATCGT…
MPOA160TR	CAAGTGTAGTGACAGCGCGAACAGCGATCCTCGGAAGAAATCCGGAACGCGGAACCAGAACTGCAACGATGTGGAGGTACCGGAAGCGAAGTACCGGCGAGACGGAGCGATGGTGCGCATCAAAGATAGGGACCAGTTTTCGAAACAAGGGGTGACTGTGGTATTACACCACACTATCATATTTCGCAATGGCCGCATTTGAAGCCAATCAAGGAAGCCGTAGCAGCCTTTTAGGCCAATCGTGTTCTACCAATGGCGGATTTCGACAACATGGTGGAATTTGACAATGTCCAGAACAGCAACGAACAACGGTGTGGACAGGAGGTTTTAGGACACAACGTGCGCATCTTGAAAGCGTCTTCTAGACAGGGTGCCGTTTCCGAGGTATCGTCGTGGTTA…
MPOA168TF	AATGTGGACCCACGTGAAGCTATCTTGAAATATGCCAAGGAAGCAGCTGAAAACCCTTACTGGGTGACACCTGCTTATGCTGCAACGCAGCCCAAGCCAGTTTTCCACGAGAATGACGAACCAACACCTGCCAAGAAGACAAAGCAAGTGTAGTTTGTTCCAACCGTGAGCTTTGTGCACTTTTGTTTAAACATTATTACAAAAAAAAAGGCTGTTTCTCAGGCCTGCTCTGTACTAGTGATTTTAAATGCACTGTACAAAACAATATTACAATATGAAAACTTTGGACTTTTCACTGATTTATCATGCTCAACATATTGCTGTATGTTTGTATCTCATGTGATCATCCTATAAAGTGTAACCCATTTGATGACATACCCCTTGCAGCATTACACCATT…
MPOA168TR	GTGGTACAGAGCTTATTCAGTAAGGAAGTGCTGTTAAAACGGGAGAGTTTTGTCAGGTGTTCTGTGGTTTTGTACTTTCACTGCTAAACACTACAACAGTTCTATTTAATGTTGCACAAGTATTTCAACTAAACACTTATGTATGCTGCAATTAGGTGTTATTTATTGTTCATATTTTTTCTTATATAAACAGCCATACGCTACAGAACAGGTGATTGTCAATTGACCACCCGTAGAAATCTGCAAGCTGGCTTTCCTGCAAAGGTGCTTTCCAACCAAAATGTCTCGCTCCCAGACTACCCTCCTCACTCACTGTGTCCTCACCCACTCCCTTCTTTATGAACAACAGGTGCCTCGTCCACCATGCGATATGAGGGTTCGCAGTAATTGTTGAGGGAA…
MPOA169TF	TCTTCCTCGCCCCCAATAAATGTTGGAATTTATTGTTAAGTTTGGTCGTAGACGTTGACGCCACTGCAAGTGTCCGTTGATGCAGCTGAAATCGACAGCACAGAAATGTCCTGCTTTGTTCAAGCCTCTCAGATGACTTCCTCGATCTGCGTCAACCTGATGGACTCATCGTACAGCTTCTTCGCCCGCTGCCGGGTTCGTGGCCCCACGGCACGGCAAACGTGGGATG
MPOA169TR	TCACCCATCGTGCCTCCGCGCACCAGATGAGATACTGCCGGATTACTGGTAATATCGTTTTCAAGGTTGATGACGCCATCGTTGTCGCTGCGCATCGCTCATACTCCAGGGGGCGTTCCATGCGCTAGGTCAGGTACACGCAAGCTGTTGGGAACAGGCGCGGACCCACGGCAGGGGCGGCTTCGCGGTTTCCTCCCAAGGGCGGAAAGTCGTCCGGAGGGCCAACCACCGACGCATCGGCCTCTAAAATGGCGAACTGTGGAGCGACAATACAGACGTATTCTGCTCATCGCTGCTGCTCTGGGGCTTTGACGGAGCATCTTCACCTTGACGAACATCAGCGGCCTCGTCTCCCCAGGTCGCTCACTTCAGCATTTCTGACGAAGACTCATTGAACGA…
MPOA174TF	ATGTAAAACAAGTTATTCCTAAAATCGCAGAACCTAACACCCCTCATTTACAACAGGCACCAATTTAAAATACACTTATTGCGTTACCAGATGAAATAACGTAGTTGTCGAGTTCACAAATGATACCTTTATAGAAATGTAAGTCGCGACCATCATGCGAAAACTGGTCAAAATATTTATTCCTGTCAAAAAAAGGCCCACATAAGTTTCGCTTGACAGATGTGTACACCCAGTT
MPOA174TR	TCGCTGTCGGGGGTAACAGGGGAGCTCGTCGGCAAAGTGTTACGCTGTTTGGCCCGCAACGATACCCTCAACGAGCTTTGCCTCAGCGACGCCGCTCGGGGTGATATGTCAGTGCCAGTTGGGTCTATTTACGAATTCACTGAGAACCGACACCTCAGGGTCCTGAAGTTGACGCAACTGAAGCTCGGCGATGCCGCTGCCATGGCGTTCGCGGAATTGCTCATTGACAATGTGACCTTAGAAGAAGTGGATTTTTCTGGTAGCAGTGTAGGAACTTTCGGCGCGCATGCGCTTGCCAAAGCGCTCTGTATAAACAGGTCATTGAAGACGCTTTGCTTGGAACGGAGTAGCCTGACCGAACAGTCCGTGGAACTCTTTGCCAGAGCTCTCTCACTGAAT…
MPOA175TF	ACTGAAGGCAGGGACGAGTGGCGACGCAGCGGGTTTATTTACAGGGGGCACCCCCAGCGGGGCGTTCAGACGAGCCTTTGCTGGATCCAGTCGAGGTACTTGGCTACTCTCGTGTACACGCCCGGATATCCGGGTTCCGCACAGCGGCGCCCGAACGATGTGATGCCGATGATGGTGAACCGCTGTTGCTCGTCCAGCAGCATTAGCGGTCCTCCAGAGTCGCCCCTGCAGGCGTCCTTGTCTCCCTTCAGGCTGCCCGCGCAAAGGTAGTGGTCGGTGAAGGTGATGCTGGTGCGCTTGAAGGACTCCTTGCAGGTGTCCAGGCTCTGAATTGGTATGCGCGTGTCCTGCAACGTGGCGCTCGACGGTCCGCCGTAATAAAGCTCGCCCCAGCCGGCG…
MPOA175TR	GCGCGCAGGTCGCTGTGTGGCTTCGTCCGGCGGCAGTCGCTCGTCTGTTGCCCCCAGAACGGCGGTGGCGGAGGTGGAGGCTTCGGCGGAGGCTTCGGTGGTGGCTTCGGAGGAAACGGATTCGGAAACGGATTCGGCAACTTTTTCCCGCAGCAGATACCGACATTCCCGGGACTGCCTCGGCCGCTTCAACCCAGTAGGCCACCCTTCTTTCC
MPOA180TF	CTTTCCTGAAAGTCTCGGGTAGATTTCCTGGTGAGATTTGATGCTTCAGCTTGTGGAACAGCTTAAACAGTTCGCTCCTACAAACTGGTAACCTAACCATTGGTTTGCAAAGGTTCTTGCGAGTGACTCCTTGCTTGTAGCCGTTCACTCCTACATATACTGGCTTGTCCGATCCCAGCCACCACATAACACTTGAAGCACATGGAATGGCAGTATCGGCATTGTTTTTAACTGCCTTAAGGCGGGAATGGCAAAACATCTTCATACTGTAATGAAACTCAAGGGCTGGAACCTCATCTGAAACTGACAGCCTCTCATCAAGTGCTCGTCGCATTGCATCTTCACTGTACGGACACCCTGCAACAATC
MPOA181TF	TAGCAGTGGTCGTCAGTGGAAACGTTCTGGCTTCTCTGAACACCTTCACTGCATTTTCAGCTGAATATTTCCAAGCGTCCGGGCACCAAAAAGCATGTTAAAAAAATGTCACAGTTCCAACCGCTTCCACAGTGCAGGCCATGCCACACGGGAGCGGCAACCGGCTCGTCAACCAAACGCCCAGGCGCATTCTTCATGGGTTGCCCCTGTTCGTTTGGTGCAGGCGAAACCGATTGGCCGGCTGCCGGGGCCGGTCTGCCACCAGGAAAGCAGTCCGGGAAGTTGGAGTCCCGGCTGATATCGAC
MPOA181TR	GAAAAGCTGGAGGCTCTTCACAACGAGCGAAGGCGAAACTTCGAGTGCAGCAAAGACCTCCTGGACGAGGCTTCCGCTGCCGGTTGCTTGGAGGCTGTGGAAGCGGAGATAGCTGAGCTGGAGCTGGTGGTCGAGCGAACGGAGACGCAGGGTCAGCGACAGATGTTTGCCGAGCTCGCCGAACTTCTGTGTCAGAAGTGCAGCCACTGGGAGGACCTGAACAGCGTCGCAGTTCCCCACTTGCGCAGCCTCTACGTCATCCTGGAGGCCCGCAACTGCTGCAGCTCGGACCAACGAGATGCCCACGGAGCCGTTGTCAAAAAGGCGAAGGGTCCCGGTGTCACATGGGCGGATGAACAAAATGACGGGGCAAACGGTCAGCTGGATCTCGCAAGTCTG…
MPOA182TF	ATTTGAGTTGGAGAGATTCTATAGTCAGTCAGATGACTTGAACCACACAGCTCATATACAGAGAAAGATATATCAATAAATTATTGCACTACTTTATCGTACCAACGAGCGAATATGACAAGACAGGCGTGTAGCTTGAAACTCCTCTTTGTCCACAGAATGCACCCATGATGAAGGTGTCAGGAGCCCTCTCTGGCCACTGCAGCGGTGAACGCAAACTGGGTGTACTCGGGCAGTGCCGAAAAAAGCTGGAAGAGCCGCAGCATGCGCTCAGGGCTCAAATCACCCATGCGCTCAAAGACCCGCGTGGCTCCTTCACGGAGCAGCCGTGGCCCACACCCGGGTATCCACTTCTCAAGACAAGGCAGCACATAAGCGGTGCGGCGCACCATGTTCTGG…
MPOA182TR	GACTTGCTGGAGGAGCACCTGGTCCACTGGCCTGGGGGCTGCCCACCTGTGGTGTTAGAGGCCAACGCTGGGCCTGGCTTGCTGAGTCGACGCCTGGTTGAAGCAGGCCGCATCACGTCATGTGTGCGCATGTTTGAGCACCGTCAATGCTTCCTGCCCGAGCTCAGGGCTCAGGTGGCTGCATGGCCAACGCGCTTGGAGTTGGTGGAGGCAGACCTGCTGCGAATGCACAACCGAGAGGGGCAGTTGCTGGCTGGTATCACGCCACGCCCCTGGACGCATGCTCCCGAGGCCGTGCTGGTGGCGAGCCTCTCCCGAGTGCGCGAGGTGGGCTTCCTGCGCTACGTGCTGCACCAGCTACCCATGGGGACCTCCCTGTTTGCCTTGGGTCGGCTGGCC…
MPOA186TR	GGAACTTGGTTCTCCCGAAGAGGAAGCGGCACCTCCTCAAGAACGACCAGCAGCACCTCCCAGGGGTCAAGCATGGGAAACACTTCTGCTGTACGCTTTGAACCTGTCTCGTCTTAATGTTCACATGAACATGGGCAATGTCATGGGCAATACCTCGTGGCTGACACAAGGGTTTAGGTCCCAAGGTCGCCTGGCCATTGATAGTCGTGGCCACAAGGACCTGAATCTGGCAGTGGACCTTAATGGCTCAAGCCTTGATGCCAAAGGAGGCATTGTTGGAGGGGCCATCGAGCTGAGCCGTATTCACACACACAGAGAGCTGGGGTCGGGAGCCCGTGCACACTTTGACCCTGGCACTGTGGGCAGCTGAGAGCCGACTCGACTACATGGGCAGCAGTG…
MPOA186TF	CCACCCCGTAAGGTTCGATGCCCTTCCCTGCCCAGGAAAGGAGGCCCACAGTTGGCTCCAGGTGCCATGTGTAACACTGGTAGTCACGGAAATCTCGGTGCAAAAACTCCAGCGACTCTGCGACACTTCCCTTTCGGCGCTCGCTTTCCGGCGACTGGCTTTTGGCTGCCCCACCTCCGTCTTTTTCCCGGATGTATGACACGATGAGGTTGTGCAAAAAAAAAAATGCCTCGGCGTCCACAGCCACAAAAATGTGGTCATCGAACTCGGTAACGAAGCTGCATTCTACCACTGGTCGGGAATCATCAAGTCCCGGACTGTGCTCCCCTTGCAGCTGCTCAGTCTTCATATGCAGCTCGAGGCTCGGGAAGGCAAAAATCATCTCCATGGTGTGCCCAG…
MPOA188TF	TAGGAACATAAAAATGCTTAGCATTGTTTTATTTTATGCAACATAATTTTTTACACAGAGCGACTAGTTTAAGTTCAATGGCAGTGTTCCCCGACCCCAGAAGCCTCAAACATGATGCTCTAAAAAAAAAACAATTCTAGACTGCGCTGCTCAAGTAAACAACACATTTGACGTCACACAGTGAGGTTGTACAGCCTACAAAATTGGTCTGATAATATAAAAATGGCAGTGTTACAGGAGAAAATGCAGCACACATTGTTGAAAGAGGGGAAAAAAGAGGAAGAGAACTGCTTGGCGTACTTTGCAAAAGCGAAAGTGGTGCAAATGTATGTCGTGACGATGTATCTCAAGTTTTGAACCCTTGATCCACTCATTGGTCGCAGCAGCATAACAAGAAAA…
MPOA188TR	CGGGCCGTGACGGTGATAAGGGAGATGCCGGCTTCCCAGGCCTTCCCGGACCCCCGGGACCACCTGGAGCACCAGGACTTCCCGGCCAAGATGGATACCCTGGCGTTTCTGGAGTAAAGGGTGACAAGGGTGACGCCGGATTCCCGGGTCTTCCAGGATTGGTTGGCCTCAAGGGAGAACCCGGTCTTCCTGGATTCGCTGGTTTGGACGGTCCCCCCGGGTACCCTGGTGCTCAGGGAGACAGAGGAGAACCAGGCCTTGTAATACAAGGTGAAAAGGGTGAGCGCGGACTACCAGGTCCTCCGGGGCTAGCAGGACCTAAGGGCAACCCAGGAGCTCCAGGTTTCCCAGGGCTCAAGGGAGATGCTGGTCGACCAGGTCCACAAGGGCCTCCAGGAC…
MPOA189TF	TTTGATTAAATAACATGTTACAACGGCTACCCTGTCTTTATTGTTCGAATTATTGTAAAGAAAGATTATTTTAGTGCGCGCTATTTTTATCATTCCACCCATCCGACAGAACATCATCGGAGTGAATATTCGTTAGTGCTAAATGCTGGTATGAGTCATAAGGACTTGCTTATGAAATCAGTGAAATCCTTATCTTAACATGCAAAATAAGTTATTGACAAAAGTTCACGATGACTACTCCACCCCTCCTCCCTACAACAGGTACGGCAACTATCACGCAGCTTCTGGGCTTGCGAAAAACGTCTGCATTCCCGGTTGATGGCAGCGGTGGGCAAGCAAAAATAGCGCAGGCGAAAGGCACACAACCTTTGTCATTGGAGTCGCTAATAATATTCGTCA…
MPOA189TR	GATGACTCGGCGAAGTACGAAGCTCGGCGGGTTCATCGCGCTCCCCAAACGTCGCGGCACAGTCCACATCACCGAGCAAGCAGTCGGTGGTGGCTGATCGGGTGACCCGGTCAGGAGATCGAGGCACATCACGCCAGATGCGCACGGCCATCTGTCGCACCGAAGACTGTGGTTTCGAAAAGCAGGTGGACGCCGGTGACACGGAACTTTACTGCTACAAGTGCCGAAAGACCACGTGCCTAGTCTGCAATGCCAGTCATGGTTTAATTACGTGCGAAGAGTATCGGCGGCAGCTCGATGACCAAGAGGAAGAGATTCAAGTCTGGTGCGCCGGCAAGGATTGCCTTTACACAGTGTACGTGGGCGCTAGTACGCAGCAACTAAAGTGCACACTGTGCG…
MPOA193TF	CACGTAATAAGCTATCCTGTTGGGCTACACTACTGCTGCTTACTTGAACTGCAAAAAAACTTGAGTCTACATTTGTTGTTTGTGAGGTAAATGACAGGTCTCGTGACAGGTTCTCTGGCAAATCTCCCCAATCAATGCAAAAGTTGTGAAACACACAGCATGAAATGATAAACTTGGACATGTTATCCACTGTCCACATATCCAACCTGTGCAGTTGTCTGAAA
MPOA193TR	CGTGCGTGGTGCTCGGGCTCGAACGATTTTAACGTCGTAGCGGCAGATTCTGGCAGTGAACGTCCACCTTGCCTGCCTTCAGATTCACGGATGGCGGAGGCAGCAAAACGTCGTCGTCTTGCCGAAGTATTTGACGAGCTAGACGATGTCAGCAGCGATAGCTGCTGGAGCTCTACGTCCGAGTCGAGTTCAAGCAGCAGCGACGATGACGACGAAGTGTATGCAGCAGCGTTTCAGCAGCTCTTTTCTCTGCCAGAGCGAAGGCCGAAAGTGGAAGCATATGTTACAAAGACGGTGGCTAGCTACTCCGACGAGGAGTTCAAAAGAAATTTCCGCGTCACGCGGCCGGTCGTGGACTTCTTGGCAGCAGAATTCGCCAAGTCACCGCACTGCCCTCAG…
MPOA194TF	ATTACCCAATTTACACGATGCCATAGTATGCAAAGATATAAAGTCTTAGTACATGCATCCTAGCACACAAAAGGGGGGGAATTGTGGAAAAGTGGTCGAGGCGGAAAAAAAAAGGCTTGGCAAAAAGGCGCAAAATTGACTACGTCAGGGGTAAACCACACTCTTCGGACACAATCGTACGACCCCCCTCTCTTGGGAAAAAAAAATAAAAATGCTGCGGCCACATTTTCCCAGCTGCACCGAGATAGCGAGGTGCTAAAGAACAACTGGGGGAGTGGGTAGGAGAGGCCCGTGAGGAGCCATGGGCATGTGTGTGTCCACAGCAAGGACTTAGTGCTTCCACAAATGCTGCACAAACACCGAGACAAGAAACATATTTAAAAAGAAATCATGTGCACA…
MPOA194TR	CGTCTTGTGTTTCGACAAGCAGACATTCCACAATGTACTCGACATGCCTTGTACTTTAAAAAGGGCAGTCCTTCTGCGAAACCGAGGGAGGCAAAAAGAAAAAAAAAAAAAACAAGCAATAGCATAGGCATTGTTGGCCTTCTTTCAATGTGCTGGAATTTGGCATAGCCGAGGCATTGGGAGGGCAATCCCCACAGCATCGGGGGAGGAGTGTGAGGGGCGTAGTCGTTAGCCGCTTGGTTTGCCTAGGTGCTGCAGTGGTTACGGCTCGCATACGCGCCGCACTCTCTCTCGTCCCTGCTTTTGCCGGTCGACATTGCCAAGTATGCCGTATTAGTCCGAGCACTTTATTCTTCTGTTCTCTTTACGTGAACAACGCATCGCTGCACTGTTCGGTAA…
MPOA204TF	ACAAGGATGACCTCCATCAATGGAACAGCGAACGGAGCGAAACGGCAGAACACTCCGACCAGTTTAACCCCCATACCAGACCCGAGGGCGCGGTGTCTAGCTGGTTGCTTTGTTTTGTACTCACCCTGCATTCCTTGGGATGCACAAATAGCGCGAAAGCTTAGGTACGAGAAACTTGGGCCTGGGAAGCGCCCGTGCCGTCAAGATTTTTGCAGTGTGGACTGGAAGAGAACAATGACGGGTAAGGGACTTCCGGAAGTTTGAATAAAAAAAGAAAAATACTATACAAAAACGCGGGCGTAGCTCATCGAAATCAGAACTGGTGGCCCTTGGCCTCCGAAATGGCCCGCCGCGCGCCAGTAGGCAATCGCGGAAGCCTACATTAGCGCTTTTAATGGG…
MPOA204TR	CAGCGCTCGTTGGGATAGCGCGCGCGGGAATAGGCTGTGAGCCGCCGAAGGTTACTGCTGCTCCCTCGAGCGGCATGGAATTTTTGCTTGGCGGACTGGCCGCGTGTGGTGCTGGCTTTTTCACCAATCCTCTGGAAGTGGTCAAGACACGCATTCAGTTGCAGGGCGAGCTGCAGGCTCGCGGACACTACACAGTTCACTACCGCAATGTGTTTCACGCGTTCTACGCCATCGGCAAGCACGACGGCCTGCGGGCGCTGCAGAGCGGCCTGTCGCCGGCGCTGTGGTACCAGTTCTTCATGAACGGCACCCGCCTGGGCGCCTACCACATCATGGAAGACCTGCAGTTGACCAAGAACAAGAACGGCTCCGTCAATGTGGCCCGCAGCATCGCCGCTG…
MPOA206TF	GCATTTATTGTGGCACATATACCCTATTATGCCTGCGACAGCTTCCAGTTGGGCTAAGGCTTATCGGCTACAAAACAGTTGAAGTCATCAATCTTGTCTCATTTGTTGACTGTCCTGTCCAGGTGTGATGCACGCCAATCTTGCTTGTCTCTGTCCTAGGCGAAGTCATACTTGCTGAGGAGGAGCTCTTTCGAGTCCTCAATAATAAAGCACGTCCGGACATACACTTGAAATTCACACGTTTAAAATTCTTGAATGCGCAGCTGATGATGGGCAACAAAAAATGTGCAGCTCTCACACAGTTCTAAAAACACGGAGCTGGCCACTGGTCTACACCGGATGCCGCATTTCGTGAGCCTGCAAGCAAACAGTGTGGCCGGACAGCCTTCAACAGTCACT…
MPOA206TR	TAGGTCATGGTCTCGAGGTTCCGTGAAGGACGCATGAAAACTTCGCCACACGTGTGAAGTCTGCTAGACGTGGCGCGAGAAACGCTTTCGACACCGCCATACATTGAGCTTGGGCAGGGGTGTATTAGTTTTTCGATCCAGATGCTTCGGAAAAGCCGCGTCAAAAGGGGATTCGTGGGCACCGCTTTGGCTGTTGTAGCAGTTGCCGAAGCCGCTGCCTTTTGTGGTTGCTACTACTACTACCGGCGGCTCAACCGCTCGCAAGAGTACCGCTACTGGATGTACCAGAACTTCAAGCCCGGTCTCGAAGCCTACTACAGGACTGGAGAAGTGTTTGGTGATAATGCCATACGCACGTACGACTACAAGACCTGGGGCGTAGAAGAGTGAGTGGCTGCT…
MPOA211TF	TTCGTAGCTGGCCTTTTATTCGCAACCGATGAAACGCTAATCATTCAGCGTTAGGTCGAAAACTTTTGCACGCCAAGCTCACCTGGTGCCTGACTCAGTATGTACAAGTAGCACCTGCGCAGGTCCGGCGAATCCTGAAGTGTGAGCTCCTTCAACGAACTCTTCATGTGTATCTTGGACAGGACAAAAATCTGAAACCTGAGAAACCTGTTCTTGACGTACGCAACGCCGAGGTGCGGACCGTTTATGGAAAAGAAGGTGTGAAGACTCTTCACGTACGGTCTCATTTGGGGGCATGTGAGGGCGGCGCGCACTATGACACACCCCAGGGAGAAACCGATAAAGCTGAGCTTGAAATCGGTCGTTCCTATGTTGTCGAGGTAGGATGCCACCTCAACA…
MPOA211TR	TCCAGGTGCTGCACCCGTTAGACGATGCAGACTTCTTCGACAAGATCAGCGCCAAGGACACGTTCTCGAAGATACAGTCTGTATCTCAGGTTGTGAGCAGCGAGCGGGCGTTCGTGGAATTCGCTCTAGAGACGGTGGCCACGCTGTGCTGCCTCAACGCCCTCTTGTGGGAGGCCTTTCTTCGTCTCGTCGTGTGCAGGACGAGGGCCAAGCGCTTCCTCTGCTCCGAGTACTACCGCAAGAAGGCCGAGCACTTCCAGGAGCTGTACTTCAGCTGCGAGAAGAACCGCTGCTCCTGCGTCCTGACTTCCCAGGACTGTCTGACTGGATCCTATCGCCCACTGGCCAAGGCAATCCGCAAGTTCCAGTTCCCGGCCATGATTCCACCGCTCGAGGTGT…
MPOA212TF	TTTAAATCAATCAGGTCAATCAACCAGCCAAGCTGGACACGCACACACACAACTAAAAAACAAGCTTGTCCGTGCCCCTAACTTGATCCATTATGTAATCCCCTGGTATTAAAAAACCTCCACAAATGAACCTTGGACTTCACCACAAACATGTAAAAAAATTAAATCAAAACCAAACTATGATCTTACACTCAAACACCCAATAACTGACACTGTGATGGGAACACGCCCACTGCCCTTCCAGTTTCTGTAGCTGTGTGATCACTGAATTGGGAAAAACTGACAAAGGGGCTTACAGCAACACAAAAAAACATCATTTGCAAAAACACCCACTGCATCCAATGTGTGTATCTACACTTTAGTGCCATACTCTGAACAAATTTACACACTCGGCGTGTT…
MPOA212TR	TGAGGAGGTAATTCGTACTGATCAGGAGCGATCGGGCGCCGTGTACGATGGAGGAAATAGTAGCCAAAGTAGGAAATGTCGTGTTCGAGCTGGAAGTGGCCCTGGAGCAGCAACTGGGCGCACTGCCGCTACCGTTCCCTGGTATGGACAAGTCCGGAGCAGCCGTGTGCTGCTTTTACGTGCAGGGAAACTGCAGCAAGGCGTCTGCGTGCCCTTTCAGGCACGTTAAGGGTGACAGAACAGTGGTCTGTAAGCACTGGCTGCGAGGTCTCTGCAAGAAAGGCGACCAGTGCGAGTTTCTCCACGAGTTTGACATGACGAAAATGCCGGAGTGTTACTTCTATTCACGTTTCAACGCGTGCAGTAACAAGGAGTGTCCGTTTCTACACATCGATCCCG…
MPOA217TF	GGTTAATGGCCTCGCTGTTTCTTTATTATAGTTTATATTGTTATGTTTAAATGATCAACACAAATTGTTATGTTCGTTGCATGAAAATTCCTGGTTTGGGGAGGAACTTGTACGGCCGGCTTCTTCCTGGACCCCTAGCCGTCCGGGCAAGCACCTTGTCCCTAGAGAACTCGCGTGGTGCGTCCAGCTGGTCGCACAGTGACTCGAGCAGGATGTCCATAGAGACCAGGAGCTGCTGAAGCTGACAGGTCAGCAGCTGGTCACCTGCCTGCACGTGCTCTTGCTCTACGCAGTGCAAGTTCAGTTCGCGCTCCAACTCCTTGACGGCGTCGTCATCCCGGCTGGAGCACTCCTCACGCAGCTGAAGCACCAGCAAAAAGAGGGGTGCCTCCTTCGGGT…
MPOA217TR	GCAGAGACAAGAAAGTGAAGCGTTCAAAGACCGGTAACGATGTCTCCAACTCCGGTTCGGGGCCGAATCTCCACATGGACTACTTCCTAATGGAGGAGGAAGAGTCGAAGACACGTGACCCACGAGACGATGAGGCTGTCTTCCGGAAGATCTGCAGCGAGATTCAGGCAAACATGAAGAAAATACTGGAAATGAAACTGCAGCGCAGACCCTTGGCTGACATTGAAAAGCTTCGAGTAGAGACATCCTTGCTGTTTTTGGGACTGAAGAAAATCAACCGCCTGGACAAACATCGGCTCAAAGTTGCAAAGGATGCTGTCAACGAGAAGAAGCAGAAAGTGGACAACTTCCACCTCCAACTGCAGAACCTGACGTACGAGGTGATGCACCTGCAAAAAG…
MPOA223TF	TATGAAGCGGTTTCACAAGTCGCCAACACTTTCCATAAAAATTATGCCAAAAACACAGACAACTTCACTTTACCAAAAGGTGTACAATTAAATATTCACGACACATTCTAAATCTGCAGAAAATCTTACTAAATACATTTATTTTATCCTATTAATCTGTTGAAAACACTGAAGGGGGGACGCGGGTCAAAAAGTCAAGGTTGTTCGGAACATCTTCGCTTTTTTTTGTTGTATTGGCATCCTTGAACTATAATCTTTTACTTCTGAAAATATCAAGCTGAAATTCACACGAGAAATGATCTAAAAATGCTTCCAAGTAAGGAGCGGTGACATGAGAAATGCGCCAAAGTCGCCAAACATGGCATTGTTTGCGTTGTCCTGTCGCGAAAACGACGCATT…
MPOA223TR	CATCAAATTGGGGCACAATGAAAAGCATCTTGCACTGAATGCTCGAAAGATCGAGAATCGCACAGAATTGCGAAAGTTCGTCATGGCCTACGCCTGTAGTGCGTGCTGCCAGAACTGCCTTGCAATAGGATGGAAAGGTGGGCTAGTTGGTAATTCATGATGGTTCGGCGAGCTGGGAGTGCGGGGGTGGACGCGGACGCGGGGCGGGGAGGGGGCGCGCGGCGCGGGCGCTCAGCTAACAAGCGTTGTTGGTTGAGCGCTCGTGCTGTGTGCCTCTTCTTTGCTTTGTGTCTGTGTTTGCCCCCGGGCGCCTAGTTCGCTGAGCTATCAAGAACTGCCTTTCACGTTTACAGAAAAGCTATCACGCTAGCTGCCGCTGTCGAAATGAGCGTCTGTTCT…
MPOA224TF	GTTGAACTGTACAGAATTAAAATGTCACTTCAAAAGAACATCAAGGCAGCCAGGAAACTAAAAGCAGCTTAGCGGCAATCGAAAAGCATAAACATCAAGTACGTGTAAAATATCAAAACCAACAGGGACACCAAAATCGCCATACTCGTGCGATTGCTTGCCCCGAACGATGGGGAACAGGTCAGTTTTTTTTTTTTTCTTTTCACGCATGCAGCTCCTCCGGCAGTTGCTGCAGCCTTGCTGGGAAGGTGTGGTACTCGGTGACTGGGCGCGCTGGAGCGGGGCTCGACTGGTGGCTGCCTTCCCGTCAGCTGCCTCGTCACCACGCAACCTTGCCCTACTCCTGGCTCGCCAGCCTCCACCACATTAGGGTCCACCTCGTTTAGCTGCTACTCCCAC…
MPOA224TR	TATATATGTATGGTTGCGTGAAGGTGTGTTGCTGTCAATTGTAATTTTAGACGGTTTCGTTGTAAGCGGTAATCCAAGAAAGAAAGCATTAAAATCCGTACTTATTAGCCCCGTTCACAGTGTCCTTACTGAAGAACTGCGAGTCACCAACGATACGCTTCGCCAGCGCTGCTGGACAAGGCGCCATGGCCAGCAAGGTGATCCTCAAGAACACAACCAAGCTCAGCCTCAATGAACGCTTCACAGCATACCGTCAGCAGGCCGAGGCAGAGGCGCTACGGGCTGCGGCAGCAGCTGCTGCAGTGCCCCAGATTCCTCCAGTGCCACAAGCGTCGATGCGCAATGTGCGCCTGGCACAGCAGATGGCTAATCGGCCCAGCGTGCTTGCTGCCCTGCGCC…
MPOA229TF	ACAGCTTCCAGCCTGCGCAGCATGTATGCCGAGGTGATGGGCGACAGCAACTTCGCAATTCTCGCGGTTTTCTTGTCTTGTTGCCCGAGCCTGTCCGATTTGCATGTGCACTATATGTCCGGGCAGTTGTCATACGCGGTTCTATACTGTGAGGAAATCGTCGAGGGCATCTCTTCGCTTAAGAATTTTACCTTCTCCTCAGATGTCCCGGCCTCTCTACAGCTGGATATGCCCGTGGAAGTGGGCTTCAAGACTTGCTTGCAAATAAGCTCAAACGTCACTTATTCCCAGTCGCACTCCCATAACTACAGTTTCGCTCAGCTCAGTGACATTGCGTTCGGACATAGTGGCCCTGACTTGCCGCCACAGCTCGTACTGCTAGCCATTTACCAACCCGAA…
MPOA229TR	GCGGGGTGCAAGCCATGCAGGACCTTATTTACATTATCATCCGACGCAAGCTCACCCGTTATAAGGCACACGTATTTAAGGCTCTGTATGAGGGCCAGGTTAACAATGAAGGAC
MPOA202TF	TGTGGGGAAAAAAATTTCTTTTATTAAAAAATGCTTCCTGTCTCTTGTTTTCAGCAACTTGCACACAAAGATTGCATCAAAAGAATAAATTTGTTCAAAACCACCCAAATGTAAATGCAGGCAACCATGATTTCTCCAAGCTCGTCCACTTTAAAGCAAATGGAGCTTTTACAGCATTTTGCGACTTTCATGACTAATGGCAACACATTACAAACAGCATTTCACACAGACGATGAGCATTTTTTTTTTT
MPOA202TR	GAAAGAGCCAATATTTAATCCAGAAAGTAATACATACCTTCTAAGTAGTCGAAACGCCATGAAAGAGCTTAACAGCAGTTAAGTTGGTACATGCAGTGGCAAGGCCATTATAATAAATGTCACTTTTTGCCTCAAGGTTTGCTACAACTTGGCTAGTCTTTCCTCAACACGCATTCCTTCTTTAGGGTTCTTTGCACTGTTTATATCAAGCAACATACAACCTTAATTTGGTTTTGAGAGAGTGACACTATTCTTAGCTGAACAGAAGTACCGATGTAAAAGCTGCCACAAATATGAGGTTCAGTCGACACGTAATGTGTACAGTGCCTTGCTAATGCAAGAAATTCTGTGCTACCTTGTTGCTTTGTTTCTGGGCTGTGATTGAGTATGCAACTATGT…
MPOA207TF	CATAGCCTGAGGCCAGCAGGCAGTTGATGCCCTCACGAGCTCAAGGAGCTCAACTGCGGATCGGACAAGTTCCTCAGGAGTAGCGTGGCTTGATGACGTGGACGCAAACAGCTGAAGCGATTCGCTTGTCTTGATTCCCTTGGTCGAGGCCATGGCTTTCACTGTCATGAGCGCTGCAACAACACCGATCCTCTTAGACCTGGGGCATGATTTCATCACCATCTTGCGTATTACCATGTGTAACTCGTCTCGATAGGTTTCACCCTGTCGGCCTCCGCGGTAAGCTATGAGAGCAATGATCAGGAAAAGTGTGCGAATCTGACACAGCGAGAGGTTCCGCAGTATGTCCAGGGTGCTCTTGAAGAAACCACCATATGGGGCCATGAGGATCGTGTGCTG…
MPOA207TR	CGAGCTTCGGCTGATTAAAAAGCCCCAGGCAGCGCACGTTCTGACTGCGCAAGCGCAGTTGAATCGTTTCCGAAAGTCGTGCAACATGAACAAATCATTTGGTCGGTCGTTCACGTCTATCCATGTCTTTGATGACAATGACGAGTATAAAAAGGGAGCCTACCTCTGCTCTCTTGCCAAGAAGTGTGGTCTTACCCTTAACTCGGGCAGAAAGCACAACACCTTGAGTGCTGAATCAAGCACATTCAGCAAGGATTTCAATCAAAGCTTGAAAGAACATCCTGAATACCCTCAGGTTGTTACAGAAGTTCTGAAGGAAATAAAGGAGTATTTAGATAACCAAGACAGGCTGCAAAAGGCACTCACGGTGACTTATCAGAATTCGAATGACAGCAGTGG…
MPOA213TF	CTCCGGTTAAAATCATTCTTTTCTCAACCAGGCGCCTTCACATACCCCAGCAAAATTGTGTTTTTGGTAAAAAAGCTGTGTCTCTGCCAAACCCAATTGTATATAATAAGCATGGTAAAATGTAACACCATATTTAAAGATTAATAAAAAATTGGTTTTTGGTGTCGTCAATGGTACAAATGTTTAAAGTCCCTCCAAGTACTTACAATACCATATGAAAGTAGTGCAAACGCAAAGGAATAATTTGCATAGCTCAAACTTCACTCCAACAACTTTTTAAACTCATTGGTGTATTTCTTGATGTCTTTAGTGTCTAATGAAATTACCAATGTATTTCATGTGTATTTCTTTGTACTAATAACCTGGGGTCGACTTAGTGGGTATAAATAAATAAAATGT…
MPOA213TR	CTGGTGCTCGCGTTTAACGTGTCAGTGCAGTTTATAGCTTGCATAGCGGTTGCGCAAAACAGCCAGACCTTTCCTCGGTTTCCTCGCCCCTGTCAAGGTTTGCGGCTCAAGGAGCAGGCCGCGTTTCCCGTTACGTCGGCTCTGCGATTCTCTGCGACTCTGCCGCAGCTCCGGATATGCGGCAGGTATGGCATCTGTACGCACGTTTGGTGCGGGATCACCCGATGAAGACTCAGCTGGTCACCACAGCGACTGTGATGTTATCGGGAGACCTGATCGCGCAGAAGGTGATTGAAAGACGGCCCGACATCGATGTGCCGCGAGCGGCGAGGTTCTTCGTCATGGGAATCGGCTTTGTCGGTCCCGTCGTCCGCGGCTGGTACCTCATCCTCGAGCGGG…
MPOA215TF	AAATCTCATTCTATTTTATTATCTTTACAATAATTCTTCTACGTTGACAAAAAGGCAATGCGAAACGCTACTGCATCTCCATGAATTACTATGATCTCGTGAGATGTGACTCCTTAGGTATGCGGACAGCCTCTTCGTCTGCCAGCCTGACTTCATGGTCTAAATTCCTAAAGCGGTATCGTACATGCAGTGATTTGGGCTCGCCCAGGCAAGGGTCATAAAAGCCTGGCAGGTTGCTCTTGGATGCATCCGTCAACATGAGGTGCGAATCCTTCACAAGGCACTGTAGGGGAATTGTGACGTCCACCACTTCCCGGACGGTCGTCTGGGAAACATTGTTCTCCTCTTCCTCGGAAAAGTTTCCGTAAAGAGCTTCGACGATGA
MPOA215TR	TCGCAGAAAATGTGGTCGGAGTTTGAAATTGGCGCTGGGAATGGCCTCCTCTGTGGAGTGAAAGGCTTCAGAACACTCTCTAAGAGAAGCTTTGCGTCAGCTCAAGGGCTGCTTCAAGTCACTCCCATTGGCCTGCAACCAGGCTGCAATATTGTGGTGGCACGACAGCTGGGCAAGCATACGGTGGGCTACCTGACGTGGAAAGCTGGATTACAGTCGGCAATGAACACCACAGTCATTTGGGATGCCAGCTACGGCCACTTTATTTGTGCACTACAGCTTGGAGTCCCGAACACTTTTGCCATGGTCAGCTACACCTACAAGTTTCCTGATGAAGGTCGGTTAAAAGGCAGCATAAAAATAGGCACCTTCGGAGCAATAGTGGAATATGGTGTTGAG…
MPOA216TF	CGCGTAACAATGAAACAACTACCAGGTAACAACATCCACTGCAGTGCTGAACACTCCACAGCACACAACCTGCACTCAGCAAGCCGTGAGCAATGCGCCATCGTTGCACGGCATACAACAAGCAAAACGTGTGTTCACCACGATATTTATATCTCCAGTCTGGAGCTTTCGTAGATGGCAAAAAGTGGGCACAACAGCACATTATGTGTAACGACGTACCTCTGCATAGCACTGACAAATATTGCCTCAGCTGCGGGGGAAAAAAACGTCAACCATTTCCTGAATGGCTTGCTATGAGCACCATGTCACCATGTATGTTGCATTCTGCACCACAAGTTGCGACATATATGGATGGCAAGTCATGTTTATGTGCTAACAGACGTTGCAATGTGCACAGGA…
MPOA216TR	AGCATACGTGATGGCAACTTGGTCAGGTCTATTTCGGTGCATTGCTCGAAAGAGCCATTACAGTATCGTTGTTCCGTGGAGCCTTTTGCATGCCTCATCTGCATCAGACAATCAGTATATCTAGGCTGTTAAACCCTTCTCACTAAGTGTTGCACAGTTATGTATCCATCAACACAAGTTGGTTTGCCATGTAGCCGGATTTCAGTTGAGGGCCATGCAATTGCAACCGCAGATCTTTCCATGCGGCATTACTGTTGACCCAAACATTCGAGGAGTGAATCTCGGCCCACATTTTCGGTGGAGGCGAAAAGGCTTGAGGTCCATGCACCTAGATTTGGGCTCACGTTAAAGAACCTCAGGTGATCCAAGCCCTCCATTACGGTGTTCCTCATAATTATT…
MPOA233TF	CACACAAAGCGCAAAAGCACCTGCACGGCCTTCGTCTCCGCCGTAAACTCCTGTCTGCGGCAGAAGACTATTTCCACCGAAACAGTCTGCTCGTACAGTTGATCGCAATGCAAAGCGACAGTCCCTGCGTGCAGTACTACACGCATTCGCACTGGATATGCTGAATTGTTTCGCCGCTGCTGCAATGACCACACGCTGCAGTGCCAGCCATCCCTTTGCGGTGCGCGTACGCATTGCTTTAATGTGACACCCTACCACAAACGGCACAGCAGGGTGGCACCACCTCGGTGAAGTCCTGGAGGTATTCGAATACAGATGGGTCTATCGAGTATATAATCATGCGTGCATATGCGACTCGTTCCAGTGCGATGTGGGGAGTTCGCGAGCAAGCATTCATAG…
MPOA233TR	TGCCGGAGGCGGGGTCTGCCATAAGCATAACTTCGACCATGTTCACGTATTCGTCGTCCTTGCGCACCGTGTCCACGTCTCGGTCGACGTCGTCATCGACCTTAAGCCTCTTACCCTGTTGAACACCCAGTAGTTGGAACGAATACCGAAAATTGTGTTCAAGCGGCCATTGCCGATCTCTAGCTTGGTCAGGGAGCTGTCGCTCAGGCTGGACATCTGCAACCCTCTAGACTTCAAGACGGTGCTTTGCCGGTCTGTCTCACTCATCCATCCAATACCCGCGGTTATCCGCTGATCTAATGCCGCATTGAATACCGAGAAGTACTCGTTCACGGTCGAGACCGTGTCATTCAAGATGGACAGTATTTTGCTCAAGCCGGTAACCAGAGGTGTCTGAAC…
MPOA237TF	ACACCGCTTGATGCAGGCCCCGTCTTCCACTACCACATTCGGTCCTATCGTTACGTTGGGACCGATCCGGCAGTTCTTGCCAATCTTAGCTGTTGGGTCCATGAGCACGTTTCCAACGATGCCCGGCCCCTGTGGCAGCAGGCTTTCGGGGCTCTTC
MPOA237TR	ATCCGTCAACTCCGCAGCTGGGCAGGTCGACGAGCTGATTGCGTTCGACCTCGCCCCCTCTTTCCAACACGTGGATCGCCGTCGTGGCAGGCCGAGAAAAATGCTGAGCTGAGCCTGGCTTCCGGAGGTGAAAGATGAAGGCTCTCATATTAGTCGGCGGCTATGGTACGCGGCTGCGGCCTCTCACGCTGAGCAGGCCAAAGCCGCTCGTCGAATTCTGCAACAAGCCGATGATGATGCATCAGATCGAAGCCCTCGTCGAGGCCGGGGTGAACCACGTCATATTGGCCGTGAGCTACCGCGCCGAGCTGCTTGAGAGGGAGGTCAAGACAGAAGGTGACAAGCTGGGAGTGAAGATAACGCTTTCCCAAGAGGACGAGCCTTTGGGAACGGCCGGCC…
MPOA238TF	ACACTAAAATAGTCTTTATTACAAATGTGCGCAGCTTGTGGCAAACAAAACATTATCATTTGTGGCACATTGCTCATCACAAACTGTCACTGCAAGTGATAAAGCATAGCAGCAAATGCAAAAATCCAGCAAGCACTCTTCGAAAAGTAGAAAGCCGCTATTTTATTATTCGTGCAACTCAAAAACAATTTTTAGCAAGTACATTAAACCAACATAAGAGAAATTGTGCGTCGAAAATATTCATGTGACAACAAATCACATACAATACATCCATGCTACTAAGCCACTGTAAATAAAAAAACAAAATCAATACAGCACTAATACAGAGCTATTTCATCATTTACAGCAAAAGTGTTTTGAAACAAGGACAAAAAAAAATCAATATGCATTCCATTGGCC…
MPOA238TR	GTTCCTTATGAAGTTGCTAGCTGGTCACCACGTAGTTTGGAAATACAGCGAGAGTTGATACCAGCCTGGACTACGCTGAAATGAATTCAAGGCACGCCGAGGTGGCTCCTCTAAAGAAAGAGGCAGCAGGCGCTGAAGATGAGGACCTTACGATCCCGCGGGCGGCCATGAATAAGATGATCAAGGAGCTGCTCCCGAACGTGCGCATAGCCAACGAGGCTCGCGAGCTCATTCTGGCCTGCTGCACAGAGTTCATCCACCATCTTTCCACTGAGGCCAATGACATCTGCAATCGGCAACAGAAAAAAACCATTTCGGCAGACCACGTTCTGGGTGCTTTGGACAGTCTTGGCTTCGGTGCCTACCGCCAGGATGCTGAGGCAGTGCTCAAGGACTGCA…
MPOA243TF	CATAAGCTTCTGATAAACAGTGAGCATTATTACTAAAATAATATGGCTGGAATGCACCACATTCTGCATGGTATCTGGCCACAGTGAAGTCCCCACGTTCACATGTTTGAAGGGTTCAAAAAAAGCACGAGGCTTCAAAAAGCTGTTCCATGCTTTCGCCTAAAATCCAAAATTGGAATAGTGCTTTCCAGTTACAGGACATAAATGTGAGGAAAGCACTTCACTGTAACAGAACATGGAGCACATGCAAAACGTTCAAAAAATATACATGTGTCAAACAGAAACTTGTCGAAAAAAACCTGACATCAGGGGAAAACACTGCCATCAACCTCATTTGCACATGGTGCGCAGCAACATACCTCATAGTTGAACGTTGAGTTTCAATAAGATGCAGTAAAC…
MPOA243TR	GGGAAGCAGGTGCGAGGGTGAAATGTCTGGGAAGTCGAATTTCACAATCGACGATGCCTTTGACCCAGATGACGATGACATTGTCCGCACGTACGGTTCTACGACGGAGAGCACGCCGCTGAAACCACGGCAGCAGCAGCAGCAGGCCATGACAGCCACCGACAGCGTCGTTGTTCGGGTCGAAGAACCCAGCAAGGACCGAAGCAGCAACAAACCACTCAGCAGGCTCAAGCTTCCTGAAGACAACCTGTCAAAGGATAGCGACTCCTTGATCCAGTGTGACCCTAACTTCCAGAAATACGACGCCAGAGATGGGTGGTGGACGCACCCCAAAGTGCGCGAAAACTGGAAAGTGATGCTGGCCGCTTTTGGCCTTTTACTCACTGGCCTAGGCCTCAT…
MPOA249TF	AAGCACTTGTAAAGCTGGAAAATGCCAAAAACTCACTATCAAATGCTGCAAACAGCTCGGGCTTTTCCTCAACCATGTTCTTGAGCCAAACATTGGCATTTCCAGTTTGCAAAGAGGGCCTCTTTTCATCCCCTGCCAGCTGCTGGGTCTGCAACTGCAGTGTAGGTGTCAATGGCACAGGATCATCAACACTGTGCAAAAAATTGGCTTCTAATTTAGGCGATGATGCAATCGTCTTGGAGATGGAGTGTGTGCTCAAGGATATTAACTCCACTGGACTCCAGAGCTCCTTGAGTACCTGCTCATGTGCAGGCTCCTGGGACCTGTCAAAAGGAACGCCATCATCCACTGAAGCCCACTCCCTCATGCATACAGGGATACTCTCAGTCGAGGCAACTC…
MPOA249TR	GTGCGTGAGCACAGACTGGAGGACGACAAGGCATCAGTGGGTAATCATGGCACTGGGGCTGGACTACCCTTGCCTGGCGGGCGTCCCTGTTCGCCAAAGGCCACGGCATCGCCACCAGGCTCTCCTGCAGCCTTTATGGAACAGCAGCGACACCGTTGCTCAGCCAATGAGCACATCGAATCAGATAACATGGACATGTTCCTGAATATTTCATCGCGACACATAACAGATGGTAAAGGGGTGGTGATGGGAACGCTTCTGGTAACTCCAAACAACGTGATGTTTGTACCCAACGTGTCTGATCCACTCGTCATGGAGCATGGATCGGAATGCTACGAAGTGACTGCCCCCATGGACATGGTGGTGGCCGCAGCCATCTACAACGACATTACGCACATG…
MPOA250TF	GTTATTTAATTAATCGCTTATGCACGTAATGCTGCAAACTGCTGGAACACTTCCAGCACATGAGGGTCGATGTCGCTGGTGAACAAAAGTGATTCCAGTGGGGTCACATACTTGAACACATGTTCATGGTGCTGAAAAAATACTTCTTGCAAGCGACCCAGTGTCCACCGAAACCAGTAGGTCTGGAAGTTTGTGCCTTCCACCTCACACTGGCCGATGTGCTCGGTCAATGTCATGATGAACCTTTGAAATATGATGAAAAAGAGGTTCTTGAGGTCACTTTGAGTGGCTTCCAGCTTCTCCTCCATCCGCTCAATCATCTCCTCTGTAGGATGGTCTTTGTCATCTGGGTCAACCTTGCTGAGCTTGTTTTTTGCTTCCTCCAGTTCCAGCTCCAAC…
MPOA250TR	ATTGAAAGAGTCGGTGAAAAGAGCACGTCATCGCTTGAAAGCAACCTGGAAGGATTGGCCAGTGTGCTGGATGCAGACCTCCCAAGCTACAAAGGAAACATATTAAATATATTGGTAGAATGTGCCATTTTCATGCCAGAGAAGACAACCATCTACACAACGCTCATTGGCCTGCTCAATGCACGTAATTATAACTTCGGTGGTGAGCTTGTGGAGCTCTTGGTGAAAAATTACAAGGAGCGGCTCAGAGATTGCAAGTTTGAAGATGCAAGGACCATTGTGCGAGTCTTTGCGGACCTCGTCAACTGCCACGTCATTTCTGTTGGCTCGGTGGTCAGTCTCTTCGAAAGCATGCTCGAGGTCACCCTTGAGGAAAACATACCACAGGTTCGCTCTGAC…
MPOA254TR	CCGGTGTTGAAGCGCGGCTTGTGATAGGCCGTCTGTGTCTAGCGTAGAGTAGCTACATAGTCATACAACGCCTTATTGGTCTTCTCTGTTGTGCGATTCACCTGCGTATCGTTACTTTGTGCAAAATGGGCAGTAAACGGGCGTCAGAATTCCCTGCCGATGACAAGTTATGTGTGCCACTACCTTGTTATGGACGAGATCTCGAGTTCATACCGCTCAACAATTTGCCATTGTTCCACTGCCTCAAGCGACAGCCTGCCCCATCGAGACAGACACCAGCAAAAATGCCAGGTGAGGCATTGCCAACACCAGAGCCGCACTCAAGAAGGGTCCCTGTGGTAATAGCAAAACATTTCCCGTCTTCTGAGGAGCAGCTCAAAAGGCCAGATCTTGAAGAAT…
MPOA254TF	TTGCAGGGATAAAACTTTTAGGGAGTCAGCAATTGTACATCATCTTTTTTTTTTAGTCTGTTGGGGGCTTTCAATCATGAAAGTTCATCTGGCATGTACAGCAAAAACAACAATGTAATGTAAGCAATTAACATAAGCAATATAGCATAAGCAACTAAGCAAATTTCTTCAGTGACAACTGAAATTTTCAAATAAATTAAAAACAGCTAGCTAGACAAAAATTTCACGTGATTGCTGCATGATACTGAGTTTGTTGACAAAGCCACTTCAAGACACCATTCACGCATGAGATCCTCTGCCGTGGAGGCCAAAATAGTATCTTCACCATATCATCCTTCTTAGCTTCTCCATTGTCCCCAATGACGCTGTCAACATCGAAAACAACTTCTTGCGTAGCA
MPOA267TR	AGAAATGGTCCTGCAAGGACAGCGTACAAGCGCAATCATTGATTGCACATCTGGCCTCCTCCGTGCCATCTCGTATAACGGGACGACCATTCCTGTAAAACAGTCGTTCTACTGGTACACCGCTTTCCCGGGTAACAACACCATGTTCGTGAATCGTGCTTCTGGTGCCTACATCTTCCGACCTCTTAAACAGGAACCGTTACCGGTAGCAGAGAAAGCCGAGCTGGTCTACATTGAAAAAAATGGTTCGCTTGTCCAAGAAGTGCACCAAAGGTTCTCGGATTGGCTGACGCAAGTGATACGAGTCTACGACGATGCAGATTTCGTCGAGTTTGACTGGGTCGTTGGCTCAATTCCTGTGGCAGATGAGATTGGAAAGGAAATCATTACGCGGTTCGA…
MPOA269TF	GACTTAAAAATAGAACGCATTTATTTGTCAAAAATACAAATTAATGCACGATAGTACTCCAAAAGTGTTCCTTGCGATTTTTAACACGTCCGTCGACACATTGAGTTTCTCGCGCACCCACAAGCCTCATCCTCGCGCTGTGCTTTGAAATACGGTTCGTATCACTAGTGTGTCACTGCTTTAGAGATATCCACACT
MPOA269TR	ACGCGACCGGAGGTCTTCAGTCTGGCTGGGCCTCCGCGAGAAGCCTGAACAGCGCAACGGACGAAGCAATCGACGAACGCATGGTGGCGCAGCACACATACGATGTGCCTTTTGCACGGAGGCCATCAAGCCCAGACGTGAAGAAGATGCACAAGCAGTCAGATGGTCAAGGTCACGTGCTAGGGTCCACGCAGTGCCTTCCGGAGAGTATTTATACCAAGTCTGCTCCGTTATACACGTCCCCCGAGAAGTACAAAGGCATTCGAAAGTCGCTCGAAGCACTCAGCATAATCGAGGGCTACCCGAACACCAATGTGGCTTACGTTTACTCGAGGCCAAAGAAGAAACACTGGAGCACCCACGGCGACGAGCTGTACGCCGAGCACAAGCTGCGTAAGC…
MPOA275TF	TATTATAATAACAAGGGAATGTTTGTGCCTCGAACGAAGTTGTAAGCAGCGCGAAAACGGTTTGGTTCCGTTTCATGAGCTTTAATGGGCCGAAACGAGTCAATGTTTGCGAGATGCTGTAGTTCCGGGCTCCATATAATTTAAACTGCTAGGCATACTTTAATGGAACTTGTTTTCTCATGAACAGAGAGAGTGCCGTTAAAATTTTTGCAACTCGTTAAATAAG
MPOA275TR	AGGTTATCAGTGGTCTTTAAGAGAGTTCCTACGCTTCGGTATACGCTGGTCAATATTCTTGCTAGGAGATTCCTGTGCACCTATTGCGCAAGCATGTAGAGCTGTTTGGAGGCGAGTCAGGTAATATCTGTGCGCGGGTGTTTATGAGAAGGCGGTTTATTTGAGTCGTCTTTTTAGCAGATAACTCTAACAGATCTTACGGTCTGATGTTATCCGTCTTTAAACTTGAATTTTGGTTTTCTCTGCTAAAAGTGAACTTACAAAAATGACAGTTATGGCATTAGAGTTCACAGTGTGGAGAGTAAGTACAGCGGGAAAGAACACACGGAACAACGCTACAAACAAAGTGGAGCGCTGACTTCACGCATAACTTTATTGTGAAAAACAGAATTTATGAAA…
MPOA276TF	GGGGCGCCATCTTCAGAAGCTGAGCGGGTCGAAAAACTCTCCCACAGAGTCGCACTGCTGCAGGCGCCTCTGCAGCATCGACAGCTCCTCGACGAAACCGCGTTCTGCACGGGCACGGGACTCCGGCAACTCGGAACGCAGCTTGCGCATCACGATGCCCATCACGGCTCCCAGCCATGTCACGTTGCCTTTGAAACGCAGTGCTTCCCTGCTTCTGCTGCGTTGAGAAGGGGCGTTGCCGAGCGCACTCTTAGCACGTGATGGCGAAAATGGCGAGTTGCCTCCTTCTTCCTTGGCTTCTGGTCCGAGCGCGAAGGACAAGCAACCGGCGACGTGCACCCTGAGGCCCGCGCTGTCGATGGTCAGCGGAAACCTGTCGGGAAGGTGGTACTCGAGGCT…
MPOA276TR	CCACGGCCACCACAGCGAGGTCTTCCAGGTGGCGTCCCCGCTGAAGCGAATGGTCCTCAAGGTTATTCCAATAACGGGGGTATTCACAGATCAACGTGTGGACGCCATCGCAGCAGCCATCGAGTGCAGCGTCAAGCTTAGCCTGCTGAGACACGGAGTGCGCTACAGAACGCCCAGTTTTGTTGAAACGCAGAGGATCGCATGCGTATTCGACCTATTCCCGAAGTGGCTGCTGAGCGGTGACCGTGGTCTCGGGTCCAGGGACGTCCAAGCAGGCACAAACCAATGCTTCCTAACTCGACATTTTATTGTGCTGGAACTGGGCTACGCTGGGAAACCACTATCACGGATAACGCTGCGCAGTGCAGTGCAAGGACGGAGCGTCGTGTTGCAAGCATCG
MPOA280TF	CAGCACGTGAAATAAATTACATTTTATTTAACGATGGTCGGGGGGATGAAAAAATGAAGGTCACCAGCGGTTGCCTTATGTACAACGGGCATCCGAAAGAGCCGATCACTCACATCATCGATCACTCACATCATTTTCTTTCCCTTACGTTCACGATGGAGTAATTGTGAGGATCAACATTGACGAATCCAGGCACGGGGCTTAAGTGCTTCAGCAATTACAAGGGGCATGCCCTCCCCCCTTACTACACTCACTGCCGAACTATAGGAATAGTGCACAGGGTGTTGGGGTAAGTCTAACCTCGTGCCTGTGAGTCACAACGGCACAAAATGGGGCACATACTCTTAATCATTCAACATTCATCTATCTACTGTCTATAGGCGATATGAGGAAATGTAG…
MPOA280TR	TCTGGCGGGAACTGGCCCACTAGCCTAACGCGAATGGTTGTAGCGCTGGGGATTGAAACATCCGGGCATAACACGCCGATGAAAGCGGGGGCGCGCGCATCGAAGCACCCTAGGACTCACGAACACTGCCTTCATCGTAGCGGCGCGCACTGTACAGACGGCGAAAGCATGGCCTCCGAAATCGGGCAGCGCGCAAGGATCACGTGTGATCTCGGAGGCCATTGCGAAACTATGCAGTTTCCTATGAAGCTCGGCAGAGGAACAGCCTAGTTCAAAGTATACGCCAGGCACGTTGATAAGCTACAGTTTATATATGAAATTGAACTTAAACAGCGGCGGGTTCCGCATGGCTGCCCTAACGTCTTTCCCCCATATATATTTTTCTTATTAACTTACTGT…
MPOA281TR	AATGGAATGGCAGCATTGATGAACCGTCGCGCAGCCGGGCCAAGCCGCAGCCGGAGTCGCTCCGAAGCATGACCGACTCGGGGAGCGCCTCTGGACCCACCATCATGGTGAGCCGACACAGTGGCTGCTCCAGTGCCGACCTGGCTACGTGCGGGTCTAGCAGGAGCAGTGGACTGGTCTCGTCGGGCTCATCAGAAGGACCGGACTCCGGCCAGCAAAGCCCGTTTCCTGGCGACGACGGCTCGAAACGGCTTCTGGAGCGGCTACGATCTGGCTCGCGCTTCATGCTGGAAGAAGGCACGCCCGAGCAGCTCGCGCACGCTCACAACCTGACCTTTCCGGACAGTGCCTCTCTGAGCGGACGGAGTCCGTCGCGGTCGTCCATGTCGAGGGAGAGTC…
MPOA282TF	AGAGAGATACAATGGTATAAACACAAAGGCGCGTATATGTGATGAGGACGGGGTTGAATGTGATGTGCTGCAGCTGGCTGTTCTTCCTCGAGGACACTCACTGCCTGAGCTGCTGCTGGCACAGCTCCAGACCTGGGCTAGCCGGTTGCCTAGCTAGCTCGGACCAAGCTGCACTGCCTAGCCCTGGCTGCTCTGCCCTCTCAAAGCTTTCCTGCCACCCCCCAGTTAAAAACATGATGAGTGAATGTTTATCTCCGGTAGCCACCTGCGCTGCCATTACCATACGGGCCAGAACCA
MPOA234TF	TATTACCTTTATCTAAACATGTACGTAACTATGAAGAAATTTAGAGCTTCATGAAAGGAGAAATTTTGGCTTTTACAAAATGCATAGGATTGGCATAAACTATGCAAAAGCTGCAAAAGAGTGTTTGTTTGTCAAAAAGCTCTCTCCTGCACGGCAGTCCAGGCAGTGCCATGCTGACAGGCTGCTAACTATGCAAGGCTTACAAAGATGATGGTGTGGTGCGTCTAACATTCCACGGTGTTATGACATATGCTTATGAAAAAAATACTGCTCATGGGTCAAAATAGTAAGGCTGCACTTAACTGAGCCCTTGATGACGTGGAAACAGTGTTACTGATATGGCATCATTCAAGGCTAAGTTAACAAGCCCTGAAATGATGAAAAAGCATGAAAGATGCC…
MPOA234TR	GTTTGATAGCGAAGTTCGTTTTAGGAATTCCTCTGTAATGGTATTACTTGTCTGTTCGGCTAATTCACCTCTGCATGCTCCACGGCTAACATGGAAGTGAGAGCTTCTTGGCCATGGAGTCTTCTATTATAGATGGGTCTGCCGAGGCGGATGCTGGCAGCACACAGACCACTGGTTCTTGTGCTATAAACAGCAGCACCAAAGATTATGTTGAGCCGGTGCCTCCTAAGGATGATGATCAGCCTGCGAAGGAACCGCCAGAGGCCCACGGTGACCAAGCTACCTCACAATGTCCAGCCATATCTATCGATGAATCATGCCTAGTCAGTGTGAGTGAAAAACCCAGTGCCTCCGAGTGCAAACAGACCAACAGCAGTTCCCCTCAGTCGCATAACTGCC…
MPOA239TF	GTCTGAAGCATCACATGTCCTTTATTTGTTGCTTTCTGTTTCAATTCATCCTGGGTATTCTCGCTGCCGTGCTTCAATCGGCCTTTGTATCCTCCGCGGTAAAATTGTATTGAAAATGGGTATTTATTTCTTAGGCGCGGGGAACGACGCCAAACACCTTCAGGCATTTCTTCTGACAGGCATCGAAGGTGCGGAAGTTGTTCGCGTTGCCTCCCCAGCCTCCGTAAATGAACTGCTCGCACGTCTTGGTCAGTGTGTTGTAAAAAAAGCGAGGCATGTACGCATCGCAGGGTCCGGCATCGACCGAGTAGGTGCACTCTTCAGGTGGCGCCAAGGGCCAAAACGGAACTTCAACGGCACCAATGATCGTCGCAAAGTGCTGCTCCAGGGATGTCCAGC…
MPOA239TR	CTCTTCCAAAAGAGTCCGGGATGTGCCTCGCCTACTTCCCTCGCTACTACTACAACAGCGTAAGCAAGAAGTGCGAGCAGTTCATCTACGGAGGATGTCAAGGAAACGCCAACAACTTCTGGACCATTAACGAGTGCCGCAAGACTTGCAATCCGAAGAACCTTAACGCTGGTTTTTTGAACCTTGAATCGGAACCAAAGCCCACAAACCCCGTGTGCTACGAGCCCAAGAAGGTGGGACCGTGCAAGGCCTACGTGCCTCGCTACTTCTACAACACGACCACCAAGTACTGCGAGCGCTTCGTCTACGGCGGCTGCCAAGGAAACGGCAACAACTTCCCCGAAGTGGAGGAGTGCCTGAAGACCTGCAAAGTCGGATACGAGAACGTCACCGAGAGGC…
MPOA240TF	ACGCTGCTGGGGCCGAAGGTCATAAAAGGACGCTCCGGAATCTGCCCGGGGAGCGACACTTCCCTGCAAAGCATGGAAACCAGGTCTATGGTTGCGAGACCACAGGGCTCTCCGCTCCTGCCGCTGACACCACCAACCAGCACCACTGTGGTTGAGCTTATGAGGGGTGCGGTATGACCAAACCTAGGAAGAAGTCCGTCCACAGGAATCTCTTCCCAGGTTAGCGTAACGATGTGAAAGCTGTACACGCAGTT
MPOA240TR	GTCATGACGGGGCACTTCGAGTCGCTCGGCTCGCCGCTCCTGTCGCTCGGCGAGTACCCGAATGTGGCGTCGCTCAGGGACAGGTACTTGGCCCGCAGCTACGAGTCGTGCGAGTGCGTTAGCGTGGCCGAGTACCTGTGGTCGCTGGACGCCAAGGAAGCGCTGCGATTCCAGCAACTCGAGCCTTTCGACGAGTTCGAGGAGTGGCTCGAAAAATGCGCCCACTACGTTTTCGCCTTGTCCAGGAAAGGGCGCGTCTTCGAGGGCTTTCTTCCTGAAGGCATCGCGCGGAGCTCGTACGCTTGTGCGCCCACGTACTCGACCTCAGGGCCCGTCGACTGGACGCTTCACGACGTGTACTCCAGCTTGCGTCGATTTGGTCATTCGTCTGCACTGACG…
MPOA247TF	CAGGACAATGTATTGTTTTATCAACTGTACCAGGTCAAAGCTGGTATCTTAAAATAAATGGGCCAAATAAAACACATGGGGTATTGAACAAAACATCTAGATGGTAAACAATGACTATGAAAATTCAATATAGTGTTTTAAAATACTTCACACACTATTTCTGGAATCTACTACAGTAAAAAACTACAGTGAACTTCCATGTAAAAGTGTGCCCCTCTGC
MPOA247TR	CTGCTTTAGGTTTTAACAGTGCAATATTCGCCGTACACAACCAGATGTTTTCCGTGTCTGTGTTCAACTAGTACCGAAGCTGTGGTTTCGGCCACTGCCTTCAATGACACATGGATCCGTGCACTTCTTCAAAAAATGCACTCGTGTTCTCTTCGGCCGCCACTTGGTGGCAACCAATGCAACAATATCGACGGTCATGGGCATTGTCGGTGACCTCGTGCAGCAGCACTACGAAGTTTTGTCCGGCCGCCAAGCTGCAATCAATTCAGTGCGGACATCCCATATGGCAGCAGCTGGTCTGACTACTGGAGTGGTGTGTCACTATTGGTACGTCTTACTCGACCGATGGATGTTGGGACGGTCTGTGCGCACGGTATTGCTCAAGGTGCTCTATGACCA…
MPOA258TF	GGGCGTTTTGTCCTTAATTTGCATGGGGTGGTTTCCCACTGTCGTCCTAAACGACACCGTGTCGTCCAACACACGAACCAAAGCCGACGAATTTTCAACACTATAAGTCTGAGAT
MPOA258TR	CGTCACTGGTGTGCGCGTGACTTTCGCCGTGCAGTGCGTAGAAGTGGCATCGCAAAAACTTTGTCACGTGTTAAGCAATATCGAGCTTCCTCCACACTGTCACTACACATGTAGTTATCGCGACCGGTAAGAGTTACACGGACACATTCGCTTCGAAAGACCGTGCAACGCGGCGATAGGGCATGGCTTTCACTTGCAGACGCCTCTTCAGCGGACACTCGCTCAAGCGCGCACACCTGACACTTTCCAAAGCCTGCAGCCATGTATCGAAGCCAGCTGCTACGACCTCTCGAGGCTGCGACACCGGGATATTGCTTTACGACCCCATCACCCGCGAAAAGAGGCGGTTCGTGGTGGATACGCCGGGCGTGGTTAAGTGGTACTCGTGCGGTCCCACGG…
MPOA264TF	GGCTGCCAGCTGTGGCACATTTATTTCCCTCACTGTCACTGGCCTCTTTTTTTTGCTCCTGGGGAAAGCGCTCAAGCTCTGAACTTGGCTCTGGACGCTCCTCGGGTCTTGGCTCTGAACTCTGCTCTGGCATCGGCTCTGGCCTTGATTCTTGGCTTTGCTCTTGCACAGCCCCTGGTCTCAAGGAGGGTGGTGAAAATGGCGGGTAGACCCGCTTGGGCGTCAGGATCACTACTTGTGGAA
MPOA264TR	CACTCGAGGGCACGAGGGTGATGGCAGCAGCAGAATGAATAGCGTGCTGCTTGCGCCAGACGGGTGAGTGTGCGCCGGTTGAGGGAAGCTTGTCTCGGCCTGCCCTGTGTCGTGAGTTGTGATCGTGGCGGTGAATCGGCGCGAAGCTAGCTCAACCCGCTGCAGGCATCAACGTCGCCGACGTTATGTCCAAGTGAATATATGGCTTCTGGTTGTACTACATCTAGGAAAGTGGCGTGAGGTGTGTGTGCCTATGCTGTGCGACCGCCGCGATGATAGGTTTAAATCTTCGAGTCACCGGGCACTGTAACCAGGGTGGCCGTAAATACATGGAAGATGCCTTCGTCGTCGCATACCAGCAGACCAAGGACAAGACAGACCTAGAGTACGCGTACTTCG…
MPOA277TF	GGCCTTTTTTTATTAGTACATTTTATCTACGTATGTAGGAGGATCACTAGTCCCACTCCACTACGCGCACAAATAAAATAGTAACTGTAAAAGTGTTGCAAAATAAAGCACACGGGTCGACATCGAACGTCCTTTCAACAGGCATACTTATATAGATCGTGGCATGTGTGGCAGTCACCTGCAAACTGACTGCAGCTTCAAACCCGTCAGCTATGGCAGCGTGATATGAGCGAAGCAAGGGACGCGTGTAAAAGCAGCGACATCCTATGTGTGACCTCTTTTATTTCCTTTTTCTCTGTTTAACGATCAAACGCTAAGTCGGAAACGCGCGCAGCTTCCCAGGCCGTGTCGGCTTCGGAAGGATAGCCGTGTGCCACGACCTGCCTCGACGCGCATGCT…
MPOA277TR	CCAGTCGTCGTGAGAAGTCGAGCATCGGAGGAACCCTGCCGCCCTCGGAATGGCCCCACAGCTGCAGCCCGCGGCCCTGGCCGCCGCCGCCTTCTTCCTGACGCTGGCCACGCTGCCTTCGACTACCAGTGCCATCCGGTGCTACGAATGCAACTCTGCCACTAGTGCCGAATGCGATAGCAACCCGCAACCTGAAATGCTGAAAAACTGCAGTGATCAAAGCAAGGGCTCCAAGTACACGGCCTGCAGGAAGATTGATGAAAACGTCGACTTCGAAGTCAATGGCTTACCAGCCGTCAAGCGCGTGGTCCGCATGTGCGCCGTGGAAGGAGAGCCGGACAGGCCGTGCTACTACAAGGCTGGCTTCGGCGGACGCGTCAACGTGTGCCACTGCTTCGA…
MPOA278TF	CCCGGTCCGCAACAAGGCCTAATGATTCAGTGGGTTTAGCCCTGCAATATATCCCTTGATATCACCATCTTCATCACTTCATTGGTTCCTTCAATGATGAGATGTGCCCTTAGGTCTCTCAAATACTGCTGGATGGGGTAATCCTTGATGAAGCCATAACCACCCATCATCTGGAGGGCCTGATTGGTGATTTTGAAGCCAACTTCGGTGGCATGTAGCTTGGCCATGGCACACAGTGTCATCTTGTCAGGGGTGTTGTCATCTATGGACTGCGCTGCACGCCTCACAATCAGGCGAGATGTCTGCAGTCCGGTAGCCATCTTTGCCAAGTTGAATTGGTTGTTCTGGTAAGAGGCGAGGGGCTTTCCAAACTGCTTGCGAACCT
MPOA278TR	TTTTATTTGCAGCTTGCACAAACATGAGCGCGTTTGGCAAGTTGACAAGACACATTCACCTACGGCAGATTCTTCGTCTGCACAAGCACAGTGCCCGCAATGCGTCCACATCACTGGACGCCACCATTGGGCTGTCTGAAGAGCAGATCCAAATGCAGCAAATGGCTGCCGACTTTGCTGAGAAGGAGATGCTTCCAAATATGATGGAATGGGATGAAAAGGAACACTTCCCTGTGGATGCAATGAGGAAAGCCGCCGGGCTTGGCTTTGGAGCCATTTACATTTCAGATCAATATGGAGGGTCTGGACTTAGTCGTCTCGATGCTTCGGTGATATTCGAAGCTCTTGCAAAAGGCTGTGTCAGTACCACCGCTTACATCAGCATTCACAACATGGCAC…
MPOA279TF	ATGCGGGCCACCATTTCCTCAGTGACGTCTTGCAACGGCACCGGCTTCCCTTCTACCATCACATGGGTCTCCTCCTCTTCCTCTTCGTCGTCTTCCTCACCGGACTGCGCAACGTCCCGCACTGGCTCGGGCATAGCTTGACCATCTTCTGAGTCACTCGAGTCCTTCGGCGGCTGGGCAACAGGCTGCTTTTCATGTGCCAACAGTGTCTCCATGATGGCACTGTGAGGCCGCGATCCTGTTTCAAAAATGACTGGGGCCACCTCTTCAGGTACGTTAGATGGCTGCGCGACCGGCGTGTCCATGACCGTGCTGTGAACCATCCACGCCGGCGCCTCGCGCTGCGGTGCCGAA
MPOA279TR	GACGGCACGACAGGCGTTCGTGCAGCGTTGCTTTGTGTTTTAAACTGACAACTCGCGCTCCGCTGAGTATTCGTGTGGCGGGATCGTGCGAGCATATGCGCACCAAAAGTACGTAGATAACCAAAGACAGTGCGCGCCTCGGATCACCACCATGGAAGGAGGTGGCGAAGTTGTGACAGAGGTGCCGAGTTCGCTCAAGAAGCTCGTTCGGCTTACCATTCGAGGCTTCTACAGCGTGGAGCACGTAATCGTCGTCGACATGCTCATTCGGAACCCCTGCGTCAAGGAGGACGACTTGGCCGACCTGCTCAAGCTGGAGAAGAAGCAACTGCGAGCCGTCGTCGCTCAGCTGAAGAGCGACCGCTTCGTCAAGGTCCGCTTGCGCATGGAGACGGGCAG…
MPOA283TF	TTTTCACTTTCAAGATAAGTTTATTCGATAAAACGAAAGCAACGATGACTTCGCGCGGCGAGCCTTGATTTGCCAACAGGTTCAAAGAGCAGCATGCGATGATCATTGGGCCAAGTTTCATGTAAATCGGCACTTGTCGAATGCTCCATTGTCCACGCAGTATCAAATATTGAAGTGCACGCGGGTTGCGCGCAATTGTGGCTTATTCAGTCAGGAAGACTGCTACAGGGAAGCGCATATACGTGTATATTGTAGCGCCTCAGCATGCGGCACCCGTCGATGAAAAAGTTATGCTGTCGAAAATGAGTGGGGTATAACCAATCACTGCTGAAAGACGACAATGGAGCTTTGGTTTTAAGTTTTTTTTTCCATCAAACCCTACACCCACCTATGATACGA…
MPOA283TR	CTCGGAGGGTGTTGTTCCTTTCTCTGGTCGTCGTCTCCGTCGTATTCCTGAGCGCCAAGGCTCAGGATGGCAACGAGTGCAGCTGCGCGGTGGTGCTGGAACAGGAAGGCGCCGAGCCGGAGCAGCTGTACAAGGAGAGCACCTCCATAGTGGGCAGCCTGTGCACCGACGCCGACTTGGAGTTCTGTAGCCAGTTCTGCAAGAAAGAGATGACGACGTTCACCGGTAGCCTGGATGCGATGTACGCGCCCACCAACGTGTCGGTCGGGCAGAGCCTGTGCGACATGGCCAAGAAGCCGGTGGCCGGCGGCATCGTCAAGCTGGTAGCCTTCGTGTGCGACCAGGAAGCGCGCGACATTGACGCGCAGCAGCCGCTCAAACTTTGTTGCGACAAGACGC…
MPOA286TF	TCTCTCTTCGGGAGCTGTGAGGGGGCTGCAGACGATTTCTTTAGATGTTGACTTGTATTCAAAGAGGTACACAGTTTTTCCGTCTTCATCTGTCATGAGTTGTTTGAAAAATGAAAGGAAGCAATCGCTAAAGCGCCAGCATACGTCTTCTTTCCAGTTTTTCTTAACCATTTTTAGCATCTTGTTGACGTCCATATATTTCGTCCTGGACAGAGTACTGCCCTTGTTGACGCCGCACATCGCTCTCGAGATGCCAGCCAAGCGACATTGGGCCCACCACGCCAGCATCAACTGCCTTTCTTGTTGCTTTGCACTCGTGGAATTGCGTTTGGATTGAGTCAGCTTGAACTCCACAAGGCCAGCTGTGGATCCCGGCTCGCATTGAACGGTCGGGTCCAC…
MPOA292TF	ATGCGCACAACATTTATTGCACATATACATAAATACAATCTTACATTATTACAAAACGTGTAATCTACAATAAAGCAAAATCTATGCTCCCCCGGTCTCTGTAAAAAATAAAGCTCTGAATCTAGAATAGAGCAAAATCTATGTCCCACATGTCCCTGTACAAAATAAAGTTCAGCATGGCCGGTGGAATGTTCATCTCTGGAATACCCTCCTCAAAGTAGTGACCGTGAATGCTGTGCATCCATTTGCGCAGGGCCACTCGACAGAGGCACTTCAACTTCAAAGGGGACTCTAAAGATTCTACCATGGCTGACCAACGTTCCTCGTTTAGCGGGCACCACAGAGGGCCAACGTTGATGCAACTCTTGACAAGGTTCTGTAGTACTGATGGACTTGTCA…
MPOA292TR	AACGCGCCTAAGCGACGCGGGTTTCAAGTTTTAACGCGGAAGCTCGGCGTTTTCGGCGAAGTTGGCGCATTTACATCGCTGCAGAATAAAGGACGATGGATTTCACCGAAGTTTGGAACAACACTCGGTCTACGGTGAGCGTCGCGATCGCGTGTTCGGACGTGGTGGCTTTGAAAGAATTGATTGTCAGCGGCAAACCCGTTGATGTGCAAGACAACCGCGGTTGGCGGCCACTTCACGACGCAGTCGAAGCGGGATGCAGCGTCGAAGTGCTCGACCTCCTGCTTGCCCACGCGGACACGGATGTCAACTGGTGCACTTTTGAAGGCGAGACAGCACTGCTGCTTGCATGTAAACGGCTGAAAGGAAAGACACTGCTGGACATTGTCAACAAACTAC…
MPOA303TF	GGCTCGAAGGGCGCTCGCGCATGCGCAAATCTCTCGTTTTGTTCCCGGCAGCGTGTTTCTTTGACGCGCCTACCACCGGTTCATTCATATTCAGTAAAGGGCTCACCGAACCCTTACTTACAAACGCAGGAAGATGATGCAGGCACCGATCATTCTGCTCAAAGAGGGCACAGAGAATTCCCAGGGGAAGCCACAGGTAATCAGTAACATCAATGCCTGTCAAGCGATTGCCGACGCCGTTAGGACTACGCTCGGTCCTCGTGGGATGGACAAGCTCATTGTGGACAGTTCCGGGAAGACAACCATTTCCAACGACGGTGCGACCATCATGAAACAGCTCGACATCGTTCACCCGGCCGCCAAGACCCTCACGGACATCGCCAAGTCCCAAGACGCCGA…
MPOA303TR	TCATCCACAGAGAGGACGAGGCAGGCTGCTTCGGTGGCTGCGACCAGGGCATTGATCTTCACGACAGCCGGCTCCCAGACACACGCCTTCAGGTTGTCTACGACGTCGCCTTGCAGGATGTCAACGCCTGCCCAGAGCTCTCCGGCGGCGTGTCGCTGTCTCAGCTTGTTCAGCAGTGTGGTGGCATCGAGGCCAGCATTGTCGCAGAGTTGTCTTGGGATCACCTCTAGCGCCTTGGCAACGGCGGCTACCAGGAGTTGCTCCTTGCCAGCCACAGAACGCGAGTAGTCCCGCAGATGCTTGGACAGCTCCATCTCAACGGCACCTCCGCCTGCCACAACGGCGTCATTCTTCAGTGCGCGGCGGACAATCATGATGGCGTCGTGCAGGGACCTCTCA…
MPOA307TR	TCCTCGGAAGCACGAGCAGCTGCTATGCAGCGACTGGCCATACAAAAAGCATGTGCGGGCTCTCCTCTGGAACCGTGTGTTGTGCCGCCATCACGGACGGGATTTGGGCCGGGCATGGCAGTGCGTCACCTGTGTGGAGGTGCGGGGGCCAATGCATCACCCCACCACTCGCCCTCGCAGAACGCCCTCAACTCGCAGGCAACGCTGGAGAAGTTCCAGAGTGTCCTGCAGTGCCCCAAGACGGACCTCGATGCGCTCCGTTCTTTAGGTTGGAAGGGTATTCCTGCCGAAGTGCGTCCCATAACATGGAGGCTTCTGGCAGGCTACTTGCCGGCCAACTCGGAGAGACGGGCGGCTGTCCTCGAAAGGAAACGGGAGGAGTACTTCAACTTTGTAAAG…
MPOA307TF	CTGGCTAACAAAGCTTCCCTGTCAGCGATGCCCCCTTGCTCACTTTTCCTGCAAAGGTACCCCTTTGCCCCAAACCTAAACTCACAGTGAACCAAACTGCCCCTGAACGTGCATTAG
MPOA310TF	ATGCAGCTTCAGGTGTTTCTTTAGGTAAAACAGACGCGCTTTCCACTGTGGGTGGCTTAGTTAACACATCTCTAGTAGCGGGAAGAGCCGTCTGCGTCGCTATCAGTGATGTTGGGCTCCGTGTGGTCGTGAGGACCACTCAAGTCGTGCCCGGAAGGGGAGCCTGCGTGGAAATCGTATCCCAAGCCTTCGAATGAGTAGTTGCCGCCGTATCGTTGCTGGCAGGCACGGGTGTAGCTGACTTGCTCGACTCTAAAAAGCGTGGTGCCATTCGAAGCTGAAATAATCCTTCACGTCCGGTCTGCGGGAAAAAAAACCAATGTGTCCGCCAGTGTAGTGCGTAGGACAGTATTAGCGGCAGTGGTCACCTCTTGGTACAGTTCCGAGGTAGGCTGTTTA…
MPOA310TR	GCGCAAGACCCGGACTCCCGAACATACGGCTACTACAGCCACGCCGGTCATACTCACGGACACCACGGCCACGGTGTGCCTCACCATCACCATCACCCCCCAAGCGCCCACCATCAGGGTCCGACCCACGGCAGCCATCAGCATCATGGCATCCCGCCGACGTCCGGCACATTACAGTCACCGCTTCAGGCGCAGCAACATCAGCCTTTTTCCGTGCCCGCGCAAGCCACAACGAACGTGCGAACGGTTCCGTACATGGTGTGTCGCATCGTCCAACTACCTGTGGGCCCTTTGATTAGTCCTGTGCCAGCGCTCGTCCCCAAGGCATCTTCAATGAGCCCACAGCAAGTTTTCCACAGCCTCACCGCTTCGATTGGGGACGTCTTCGGCCGTGTGATC…
MPOA315TF	ATCTATGGAAACTGCCAATACATACACAATTTACCAGTTCACTTTCATCCGACTGCACTACCACACTGCCTTCTAGCTTCAAGGGTAAAGCCACCCTTATGTTCGTATATATAAGTCCTCATGCCAATAGGCTCCCTTAAAAACTAACAAAAAAGCCCTTTGACATATCACAAGACAAGTGCTTCTCAACATAACAGTGTCCGCAAGTCTGTGGTTGAGCCTCATGTAGCC
MPOA315TR	TTTTCAAACCTTGGCTATGTTTGTTTCGTTCAAAGAAATGCTTTGTGACCAGTGGTGTTCAACAGGCTACACTGCTAGCAGTACAGGCGGGCAGGGTTTTCTTAAGTGATGCACACCACTCGTCGTGAGTGCTTGTACATCGGGGATAACTCTTCTTGGCTTCTCAAGAACTTGTGCTGTAGAAAGGTCAATCTATCCTGAACTTTTTAAGAGTCGCGCCCAGAGGACATCCCAAGGTTGGTGAGCCAGGAAATGCAGCATGTGTGCAACCTGTGGATGTGGGTGTGATGCCTGCCGAGGAAGCAACTGAGCATAGCGATTTACACATGGACCACAGATGGATTATTAAATTTTGCTAGCACACTCAACTTGCATTCTTCTCAGTTCCTAAGGAGCATG…
MPOA316TF	ACTGACACCACACCATCACCCCAGTCAATGAAATCAGCAATATCATCTCAGGCTCTACACTGAAGCATTTTGACACAACACGACCACCGGGAATGGCGTCTAGTTCGCGCGCAGCCGTAAGTGGCACCAACACAATAAACACATCACATTTAATGTGCCGCAAAATGA
MPOA316TR	AAATGGCGACAAGGATGATTCTACGCCGCGTTTCCCACCTCGGCAAAAAGAACCTGCGTGCTCCAGTAAATTCCGCCTCTTTTCATGACGGGTCTGGCGTCTCGAGGATTATTGCGCCCTTTGTGTGCGAACTCTGTCGTGCTTTGACCTAGACATTCACCCTCCTTGGCTCTGCATCCTACCA
MPOA321TF	AGAATTCCTTGTAAAGACAGTTATTGCGTAAAACAGTCACTGGAAGTAGCAATGACATATTATACGCTTGAACAAAGCACATGTGTAAAAACAAACGTTTTCTAATTGAATAAATTAAAATAAAACTACGATAGGGTGACGTTAAAACTATGTTGACTTCTGAACACAAAACAGCGTTATTCTTATTATCCTTCCAGGGCCTACGTGTCGGACGGGGACAATACGCTGGGCGAGTGATTGGCTCATTACATACATAGCCTATTATGCAAGGGCAATGACAACTATAAATCGCATAATATTCGTGAACGTCGACATT
MPOA321TR	CCCGTTACGTACATTCACACGGGGCTGGACCGCATGGAACACGGCGACCGCACTGAGCGACCATTGACCATGATGTTCACGGGTGCGCCGGGACAGTACCAGGACTATAGCTACAACATCCCTTTCCTTGACAAGAACGGCGTGGACGTCCTTTGCTTCAACTGGCCTGGCTTTGCATTAACCATGGCGACCGGCTACTGGTGGCACAGCTGCGATGAGAAGACCAGACTAGTCATCGATTTTCTCAAGGAACTTAACATCAATAAGATCGACATGCTAGTCAGCCACAGCACAGGAAGTACTCCAGCGGTGCAGTTGGTGGCCGAGGAGCCGAGCATCGATGTCAAATCCTTGGCCCTGCTTATGCCCATCGCAGCCCGATACTTCAGGGGCTCCCAA…
MPOA323TF	ATTTTCTAATGTGCGGTAGATTGGGAGTAAAACGCGGGACCCATTTTAAGGCAAACTTCGAAAAACTTGCAAAAAACCATTCATAACGGCAAGCAACGAAAGTTCTGCCTCTATACCCCGTTCCGTCCCCTCCACCTTCCCCATCCTTTCTCTCTTGATATCTAGCTATCGGAAATCGTTACATCATTAATGATGATGCTAACCAAGGCGCATTGGGGGATAAAAAAGATGAGGAGTACGACGATGCGGGCGTATTTTCAACGGGGGCTTTGACTTTTAAAAAGTGAAACCTATTTTATAGGAAATGCGTGCAAAAATAAATAAACTACCGGATTTCTAGAAAGCACTCCAACAGGCTAAAGTGCGGCACACTCGCAGCGACTTTGTCTGACATGTTTT…
MPOA323TR	GTTCGAAGGTCATGTACAAGTGTCTCAAGCCACTGCCAGAAGACGCCCAGAAGCTGATCCAGCGGTTCCTAGCCTGTTCCATCCAGAAACCGAGCGCGTGATGACGGCGTCACCTATGCGTTCCTCTTGGCACAGCCGGCATCTTGAGACATGCACATCTATCCACTCGCTCGTCTACGGCGGACATGCCACGCTGCAGATGAAACCAAAATCCGACGTCTGTGGTGACGCATTGTTGCCGAACTGGGGAAGAAAGAAAGCCTCGACGTTCTTCGTCGACGAACACGAGTGCTAAACAAAAAAAAAGACTTGGAAAAAAAATCTCGCGCGTCGCTATAGTTCTTGTTTTCTCTATCGCGTTATGCGCCGATGGAAGAAATAGCGTTTGGCAATTTCTCA…
MPOA328TF	AAAACGAGGCCTCTCAATGGGCGACCATGGTGAGCAGCTGGCGGCTCCACTGGTTCAAGCTGTCCGTCACGTGAGGAAAAAGGGGCAGTTCAACGAGTCGGTCTCTCACGCACACACACGCACACGCAAGCACACACGGGACCAGCAAGTCCCGCCCGAGGAAGACGGCCGCGAACCGGGTCCCCATGGAATGTCACGCTGTTGTTGCATAGGGGGCCACTTGTTCCACAGCTGCTGCTGCTTGAGGAGGGTCAAAAGAGGGCGGAATGTGTGACGAGTAGGGGACCCTGAAAAGGGGTTCCAAAACTGTGTGCATTCTTCTGGCTTTTCAAAAACAGCGTGTAAAAAGCAAATAAAAAAAAACCCTGGCGGCGCCCTCATATAAGTAGACATGCAACT…
MPOA328TR	GGCCGAGCAGGACCTGGAACAGCTGCTGCAGGCGCATGGCGCCGTCATCTCCACCCGCATCCTGCGCGACAACAGTGCACAGTCTCGGGGGGTCGGCTTTGCCAGAATGGAGTCAAAGGAGAAATGCGAACAAATTATTGCCACTTTCAATGGGAAGGTGCTTGCCGGGTCCAAGGAGCCACTACTGGTCAAATTTGCAGATGGTGGTAACAAAAAGCGCACACTCTACAAAAACCACGAGCATCGCATGTGGCGTGATGGAGAGGGACTGCCATATGAGCAAGGGGCACTCTCGCAGAATGGAGTGGGCCAACCGTTGGTGCCAGCTCCCCTGGGTGGCTACCAGCCAGCGCAGCAGCGAGGCTACTCGGCAGCTGCGACACCCACCGCCTACGCCCT…
MPOA329TF	ATTCGAGGGCAAGTTAGAGGCTGAGCATATAAAAAGCACAAAAACAGAAGAGCATCGCGCAAAAATGCTTTGCCATATACTGAATACATTGCGTAAAGTTCACGTTTTGCCGGGTCATACAGCCGCAAACTTTCTATAGCGAATCTCGCCGTTGTCACAAGCTTCAGAAAGAAGTTACAACTGCGCGAATAAGACACCACGTAGGAAACATGGAATTACGCCTTACACGAAGCGCAACGTGTGGCGGTACGTTTATGTTTCTCACATGATGTTCCAATCGCGTAACCTTTGTCTGAATAAATGTCCCAACTAAGCGAAAAACATGTCATTACACAAGCATCGCTTGAAAACGTACCCCACCTGCAGTCTCACACACAATAACACCGAATCAGCCGACAT…
MPOA329TR	GTTGTCTGATATCGCCGTCACTGGCACTCCAAGTCTGCCGAAAAGTTCGCGCAAGCAGGCAACAGTATACGGTCGGACGTTTGTGCTTCACATAATGAACATGTAGCGCCTTCATCATCATCATTATCATCATCGTCATCATTTTCGTAGCCATCTCACCTCTGGAGGAGCTGATGCCTAGCTCGAGGAGGGCGAGAACAGAACTAGTTCACGCGCCTGGCGCGCCGAACGATGGCAGCCGCCGCCACCACTGAGCTTCGACTCGATGAGAATAAAGTGGCTATACTGGTATGGGCCGGCCCGCCGCCTTCACGGCGCTGTCACGTCGTATCTCCTTCTTTTGCCACTACAAACACTTCCCGCCACTTTGAGTGGGCATTTACCACAACTAAAACATAG…
MPOA288TR	GCCCAATGACTACAAGAATAATCCGGATGAGGACTCAAGCAGAACTTCCCTGCCATCAGCGTCCAGTGAAGAGGAGAGCCGCCACGTGCCGTCGTCTTTGCCTTCCTCTTCGCAGTGCCCCGAGGGTCGTAGTGCTCTCCATGGCCAGCACTTCAGTAATGTCACCGAGTCTTCAACATCAACTGCGATAGTCGAGCCACCTACCTCAAGCCTAAATGGCGGAGACGGTGGCGTTGCACGGCCCAAGGACGATAAAGCGCCTTCACTGTCAACCCTTGAATCAGTAAGCGGTTTAGAGGGTCACCCCGTGGATCACACCACCTCACCCGATACGCCCACTAGCAGCTCCGAGGAGAGAAGCAGCGATAACGAGTGCCGGATCTGTCTTGAAGGCCACCA…
MPOA289TF	CCATGAATCAAACAAAAACGAACAAGGAGCATTTTATTGCGTCTCTTGATGCACAAAAGGTTCTTTATTTAGCGTAGTTAGATCTACTTCTAGTGATTAATTATAGTTGTTTCGTCTGATGTCATCGGTATCATTTTGAAAATGTCCTACTGCGGCACTTGTGTTCTTGTGCATTTAACTTAATTTCTCAGTAAGTAGGGCACTGTTGTTGATAATGTTGTCATATATTAAGCTTTCACTCTGAAGTAAATTATTTGACTTTAGTGTCCCTTTAAGGTAACGATGTGTGTGTCTAATAATGTGGCATATACACAATCACACCAATAGATCATACAAAATTGATTAGTCAATATTTTGTATGCAGGCCAGGAGGTTTATTGTATTGAACATAAAGTTGTG…
[truncated: 1,906 more rows]
