# Supplementary material for: The ovarian transcriptome of the cattle tick, Rhipicephalus (Boophilus) microplus, feeding upon a bovine host infected with Babesia bovis
Source: Parasit Vectors. 2013 Sep 23;6:276. doi: 10.1186/1756-3305-6-276 (PMC4028808; doi:10.1186/1756-3305-6-276)
Supplement: Additional file 3 — BLASTX annotations of subtracted library unigenes. This Excel file contains information on the BLASTX analysis of the Unigenes from Additional file 1, including definition line and e-values. [file 1756-3305-6-276-S3.xls]

## Sheet: BLAST Annotations
Supplementary Table S2. BLASTX annotations of subtracted library unigenes.
Contig	% identities	mismatches	gaps	q_start	q_end	s_start	s_end	e-value	bit score	Uniref100 defline
ContigB1	80.33	12	0	1371	1189	77	137	3e-17	95.1	lcl|UniRef100_G3MIB1 Putative uncharacterized protein (Fragment) n=1 Tax=Amblyomma maculatum RepID=G3MIB1_9ACAR
ContigB1	78.69	13	0	1371	1189	130	190	3e-17	95.1	lcl|UniRef100_B7PYH0 Alternative splicing factor SRp55/B52/SRp75, putative n=1 Tax=Ixodes scapularis RepID=B7PYH0_IXOSC
ContigB1	97.87	1	0	1371	1231	130	176	4e-17	94.7	lcl|UniRef100_G3MKY0 Putative uncharacterized protein n=1 Tax=Amblyomma maculatum RepID=G3MKY0_9ACAR
ContigB3	65.7	93	2	833	3	361	635	0	375	lcl|UniRef100_B7P7C0 Fasciclin, putative n=1 Tax=Ixodes scapularis RepID=B7P7C0_IXOSC
ContigB3	72.25	34	7	1704	1150	6	214	1e-70	273	lcl|UniRef100_F0J8Q3 Hypothetical secreted protein 55 (Fragment) n=1 Tax=Amblyomma variegatum RepID=F0J8Q3_AMBVA
ContigB3	32.14	179	7	821	3	393	668	4e-64	141	lcl|UniRef100_D7ELF3 Putative uncharacterized protein n=1 Tax=Tribolium castaneum RepID=D7ELF3_TRICA
ContigB4	99.31	3	0	1511	207	1	435	0	861	lcl|UniRef100_Q8T9S5 Clathrin-adaptor protein n=1 Tax=Dermacentor variabilis RepID=Q8T9S5_DERVA
ContigB4	90.41	39	1	1511	207	1	438	0	799	lcl|UniRef100_D6X399 Putative uncharacterized protein n=1 Tax=Tribolium castaneum RepID=D6X399_TRICA
ContigB4	89.89	43	1	1511	207	1	434	0	796	lcl|UniRef100_E9FYM6 Putative uncharacterized protein n=1 Tax=Daphnia pulex RepID=E9FYM6_DAPPU
ContigB5	51.8	208	4	159	1484	29	468	1e-130	472	lcl|UniRef100_G3MKP9 Putative uncharacterized protein n=1 Tax=Amblyomma maculatum RepID=G3MKP9_9ACAR
ContigB5	44.35	227	6	159	1478	34	471	4e-109	400	lcl|UniRef100_A1IHK5 Serine carboxypeptidase n=1 Tax=Haemaphysalis longicornis RepID=A1IHK5_HAELO
ContigB5	46.34	225	9	159	1484	23	465	6e-106	389	lcl|UniRef100_E3TGS7 Cathepsin A n=1 Tax=Eriocheir sinensis RepID=E3TGS7_ERISI
ContigB6	42.96	75	3	435	25	196	336	7e-40	102	lcl|UniRef100_C3Y168 Putative uncharacterized protein n=1 Tax=Branchiostoma floridae RepID=C3Y168_BRAFL
ContigB6	68.12	41	3	435	25	208	343	3e-39	168	lcl|UniRef100_G3MSD5 Putative uncharacterized protein n=1 Tax=Amblyomma maculatum RepID=G3MSD5_9ACAR
ContigB6	43.97	74	3	435	25	179	318	9e-39	100	lcl|UniRef100_UPI000036640F UPI000036640F related cluster n=1 Tax=Takifugu rubripes RepID=UPI000036640F
ContigB7	64.24	106	1	1139	240	13	314	5e-111	406	lcl|UniRef100_G3MRL4 Putative uncharacterized protein n=1 Tax=Amblyomma maculatum RepID=G3MRL4_9ACAR
ContigB7	46.94	150	2	1115	252	20	313	4e-70	270	lcl|UniRef100_G3MQA9 Putative uncharacterized protein n=1 Tax=Amblyomma maculatum RepID=G3MQA9_9ACAR
ContigB7	54.25	107	1	1145	405	14	254	2e-69	268	lcl|UniRef100_B7PKH5 Dehydrogenase, putative n=1 Tax=Ixodes scapularis RepID=B7PKH5_IXOSC
ContigB8	49.06	153	8	89	1168	35	380	5e-74	283	lcl|UniRef100_G3MIT7 Putative uncharacterized protein (Fragment) n=1 Tax=Amblyomma maculatum RepID=G3MIT7_9ACAR
ContigB8	73.53	18	0	968	1171	15	82	3e-21	108	lcl|UniRef100_B7Q3J9 Putative uncharacterized protein n=1 Tax=Ixodes scapularis RepID=B7Q3J9_IXOSC
ContigB10	58.28	56	3	338	775	2	150	1e-43	175	lcl|UniRef100_B7QLJ1 Membrane-associated RING finger containing protein, putative (Fragment) n=1 Tax=Ixodes scapularis RepID=B7QLJ1_IXOSC
ContigB10	44.58	78	4	287	778	61	214	3e-31	140	lcl|UniRef100_B7P111 Membrane-associated RING finger containing protein, putative n=1 Tax=Ixodes scapularis RepID=B7P111_IXOSC
ContigB10	46.67	77	2	326	775	14	160	2e-30	137	lcl|UniRef100_B7P749 Membrane-associated RING finger containing protein, putative (Fragment) n=1 Tax=Ixodes scapularis RepID=B7P749_IXOSC
ContigB11	99.72	1	0	137	1189	1	351	0	663	lcl|UniRef100_Q56CZ1 Yolk cathepsin (Fragment) n=1 Tax=Rhipicephalus microplus RepID=Q56CZ1_BOOMI
ContigB11	35.78	166	9	209	1138	72	371	3e-42	177	lcl|UniRef100_Q5DI07 SJCHGC02875 protein n=1 Tax=Schistosoma japonicum RepID=Q5DI07_SCHJA
ContigB11	35.94	193	7	209	1138	58	375	4e-40	171	lcl|UniRef100_UPI00021A871B UPI00021A871B related cluster n=1 Tax=unknown RepID=UPI00021A871B
ContigB12	73.15	136	2	1837	296	3743	4254	0	801	lcl|UniRef100_B7Q381 Putative uncharacterized protein n=1 Tax=Ixodes scapularis RepID=B7Q381_IXOSC
ContigB12	39.88	274	13	1834	389	4520	5009	8e-93	346	lcl|UniRef100_E9HQQ8 Putative uncharacterized protein n=1 Tax=Daphnia pulex RepID=E9HQQ8_DAPPU
ContigB12	35.67	302	9	1834	356	2683	3168	2e-81	308	lcl|UniRef100_UPI0001CBB7DD UPI0001CBB7DD related cluster n=1 Tax=unknown RepID=UPI0001CBB7DD
ContigB13	95.26	9	0	1	570	91	280	6e-180	335	lcl|UniRef100_G3MM68 Elongation factor Tu n=1 Tax=Amblyomma maculatum RepID=G3MM68_9ACAR
ContigB13	94.74	10	0	1	570	91	280	8e-180	335	lcl|UniRef100_G3MM69 Elongation factor Tu n=1 Tax=Amblyomma maculatum RepID=G3MM69_9ACAR
ContigB13	90	19	0	1	570	97	286	5e-166	323	lcl|UniRef100_B7Q505 Elongation factor Tu n=1 Tax=Ixodes scapularis RepID=B7Q505_IXOSC
ContigB15	44.96	62	2	106	465	23	151	1e-16	92	lcl|UniRef100_F0JA15 Hypothetical secreted protein 2068 n=1 Tax=Amblyomma variegatum RepID=F0JA15_AMBVA
ContigB15	43.65	63	2	106	465	24	147	2e-14	85.1	lcl|UniRef100_G3MT27 Putative uncharacterized protein n=1 Tax=Amblyomma maculatum RepID=G3MT27_9ACAR
ContigB15	48.75	34	2	238	465	72	148	1e-09	69.3	lcl|UniRef100_G3MF74 Putative uncharacterized protein (Fragment) n=1 Tax=Amblyomma maculatum RepID=G3MF74_9ACAR
ContigB16	92.35	25	0	3	983	8	334	4e-167	592	lcl|UniRef100_G3MQ23 Transaldolase n=1 Tax=Amblyomma maculatum RepID=G3MQ23_9ACAR
ContigB16	71.08	94	0	9	983	9	333	3e-131	473	lcl|UniRef100_Q16VW8 Transaldolase n=1 Tax=Aedes aegypti RepID=Q16VW8_AEDAE
ContigB16	71.79	90	0	9	965	9	327	5e-130	469	lcl|UniRef100_Q7PZ95 Transaldolase n=1 Tax=Anopheles gambiae RepID=Q7PZ95_ANOGA
ContigB17	72.88	151	5	2	1933	1223	1870	0	949	lcl|UniRef100_A8WAA7 Vitellogenin-2 n=1 Tax=Dermacentor variabilis RepID=A8WAA7_DERVA
ContigB17	41.29	324	10	2	2098	1030	1643	2e-129	468	lcl|UniRef100_B7Q7E5 Vitellogenin, putative n=1 Tax=Ixodes scapularis RepID=B7Q7E5_IXOSC
ContigB17	33.14	398	9	2	2092	1202	1834	8e-89	333	lcl|UniRef100_B6ZIV7 Vitellogenin n=1 Tax=Ornithodoros moubata RepID=B6ZIV7_ORNMO
ContigB18	96.99	4	1	156	653	9	173	2e-78	298	lcl|UniRef100_G3MH03 Putative uncharacterized protein (Fragment) n=1 Tax=Amblyomma maculatum RepID=G3MH03_9ACAR
ContigB18	96.39	5	1	156	653	8	172	7e-78	296	lcl|UniRef100_F0J9G6 Ornithine decarboxylase antizyme (Fragment) n=1 Tax=Amblyomma variegatum RepID=F0J9G6_AMBVA
ContigB18	86.14	21	1	156	653	8	171	5e-67	260	lcl|UniRef100_B7QIK1 Ornithine decarboxylase antizyme, putative (Fragment) n=1 Tax=Ixodes scapularis RepID=B7QIK1_IXOSC
ContigB19	79.53	32	4	2	616	275	487	4e-86	323	lcl|UniRef100_B7QL57 Adenylyl cyclase-associated protein n=1 Tax=Ixodes scapularis RepID=B7QL57_IXOSC
ContigB19	55.02	90	3	2	616	275	483	5e-60	236	lcl|UniRef100_E9GB01 Adenylyl cyclase-associated protein n=1 Tax=Daphnia pulex RepID=E9GB01_DAPPU
ContigB19	53.85	93	2	2	616	266	473	7e-57	226	lcl|UniRef100_UPI000214AF97 UPI000214AF97 related cluster n=1 Tax=unknown RepID=UPI000214AF97
ContigB20	27.81	116	5	583	23	22	189	1e-11	76.6	lcl|UniRef100_G3HCB5 Uncharacterized PPE family protein PPE24 n=1 Tax=Cricetulus griseus RepID=G3HCB5_CRIGR
ContigB20	28.57	126	3	822	1376	28	211	4e-10	71.6	lcl|UniRef100_B4GZI0 GL22801 n=1 Tax=Drosophila persimilis RepID=B4GZI0_DROPE
ContigB20	44.78	67	3	843	1226	1	133	1e-09	69.7	lcl|UniRef100_B7QI23 Secreted protein, putative (Fragment) n=1 Tax=Ixodes scapularis RepID=B7QI23_IXOSC
ContigB21	98.18	2	0	46	375	1	110	9e-48	193	lcl|UniRef100_Q86LE5 Antimicrobial peptide microplusin n=2 Tax=Rhipicephalus microplus RepID=MPSIN_BOOMI
ContigB21	61.11	35	0	106	375	21	110	6e-27	124	lcl|UniRef100_Q64K37 Hebreain n=1 Tax=Amblyomma hebraeum RepID=Q64K37_9ACAR
ContigB21	58.89	37	0	106	375	21	110	1e-25	120	lcl|UniRef100_G3MRW9 Putative uncharacterized protein n=1 Tax=Amblyomma maculatum RepID=G3MRW9_9ACAR
ContigB22	76.74	74	2	12	1127	1352	1714	1e-162	577	lcl|UniRef100_A8WAA7 Vitellogenin-2 n=1 Tax=Dermacentor variabilis RepID=A8WAA7_DERVA
ContigB22	50.39	119	2	360	1121	1209	1455	3e-61	240	lcl|UniRef100_B7Q7E5 Vitellogenin, putative n=1 Tax=Ixodes scapularis RepID=B7Q7E5_IXOSC
ContigB22	39.93	167	2	276	1124	1365	1644	7e-48	196	lcl|UniRef100_B6ZIV7 Vitellogenin n=1 Tax=Ornithodoros moubata RepID=B6ZIV7_ORNMO
ContigB23	94.34	17	1	2	952	124	441	6e-159	565	lcl|UniRef100_B7QI53 Apoptosis-promoting RNA-binding protein TIA-1/TIAR, putative n=1 Tax=Ixodes scapularis RepID=B7QI53_IXOSC
ContigB23	73.5	78	4	2	949	146	457	2e-121	440	lcl|UniRef100_F4W6C2 Polyadenylate-binding protein 1 n=1 Tax=Acromyrmex echinatior RepID=F4W6C2_ACREC
ContigB23	72.56	80	5	2	949	124	434	3e-121	439	lcl|UniRef100_UPI00021A7535 UPI00021A7535 related cluster n=1 Tax=unknown RepID=UPI00021A7535
ContigB24	79.41	61	2	3	914	38	343	6e-125	451	lcl|UniRef100_Q0KKA6 Leucine aminopeptidase n=1 Tax=Haemaphysalis longicornis RepID=Q0KKA6_HAELO
ContigB24	67.97	93	3	3	914	14	316	9e-103	378	lcl|UniRef100_B7PRX1 Leucine aminopeptidase, putative (Fragment) n=1 Tax=Ixodes scapularis RepID=B7PRX1_IXOSC
ContigB24	85	29	1	3	599	39	238	2e-90	337	lcl|UniRef100_F0J8L0 Leucine aminopeptidase (Fragment) n=1 Tax=Amblyomma variegatum RepID=F0J8L0_AMBVA
ContigB27	90.05	17	1	130	696	2	192	5e-74	282	lcl|UniRef100_G3ML61 Putative uncharacterized protein n=1 Tax=Amblyomma maculatum RepID=G3ML61_9ACAR
ContigB27	70.53	58	2	85	696	1	207	2e-71	273	lcl|UniRef100_B7P3S9 Peptidyl-tRNA hydrolase, putative n=1 Tax=Ixodes scapularis RepID=B7P3S9_IXOSC
ContigB27	42.86	99	2	103	693	13	214	2e-36	157	lcl|UniRef100_E0VN75 Peptidyl-tRNA hydrolase, putative n=1 Tax=Pediculus humanus corporis RepID=E0VN75_PEDHC
ContigB28	60.82	105	0	797	1600	176	443	4e-152	342	lcl|UniRef100_C3YJ97 Mitochondrial Rho GTPase n=1 Tax=Branchiostoma floridae RepID=C3YJ97_BRAFL
ContigB28	54.85	133	1	776	1666	172	470	1e-150	331	lcl|UniRef100_UPI0000588530 UPI0000588530 related cluster n=1 Tax=unknown RepID=UPI0000588530
ContigB28	53.33	137	2	776	1666	169	468	6e-148	322	lcl|UniRef100_UPI0001CBACFE UPI0001CBACFE related cluster n=1 Tax=unknown RepID=UPI0001CBACFE
ContigB29	53.68	326	1	145	2259	3034	3739	0	786	lcl|UniRef100_B7Q381 Putative uncharacterized protein n=1 Tax=Ixodes scapularis RepID=B7Q381_IXOSC
ContigB29	21.8	537	21	55	2259	3725	4515	4e-33	148	lcl|UniRef100_E9HQQ8 Putative uncharacterized protein n=1 Tax=Daphnia pulex RepID=E9HQQ8_DAPPU
ContigB29	23.74	345	22	754	2253	3204	3736	4e-27	128	lcl|UniRef100_E2C0B0 Apolipophorins n=1 Tax=Harpegnathos saltator RepID=E2C0B0_HARSA
ContigB30	55.86	48	1	632	961	59	169	3e-28	130	lcl|UniRef100_B7PXV0 N-acetyllactosaminide beta-1,3-N-acetylglucosaminyltransferase, putative n=1 Tax=Ixodes scapularis RepID=B7PXV0_IXOSC
ContigB30	34.81	81	3	575	958	64	198	3e-11	74.3	lcl|UniRef100_B0XF90 N-acetyl lactosaminide beta-1,3-N-acetyl glucosaminyl transferase n=1 Tax=Culex quinquefasciatus RepID=B0XF90_CULQU
ContigB30	37.5	58	1	674	955	29	124	7e-11	73.2	lcl|UniRef100_Q28ZY5 GA16964 n=1 Tax=Drosophila pseudoobscura pseudoobscura RepID=Q28ZY5_DROPS
ContigB31	66.23	43	3	1295	858	405	552	3e-35	154	lcl|UniRef100_G3MKP5 Putative uncharacterized protein n=1 Tax=Amblyomma maculatum RepID=G3MKP5_9ACAR
ContigB32	59.65	22	1	171	338	56	112	1e-09	68.6	lcl|UniRef100_B7QEA7 Putative uncharacterized protein n=1 Tax=Ixodes scapularis RepID=B7QEA7_IXOSC
ContigB32	33.06	76	2	171	530	49	165	3e-09	67.8	lcl|UniRef100_E9H825 Putative uncharacterized protein n=1 Tax=Daphnia pulex RepID=E9H825_DAPPU
ContigB32	39.09	55	3	171	464	46	155	6e-09	66.6	lcl|UniRef100_C3YM26 Putative uncharacterized protein n=1 Tax=Branchiostoma floridae RepID=C3YM26_BRAFL
ContigB34	59.32	24	0	56	232	7	65	7e-17	90.9	lcl|UniRef100_B7QI21 Secreted salivary gland peptide, putative n=1 Tax=Ixodes scapularis RepID=B7QI21_IXOSC
ContigB34	64.52	21	1	53	238	49	109	2e-16	89.7	lcl|UniRef100_G3MJI6 Putative uncharacterized protein (Fragment) n=1 Tax=Amblyomma maculatum RepID=G3MJI6_9ACAR
ContigB34	61.67	23	0	59	238	12	71	3e-16	88.6	lcl|UniRef100_G3MRK8 Putative uncharacterized protein n=1 Tax=Amblyomma maculatum RepID=G3MRK8_9ACAR
ContigB35	35.45	68	1	876	547	17	123	6e-08	63.9	lcl|UniRef100_B7P472 Putative uncharacterized protein (Fragment) n=1 Tax=Ixodes scapularis RepID=B7P472_IXOSC
ContigB36	52.17	96	1	282	893	18	224	2e-58	231	lcl|UniRef100_B7Q3R1 Acid methyltransferase, putative n=1 Tax=Ixodes scapularis RepID=B7Q3R1_IXOSC
ContigB36	49.77	108	1	240	893	3	223	8e-58	229	lcl|UniRef100_B7PN94 Acid methyltransferase, putative n=1 Tax=Ixodes scapularis RepID=B7PN94_IXOSC
ContigB36	51.69	97	1	282	893	18	224	2e-57	227	lcl|UniRef100_B7QGK2 Acid methyltransferase, putative n=1 Tax=Ixodes scapularis RepID=B7QGK2_IXOSC
ContigB37	38.02	65	3	1378	1019	32	143	1e-14	86.7	lcl|UniRef100_B7Q662 TNF receptor-associated factor, putative (Fragment) n=1 Tax=Ixodes scapularis RepID=B7Q662_IXOSC
ContigB37	36.36	67	3	1378	1019	32	143	5e-14	84.3	lcl|UniRef100_B7Q628 Putative uncharacterized protein n=1 Tax=Ixodes scapularis RepID=B7Q628_IXOSC
ContigB37	32.31	77	3	1381	992	14	132	4e-13	81.3	lcl|UniRef100_B7P973 Putative uncharacterized protein n=1 Tax=Ixodes scapularis RepID=B7P973_IXOSC
ContigB38	43.51	57	3	103	450	23	151	2e-16	92	lcl|UniRef100_F0JA15 Hypothetical secreted protein 2068 n=1 Tax=Amblyomma variegatum RepID=F0JA15_AMBVA
ContigB38	45.24	57	5	103	450	24	147	8e-14	83.6	lcl|UniRef100_G3MT27 Putative uncharacterized protein n=1 Tax=Amblyomma maculatum RepID=G3MT27_9ACAR
ContigB38	41.44	50	3	133	450	48	148	4e-11	74.7	lcl|UniRef100_G3MF74 Putative uncharacterized protein (Fragment) n=1 Tax=Amblyomma maculatum RepID=G3MF74_9ACAR
ContigB39	78.87	30	0	526	951	1	142	5e-69	249	lcl|UniRef100_G3MIZ0 Putative uncharacterized protein (Fragment) n=1 Tax=Amblyomma maculatum RepID=G3MIZ0_9ACAR
ContigB39	51.63	104	5	241	972	21	253	7e-65	244	lcl|UniRef100_B7QEB5 Secreted protein, putative n=1 Tax=Ixodes scapularis RepID=B7QEB5_IXOSC
ContigB39	50.2	115	3	205	963	46	287	3e-64	243	lcl|UniRef100_B7QEB2 Secreted protein, putative n=1 Tax=Ixodes scapularis RepID=B7QEB2_IXOSC
ContigB40	52.3	165	5	29	1123	6	367	8e-150	383	lcl|UniRef100_UPI00022B3FE9 UPI00022B3FE9 related cluster n=1 Tax=unknown RepID=UPI00022B3FE9
ContigB40	55.62	151	4	44	1111	8	356	3e-147	394	lcl|UniRef100_Q70X61 Phosphoglucomutase n=1 Tax=Crassostrea gigas RepID=Q70X61_CRAGI
ContigB40	53.01	161	5	29	1114	6	364	8e-144	384	lcl|UniRef100_F6XHT5 Phosphoglucomutase 5 n=1 Tax=Xenopus (Silurana) tropicalis RepID=F6XHT5_XENTR
ContigB41	81.66	52	1	15	878	21	309	2e-137	493	lcl|UniRef100_G3MNL2 Putative uncharacterized protein n=1 Tax=Amblyomma maculatum RepID=G3MNL2_9ACAR
ContigB41	72.76	74	2	45	878	8	285	6e-116	421	lcl|UniRef100_B7QBX3 Secreted protein, putative (Fragment) n=1 Tax=Ixodes scapularis RepID=B7QBX3_IXOSC
ContigB41	58.2	106	1	108	872	32	287	3e-88	330	lcl|UniRef100_UPI000203ABD0 UPI000203ABD0 related cluster n=1 Tax=unknown RepID=UPI000203ABD0
ContigB42	97.81	2	1	82	624	1	183	8e-75	285	lcl|UniRef100_B7PGU4 Ubiquitin protein ligase, putative n=1 Tax=Ixodes scapularis RepID=B7PGU4_IXOSC
ContigB42	94.84	8	0	82	546	1	155	2e-73	280	lcl|UniRef100_Q16IK4 Ubiquitin-conjugating enzyme h n=1 Tax=Aedes aegypti RepID=Q16IK4_AEDAE
ContigB42	93.55	10	0	82	546	1	155	1e-72	278	lcl|UniRef100_B0X669 Ubiquitin-conjugating enzyme E2 H n=1 Tax=Culex quinquefasciatus RepID=B0X669_CULQU
ContigB43	60.73	118	1	184	1089	1	303	3e-105	387	lcl|UniRef100_B7Q0D0 Putative uncharacterized protein n=1 Tax=Ixodes scapularis RepID=B7Q0D0_IXOSC
ContigB43	27.01	212	11	31	1032	671	990	5e-20	104	lcl|UniRef100_C3Y195 Putative uncharacterized protein n=1 Tax=Branchiostoma floridae RepID=C3Y195_BRAFL
ContigB43	23.71	234	10	37	1038	413	745	1e-16	92.8	lcl|UniRef100_E1BWC3 Uncharacterized protein n=1 Tax=Gallus gallus RepID=E1BWC3_CHICK
ContigB45	96.9	4	0	151	537	1	129	2e-71	274	lcl|UniRef100_G3MMZ4 DNA-directed RNA polymerase subunit n=1 Tax=Amblyomma maculatum RepID=G3MMZ4_9ACAR
ContigB45	95.35	6	0	151	537	1	129	2e-70	271	lcl|UniRef100_B7PRG9 DNA-directed RNA polymerase subunit n=1 Tax=Ixodes scapularis RepID=B7PRG9_IXOSC
ContigB45	81.1	24	0	157	537	1	127	4e-61	239	lcl|UniRef100_B0W4J8 DNA-directed RNA polymerase subunit n=1 Tax=Culex quinquefasciatus RepID=B0W4J8_CULQU
ContigA1	88.24	32	0	2	817	149	420	3e-170	511	lcl|UniRef100_G3MM88 Putative uncharacterized protein n=1 Tax=Amblyomma maculatum RepID=G3MM88_9ACAR
ContigA1	77.94	60	0	2	817	142	413	9e-151	450	lcl|UniRef100_B7PIM5 CNDP dipeptidase, putative (Fragment) n=1 Tax=Ixodes scapularis RepID=B7PIM5_IXOSC
ContigA1	63.74	97	2	2	817	146	417	2e-123	369	lcl|UniRef100_D6WGK3 Putative uncharacterized protein n=1 Tax=Tribolium castaneum RepID=D6WGK3_TRICA
ContigA2	81.33	30	1	1316	819	211	375	8e-72	276	lcl|UniRef100_B7Q0S7 Putative uncharacterized protein n=1 Tax=Ixodes scapularis RepID=B7Q0S7_IXOSC
ContigA2	31.14	103	3	1313	822	206	363	7e-15	87	lcl|UniRef100_D6WGD5 Putative uncharacterized protein n=1 Tax=Tribolium castaneum RepID=D6WGD5_TRICA
ContigA2	32.92	97	4	1313	840	202	354	9e-13	80.1	lcl|UniRef100_C3XQQ7 Putative uncharacterized protein n=1 Tax=Branchiostoma floridae RepID=C3XQQ7_BRAFL
ContigA3	93.83	14	0	220	900	66	292	2e-149	452	lcl|UniRef100_G3MFQ8 Putative uncharacterized protein (Fragment) n=1 Tax=Amblyomma maculatum RepID=G3MFQ8_9ACAR
ContigA3	94.29	14	0	220	954	66	310	2e-135	487	lcl|UniRef100_G3MLJ6 Putative uncharacterized protein n=1 Tax=Amblyomma maculatum RepID=G3MLJ6_9ACAR
ContigA3	83.02	26	2	220	825	60	271	1e-119	362	lcl|UniRef100_B7QM34 RING finger motif containing protein (Fragment) n=1 Tax=Ixodes scapularis RepID=B7QM34_IXOSC
ContigA4	100	0	0	87	626	1	180	2e-100	370	lcl|UniRef100_G3MMP7 Putative uncharacterized protein n=1 Tax=Amblyomma maculatum RepID=G3MMP7_9ACAR
ContigA4	79.1	37	0	87	617	1	177	8e-81	305	lcl|UniRef100_C3YNK8 Putative uncharacterized protein n=1 Tax=Branchiostoma floridae RepID=C3YNK8_BRAFL
ContigA4	81.11	34	0	87	626	1	180	8e-79	298	lcl|UniRef100_B7P4A7 ADP-ribosylation factor, ARF, putative n=1 Tax=Ixodes scapularis RepID=B7P4A7_IXOSC
ContigA5	41.45	136	1	14	712	32	265	6e-69	221	lcl|UniRef100_B7QB76 Putative uncharacterized protein n=1 Tax=Ixodes scapularis RepID=B7QB76_IXOSC
ContigA5	42.31	134	1	14	712	32	265	2e-67	215	lcl|UniRef100_B7QB69 Putative uncharacterized protein n=1 Tax=Ixodes scapularis RepID=B7QB69_IXOSC
ContigA5	43.81	125	2	14	688	63	287	3e-58	231	lcl|UniRef100_B7QB72 Putative uncharacterized protein (Fragment) n=1 Tax=Ixodes scapularis RepID=B7QB72_IXOSC
ContigA6	43.97	47	3	382	678	5	119	1e-10	71.2	lcl|UniRef100_B7QCG2 Putative uncharacterized protein n=1 Tax=Ixodes scapularis RepID=B7QCG2_IXOSC
ContigA9	90.34	17	0	1324	797	12	187	4e-77	293	lcl|UniRef100_G3MLE8 Putative uncharacterized protein n=1 Tax=Amblyomma maculatum RepID=G3MLE8_9ACAR
ContigA9	89.77	18	0	1324	797	12	187	9e-77	292	lcl|UniRef100_G3MLE7 Putative uncharacterized protein n=1 Tax=Amblyomma maculatum RepID=G3MLE7_9ACAR
ContigA9	48.86	88	1	1324	797	12	185	1e-35	156	lcl|UniRef100_G6DR19 Calcium and integrin binding protein CIB n=1 Tax=Danaus plexippus RepID=G6DR19_DANPL
ContigA10	93.12	26	0	1707	574	19	396	0	710	lcl|UniRef100_B7PYK4 F-box/LRR-repeat protein, putative n=1 Tax=Ixodes scapularis RepID=B7PYK4_IXOSC
ContigA10	72.22	105	0	1707	574	81	458	2e-157	560	lcl|UniRef100_E0VAH8 Fbxl14, putative n=1 Tax=Pediculus humanus corporis RepID=E0VAH8_PEDHC
ContigA10	70.11	113	0	1707	574	14	391	1e-149	535	lcl|UniRef100_Q6AZS0 Fbl13 protein n=1 Tax=Xenopus laevis RepID=Q6AZS0_XENLA
ContigA12	76.13	65	6	85	1209	1	391	2e-130	471	lcl|UniRef100_B7P1M1 Transcription initiation factor iie, alpha subunit, putative n=1 Tax=Ixodes scapularis RepID=B7P1M1_IXOSC
ContigA12	49.45	154	6	85	1122	1	355	6e-74	283	lcl|UniRef100_UPI00022C9598 UPI00022C9598 related cluster n=1 Tax=unknown RepID=UPI00022C9598
ContigA12	49.45	154	6	85	1122	1	355	6e-74	283	lcl|UniRef100_UPI00021A7BA4 UPI00021A7BA4 related cluster n=1 Tax=unknown RepID=UPI00021A7BA4
ContigA14	69.23	42	4	2	604	261	453	9e-68	262	lcl|UniRef100_B7Q6Z7 Lipid exporter ABCA1, putative n=1 Tax=Ixodes scapularis RepID=B7Q6Z7_IXOSC
ContigA14	39.47	194	7	2	1078	217	581	3e-58	230	lcl|UniRef100_UPI0002063D96 UPI0002063D96 related cluster n=1 Tax=unknown RepID=UPI0002063D96
ContigA14	37.83	216	3	2	1078	179	556	6e-57	226	lcl|UniRef100_F4WEA7 ABC transporter G family member 20 n=1 Tax=Acromyrmex echinatior RepID=F4WEA7_ACREC
ContigA15	52.63	39	4	24	308	60	148	2e-17	95.1	lcl|UniRef100_B7Q7K7 Putative uncharacterized protein n=1 Tax=Ixodes scapularis RepID=B7Q7K7_IXOSC
ContigA16	76.64	25	0	694	1014	256	362	9e-78	174	lcl|UniRef100_B7PL28 Cdc6 protein, putative n=1 Tax=Ixodes scapularis RepID=B7PL28_IXOSC
ContigA16	58.33	42	2	694	1008	267	374	7e-53	123	lcl|UniRef100_P79946 Cdc6-related protein n=1 Tax=Xenopus laevis RepID=P79946_XENLA
ContigA16	58.33	42	2	694	1008	267	374	1e-52	123	lcl|UniRef100_Q6NRZ9 Xcdc6 protein n=1 Tax=Xenopus laevis RepID=Q6NRZ9_XENLA
ContigA17	29.07	165	7	16	777	22	265	5e-20	103	lcl|UniRef100_B7PH62 Solute carrier, putative n=1 Tax=Ixodes scapularis RepID=B7PH62_IXOSC
ContigA17	29.69	171	5	4	768	57	304	1e-17	95.9	lcl|UniRef100_B7PF56 Organic cation/carnitine transporter, putative n=1 Tax=Ixodes scapularis RepID=B7PF56_IXOSC
ContigA17	26.36	181	5	4	777	312	560	2e-17	94.7	lcl|UniRef100_B7PHS0 Dihydrodipicolinate synthase, putative n=1 Tax=Ixodes scapularis RepID=B7PHS0_IXOSC
ContigA20	81.32	60	3	221	1258	6	350	5e-160	569	lcl|UniRef100_G3MHS0 Putative uncharacterized protein (Fragment) n=1 Tax=Amblyomma maculatum RepID=G3MHS0_9ACAR
ContigA20	80.61	34	3	113	694	1	194	9e-83	312	lcl|UniRef100_F0J942 Hypothetical conserved protein 242 (Fragment) n=1 Tax=Amblyomma variegatum RepID=F0J942_AMBVA
ContigA20	37.23	198	17	125	1246	6	474	3e-70	271	lcl|UniRef100_E9G686 Putative uncharacterized protein n=1 Tax=Daphnia pulex RepID=E9G686_DAPPU
ContigA21	74.9	59	1	1	717	13	250	6e-88	329	lcl|UniRef100_UPI00022C994A UPI00022C994A related cluster n=1 Tax=unknown RepID=UPI00022C994A
ContigA21	74.9	59	1	1	717	13	250	6e-88	329	lcl|UniRef100_UPI00021A7BE4 UPI00021A7BE4 related cluster n=1 Tax=unknown RepID=UPI00021A7BE4
ContigA21	74.9	59	1	1	717	13	250	6e-88	329	lcl|UniRef100_UPI0000DB75C7 UPI0000DB75C7 related cluster n=1 Tax=unknown RepID=UPI0000DB75C7
ContigA23	85.71	60	3	1448	117	1	448	0	728	lcl|UniRef100_G3MFJ5 Putative uncharacterized protein (Fragment) n=1 Tax=Amblyomma maculatum RepID=G3MFJ5_9ACAR
ContigA23	75.86	96	3	1448	168	1	434	0	642	lcl|UniRef100_B7Q8R6 Cell adhesion complex protein bystin, putative n=1 Tax=Ixodes scapularis RepID=B7Q8R6_IXOSC
ContigA23	64.72	145	4	1448	168	1	423	1e-149	534	lcl|UniRef100_UPI00021A681F UPI00021A681F related cluster n=1 Tax=unknown RepID=UPI00021A681F
ContigA25	92.19	24	1	269	1225	1	320	4e-162	576	lcl|UniRef100_E4W6B8 GTPase activating protein n=1 Tax=Haemaphysalis qinghaiensis RepID=E4W6B8_9ACAR
ContigA25	74.24	81	3	224	1213	4	329	1e-135	488	lcl|UniRef100_B7Q1K1 RabGAP domain-containing protein, putative n=1 Tax=Ixodes scapularis RepID=B7Q1K1_IXOSC
ContigA25	57.47	160	3	53	1210	3	387	7e-125	452	lcl|UniRef100_D6WI52 Putative uncharacterized protein n=1 Tax=Tribolium castaneum RepID=D6WI52_TRICA
ContigA29	88.96	18	0	29	517	1	163	4e-73	280	lcl|UniRef100_G3MQ24 Putative uncharacterized protein n=1 Tax=Amblyomma maculatum RepID=G3MQ24_9ACAR
ContigA29	90.13	15	0	62	517	1	152	5e-69	266	lcl|UniRef100_F0J9H6 Mitochondrial-associated endoribonuclease MAR1 (Fragment) n=1 Tax=Amblyomma variegatum RepID=F0J9H6_AMBVA
ContigA29	72.44	43	0	50	517	6	161	3e-58	231	lcl|UniRef100_B7QGS5 Isochorismatase domain-containing protein 2, putative (Fragment) n=1 Tax=Ixodes scapularis RepID=B7QGS5_IXOSC
ContigA30	35.94	81	1	9	389	21	148	1e-18	100	lcl|UniRef100_B7QJX9 Tnf receptor-associated factor, putative n=1 Tax=Ixodes scapularis RepID=B7QJX9_IXOSC
ContigA30	37.07	71	2	42	389	40	153	7e-18	97.4	lcl|UniRef100_B7QNR0 Putative uncharacterized protein (Fragment) n=1 Tax=Ixodes scapularis RepID=B7QNR0_IXOSC
ContigA30	36.36	76	1	12	374	23	142	9e-18	97.1	lcl|UniRef100_B7PF98 Dynein light chain, putative n=1 Tax=Ixodes scapularis RepID=B7PF98_IXOSC
ContigA31	38.26	146	6	403	1176	17	269	1e-32	145	lcl|UniRef100_B7QH69 Putative uncharacterized protein (Fragment) n=1 Tax=Ixodes scapularis RepID=B7QH69_IXOSC
ContigA31	36.43	132	12	460	1176	20	264	4e-16	90.9	lcl|UniRef100_F1NL43 Uncharacterized protein (Fragment) n=2 Tax=Gallus gallus RepID=F1NL43_CHICK
ContigA31	31.9	118	6	493	1089	37	232	3e-13	81.6	lcl|UniRef100_Q5U2R2 UPF0739 protein C1orf74 homolog n=1 Tax=Rattus norvegicus RepID=CA074_RAT
ContigA32	82.16	33	0	257	811	1	185	4e-69	267	lcl|UniRef100_G3MJV8 Putative uncharacterized protein n=1 Tax=Amblyomma maculatum RepID=G3MJV8_9ACAR
ContigA32	83.44	27	0	323	811	6	168	4e-68	263	lcl|UniRef100_G3MIC5 Putative uncharacterized protein (Fragment) n=1 Tax=Amblyomma maculatum RepID=G3MIC5_9ACAR
ContigA32	69.81	48	0	257	733	1	159	7e-55	219	lcl|UniRef100_G3Q8H1 Uncharacterized protein n=1 Tax=Gasterosteus aculeatus RepID=G3Q8H1_GASAC
ContigA34	84.37	50	2	89	1177	39	409	4e-153	546	lcl|UniRef100_G3MJW8 Putative uncharacterized protein n=1 Tax=Amblyomma maculatum RepID=G3MJW8_9ACAR
ContigA34	82.9	50	3	89	1015	41	348	2e-132	477	lcl|UniRef100_B7PE36 Nucleosome assembly protein NAP-1, putative (Fragment) n=1 Tax=Ixodes scapularis RepID=B7PE36_IXOSC
ContigA34	61.61	116	2	89	1015	38	345	2e-95	354	lcl|UniRef100_C1BJ78 Nucleosome assembly protein 1-like 1 n=1 Tax=Osmerus mordax RepID=C1BJ78_OSMMO
ContigA36	100	0	0	629	405	307	381	3e-36	155	lcl|UniRef100_UPI000223544C UPI000223544C related cluster n=1 Tax=unknown RepID=UPI000223544C
ContigA36	100	0	0	629	405	301	375	3e-36	155	lcl|UniRef100_F6RFW8 Uncharacterized protein n=2 Tax=Monodelphis domestica RepID=F6RFW8_MONDO
ContigA36	100	0	0	629	405	258	332	3e-36	155	lcl|UniRef100_UPI00020AE7C2 UPI00020AE7C2 related cluster n=1 Tax=unknown RepID=UPI00020AE7C2
ContigA37	73.45	45	1	338	868	4	178	1e-67	261	lcl|UniRef100_G3MRP6 Putative uncharacterized protein n=1 Tax=Amblyomma maculatum RepID=G3MRP6_9ACAR
ContigA37	72.32	47	1	338	868	4	178	3e-66	256	lcl|UniRef100_G3MQ26 Putative uncharacterized protein n=1 Tax=Amblyomma maculatum RepID=G3MQ26_9ACAR
ContigA37	47.46	90	2	338	868	4	177	1e-39	168	lcl|UniRef100_B7PH64 Cdc42 protein, putative n=1 Tax=Ixodes scapularis RepID=B7PH64_IXOSC
ContigA38	58.53	88	2	556	1206	197	411	2e-121	267	lcl|UniRef100_G3MIH5 Putative uncharacterized protein (Fragment) n=1 Tax=Amblyomma maculatum RepID=G3MIH5_9ACAR
ContigA38	39.32	123	2	589	1203	200	404	9e-71	159	lcl|UniRef100_B7Q6L1 CRISP3: cysteine-rich secretory protein, putative n=1 Tax=Ixodes scapularis RepID=B7Q6L1_IXOSC
ContigA38	52.54	25	1	595	762	201	259	2e-29	78.2	lcl|UniRef100_A9QQ26 Venom allergen 5 n=1 Tax=Lycosa singoriensis RepID=VA5_LYCSI
ContigA40	52.45	134	1	179	1036	303	586	1e-89	335	lcl|UniRef100_UPI0002064D0A UPI0002064D0A related cluster n=1 Tax=unknown RepID=UPI0002064D0A
ContigA40	51.41	136	1	185	1036	224	505	2e-89	333	lcl|UniRef100_E0VT73 Sphingomyelin phosphodiesterase, putative n=1 Tax=Pediculus humanus corporis RepID=E0VT73_PEDHC
ContigA40	51.75	134	3	179	1036	127	408	2e-89	333	lcl|UniRef100_C3Z378 Putative uncharacterized protein (Fragment) n=1 Tax=Branchiostoma floridae RepID=C3Z378_BRAFL
ContigA41	51.02	116	1	11	733	153	397	3e-66	257	lcl|UniRef100_G3MSR5 Putative uncharacterized protein n=1 Tax=Amblyomma maculatum RepID=G3MSR5_9ACAR
ContigA41	40	104	2	11	730	57	256	2e-40	171	lcl|UniRef100_B7PBK6 Putative uncharacterized protein n=1 Tax=Ixodes scapularis RepID=B7PBK6_IXOSC
ContigA41	27.92	165	3	17	733	158	390	2e-17	95.9	lcl|UniRef100_F1RDP9 F-box and WD repeat domain containing 9 (Fragment) n=1 Tax=Danio rerio RepID=F1RDP9_DANRE
ContigA42	25.42	124	2	647	1165	2	174	2e-08	65.9	lcl|UniRef100_B7P3I0 Putative uncharacterized protein n=1 Tax=Ixodes scapularis RepID=B7P3I0_IXOSC
ContigA42	29.29	94	2	746	1162	593	728	3e-08	65.1	lcl|UniRef100_B7QKH5 Putative uncharacterized protein n=1 Tax=Ixodes scapularis RepID=B7QKH5_IXOSC
ContigA42	25	131	3	584	1159	168	346	4e-08	64.7	lcl|UniRef100_B7PJV0 Putative uncharacterized protein n=1 Tax=Ixodes scapularis RepID=B7PJV0_IXOSC
ContigA43	98.59	6	0	1403	126	1	426	0	815	lcl|UniRef100_B7PA92 Beta tubulin n=2 Tax=Ixodidae RepID=B7PA92_IXOSC
ContigA43	97.89	9	0	1403	126	1	426	0	812	lcl|UniRef100_G3MKF8 Putative uncharacterized protein n=1 Tax=Amblyomma maculatum RepID=G3MKF8_9ACAR
ContigA43	97.42	11	0	1403	126	1	426	0	810	lcl|UniRef100_UPI0001F9969C UPI0001F9969C related cluster n=1 Tax=unknown RepID=UPI0001F9969C
ContigA44	67.48	120	0	2	1108	896	1264	4e-142	509	lcl|UniRef100_F6WQY5 5-oxoprolinase (ATP-hydrolysing) n=1 Tax=Xenopus (Silurana) tropicalis RepID=F6WQY5_XENTR
ContigA44	67.48	120	0	2	1108	890	1258	4e-142	509	lcl|UniRef100_F6WQV5 5-oxoprolinase (ATP-hydrolysing) n=1 Tax=Xenopus (Silurana) tropicalis RepID=F6WQV5_XENTR
ContigA44	67.21	121	0	2	1108	896	1264	7e-142	508	lcl|UniRef100_A0JM10 Putative uncharacterized protein MGC145461 n=1 Tax=Xenopus (Silurana) tropicalis RepID=A0JM10_XENTR
ContigA45	36.31	99	1	260	730	2418	2573	1e-11	76.3	lcl|UniRef100_Q98MG7 Hypothetical glycine-rich protein n=1 Tax=Mesorhizobium loti MAFF303099 RepID=Q98MG7_RHILO
ContigA45	32.93	111	1	230	730	373	538	2e-09	68.6	lcl|UniRef100_C6CTD4 Collagen triple helix repeat protein n=1 Tax=Paenibacillus sp. JDR-2 RepID=C6CTD4_PAESJ
ContigA45	36.05	91	2	248	688	620	763	2e-09	68.6	lcl|UniRef100_A9KRJ2 Collagen triple helix repeat n=1 Tax=Clostridium phytofermentans ISDg RepID=A9KRJ2_CLOPH
ContigA46	71.08	24	0	186	434	87	169	2e-12	78.6	lcl|UniRef100_F0JA81 GGY domain protein n=1 Tax=Amblyomma variegatum RepID=F0JA81_AMBVA
ContigA46	63.33	29	1	171	440	30	115	3e-10	70.9	lcl|UniRef100_G3MMZ2 Putative uncharacterized protein n=1 Tax=Amblyomma maculatum RepID=G3MMZ2_9ACAR
ContigA46	61.7	32	2	165	437	32	124	3e-08	64.3	lcl|UniRef100_Q09JF0 GGY domain protein n=1 Tax=Argas monolakensis RepID=Q09JF0_ARGMO
ContigA48	95.93	10	3	2	1303	35	476	0	826	lcl|UniRef100_G3MM84 Putative uncharacterized protein n=1 Tax=Amblyomma maculatum RepID=G3MM84_9ACAR
ContigA48	92.26	27	3	2	1303	40	476	0	788	lcl|UniRef100_B7PBY6 Suppression of tumorigenicity, putative (Fragment) n=1 Tax=Ixodes scapularis RepID=B7PBY6_IXOSC
ContigA48	75.51	104	2	2	1303	31	467	0	649	lcl|UniRef100_C3YPI6 Putative uncharacterized protein n=1 Tax=Branchiostoma floridae RepID=C3YPI6_BRAFL
ContigA50	92.7	10	0	436	846	181	317	3e-141	270	lcl|UniRef100_B7PUR9 Failed axon connections, putative n=1 Tax=Ixodes scapularis RepID=B7PUR9_IXOSC
ContigA50	68.99	40	0	60	446	70	198	3e-79	192	lcl|UniRef100_UPI0000519C65 UPI0000519C65 related cluster n=1 Tax=unknown RepID=UPI0000519C65
ContigA50	68.99	40	0	60	446	70	198	5e-78	192	lcl|UniRef100_UPI0002063CA7 UPI0002063CA7 related cluster n=1 Tax=unknown RepID=UPI0002063CA7
ContigA51	83.46	36	4	290	1081	20	279	7e-109	399	lcl|UniRef100_B7QFH6 Putative uncharacterized protein n=1 Tax=Ixodes scapularis RepID=B7QFH6_IXOSC
ContigA51	87.21	14	3	431	1081	8	214	1e-99	368	lcl|UniRef100_G3MGH0 Putative uncharacterized protein (Fragment) n=1 Tax=Amblyomma maculatum RepID=G3MGH0_9ACAR
ContigA51	48.48	108	4	296	967	26	252	2e-51	208	lcl|UniRef100_UPI0002064A29 UPI0002064A29 related cluster n=1 Tax=unknown RepID=UPI0002064A29
ContigA53	39.5	67	2	958	614	276	393	3e-19	101	lcl|UniRef100_UPI00022B44F0 UPI00022B44F0 related cluster n=1 Tax=unknown RepID=UPI00022B44F0
ContigA53	28.32	149	5	1273	611	405	622	5e-19	100	lcl|UniRef100_G3GT91 B-cell lymphoma 6 protein-like n=1 Tax=Cricetulus griseus RepID=G3GT91_CRIGR
ContigA53	38.98	71	1	952	599	13	129	6e-19	100	lcl|UniRef100_A7RZ74 Predicted protein (Fragment) n=1 Tax=Nematostella vectensis RepID=A7RZ74_NEMVE
ContigA54	62.93	90	5	645	1412	1	256	7e-72	276	lcl|UniRef100_B7P637 Microsomal triglyceride transfer protein, putative (Fragment) n=1 Tax=Ixodes scapularis RepID=B7P637_IXOSC
ContigA54	31.92	314	6	3	1406	446	915	3e-61	241	lcl|UniRef100_E0VGP3 Microsomal triglyceride transfer protein large subunit, putative n=1 Tax=Pediculus humanus corporis RepID=E0VGP3_PEDHC
ContigA54	33.12	305	7	9	1412	437	904	7e-59	233	lcl|UniRef100_E9FU58 Putative uncharacterized protein n=1 Tax=Daphnia pulex RepID=E9FU58_DAPPU
ContigA55	74.38	40	1	662	183	891	1049	2e-61	239	lcl|UniRef100_G6DFE1 Putative uncharacterized protein n=1 Tax=Danaus plexippus RepID=G6DFE1_DANPL
ContigA55	67.8	54	2	662	132	891	1064	2e-60	236	lcl|UniRef100_UPI00022C8C4E UPI00022C8C4E related cluster n=1 Tax=unknown RepID=UPI00022C8C4E
ContigA55	72.5	43	1	662	183	891	1049	3e-60	236	lcl|UniRef100_UPI00020634FF UPI00020634FF related cluster n=1 Tax=unknown RepID=UPI00020634FF
ContigA56	73.9	93	6	1	1212	333	734	9e-117	425	lcl|UniRef100_G3MKK5 Putative uncharacterized protein n=1 Tax=Amblyomma maculatum RepID=G3MKK5_9ACAR
ContigA56	76.51	60	3	1	936	334	637	2e-104	384	lcl|UniRef100_B7Q220 Structure-specific recognition protein, putative (Fragment) n=1 Tax=Ixodes scapularis RepID=B7Q220_IXOSC
ContigA56	56.38	105	5	1	831	317	585	2e-67	261	lcl|UniRef100_F4WJ99 FACT complex subunit Ssrp1 (Fragment) n=1 Tax=Acromyrmex echinatior RepID=F4WJ99_ACREC
ContigA57	72.65	32	0	2	352	310	426	1e-34	152	lcl|UniRef100_G3MIF6 Putative uncharacterized protein (Fragment) n=1 Tax=Amblyomma maculatum RepID=G3MIF6_9ACAR
ContigA57	54.31	53	0	2	349	379	494	3e-27	127	lcl|UniRef100_B7P5I8 Cytochrome P450, putative n=1 Tax=Ixodes scapularis RepID=B7P5I8_IXOSC
ContigA58	63.41	29	1	781	539	1	82	2e-20	106	lcl|UniRef100_B7PT19 Putative uncharacterized protein n=1 Tax=Ixodes scapularis RepID=B7PT19_IXOSC
ContigA59	74.14	115	2	1	1377	15	478	0	661	lcl|UniRef100_F5BYI3 Seryl-tRNA synthetase n=1 Tax=Helicoverpa armigera RepID=F5BYI3_HELAM
ContigA59	71.91	127	2	1	1395	15	484	0	658	lcl|UniRef100_UPI00015B5C9A UPI00015B5C9A related cluster n=1 Tax=unknown RepID=UPI00015B5C9A
ContigA59	74.14	115	2	1	1377	15	478	0	658	lcl|UniRef100_G6DNL4 Putative uncharacterized protein n=1 Tax=Danaus plexippus RepID=G6DNL4_DANPL
ContigA60	73.35	106	5	8	1294	14	451	1e-146	525	lcl|UniRef100_G3MFG4 Putative uncharacterized protein (Fragment) n=1 Tax=Amblyomma maculatum RepID=G3MFG4_9ACAR
ContigA60	53.1	130	5	233	1339	111	439	4e-95	353	lcl|UniRef100_UPI00022B3881 UPI00022B3881 related cluster n=1 Tax=unknown RepID=UPI00022B3881
ContigA60	54.87	110	4	263	1339	116	422	4e-94	350	lcl|UniRef100_E9FV86 Putative uncharacterized protein n=1 Tax=Daphnia pulex RepID=E9FV86_DAPPU
ContigA61	87.06	44	0	168	1187	1	340	3e-165	586	lcl|UniRef100_G3MFE8 Putative uncharacterized protein (Fragment) n=1 Tax=Amblyomma maculatum RepID=G3MFE8_9ACAR
ContigA61	81.47	63	0	168	1187	1	340	2e-155	554	lcl|UniRef100_B7Q825 Transferase, putative n=1 Tax=Ixodes scapularis RepID=B7Q825_IXOSC
ContigA61	59.36	137	2	168	1190	11	351	1e-108	398	lcl|UniRef100_B5X7Z3 DNA-directed RNA polymerases I and III subunit RPAC1 n=1 Tax=Salmo salar RepID=B5X7Z3_SALSA
ContigA62	55.44	115	5	8	871	129	412	6e-83	312	lcl|UniRef100_B7PU24 Alpha-2-macroglobulin, putative (Fragment) n=1 Tax=Ixodes scapularis RepID=B7PU24_IXOSC
ContigA62	30.63	214	7	68	1048	1157	1478	1e-37	162	lcl|UniRef100_Q8IT76 Alpha-2-macroglobulin splice variant 1 n=1 Tax=Ornithodoros moubata RepID=Q8IT76_ORNMO
ContigA62	30.36	218	8	68	1048	1144	1472	4e-34	150	lcl|UniRef100_B8R3M2 Alpha-2-macroglobiln splicing variant 1 n=1 Tax=Ixodes ricinus RepID=B8R3M2_IXORI
ContigA64	87.83	32	0	81	869	1	263	0	514	lcl|UniRef100_G3MNS7 Putative uncharacterized protein n=1 Tax=Amblyomma maculatum RepID=G3MNS7_9ACAR
ContigA64	60.98	96	0	144	881	3	248	0	343	lcl|UniRef100_G3MQP9 Putative uncharacterized protein n=1 Tax=Amblyomma maculatum RepID=G3MQP9_9ACAR
ContigA64	67.3	69	0	865	1497	262	472	6e-162	315	lcl|UniRef100_UPI00022B232C UPI00022B232C related cluster n=1 Tax=unknown RepID=UPI00022B232C
ContigA67	86	14	0	635	336	1	100	2e-46	190	lcl|UniRef100_C9W1B2 Hypothetical secreted protein (Fragment) n=1 Tax=Rhipicephalus sanguineus RepID=C9W1B2_RHISA
ContigA67	61.06	42	1	638	306	49	161	8e-36	155	lcl|UniRef100_G3MHS6 Putative uncharacterized protein (Fragment) n=1 Tax=Amblyomma maculatum RepID=G3MHS6_9ACAR
ContigA67	61.61	41	1	635	306	1	112	2e-35	153	lcl|UniRef100_G3MQK0 Putative uncharacterized protein n=1 Tax=Amblyomma maculatum RepID=G3MQK0_9ACAR
ContigA69	27.14	145	4	240	857	118	323	1e-09	68.9	lcl|UniRef100_A7MD81 Si:ch211-262h13.3 protein n=1 Tax=Danio rerio RepID=A7MD81_DANRE
ContigA69	26.19	147	3	240	857	118	323	2e-09	68.6	lcl|UniRef100_Q1LUV1 Novel protein n=1 Tax=Danio rerio RepID=Q1LUV1_DANRE
ContigA70	70.43	52	1	310	867	17	199	2e-60	238	lcl|UniRef100_B7PSD8 Putative uncharacterized protein n=1 Tax=Ixodes scapularis RepID=B7PSD8_IXOSC
ContigA70	35.48	77	2	502	873	9	129	5e-10	70.9	lcl|UniRef100_UPI0001CBBA04 UPI0001CBBA04 related cluster n=1 Tax=unknown RepID=UPI0001CBBA04
ContigA70	30.67	103	3	394	867	909	1066	3e-09	68.2	lcl|UniRef100_E9GJ68 Putative uncharacterized protein n=1 Tax=Daphnia pulex RepID=E9GJ68_DAPPU
ContigA71	80.2	5	1	819	229	1	163	1e-81	307	lcl|UniRef100_B7Q6Y7 RNA-binding protein musashi, putative n=1 Tax=Ixodes scapularis RepID=B7Q6Y7_IXOSC
ContigA71	71.12	54	0	822	262	3	189	3e-75	286	lcl|UniRef100_UPI00021A74ED UPI00021A74ED related cluster n=1 Tax=unknown RepID=UPI00021A74ED
ContigA71	70.21	56	0	825	262	33	220	3e-75	286	lcl|UniRef100_F4X5S6 Heterogeneous nuclear ribonucleoprotein A1, A2/B1-like protein n=1 Tax=Acromyrmex echinatior RepID=F4X5S6_ACREC
ContigA72	82.21	54	3	6	1118	5	363	9e-178	628	lcl|UniRef100_B7Q4F0 Ankyrin repeat containing protein n=1 Tax=Ixodes scapularis RepID=B7Q4F0_IXOSC
ContigA72	50.27	162	5	3	1112	4	357	5e-104	383	lcl|UniRef100_H0YWG1 Uncharacterized protein n=1 Tax=Taeniopygia guttata RepID=H0YWG1_TAEGU
ContigA72	51.34	158	5	3	1112	4	357	5e-104	383	lcl|UniRef100_F1NM13 Ankyrin repeat and MYND domain-containing protein 2 n=1 Tax=Gallus gallus RepID=F1NM13_CHICK
ContigA73	94.21	19	0	122	1105	1	328	3e-133	480	lcl|UniRef100_G3MGB0 Putative uncharacterized protein (Fragment) n=1 Tax=Amblyomma maculatum RepID=G3MGB0_9ACAR
ContigA73	79.82	66	2	101	1105	325	661	3e-104	384	lcl|UniRef100_B7PD86 Spliceosomal protein FBP11/splicing factor PRP40, putative (Fragment) n=1 Tax=Ixodes scapularis RepID=B7PD86_IXOSC
ContigA73	64.4	131	0	2	1105	343	710	2e-92	345	lcl|UniRef100_UPI0001DE7321 UPI0001DE7321 related cluster n=1 Tax=unknown RepID=UPI0001DE7321
ContigA77	51.24	120	5	26	832	3	281	1e-62	245	lcl|UniRef100_B7P5L6 Putative uncharacterized protein n=1 Tax=Ixodes scapularis RepID=B7P5L6_IXOSC
ContigA78	98.62	2	0	214	648	3	147	6e-81	306	lcl|UniRef100_B7PKN3 Ubiquitin protein ligase n=1 Tax=Ixodes scapularis RepID=B7PKN3_IXOSC
ContigA78	96.55	5	0	214	648	3	147	8e-79	299	lcl|UniRef100_P25867 Ubiquitin-conjugating enzyme E2-17 kDa n=21 Tax=Neoptera RepID=UBCD1_DROME
ContigA78	95.86	6	0	214	648	3	147	2e-78	298	lcl|UniRef100_E7D1F1 Putative ubiquitin-conjugating enzyme E2-17 kDa (Fragment) n=1 Tax=Latrodectus hesperus RepID=E7D1F1_LATHE
ContigA79	56.76	79	1	3	554	41	225	8e-46	189	lcl|UniRef100_B7PVF3 Peptide methionine sulfoxide reductase, putative (Fragment) n=1 Tax=Ixodes scapularis RepID=B7PVF3_IXOSC
ContigA79	57.53	74	2	3	554	4	186	1e-45	188	lcl|UniRef100_A7RPZ4 Predicted protein (Fragment) n=1 Tax=Nematostella vectensis RepID=A7RPZ4_NEMVE
ContigA79	55.74	80	1	15	563	14	195	4e-43	180	lcl|UniRef100_UPI0001CB9C19 UPI0001CB9C19 related cluster n=1 Tax=unknown RepID=UPI0001CB9C19
ContigA81	34.48	91	2	676	1098	214	358	2e-28	80.1	lcl|UniRef100_B7P2V4 Protein Dom3Z, putative n=1 Tax=Ixodes scapularis RepID=B7P2V4_IXOSC
ContigA81	36.21	102	5	661	1164	1	171	8e-21	107	lcl|UniRef100_B7PEM6 Protein Dom3Z, putative (Fragment) n=1 Tax=Ixodes scapularis RepID=B7PEM6_IXOSC
ContigA81	27.33	106	4	670	1122	214	373	9e-21	75.5	lcl|UniRef100_UPI0002038E4A UPI0002038E4A related cluster n=1 Tax=unknown RepID=UPI0002038E4A
ContigA82	71.71	70	1	71	820	495	745	3e-163	362	lcl|UniRef100_B7Q281 Hydroxymethylglutaryl-coA reductase, putative n=1 Tax=Ixodes scapularis RepID=B7Q281_IXOSC
ContigA82	62.45	92	2	71	820	448	700	4e-139	322	lcl|UniRef100_H0V2S7 Uncharacterized protein n=1 Tax=Cavia porcellus RepID=H0V2S7_CAVPO
ContigA82	61.26	95	2	71	820	448	700	4e-138	319	lcl|UniRef100_F7IAE4 Uncharacterized protein n=1 Tax=Callithrix jacchus RepID=F7IAE4_CALJA
ContigA83	81.18	63	2	322	1419	1	371	4e-168	596	lcl|UniRef100_B7PKQ2 Vacuolar assembly/sorting protein VPS9, putative (Fragment) n=1 Tax=Ixodes scapularis RepID=B7PKQ2_IXOSC
ContigA83	40.92	238	7	112	1404	1	420	3e-90	337	lcl|UniRef100_UPI0001CBB7B8 UPI0001CBB7B8 related cluster n=1 Tax=unknown RepID=UPI0001CBB7B8
ContigA83	41.03	236	6	133	1404	14	430	2e-86	325	lcl|UniRef100_E9H5U0 Putative uncharacterized protein n=1 Tax=Daphnia pulex RepID=E9H5U0_DAPPU
ContigA84	83.6	73	0	48	1382	1	445	0	804	lcl|UniRef100_B7P621 Ribosomal processing protein, putative n=1 Tax=Ixodes scapularis RepID=B7P621_IXOSC
ContigA84	63.74	161	0	48	1379	1	444	0	640	lcl|UniRef100_UPI0000519CCF UPI0000519CCF related cluster n=1 Tax=unknown RepID=UPI0000519CCF
ContigA84	64.49	158	0	48	1382	1	445	1e-180	637	lcl|UniRef100_D6W8S8 Putative uncharacterized protein n=1 Tax=Tribolium castaneum RepID=D6W8S8_TRICA
ContigA86	80.22	36	0	666	121	16	197	2e-74	283	lcl|UniRef100_G3MF41 Putative uncharacterized protein n=1 Tax=Amblyomma maculatum RepID=G3MF41_9ACAR
ContigA86	68.68	57	0	666	121	16	197	2e-66	256	lcl|UniRef100_B7PE07 COMM domain-containing protein, putative n=1 Tax=Ixodes scapularis RepID=B7PE07_IXOSC
ContigA86	46.67	96	0	666	127	25	204	2e-38	163	lcl|UniRef100_C3ZSZ3 Putative uncharacterized protein n=1 Tax=Branchiostoma floridae RepID=C3ZSZ3_BRAFL
ContigA87	52.19	100	7	993	181	13	258	2e-65	255	lcl|UniRef100_B7PG70 Putative uncharacterized protein n=1 Tax=Ixodes scapularis RepID=B7PG70_IXOSC
ContigA87	61.81	53	2	678	250	1	143	5e-42	177	lcl|UniRef100_B7PTN3 Putative uncharacterized protein n=1 Tax=Ixodes scapularis RepID=B7PTN3_IXOSC
ContigA88	85.71	27	0	1	567	95	283	1e-82	311	lcl|UniRef100_G3MT50 Putative uncharacterized protein n=1 Tax=Amblyomma maculatum RepID=G3MT50_9ACAR
ContigA88	80.11	37	0	1	558	136	321	5e-76	290	lcl|UniRef100_B7PJK7 Carrier protein MRS3/4, putative n=1 Tax=Ixodes scapularis RepID=B7PJK7_IXOSC
ContigA88	60.23	70	0	1	528	133	308	2e-48	198	lcl|UniRef100_E9GPY2 Putative uncharacterized protein n=1 Tax=Daphnia pulex RepID=E9GPY2_DAPPU
ContigA89	93.86	18	0	13	891	1	293	2e-144	516	lcl|UniRef100_G3MMD3 Putative uncharacterized protein n=1 Tax=Amblyomma maculatum RepID=G3MMD3_9ACAR
ContigA89	90.1	29	0	13	891	1	293	2e-140	503	lcl|UniRef100_B7PD37 Translation initiation factor 2, alpha subunit, putative n=1 Tax=Ixodes scapularis RepID=B7PD37_IXOSC
ContigA89	72.6	80	0	13	888	1	292	1e-108	398	lcl|UniRef100_G6D7M0 eIF2 alpha subunit n=1 Tax=Danaus plexippus RepID=G6D7M0_DANPL
ContigA90	74.3	107	3	3	1280	4	430	0	647	lcl|UniRef100_G3MND1 Putative uncharacterized protein n=1 Tax=Amblyomma maculatum RepID=G3MND1_9ACAR
ContigA90	52.17	158	8	141	1274	5	414	5e-118	429	lcl|UniRef100_B7PQL9 Secreted protein, putative (Fragment) n=1 Tax=Ixodes scapularis RepID=B7PQL9_IXOSC
ContigA90	41.28	212	8	72	1280	33	481	2e-90	338	lcl|UniRef100_UPI00016E8682 UPI00016E8682 related cluster n=1 Tax=Takifugu rubripes RepID=UPI00016E8682
ContigA92	56.6	22	1	857	699	21	72	2e-11	75.1	lcl|UniRef100_B7QLJ1 Membrane-associated RING finger containing protein, putative (Fragment) n=1 Tax=Ixodes scapularis RepID=B7QLJ1_IXOSC
ContigA92	34.03	92	3	857	429	36	177	3e-11	74.7	lcl|UniRef100_B7P749 Membrane-associated RING finger containing protein, putative (Fragment) n=1 Tax=Ixodes scapularis RepID=B7P749_IXOSC
ContigA92	58.82	20	1	857	705	88	137	1e-08	65.9	lcl|UniRef100_B7P111 Membrane-associated RING finger containing protein, putative n=1 Tax=Ixodes scapularis RepID=B7P111_IXOSC
ContigA93	51.59	95	9	479	1189	1	240	2e-49	202	lcl|UniRef100_B7QGL2 Putative uncharacterized protein n=1 Tax=Ixodes scapularis RepID=B7QGL2_IXOSC
ContigA93	28.47	184	7	149	964	55	345	3e-23	115	lcl|UniRef100_H0YWX8 Uncharacterized protein (Fragment) n=2 Tax=Taeniopygia guttata RepID=H0YWX8_TAEGU
ContigA93	28.67	182	7	155	964	55	343	1e-22	112	lcl|UniRef100_F1N9R9 Uncharacterized protein (Fragment) n=2 Tax=Gallus gallus RepID=F1N9R9_CHICK
ContigA95	36.92	93	3	247	759	50	238	4e-23	114	lcl|UniRef100_E9J666 Putative uncharacterized protein (Fragment) n=1 Tax=Solenopsis invicta RepID=E9J666_SOLIN
ContigA95	39.39	87	3	277	762	73	227	1e-22	113	lcl|UniRef100_Q16IT0 Mitochondrial ribosomal protein, L50, putative n=1 Tax=Aedes aegypti RepID=Q16IT0_AEDAE
ContigA95	37.95	97	2	244	741	36	195	1e-22	113	lcl|UniRef100_E2BDC1 39S ribosomal protein L50, mitochondrial n=1 Tax=Harpegnathos saltator RepID=E2BDC1_HARSA
ContigA96	84.93	22	0	69	506	12	157	8e-69	266	lcl|UniRef100_B7PDY4 28S ribosomal protein S24, putative n=1 Tax=Ixodes scapularis RepID=B7PDY4_IXOSC
ContigA96	73.51	40	0	54	506	16	166	6e-61	239	lcl|UniRef100_B2D2A8 Putative mitochondrial ribosomal protein S24 n=1 Tax=Ornithodoros coriaceus RepID=B2D2A8_ORNCO
ContigA96	66.45	51	0	51	506	10	161	5e-53	213	lcl|UniRef100_D6X4F5 Putative uncharacterized protein n=1 Tax=Tribolium castaneum RepID=D6X4F5_TRICA
ContigA97	96.77	3	0	765	1043	1	93	2e-44	184	lcl|UniRef100_B7Q9F4 Dynactin subunit P25, putative n=1 Tax=Ixodes scapularis RepID=B7Q9F4_IXOSC
ContigA97	78.57	8	2	705	1043	30	149	7e-44	182	lcl|UniRef100_G3MGM3 Putative uncharacterized protein (Fragment) n=1 Tax=Amblyomma maculatum RepID=G3MGM3_9ACAR
ContigA97	81.72	17	0	765	1043	1	93	5e-38	163	lcl|UniRef100_UPI0001CBB78C UPI0001CBB78C related cluster n=1 Tax=unknown RepID=UPI0001CBB78C
ContigA99	33.33	92	4	722	255	110	257	1e-12	79.7	lcl|UniRef100_B7PYZ5 Putative uncharacterized protein n=1 Tax=Ixodes scapularis RepID=B7PYZ5_IXOSC
ContigA100	24.36	236	11	1209	181	53	384	1e-20	105	lcl|UniRef100_B7QMK6 Putative uncharacterized protein n=1 Tax=Ixodes scapularis RepID=B7QMK6_IXOSC
ContigA100	26.59	117	5	1209	706	43	210	2e-08	65.5	lcl|UniRef100_B7PF98 Dynein light chain, putative n=1 Tax=Ixodes scapularis RepID=B7PF98_IXOSC
ContigA101	51.76	219	11	60	1670	225	727	5e-141	506	lcl|UniRef100_B7QCV5 Cleavage/polyadenylation factor Ia subunit Clp1p, putative n=1 Tax=Ixodes scapularis RepID=B7QCV5_IXOSC
ContigA101	34.24	228	10	384	1556	145	526	3e-50	204	lcl|UniRef100_C3ZAI9 Putative uncharacterized protein n=1 Tax=Branchiostoma floridae RepID=C3ZAI9_BRAFL
ContigA101	34.71	197	8	546	1556	5	353	5e-46	191	lcl|UniRef100_UPI000240C584 UPI000240C584 related cluster n=1 Tax=unknown RepID=UPI000240C584
ContigA102	82.43	42	0	971	255	85	323	3e-111	406	lcl|UniRef100_G3MSH2 Putative uncharacterized protein n=1 Tax=Amblyomma maculatum RepID=G3MSH2_9ACAR
ContigA102	74.9	60	0	971	255	85	323	4e-100	369	lcl|UniRef100_B7PV15 Glyoxylate/hydroxypyruvate reductase, putative n=1 Tax=Ixodes scapularis RepID=B7PV15_IXOSC
ContigA102	47.62	120	1	968	276	107	336	5e-54	216	lcl|UniRef100_A7RL06 Predicted protein n=1 Tax=Nematostella vectensis RepID=A7RL06_NEMVE
ContigA103	37.23	77	4	627	1025	86	217	5e-14	84.3	lcl|UniRef100_B7P111 Membrane-associated RING finger containing protein, putative n=1 Tax=Ixodes scapularis RepID=B7P111_IXOSC
ContigA103	43.69	50	3	627	914	19	120	3e-13	81.6	lcl|UniRef100_B7QLJ1 Membrane-associated RING finger containing protein, putative (Fragment) n=1 Tax=Ixodes scapularis RepID=B7QLJ1_IXOSC
ContigA103	45.16	48	3	627	905	34	123	4e-12	78.2	lcl|UniRef100_B7P749 Membrane-associated RING finger containing protein, putative (Fragment) n=1 Tax=Ixodes scapularis RepID=B7P749_IXOSC
ContigA104	64.31	95	1	986	183	5	273	4e-104	383	lcl|UniRef100_G3MTV1 Putative uncharacterized protein n=1 Tax=Amblyomma maculatum RepID=G3MTV1_9ACAR
ContigA104	69.9	58	1	764	180	3	198	1e-81	308	lcl|UniRef100_E2J6U5 Ixoderin (Fragment) n=1 Tax=Hyalomma marginatum rufipes RepID=E2J6U5_9ACAR
ContigA104	58.41	93	1	854	177	4	228	1e-74	285	lcl|UniRef100_B7Q5B1 Ixoderin, putative (Fragment) n=1 Tax=Ixodes scapularis RepID=B7Q5B1_IXOSC
ContigA105	98.84	1	0	1	258	107	192	1e-40	172	lcl|UniRef100_G3MF42 Putative uncharacterized protein n=1 Tax=Amblyomma maculatum RepID=G3MF42_9ACAR
ContigA105	77.91	19	0	1	258	106	191	3e-32	144	lcl|UniRef100_B7QJZ5 Heat shock protein, putative n=1 Tax=Ixodes scapularis RepID=B7QJZ5_IXOSC
ContigA106	66.52	77	1	3	701	134	365	1e-85	321	lcl|UniRef100_B7Q737 Nuclear distribution protein NUDC, putative n=1 Tax=Ixodes scapularis RepID=B7Q737_IXOSC
ContigA106	43.58	97	2	168	692	139	317	8e-41	172	lcl|UniRef100_E2ARC8 NudC domain-containing protein 3 n=1 Tax=Camponotus floridanus RepID=E2ARC8_CAMFO
ContigA106	39.15	104	1	168	701	133	321	3e-38	164	lcl|UniRef100_UPI00022C9220 UPI00022C9220 related cluster n=1 Tax=unknown RepID=UPI00022C9220
ContigA110	56.98	74	2	681	1217	2	177	4e-56	223	lcl|UniRef100_B7P8G5 Serine protease, putative n=1 Tax=Ixodes scapularis RepID=B7P8G5_IXOSC
ContigA110	35.06	210	8	180	1217	1	334	1e-48	198	lcl|UniRef100_B7PN43 Serine protease, putative (Fragment) n=1 Tax=Ixodes scapularis RepID=B7PN43_IXOSC
ContigA110	27.64	256	10	57	1217	496	872	2e-41	175	lcl|UniRef100_UPI0000584B22 UPI0000584B22 related cluster n=1 Tax=unknown RepID=UPI0000584B22
ContigA111	32.75	109	2	1244	741	121	288	4e-21	107	lcl|UniRef100_B7P4B2 Thrombin inhibitor, putative n=1 Tax=Ixodes scapularis RepID=B7P4B2_IXOSC
ContigA111	33.92	107	2	1244	741	122	289	7e-20	103	lcl|UniRef100_Q9GP13 Putative uncharacterized protein n=1 Tax=Ixodes ricinus RepID=Q9GP13_IXORI
ContigA111	32.16	110	2	1244	741	121	288	2e-19	102	lcl|UniRef100_B7PKZ6 Serpin 2, putative n=1 Tax=Ixodes scapularis RepID=B7PKZ6_IXOSC
ContigA112	59.08	173	5	46	1413	990	1433	4e-162	576	lcl|UniRef100_C3Z8T1 Putative uncharacterized protein n=1 Tax=Branchiostoma floridae RepID=C3Z8T1_BRAFL
ContigA112	57.05	184	4	37	1413	1029	1488	4e-155	553	lcl|UniRef100_Q5XMJ0 Dual oxidase 1 n=1 Tax=Lytechinus variegatus RepID=Q5XMJ0_LYTVA
ContigA112	57.63	188	3	37	1413	1032	1493	6e-153	545	lcl|UniRef100_UPI0000E484FB UPI0000E484FB related cluster n=1 Tax=unknown RepID=UPI0000E484FB
ContigA113	91.67	8	0	638	351	4	99	1e-43	182	lcl|UniRef100_B7Q8B5 Ng,ng-dimethylarginine dimethylaminohydrolase, putative (Fragment) n=1 Tax=Ixodes scapularis RepID=B7Q8B5_IXOSC
ContigA113	72	35	0	885	1259	1	125	1e-42	179	lcl|UniRef100_G3MQT1 Putative uncharacterized protein n=1 Tax=Amblyomma maculatum RepID=G3MQT1_9ACAR
ContigA113	75.65	28	0	885	1229	1	115	3e-41	174	lcl|UniRef100_B7Q8B6 Prefoldin, putative n=1 Tax=Ixodes scapularis RepID=B7Q8B6_IXOSC
ContigA116	66.44	49	0	446	9	12	157	2e-47	195	lcl|UniRef100_B7PWT7 G-protein coupled receptor, putative n=1 Tax=Ixodes scapularis RepID=B7PWT7_IXOSC
ContigA116	64.23	44	0	377	9	1	123	1e-39	169	lcl|UniRef100_B7QAH7 G-protein coupled receptor, putative n=1 Tax=Ixodes scapularis RepID=B7QAH7_IXOSC
ContigA116	68.1	37	0	371	24	2	117	2e-39	168	lcl|UniRef100_B7QFU7 G-protein coupled receptor, putative n=1 Tax=Ixodes scapularis RepID=B7QFU7_IXOSC
ContigA117	89.36	5	0	665	525	662	708	3e-16	89.7	lcl|UniRef100_G3MF30 Putative uncharacterized protein n=1 Tax=Amblyomma maculatum RepID=G3MF30_9ACAR
ContigA117	77.5	9	0	647	528	650	689	4e-10	69.7	lcl|UniRef100_B7QAM0 Threonyl-tRNA synthetase, putative (Fragment) n=1 Tax=Ixodes scapularis RepID=B7QAM0_IXOSC
ContigA117	73.17	11	0	665	543	669	709	4e-08	62.8	lcl|UniRef100_Q17LW8 Threonyl-tRNA synthetase n=1 Tax=Aedes aegypti RepID=Q17LW8_AEDAE
ContigA118	79.41	14	0	740	943	174	241	4e-11	74.3	lcl|UniRef100_B7Q6J1 GGY domain-containing protein, putative (Fragment) n=1 Tax=Ixodes scapularis RepID=B7Q6J1_IXOSC
ContigA118	93.94	2	0	740	838	208	240	1e-09	69.3	lcl|UniRef100_F0J8M3 Hypothetical glycine-rich secreted cement protein (Fragment) n=1 Tax=Amblyomma variegatum RepID=F0J8M3_AMBVA
ContigA119	85.61	41	0	3	857	105	389	2e-148	530	lcl|UniRef100_G3ML74 Putative uncharacterized protein n=1 Tax=Amblyomma maculatum RepID=G3ML74_9ACAR
ContigA119	80.45	52	0	3	800	77	342	9e-131	472	lcl|UniRef100_B7PQ52 Glycogenin-1, putative (Fragment) n=1 Tax=Ixodes scapularis RepID=B7PQ52_IXOSC
ContigA119	56.92	105	2	3	779	70	323	3e-84	317	lcl|UniRef100_UPI000206374E UPI000206374E related cluster n=1 Tax=unknown RepID=UPI000206374E
ContigA120	77.63	57	3	127	996	2	292	7e-117	425	lcl|UniRef100_B7PYT9 Neuroendocrine convertase, putative (Fragment) n=1 Tax=Ixodes scapularis RepID=B7PYT9_IXOSC
ContigA120	61.31	118	0	82	996	47	351	3e-90	337	lcl|UniRef100_UPI000194E1D5 UPI000194E1D5 related cluster n=1 Tax=unknown RepID=UPI000194E1D5
ContigA120	60.66	120	0	82	996	46	350	2e-89	334	lcl|UniRef100_G3VJH4 Uncharacterized protein n=1 Tax=Sarcophilus harrisii RepID=G3VJH4_SARHA
ContigA122	45.67	68	1	979	599	279	404	3e-33	116	lcl|UniRef100_G3MQA2 Putative uncharacterized protein n=1 Tax=Amblyomma maculatum RepID=G3MQA2_9ACAR
ContigA122	40.62	75	1	979	596	279	405	2e-31	104	lcl|UniRef100_G3MFK7 Putative uncharacterized protein (Fragment) n=1 Tax=Amblyomma maculatum RepID=G3MFK7_9ACAR
ContigA122	43.7	66	1	979	623	307	424	8e-28	97.8	lcl|UniRef100_B3MJK2 GF15801 n=1 Tax=Drosophila ananassae RepID=B3MJK2_DROAN
ContigA123	51.7	71	0	456	896	79	225	7e-35	153	lcl|UniRef100_B7PKM8 Putative uncharacterized protein n=1 Tax=Ixodes scapularis RepID=B7PKM8_IXOSC
ContigA123	41.35	61	0	585	896	558	661	7e-17	93.6	lcl|UniRef100_C3Y9Y2 Putative uncharacterized protein n=1 Tax=Branchiostoma floridae RepID=C3Y9Y2_BRAFL
ContigA123	39.22	62	0	585	890	60	161	4e-12	77.8	lcl|UniRef100_Q7SZZ0 Novel protein n=1 Tax=Danio rerio RepID=Q7SZZ0_DANRE
ContigA125	24.06	126	4	336	878	53	229	1e-15	58.5	lcl|UniRef100_B7PC72 Putative uncharacterized protein n=1 Tax=Ixodes scapularis RepID=B7PC72_IXOSC
ContigA126	58.62	24	0	730	557	261	318	7e-11	72.4	lcl|UniRef100_G3MQW3 Putative uncharacterized protein n=1 Tax=Amblyomma maculatum RepID=G3MQW3_9ACAR
ContigA126	61.22	18	1	730	584	304	351	4e-09	66.6	lcl|UniRef100_G3MJE4 Putative uncharacterized protein (Fragment) n=1 Tax=Amblyomma maculatum RepID=G3MJE4_9ACAR
ContigA127	92.12	13	0	16	510	6	170	5e-81	307	lcl|UniRef100_G3MH56 Putative uncharacterized protein (Fragment) n=1 Tax=Amblyomma maculatum RepID=G3MH56_9ACAR
ContigA127	95.92	6	0	70	510	1	147	2e-74	285	lcl|UniRef100_F0JAB8 Actin depolymerizing factor n=1 Tax=Amblyomma variegatum RepID=F0JAB8_AMBVA
ContigA127	78.23	32	0	70	510	1	147	3e-62	244	lcl|UniRef100_B7PMY6 Actin depolymerizing factor, putative n=1 Tax=Ixodes scapularis RepID=B7PMY6_IXOSC
ContigA128	46.21	114	2	65	931	6	254	4e-61	240	lcl|UniRef100_B7PWI2 Bace-2, putative (Fragment) n=1 Tax=Ixodes scapularis RepID=B7PWI2_IXOSC
ContigA128	27.36	243	11	2	1066	103	502	1e-28	132	lcl|UniRef100_UPI0000E476CD UPI0000E476CD related cluster n=1 Tax=unknown RepID=UPI0000E476CD
ContigA128	26.9	233	11	2	1060	34	413	2e-28	131	lcl|UniRef100_A7SA91 Predicted protein (Fragment) n=1 Tax=Nematostella vectensis RepID=A7SA91_NEMVE
ContigA129	47.86	88	7	216	896	46	252	3e-28	130	lcl|UniRef100_B7Q9A3 Zinc finger protein, putative (Fragment) n=1 Tax=Ixodes scapularis RepID=B7Q9A3_IXOSC
ContigA131	49.23	176	6	4	1125	334	714	1e-87	328	lcl|UniRef100_E9GTR0 Putative uncharacterized protein n=1 Tax=Daphnia pulex RepID=E9GTR0_DAPPU
ContigA131	45.36	166	7	1	1128	309	646	3e-75	287	lcl|UniRef100_E2AMT9 FYVE, RhoGEF and PH domain-containing protein 4 n=1 Tax=Camponotus floridanus RepID=E2AMT9_CAMFO
ContigA131	45.36	166	7	1	1128	318	655	1e-74	285	lcl|UniRef100_F4WE49 FYVE, RhoGEF and PH domain-containing protein 4 n=1 Tax=Acromyrmex echinatior RepID=F4WE49_ACREC
ContigA134	47.5	156	14	597	1655	95	428	1e-62	246	lcl|UniRef100_B7P9I2 Putative uncharacterized protein (Fragment) n=1 Tax=Ixodes scapularis RepID=B7P9I2_IXOSC
ContigA137	38.06	76	6	41	475	1	145	6e-13	80.5	lcl|UniRef100_G3MT27 Putative uncharacterized protein n=1 Tax=Amblyomma maculatum RepID=G3MT27_9ACAR
ContigA137	37.24	79	4	62	475	10	149	3e-11	75.1	lcl|UniRef100_F0JA15 Hypothetical secreted protein 2068 n=1 Tax=Amblyomma variegatum RepID=F0JA15_AMBVA
ContigA137	34.69	83	4	59	475	5	146	9e-10	70.1	lcl|UniRef100_G3MF74 Putative uncharacterized protein (Fragment) n=1 Tax=Amblyomma maculatum RepID=G3MF74_9ACAR
ContigA140	63.49	23	0	266	454	22	84	7e-22	94.4	lcl|UniRef100_B7Q474 Putative uncharacterized protein n=1 Tax=Ixodes scapularis RepID=B7Q474_IXOSC
ContigA142	97.86	8	0	1122	1	32	405	0	716	lcl|UniRef100_G3MRK3 Putative uncharacterized protein n=1 Tax=Amblyomma maculatum RepID=G3MRK3_9ACAR
ContigA142	85.03	56	0	1122	1	18	391	0	645	lcl|UniRef100_UPI000051A98E UPI000051A98E related cluster n=1 Tax=unknown RepID=UPI000051A98E
ContigA142	84.76	57	0	1122	1	24	397	0	643	lcl|UniRef100_UPI00015B55D1 UPI00015B55D1 related cluster n=1 Tax=unknown RepID=UPI00015B55D1
ContigA143	47.85	229	1	74	1429	53	518	1e-124	452	lcl|UniRef100_B7P5I8 Cytochrome P450, putative n=1 Tax=Ixodes scapularis RepID=B7P5I8_IXOSC
ContigA143	36.73	268	3	143	1438	14	452	4e-79	300	lcl|UniRef100_G3MIF6 Putative uncharacterized protein (Fragment) n=1 Tax=Amblyomma maculatum RepID=G3MIF6_9ACAR
ContigA144	97.44	11	0	95	1384	18	447	0	859	lcl|UniRef100_G3MGQ5 Putative uncharacterized protein (Fragment) n=1 Tax=Amblyomma maculatum RepID=G3MGQ5_9ACAR
ContigA144	86.5	45	5	5	1384	1	469	0	822	lcl|UniRef100_B7P8E0 Ubiquitin specific peptidase, putative n=1 Tax=Ixodes scapularis RepID=B7P8E0_IXOSC
ContigA144	72.95	115	3	65	1384	13	448	0	672	lcl|UniRef100_E0VSX7 U4/U6.U5 tri-snRNP-associated protein, putative n=1 Tax=Pediculus humanus corporis RepID=E0VSX7_PEDHC
ContigA145	96.23	2	0	34	192	749	801	3e-24	115	lcl|UniRef100_B7Q358 Eukaryotic translation initiation factor 4 gamma, putative (Fragment) n=1 Tax=Ixodes scapularis RepID=B7Q358_IXOSC
ContigA145	84.91	8	0	34	192	815	867	1e-20	103	lcl|UniRef100_UPI00016E8DA7 UPI00016E8DA7 related cluster n=1 Tax=Takifugu rubripes RepID=UPI00016E8DA7
ContigA145	84.91	8	0	34	192	823	875	1e-20	103	lcl|UniRef100_UPI00016E8DA6 UPI00016E8DA6 related cluster n=1 Tax=Takifugu rubripes RepID=UPI00016E8DA6
ContigA148	57.73	39	2	679	969	79	173	1e-25	122	lcl|UniRef100_B7QKS2 Putative uncharacterized protein n=1 Tax=Ixodes scapularis RepID=B7QKS2_IXOSC
ContigA148	28.43	198	7	70	945	23	312	2e-25	122	lcl|UniRef100_H0ZT41 Uncharacterized protein n=1 Tax=Taeniopygia guttata RepID=H0ZT41_TAEGU
ContigA148	26.33	193	7	178	1032	57	343	4e-25	120	lcl|UniRef100_UPI00016E6766 UPI00016E6766 related cluster n=1 Tax=Takifugu rubripes RepID=UPI00016E6766
ContigA150	88.72	38	0	1	1011	60	396	3e-178	629	lcl|UniRef100_G3MS31 Putative uncharacterized protein n=1 Tax=Amblyomma maculatum RepID=G3MS31_9ACAR
ContigA150	82.74	55	1	1	1008	60	392	2e-165	587	lcl|UniRef100_B7PR86 Pyruvate dehydrogenase, putative n=1 Tax=Ixodes scapularis RepID=B7PR86_IXOSC
ContigA150	66.87	111	0	1	1005	44	378	9e-135	484	lcl|UniRef100_E9JB76 Putative uncharacterized protein (Fragment) n=1 Tax=Solenopsis invicta RepID=E9JB76_SOLIN
ContigA151	97.56	1	0	1	123	444	484	1e-14	84.7	lcl|UniRef100_B7PPW5 Putative uncharacterized protein n=1 Tax=Ixodes scapularis RepID=B7PPW5_IXOSC
ContigA151	71.43	13	2	1	174	778	840	3e-14	83.6	lcl|UniRef100_Q9VD60 Eip93F, isoform A n=1 Tax=Drosophila melanogaster RepID=Q9VD60_DROME
ContigA151	71.43	13	2	1	174	801	863	3e-14	83.6	lcl|UniRef100_Q7YU18 Eip93F, isoform B n=1 Tax=Drosophila melanogaster RepID=Q7YU18_DROME
ContigA152	73.41	64	3	226	1026	1	260	8e-82	308	lcl|UniRef100_B7QA72 Elongation factor 1 beta/delta chain, putative n=1 Tax=Ixodes scapularis RepID=B7QA72_IXOSC
ContigA152	82.96	36	2	304	969	6	227	4e-72	276	lcl|UniRef100_G3MIN3 Putative uncharacterized protein (Fragment) n=1 Tax=Amblyomma maculatum RepID=G3MIN3_9ACAR
ContigA152	85.61	18	1	226	636	1	139	3e-53	213	lcl|UniRef100_F0J8Z7 Elongation factor-1 delta a (Fragment) n=1 Tax=Amblyomma variegatum RepID=F0J8Z7_AMBVA
ContigA153	97.99	7	0	1280	237	5	352	0	705	lcl|UniRef100_Q56CZ1 Yolk cathepsin (Fragment) n=1 Tax=Rhipicephalus microplus RepID=Q56CZ1_BOOMI
ContigA153	35.65	197	8	1220	258	63	387	2e-48	198	lcl|UniRef100_F8RNZ7 Cathepsin D n=1 Tax=Pteria penguin RepID=F8RNZ7_PTEPN
ContigA153	36.09	165	9	1220	291	72	371	2e-48	198	lcl|UniRef100_Q5DI07 SJCHGC02875 protein n=1 Tax=Schistosoma japonicum RepID=Q5DI07_SCHJA
ContigA155	76.29	118	1	37	1542	1	501	0	769	lcl|UniRef100_B7PDC5 Glutamyl-tRNA(Gln) amidotransferase subunit A, mitochondrial n=1 Tax=Ixodes scapularis RepID=GATA_IXOSC
ContigA155	56.85	205	2	37	1503	1	494	3e-153	546	lcl|UniRef100_UPI00016E0899 UPI00016E0899 related cluster n=1 Tax=Takifugu rubripes RepID=UPI00016E0899
ContigA155	56.74	206	2	37	1506	1	495	4e-152	543	lcl|UniRef100_UPI00022B363C UPI00022B363C related cluster n=1 Tax=unknown RepID=UPI00022B363C
ContigA156	47.8	89	7	183	764	33	230	7e-45	186	lcl|UniRef100_B7PBL8 Secreted protein, putative (Fragment) n=1 Tax=Ixodes scapularis RepID=B7PBL8_IXOSC
ContigA156	31.46	146	12	219	938	23	279	4e-21	107	lcl|UniRef100_B7PHQ3 G-protein coupled receptor, putative n=1 Tax=Ixodes scapularis RepID=B7PHQ3_IXOSC
ContigA156	27.33	169	14	309	1133	66	355	1e-14	85.9	lcl|UniRef100_B7QCD7 Putative uncharacterized protein n=1 Tax=Ixodes scapularis RepID=B7QCD7_IXOSC
ContigA157	29.84	183	7	295	1188	1409	1689	4e-16	91.3	lcl|UniRef100_Q02817 Mucin-2 n=4 Tax=Homo sapiens RepID=MUC2_HUMAN
ContigA157	29.51	184	7	295	1188	1409	1689	5e-16	90.9	lcl|UniRef100_UPI0000E59252 UPI0000E59252 related cluster n=1 Tax=unknown RepID=UPI0000E59252
ContigA157	26.92	195	7	301	1203	65	354	8e-15	87	lcl|UniRef100_E3LXU2 Putative uncharacterized protein n=1 Tax=Caenorhabditis remanei RepID=E3LXU2_CAERE
ContigA158	65.93	24	2	76	342	1	86	6e-14	84.3	lcl|UniRef100_B7P5W6 Putative uncharacterized protein n=1 Tax=Ixodes scapularis RepID=B7P5W6_IXOSC
ContigA160	86.27	59	3	68	1522	18	500	0	712	lcl|UniRef100_B7QAL5 Aldehyde dehydrogenase, putative (Fragment) n=1 Tax=Ixodes scapularis RepID=B7QAL5_IXOSC
ContigA160	63.92	173	1	68	1522	7	489	2e-157	560	lcl|UniRef100_E9GTA6 Putative uncharacterized protein n=1 Tax=Daphnia pulex RepID=E9GTA6_DAPPU
ContigA160	65.5	164	2	68	1516	15	496	6e-156	556	lcl|UniRef100_C3ZG63 Putative uncharacterized protein Aldh1a1/2/3b n=1 Tax=Branchiostoma floridae RepID=C3ZG63_BRAFL
ContigA161	71.3	55	3	114	752	1	212	2e-78	298	lcl|UniRef100_B7Q9R3 Putative uncharacterized protein n=1 Tax=Ixodes scapularis RepID=B7Q9R3_IXOSC
ContigA161	41.1	131	2	75	758	22	257	4e-39	167	lcl|UniRef100_B0WB28 Sialin n=1 Tax=Culex quinquefasciatus RepID=B0WB28_CULQU
ContigA161	40.59	128	3	75	758	22	257	5e-39	167	lcl|UniRef100_Q0IF74 Sialin, Sodium/sialic acid cotransporter, putative n=1 Tax=Aedes aegypti RepID=Q0IF74_AEDAE
ContigA162	78.63	25	0	327	677	38	154	1e-46	192	lcl|UniRef100_G3MMS4 Putative uncharacterized protein n=1 Tax=Amblyomma maculatum RepID=G3MMS4_9ACAR
ContigA162	85	15	0	327	626	11	110	3e-42	178	lcl|UniRef100_F0J917 Conserved protein 1893 (Fragment) n=1 Tax=Amblyomma variegatum RepID=F0J917_AMBVA
ContigA162	70.27	33	0	327	659	8	118	2e-37	162	lcl|UniRef100_B7Q414 Putative uncharacterized protein n=1 Tax=Ixodes scapularis RepID=B7Q414_IXOSC
ContigA163	78.72	27	1	3	425	16	153	5e-53	211	lcl|UniRef100_UPI000203A3B1 UPI000203A3B1 related cluster n=1 Tax=unknown RepID=UPI000203A3B1
ContigA163	73.55	35	2	12	476	1	149	6e-53	211	lcl|UniRef100_G7KDP2 Histone H3 n=1 Tax=Medicago truncatula RepID=G7KDP2_MEDTR
ContigA163	78.57	27	1	6	425	8	144	2e-52	209	lcl|UniRef100_F6QTQ0 Uncharacterized protein (Fragment) n=1 Tax=Ornithorhynchus anatinus RepID=F6QTQ0_ORNAN
ContigA166	66.67	33	1	72	374	1	102	5e-31	140	lcl|UniRef100_G3MTK2 Putative uncharacterized protein n=2 Tax=Amblyomma maculatum RepID=G3MTK2_9ACAR
ContigA166	56.12	43	0	81	374	1	98	2e-23	115	lcl|UniRef100_B7Q7J4 Hypoxia-inducbile protein, putative n=1 Tax=Ixodes scapularis RepID=B7Q7J4_IXOSC
ContigA166	51.9	38	0	129	365	3	81	2e-14	85.5	lcl|UniRef100_B0XDC9 HIG1 domain family member 1A n=1 Tax=Culex quinquefasciatus RepID=B0XDC9_CULQU
ContigA167	64.49	32	2	433	795	2	139	2e-38	166	lcl|UniRef100_B7PFR8 RING finger protein, putative n=1 Tax=Ixodes scapularis RepID=B7PFR8_IXOSC
ContigA167	40.62	107	3	241	798	28	218	1e-33	149	lcl|UniRef100_D2A361 Putative uncharacterized protein GLEAN_07929 n=1 Tax=Tribolium castaneum RepID=D2A361_TRICA
ContigA167	32.86	124	5	157	747	2	211	2e-26	125	lcl|UniRef100_UPI00017B3224 UPI00017B3224 related cluster n=1 Tax=Tetraodon nigroviridis RepID=UPI00017B3224
ContigA168	53.33	68	1	961	1410	114	261	5e-50	153	lcl|UniRef100_B7Q4E8 Galactosyltransferase, putative (Fragment) n=1 Tax=Ixodes scapularis RepID=B7Q4E8_IXOSC
ContigA168	39.42	81	1	1000	1410	158	292	2e-24	102	lcl|UniRef100_UPI0001CBB7E1 UPI0001CBB7E1 related cluster n=1 Tax=unknown RepID=UPI0001CBB7E1
ContigA168	37.68	85	1	1000	1410	201	338	3e-22	105	lcl|UniRef100_F2Z4T8 UDP-Gal:betaGlcNAc beta 1,3-galactosyltransferase, polypeptide 2 n=1 Tax=Danio rerio RepID=F2Z4T8_DANRE
ContigA169	91.54	23	2	12	998	1	328	4e-166	588	lcl|UniRef100_Q8WQW9 Serine proteinase inhibitor serpin-3 n=1 Tax=Rhipicephalus appendiculatus RepID=Q8WQW9_RHIAP
ContigA169	91.54	21	4	12	998	1	326	1e-162	577	lcl|UniRef100_Q7Z021 Serpin n=1 Tax=Rhipicephalus microplus RepID=Q7Z021_BOOMI
ContigA169	71.17	92	2	12	989	1	324	2e-127	460	lcl|UniRef100_G3MLB1 Putative uncharacterized protein n=1 Tax=Amblyomma maculatum RepID=G3MLB1_9ACAR
ContigA170	97.49	5	0	76	672	1	199	3e-106	390	lcl|UniRef100_B7P283 Zinc finger protein, putative n=1 Tax=Ixodes scapularis RepID=B7P283_IXOSC
ContigA170	84.08	30	2	76	675	1	200	1e-89	335	lcl|UniRef100_G6CHN8 Putative ras-related protein Rab n=1 Tax=Danaus plexippus RepID=G6CHN8_DANPL
ContigA170	84.77	29	1	88	675	1	197	1e-89	335	lcl|UniRef100_D2DSN6 Putative ras-related protein Rab (Fragment) n=1 Tax=Scylla paramamosain RepID=D2DSN6_9EUCA
ContigA171	35.9	230	5	134	1255	87	453	1e-68	265	lcl|UniRef100_D6W6R3 Cytochrome P450 307A1 n=1 Tax=Tribolium castaneum RepID=D6W6R3_TRICA
ContigA171	36.68	225	6	134	1255	49	417	4e-67	260	lcl|UniRef100_G6DFV3 Putative uncharacterized protein n=1 Tax=Danaus plexippus RepID=G6DFV3_DANPL
ContigA171	36.05	227	6	134	1255	51	420	1e-66	259	lcl|UniRef100_D1GJ59 Cytochrome P450 CYP307A1 n=1 Tax=Spodoptera littoralis RepID=D1GJ59_SPOLI
ContigA172	92.78	5	1	74	1129	1	374	0	681	lcl|UniRef100_F0JA39 Apoptosis-promoting RNA-binding protein TIA-1/TIAR n=1 Tax=Amblyomma variegatum RepID=F0JA39_AMBVA
ContigA172	62.66	126	8	2	1129	7	392	3e-129	466	lcl|UniRef100_UPI00003C08FE UPI00003C08FE related cluster n=1 Tax=unknown RepID=UPI00003C08FE
ContigA172	62.66	127	7	2	1129	7	393	5e-129	466	lcl|UniRef100_F4W8A5 Nucleolysin TIAR n=1 Tax=Acromyrmex echinatior RepID=F4W8A5_ACREC
ContigA173	64.89	92	0	75	860	18	279	1e-90	337	lcl|UniRef100_A7UI19 Lospin 4 n=1 Tax=Amblyomma americanum RepID=A7UI19_AMBAM
ContigA173	65.02	92	0	78	866	19	281	2e-90	337	lcl|UniRef100_A7UI28 Lospin 13 n=1 Tax=Amblyomma americanum RepID=A7UI28_AMBAM
ContigA173	64.89	92	0	75	860	18	279	2e-90	337	lcl|UniRef100_A7UI27 Lospin 12 n=1 Tax=Amblyomma americanum RepID=A7UI27_AMBAM
ContigA175	95.56	8	0	677	138	376	555	3e-89	332	lcl|UniRef100_G3MT42 ATP synthase subunit alpha n=1 Tax=Amblyomma maculatum RepID=G3MT42_9ACAR
ContigA175	95.56	8	0	677	138	396	575	3e-89	332	lcl|UniRef100_G3MGG7 ATP synthase subunit alpha (Fragment) n=1 Tax=Amblyomma maculatum RepID=G3MGG7_9ACAR
ContigA175	91.06	16	0	677	141	376	554	1e-84	317	lcl|UniRef100_B7QCK2 ATP synthase subunit alpha n=1 Tax=Ixodes scapularis RepID=B7QCK2_IXOSC
ContigA176	97.03	9	0	8	916	1	303	5e-162	575	lcl|UniRef100_G3MT42 ATP synthase subunit alpha n=1 Tax=Amblyomma maculatum RepID=G3MT42_9ACAR
ContigA176	96.05	12	0	5	916	20	323	2e-160	569	lcl|UniRef100_G3MGG7 ATP synthase subunit alpha (Fragment) n=1 Tax=Amblyomma maculatum RepID=G3MGG7_9ACAR
ContigA176	90.43	29	0	8	916	1	303	7e-150	534	lcl|UniRef100_B7QCK2 ATP synthase subunit alpha n=1 Tax=Ixodes scapularis RepID=B7QCK2_IXOSC
ContigA177	76.16	108	0	6	1364	56	508	0	678	lcl|UniRef100_G3MPC0 Putative uncharacterized protein n=1 Tax=Amblyomma maculatum RepID=G3MPC0_9ACAR
ContigA177	52.27	194	3	105	1343	46	464	3e-124	450	lcl|UniRef100_UPI0001CBBFC3 UPI0001CBBFC3 related cluster n=1 Tax=unknown RepID=UPI0001CBBFC3
ContigA177	56.86	149	7	204	1361	14	405	1e-121	441	lcl|UniRef100_B7PQC2 U3 snoRNP-associated protein, putative (Fragment) n=1 Tax=Ixodes scapularis RepID=B7PQC2_IXOSC
ContigA179	97.03	3	0	2	304	17	117	9e-49	199	lcl|UniRef100_G3MN28 Putative uncharacterized protein n=1 Tax=Amblyomma maculatum RepID=G3MN28_9ACAR
ContigA179	94.06	6	0	2	304	17	117	5e-48	197	lcl|UniRef100_B7PS85 RNA polymerases L, putative n=1 Tax=Ixodes scapularis RepID=B7PS85_IXOSC
ContigA179	77.23	23	0	2	304	17	117	2e-39	168	lcl|UniRef100_P52435 DNA-directed RNA polymerase II subunit RPB11-a n=13 Tax=Amniota RepID=RPB11_HUMAN
ContigA184	41.73	147	1	297	1058	14	266	6e-53	213	lcl|UniRef100_B6E214 Putative juvenile hormone acid methyltransferase (Fragment) n=1 Tax=Hyalomma impeltatum RepID=B6E214_9ACAR
ContigA184	41.09	148	4	348	1145	28	297	2e-50	205	lcl|UniRef100_B7PM72 Acid methyltransferase, putative n=1 Tax=Ixodes scapularis RepID=B7PM72_IXOSC
ContigA184	40.32	148	2	327	1082	17	267	2e-47	195	lcl|UniRef100_B7P3L4 Acid methyltransferase, putative n=1 Tax=Ixodes scapularis RepID=B7P3L4_IXOSC
ContigA188	95.05	9	0	10	555	1	182	1e-91	342	lcl|UniRef100_B7PF10 RAS family protein, putative n=1 Tax=Ixodes scapularis RepID=B7PF10_IXOSC
ContigA188	97.87	3	0	133	555	8	148	1e-70	272	lcl|UniRef100_G3MTJ2 Putative uncharacterized protein n=1 Tax=Amblyomma maculatum RepID=G3MTJ2_9ACAR
ContigA188	70.33	54	0	10	555	1	182	4e-69	267	lcl|UniRef100_UPI00015B5C69 UPI00015B5C69 related cluster n=1 Tax=unknown RepID=UPI00015B5C69
ContigA189	63.41	110	7	209	1243	1	350	2e-121	441	lcl|UniRef100_D6WMB9 Putative uncharacterized protein n=1 Tax=Tribolium castaneum RepID=D6WMB9_TRICA
ContigA189	61.77	119	5	209	1243	1	358	2e-120	437	lcl|UniRef100_Q17LQ1 Putative uncharacterized protein n=1 Tax=Aedes aegypti RepID=Q17LQ1_AEDAE
ContigA189	60.88	121	6	209	1243	1	360	4e-119	433	lcl|UniRef100_B0W5J6 Putative uncharacterized protein n=1 Tax=Culex quinquefasciatus RepID=B0W5J6_CULQU
ContigA191	63.17	125	4	1227	1	1801	2185	8e-146	521	lcl|UniRef100_B7PKH8 N-acetylglucosamine-1-phosphodiester alpha-N-acetylglucosaminidase, putative n=1 Tax=Ixodes scapularis RepID=B7PKH8_IXOSC
ContigA191	41.45	236	6	1236	1	1799	2209	9e-81	305	lcl|UniRef100_UPI0002064944 UPI0002064944 related cluster n=1 Tax=unknown RepID=UPI0002064944
ContigA191	41.46	233	6	1221	1	1784	2189	9e-81	305	lcl|UniRef100_F4WAJ6 Teneurin-3 n=1 Tax=Acromyrmex echinatior RepID=F4WAJ6_ACREC
ContigA192	91.62	28	0	3	1004	1295	1628	0	672	lcl|UniRef100_Q45VP9 Vitellogenin receptor n=1 Tax=Dermacentor variabilis RepID=Q45VP9_DERVA
ContigA192	77.61	74	1	3	1004	1276	1610	2e-164	583	lcl|UniRef100_B1Q2W6 Vitellogenin receptor (Fragment) n=1 Tax=Haemaphysalis longicornis RepID=B1Q2W6_HAELO
ContigA192	67.56	107	1	3	1004	691	1026	2e-144	516	lcl|UniRef100_B7QMR1 Vitellogenin receptor, putative n=1 Tax=Ixodes scapularis RepID=B7QMR1_IXOSC
ContigA195	28.92	131	5	88	690	13	205	1e-19	102	lcl|UniRef100_B7Q628 Putative uncharacterized protein n=1 Tax=Ixodes scapularis RepID=B7Q628_IXOSC
ContigA195	36.09	83	1	76	474	12	142	4e-19	100	lcl|UniRef100_B7PF98 Dynein light chain, putative n=1 Tax=Ixodes scapularis RepID=B7PF98_IXOSC
ContigA195	29.68	109	0	88	552	15	169	7e-19	99.8	lcl|UniRef100_B7QJX9 Tnf receptor-associated factor, putative n=1 Tax=Ixodes scapularis RepID=B7QJX9_IXOSC
ContigA196	69.37	28	3	17	337	1	109	9e-35	153	lcl|UniRef100_G3MLN9 Putative uncharacterized protein n=1 Tax=Amblyomma maculatum RepID=G3MLN9_9ACAR
ContigA196	51.02	41	3	38	331	7	97	1e-16	93.6	lcl|UniRef100_B7P0S4 Putative uncharacterized protein (Fragment) n=1 Tax=Ixodes scapularis RepID=B7P0S4_IXOSC
ContigA197	64.52	120	1	162	1184	1	340	9e-122	442	lcl|UniRef100_B7QKW8 Methionyl-tRNA formyltransferase, putative n=1 Tax=Ixodes scapularis RepID=B7QKW8_IXOSC
ContigA197	39.29	191	4	198	1184	4	333	4e-58	230	lcl|UniRef100_C3ZJE9 Putative uncharacterized protein (Fragment) n=1 Tax=Branchiostoma floridae RepID=C3ZJE9_BRAFL
ContigA197	42.04	171	6	213	1142	48	354	7e-58	229	lcl|UniRef100_UPI000225747E UPI000225747E related cluster n=1 Tax=unknown RepID=UPI000225747E
ContigA198	47.22	184	3	8	1087	15	368	5e-84	316	lcl|UniRef100_B7PD00 Glutamate-gated metabotropic ion channel receptor, putative (Fragment) n=1 Tax=Ixodes scapularis RepID=B7PD00_IXOSC
ContigA198	36.11	224	3	8	1087	485	838	2e-61	241	lcl|UniRef100_UPI000194B933 UPI000194B933 related cluster n=1 Tax=unknown RepID=UPI000194B933
ContigA198	36.11	224	3	8	1087	485	838	2e-61	241	lcl|UniRef100_UPI000194B932 UPI000194B932 related cluster n=1 Tax=unknown RepID=UPI000194B932
ContigA204	55	31	3	409	110	194	279	5e-18	94.7	lcl|UniRef100_B7PPQ2 Putative uncharacterized protein n=1 Tax=Ixodes scapularis RepID=B7PPQ2_IXOSC
ContigA205	79.92	36	3	115	843	7	238	5e-103	379	lcl|UniRef100_B7PTR8 Zinc finger, C2H2 type, putative n=1 Tax=Ixodes scapularis RepID=B7PTR8_IXOSC
ContigA205	44.44	76	1	412	843	294	433	8e-30	136	lcl|UniRef100_UPI00023AD341 UPI00023AD341 related cluster n=1 Tax=unknown RepID=UPI00023AD341
ContigA205	45.83	74	1	412	843	346	485	8e-30	136	lcl|UniRef100_UPI0002060D97 UPI0002060D97 related cluster n=1 Tax=unknown RepID=UPI0002060D97
ContigA210	74.86	80	3	3	1046	226	569	1e-155	554	lcl|UniRef100_Q16FI6 O-linked n-acetylglucosamine transferase, ogt n=1 Tax=Aedes aegypti RepID=Q16FI6_AEDAE
ContigA210	74.86	84	2	3	1046	485	832	4e-155	552	lcl|UniRef100_G6DFE1 Putative uncharacterized protein n=1 Tax=Danaus plexippus RepID=G6DFE1_DANPL
ContigA210	75.14	78	3	3	1046	556	898	9e-155	551	lcl|UniRef100_Q7Q5R0 AGAP006254-PA n=1 Tax=Anopheles gambiae RepID=Q7Q5R0_ANOGA
ContigA212	91.82	35	1	3	1322	578	1016	0	808	lcl|UniRef100_G3MF31 Lon protease homolog n=1 Tax=Amblyomma maculatum RepID=G3MF31_9ACAR
ContigA212	87.76	53	1	3	1322	416	856	0	781	lcl|UniRef100_B7P5U7 Lon protease homolog (Fragment) n=1 Tax=Ixodes scapularis RepID=B7P5U7_IXOSC
ContigA212	77.32	97	1	3	1325	400	837	0	703	lcl|UniRef100_UPI000240C735 UPI000240C735 related cluster n=1 Tax=unknown RepID=UPI000240C735
ContigA214	66.9	47	0	154	579	83	224	1e-54	219	lcl|UniRef100_B7PP91 Putative uncharacterized protein n=1 Tax=Ixodes scapularis RepID=B7PP91_IXOSC
ContigA214	46.59	47	0	253	516	98	185	9e-19	100	lcl|UniRef100_UPI0000F1FEC8 hypothetical protein LOC564559 n=1 Tax=Danio rerio RepID=UPI0000F1FEC8
ContigA214	46.59	47	0	253	516	92	179	9e-19	100	lcl|UniRef100_Q08C22 Zgc:162730 protein (Fragment) n=1 Tax=Danio rerio RepID=Q08C22_DANRE
ContigA215	88.19	38	2	345	1427	1	362	3e-177	626	lcl|UniRef100_G3MFU2 Aminomethyltransferase (Fragment) n=1 Tax=Amblyomma maculatum RepID=G3MFU2_9ACAR
ContigA215	71.07	98	3	441	1502	13	365	1e-137	494	lcl|UniRef100_B7P6X5 Aminomethyltransferase (Fragment) n=1 Tax=Ixodes scapularis RepID=B7P6X5_IXOSC
ContigA215	58.2	145	6	408	1502	29	387	4e-113	413	lcl|UniRef100_A9C3Q7 Aminomethyltransferase n=1 Tax=Danio rerio RepID=A9C3Q7_DANRE
ContigA217	85.37	29	1	2	616	48	251	1e-87	328	lcl|UniRef100_G3MKB7 Putative uncharacterized protein n=1 Tax=Amblyomma maculatum RepID=G3MKB7_9ACAR
ContigA217	73.79	52	2	2	616	48	252	2e-73	281	lcl|UniRef100_B7QBZ1 Pre-mRNA-splicing factor 38A, putative n=1 Tax=Ixodes scapularis RepID=B7QBZ1_IXOSC
ContigA217	62.39	65	4	2	610	48	263	4e-63	247	lcl|UniRef100_UPI0000519DA6 UPI0000519DA6 related cluster n=1 Tax=unknown RepID=UPI0000519DA6
ContigA218	81.88	27	0	8	454	63	211	2e-61	241	lcl|UniRef100_G3MS59 Putative uncharacterized protein n=1 Tax=Amblyomma maculatum RepID=G3MS59_9ACAR
ContigA218	72.41	30	1	53	400	8	121	5e-39	166	lcl|UniRef100_B7Q0W8 39S ribosomal protein L21, putative n=1 Tax=Ixodes scapularis RepID=B7Q0W8_IXOSC
ContigA218	50.34	73	0	11	451	54	200	1e-32	145	lcl|UniRef100_B3M7N1 GF10776 n=1 Tax=Drosophila ananassae RepID=B3M7N1_DROAN
ContigA219	57.11	158	6	3	1217	79	483	1e-109	401	lcl|UniRef100_G3MK50 Putative uncharacterized protein n=1 Tax=Amblyomma maculatum RepID=G3MK50_9ACAR
ContigA219	62.14	52	1	798	1217	15	153	1e-40	172	lcl|UniRef100_B7QB13 Nudix hydrolase, putative (Fragment) n=1 Tax=Ixodes scapularis RepID=B7QB13_IXOSC
ContigA219	41.29	116	2	522	1124	82	280	9e-29	133	lcl|UniRef100_B7QIE9 Nudix hydrolase, putative n=1 Tax=Ixodes scapularis RepID=B7QIE9_IXOSC
ContigA221	72.63	103	2	1	1164	36	425	2e-164	583	lcl|UniRef100_B7PDZ6 Alpha-D-galactosidase, putative (Fragment) n=1 Tax=Ixodes scapularis RepID=B7PDZ6_IXOSC
ContigA221	57.96	160	1	1	1149	24	405	8e-131	472	lcl|UniRef100_D2T1A8 Putative alpha-N-acetylgalactosaminidase n=1 Tax=Chorthippus parallelus RepID=D2T1A8_CHOPA
ContigA221	58.14	160	2	1	1161	22	406	1e-130	471	lcl|UniRef100_B4KHN3 GI17617 n=1 Tax=Drosophila mojavensis RepID=B4KHN3_DROMO
ContigA222	98.08	7	0	1116	25	1	364	0	694	lcl|UniRef100_G3MMB7 Putative uncharacterized protein n=1 Tax=Amblyomma maculatum RepID=G3MMB7_9ACAR
ContigA222	89.62	34	2	1116	25	1	364	1e-173	614	lcl|UniRef100_B7QH74 GTP-binding protein DRG2, putative n=1 Tax=Ixodes scapularis RepID=B7QH74_IXOSC
ContigA222	83.79	58	1	1116	25	1	363	1e-166	591	lcl|UniRef100_E2BZ72 Developmentally-regulated GTP-binding protein 2 n=1 Tax=Harpegnathos saltator RepID=E2BZ72_HARSA
ContigA223	88.89	9	0	582	340	528	608	2e-36	156	lcl|UniRef100_B7P620 Succinate dehydrogenase, putative (Fragment) n=1 Tax=Ixodes scapularis RepID=B7P620_IXOSC
ContigA223	75.31	20	0	582	340	628	708	4e-29	132	lcl|UniRef100_UPI0000E46829 UPI0000E46829 related cluster n=1 Tax=unknown RepID=UPI0000E46829
ContigA223	73.75	21	0	579	340	474	553	4e-29	132	lcl|UniRef100_F6SI53 Uncharacterized protein n=2 Tax=Ciona intestinalis RepID=F6SI53_CIOIN
ContigA224	85.31	36	0	1	735	55	299	0	414	lcl|UniRef100_B0WFX7 Succinate dehydrogenase flavoprotein subunit, mitochondrial n=1 Tax=Culex quinquefasciatus RepID=B0WFX7_CULQU
ContigA224	94.91	11	0	734	1381	249	464	0	420	lcl|UniRef100_B7P620 Succinate dehydrogenase, putative (Fragment) n=1 Tax=Ixodes scapularis RepID=B7P620_IXOSC
ContigA224	84.9	37	0	1	735	54	298	0	414	lcl|UniRef100_Q7QDV0 AGAP010429-PA n=1 Tax=Anopheles gambiae RepID=Q7QDV0_ANOGA
ContigA225	86.81	35	2	256	1347	4	382	0	660	lcl|UniRef100_B7PMW5 LAMMER dual specificity kinase, putative (Fragment) n=1 Tax=Ixodes scapularis RepID=B7PMW5_IXOSC
ContigA225	74.67	85	1	253	1347	243	617	3e-161	573	lcl|UniRef100_F4WZM0 Serine/threonine-protein kinase Doa n=1 Tax=Acromyrmex echinatior RepID=F4WZM0_ACREC
ContigA225	75.88	79	1	271	1347	344	712	4e-161	573	lcl|UniRef100_E2AMD7 Serine/threonine-protein kinase Doa n=1 Tax=Camponotus floridanus RepID=E2AMD7_CAMFO
ContigA226	62.2	31	0	1099	1344	377	458	2e-23	115	lcl|UniRef100_B7PM03 Putative uncharacterized protein n=1 Tax=Ixodes scapularis RepID=B7PM03_IXOSC
ContigA226	60.76	31	0	1102	1338	32	110	1e-19	102	lcl|UniRef100_B7QAZ9 Putative uncharacterized protein n=1 Tax=Ixodes scapularis RepID=B7QAZ9_IXOSC
ContigA226	38.27	50	0	1099	1341	740	820	7e-08	63.9	lcl|UniRef100_A7S0C2 Predicted protein n=1 Tax=Nematostella vectensis RepID=A7S0C2_NEMVE
ContigA227	98.72	1	0	46	279	1	78	1e-36	159	lcl|UniRef100_C9W1I3 Signal recognition particle 9 kDa protein n=1 Tax=Rhipicephalus sanguineus RepID=C9W1I3_RHISA
ContigA227	94.87	4	0	46	279	1	78	9e-36	156	lcl|UniRef100_B7Q3G1 Signal recognition particle 9 kDa protein n=1 Tax=Ixodes scapularis RepID=B7Q3G1_IXOSC
ContigA227	92.31	6	0	46	279	1	78	5e-34	150	lcl|UniRef100_G3MS63 Signal recognition particle 9 kDa protein n=1 Tax=Amblyomma maculatum RepID=G3MS63_9ACAR
ContigA229	90.48	14	0	460	20	152	298	2e-68	261	lcl|UniRef100_B7PEK6 Innexin, putative n=1 Tax=Ixodes scapularis RepID=B7PEK6_IXOSC
ContigA229	90.48	14	0	460	20	38	184	2e-68	261	lcl|UniRef100_B7P7W6 Innexin, putative n=1 Tax=Ixodes scapularis RepID=B7P7W6_IXOSC
ContigA229	71.72	41	0	460	26	152	296	5e-54	214	lcl|UniRef100_G3MMB8 Putative uncharacterized protein n=1 Tax=Amblyomma maculatum RepID=G3MMB8_9ACAR
ContigA230	58.27	58	0	685	269	426	564	4e-41	172	lcl|UniRef100_UPI00022CA65F UPI00022CA65F related cluster n=1 Tax=unknown RepID=UPI00022CA65F
ContigA230	58.27	58	0	685	269	426	564	7e-41	171	lcl|UniRef100_UPI00021A8164 UPI00021A8164 related cluster n=1 Tax=unknown RepID=UPI00021A8164
ContigA230	55.4	62	0	685	269	442	580	2e-39	166	lcl|UniRef100_UPI0001D5D26E UPI0001D5D26E related cluster n=1 Tax=unknown RepID=UPI0001D5D26E
ContigA231	45.61	219	7	1389	7	9253	9690	4e-100	370	lcl|UniRef100_UPI00022CAB7E UPI00022CAB7E related cluster n=1 Tax=unknown RepID=UPI00022CAB7E
ContigA231	46.4	233	8	1398	16	8514	8976	3e-99	367	lcl|UniRef100_E2BM21 Myosin light chain kinase, smooth muscle n=1 Tax=Harpegnathos saltator RepID=E2BM21_HARSA
ContigA231	47.16	204	5	1386	124	10977	11380	8e-98	362	lcl|UniRef100_D6WGY0 Putative uncharacterized protein n=1 Tax=Tribolium castaneum RepID=D6WGY0_TRICA
ContigA232	69.23	16	0	1	156	129	180	1e-16	78.2	lcl|UniRef100_B7QIV8 Putative uncharacterized protein n=1 Tax=Ixodes scapularis RepID=B7QIV8_IXOSC
ContigA233	40.31	256	8	1351	2	15	464	2e-93	348	lcl|UniRef100_Q5IW11 Calpain T n=1 Tax=Gecarcinus lateralis RepID=Q5IW11_GECLA
ContigA233	37.31	269	8	1351	2	13	464	8e-85	319	lcl|UniRef100_UPI00022B456E UPI00022B456E related cluster n=1 Tax=unknown RepID=UPI00022B456E
ContigA233	36.52	273	7	1351	2	13	463	2e-84	318	lcl|UniRef100_G1NQT4 Uncharacterized protein n=1 Tax=Meleagris gallopavo RepID=G1NQT4_MELGA
ContigA234	55.81	58	4	797	333	21	191	9e-42	176	lcl|UniRef100_B7QMY8 Lyst-interacting protein, putative n=1 Tax=Ixodes scapularis RepID=B7QMY8_IXOSC
ContigA234	48.24	44	0	457	203	1257	1341	6e-32	92.8	lcl|UniRef100_UPI00022B7FAE UPI00022B7FAE related cluster n=1 Tax=unknown RepID=UPI00022B7FAE
ContigA234	48.24	44	0	457	203	1250	1334	6e-32	92.8	lcl|UniRef100_UPI00022B7FAD UPI00022B7FAD related cluster n=1 Tax=unknown RepID=UPI00022B7FAD
ContigA238	88.36	32	0	127	951	2	276	6e-144	515	lcl|UniRef100_G3MR04 Putative uncharacterized protein n=1 Tax=Amblyomma maculatum RepID=G3MR04_9ACAR
ContigA238	75.56	66	0	142	951	9	278	4e-119	433	lcl|UniRef100_B7PC35 Serine/threonine protein kinase, putative n=1 Tax=Ixodes scapularis RepID=B7PC35_IXOSC
ContigA238	71.76	74	0	142	927	102	363	1e-110	404	lcl|UniRef100_G3MR81 Putative uncharacterized protein n=1 Tax=Amblyomma maculatum RepID=G3MR81_9ACAR
ContigA240	36.28	117	9	180	782	43	251	2e-21	108	lcl|UniRef100_Q4RGF3 Chromosome 18 SCAF15100, whole genome shotgun sequence. (Fragment) n=2 Tax=Tetraodon nigroviridis RepID=Q4RGF3_TETNG
ContigA240	36.28	117	9	180	782	520	728	2e-21	108	lcl|UniRef100_UPI00017B2189 UPI00017B2189 related cluster n=1 Tax=Tetraodon nigroviridis RepID=UPI00017B2189
ContigA240	27.04	174	13	30	848	7	297	4e-18	97.4	lcl|UniRef100_H0WUX7 Uncharacterized protein n=1 Tax=Otolemur garnettii RepID=H0WUX7_OTOGA
ContigA242	92.26	22	1	11	901	1	296	0	551	lcl|UniRef100_G3MM72 Putative uncharacterized protein n=1 Tax=Amblyomma maculatum RepID=G3MM72_9ACAR
ContigA242	88.89	31	1	11	901	1	295	0	533	lcl|UniRef100_B7P573 Processing peptidase beta subunit, putative n=1 Tax=Ixodes scapularis RepID=B7P573_IXOSC
ContigA242	77.95	58	0	113	901	38	300	0	424	lcl|UniRef100_C3YVJ9 Putative uncharacterized protein n=1 Tax=Branchiostoma floridae RepID=C3YVJ9_BRAFL
ContigA243	28.45	222	15	185	1234	275	611	8e-09	67	lcl|UniRef100_B7QC20 Secreted protein, putative n=1 Tax=Ixodes scapularis RepID=B7QC20_IXOSC
ContigA244	96.61	2	0	542	366	290	348	1e-24	117	lcl|UniRef100_G3MJW8 Putative uncharacterized protein n=1 Tax=Amblyomma maculatum RepID=G3MJW8_9ACAR
ContigA244	96.61	2	0	542	366	52	110	1e-24	117	lcl|UniRef100_B5M790 Nucleosome assembly protein 1-like 1 (Fragment) n=1 Tax=Amblyomma americanum RepID=B5M790_AMBAM
ContigA244	81.36	10	1	542	366	291	348	8e-19	98.2	lcl|UniRef100_B7PE36 Nucleosome assembly protein NAP-1, putative (Fragment) n=1 Tax=Ixodes scapularis RepID=B7PE36_IXOSC
ContigA245	46.44	142	1	884	84	152	417	2e-73	281	lcl|UniRef100_C4A0V9 Putative uncharacterized protein n=1 Tax=Branchiostoma floridae RepID=C4A0V9_BRAFL
ContigA245	46.77	138	2	884	96	249	509	2e-73	281	lcl|UniRef100_C3YAI3 Putative uncharacterized protein n=1 Tax=Branchiostoma floridae RepID=C3YAI3_BRAFL
ContigA245	46.39	139	2	884	96	688	948	6e-72	276	lcl|UniRef100_C3ZGS3 Putative uncharacterized protein n=1 Tax=Branchiostoma floridae RepID=C3ZGS3_BRAFL
ContigA246	81.73	57	0	64	999	1	312	5e-102	377	lcl|UniRef100_G3MPF1 Putative uncharacterized protein n=1 Tax=Amblyomma maculatum RepID=G3MPF1_9ACAR
ContigA246	57.37	131	1	64	999	1	310	4e-78	297	lcl|UniRef100_B7PFI4 Leucine rich domain-containing protein, putative n=1 Tax=Ixodes scapularis RepID=B7PFI4_IXOSC
ContigA246	62.99	57	0	76	537	10	163	3e-50	204	lcl|UniRef100_G3TX49 Uncharacterized protein n=1 Tax=Loxodonta africana RepID=G3TX49_LOXAF
ContigA248	100	0	0	170	526	26	144	6e-54	216	lcl|UniRef100_B7PUC5 Translation initiation factor 1A n=2 Tax=Ixodidae RepID=B7PUC5_IXOSC
ContigA248	78.99	25	0	170	526	26	144	1e-44	186	lcl|UniRef100_F1SQN5 Uncharacterized protein n=1 Tax=Sus scrofa RepID=F1SQN5_PIG
ContigA248	78.99	25	0	170	526	26	144	1e-44	185	lcl|UniRef100_C1BGK6 Eukaryotic translation initiation factor 1A, X-chromosomal n=1 Tax=Oncorhynchus mykiss RepID=C1BGK6_ONCMY
ContigA251	61.45	117	2	260	1240	15	340	6e-111	406	lcl|UniRef100_B7Q0Y1 Polyprenyl synthetase, putative (Fragment) n=1 Tax=Ixodes scapularis RepID=B7Q0Y1_IXOSC
ContigA251	42.81	170	4	302	1237	68	382	7e-66	256	lcl|UniRef100_UPI00022AFD13 UPI00022AFD13 related cluster n=1 Tax=unknown RepID=UPI00022AFD13
ContigA251	39.64	190	5	260	1237	77	412	3e-65	254	lcl|UniRef100_Q56CY7 Farnesyl diphosphate synthase n=1 Tax=Dendroctonus jeffreyi RepID=Q56CY7_9CUCU
ContigA252	91.49	4	0	6	146	125	171	7e-15	87.4	lcl|UniRef100_B7P290 Putative uncharacterized protein n=1 Tax=Ixodes scapularis RepID=B7P290_IXOSC
ContigA254	98.43	2	0	1	381	134	260	1e-64	251	lcl|UniRef100_G3MHD1 Putative uncharacterized protein (Fragment) n=1 Tax=Amblyomma maculatum RepID=G3MHD1_9ACAR
ContigA254	92.91	9	0	1	381	80	206	1e-60	239	lcl|UniRef100_B7P427 Transmembrane protein Tmp21, putative n=1 Tax=Ixodes scapularis RepID=B7P427_IXOSC
ContigA254	96.69	4	0	1	363	80	200	2e-60	238	lcl|UniRef100_F0J8E5 Emp24/gp25L/p24 family of membrane trafficking protein (Fragment) n=1 Tax=Amblyomma variegatum RepID=F0J8E5_AMBVA
ContigA255	93.14	6	1	686	381	257	357	1e-52	210	lcl|UniRef100_B7Q9A3 Zinc finger protein, putative (Fragment) n=1 Tax=Ixodes scapularis RepID=B7Q9A3_IXOSC
ContigA255	76	24	0	680	381	52	151	2e-43	180	lcl|UniRef100_E9GGB1 KLF-15/D-BTEB2-like protein n=1 Tax=Daphnia pulex RepID=E9GGB1_DAPPU
ContigA255	73.68	25	0	692	408	310	404	1e-40	171	lcl|UniRef100_UPI0001D5DD3D UPI0001D5DD3D related cluster n=1 Tax=unknown RepID=UPI0001D5DD3D
ContigA256	95.92	13	0	986	30	77	395	2e-177	624	lcl|UniRef100_G3MNE2 Eukaryotic translation initiation factor 3 subunit E n=1 Tax=Amblyomma maculatum RepID=G3MNE2_9ACAR
ContigA256	72.41	87	1	986	30	77	394	6e-131	471	lcl|UniRef100_UPI0001CBA752 UPI0001CBA752 related cluster n=1 Tax=unknown RepID=UPI0001CBA752
ContigA256	79.71	56	0	986	159	77	352	8e-127	458	lcl|UniRef100_B7QJN6 Translation initiation factor 3, subunit E, putative n=1 Tax=Ixodes scapularis RepID=B7QJN6_IXOSC
ContigA257	71.7	102	1	156	1247	24	386	4e-147	526	lcl|UniRef100_G3MLI1 Putative uncharacterized protein n=1 Tax=Amblyomma maculatum RepID=G3MLI1_9ACAR
ContigA257	50	181	2	156	1250	22	386	1e-92	345	lcl|UniRef100_Q06B74 Serpin-2 n=1 Tax=Ixodes ricinus RepID=Q06B74_IXORI
ContigA257	50.27	180	2	156	1250	2	366	2e-92	344	lcl|UniRef100_UPI0001E6F620 Serpin-2 n=1 Tax=Ixodes ricinus RepID=UPI0001E6F620
ContigA258	71.05	74	6	99	1049	1	342	6e-117	426	lcl|UniRef100_G3MKI1 Putative uncharacterized protein n=1 Tax=Amblyomma maculatum RepID=G3MKI1_9ACAR
ContigA258	55.56	105	5	99	863	1	256	4e-63	247	lcl|UniRef100_B7PZ15 Putative uncharacterized protein (Fragment) n=1 Tax=Ixodes scapularis RepID=B7PZ15_IXOSC
ContigA259	76.6	98	1	47	1315	1	422	2e-178	630	lcl|UniRef100_G3MFQ5 3-oxoacyl-[acyl-carrier-protein] synthase (Fragment) n=1 Tax=Amblyomma maculatum RepID=G3MFQ5_9ACAR
ContigA259	67.44	141	0	107	1405	4	436	5e-161	572	lcl|UniRef100_B7Q7G3 3-oxoacyl-[acyl-carrier-protein] synthase n=1 Tax=Ixodes scapularis RepID=B7Q7G3_IXOSC
ContigA259	76.66	87	1	53	1183	3	378	2e-157	560	lcl|UniRef100_G3MJN5 Putative uncharacterized protein (Fragment) n=1 Tax=Amblyomma maculatum RepID=G3MJN5_9ACAR
ContigA260	63.76	123	3	1135	74	1	352	7e-120	436	lcl|UniRef100_G3MJ07 Putative uncharacterized protein (Fragment) n=1 Tax=Amblyomma maculatum RepID=G3MJ07_9ACAR
ContigA260	51.45	127	3	1147	323	1	270	2e-65	254	lcl|UniRef100_B7PLB1 Putative uncharacterized protein n=1 Tax=Ixodes scapularis RepID=B7PLB1_IXOSC
ContigA260	38.07	112	4	1123	563	7	203	9e-33	146	lcl|UniRef100_UPI000206156F UPI000206156F related cluster n=1 Tax=unknown RepID=UPI000206156F
ContigA261	86.89	16	0	714	1079	259	380	2e-70	225	lcl|UniRef100_G3MIT7 Putative uncharacterized protein (Fragment) n=1 Tax=Amblyomma maculatum RepID=G3MIT7_9ACAR
ContigA261	69.12	21	0	879	1082	15	82	4e-19	100	lcl|UniRef100_B7Q3J9 Putative uncharacterized protein n=1 Tax=Ixodes scapularis RepID=B7Q3J9_IXOSC
ContigA262	74.25	57	2	72	767	14	244	4e-88	330	lcl|UniRef100_B7QAW6 Putative uncharacterized protein n=1 Tax=Ixodes scapularis RepID=B7QAW6_IXOSC
ContigA262	36.42	254	8	57	1400	8	431	2e-69	268	lcl|UniRef100_F4W7U4 DnaJ-like protein subfamily C member 1 n=1 Tax=Acromyrmex echinatior RepID=F4W7U4_ACREC
ContigA262	35.89	251	8	42	1400	10	428	2e-69	268	lcl|UniRef100_UPI000051A01F UPI000051A01F related cluster n=1 Tax=unknown RepID=UPI000051A01F
ContigA263	56.94	30	1	252	464	20	91	1e-18	100	lcl|UniRef100_B7P1R6 RING finger protein, putative n=1 Tax=Ixodes scapularis RepID=B7P1R6_IXOSC
ContigA263	50	33	1	252	455	9	75	4e-14	84.7	lcl|UniRef100_C3Y9A7 Putative uncharacterized protein n=1 Tax=Branchiostoma floridae RepID=C3Y9A7_BRAFL
ContigA263	42.86	39	1	252	458	9	78	1e-11	76.6	lcl|UniRef100_UPI0000E47235 UPI0000E47235 related cluster n=1 Tax=unknown RepID=UPI0000E47235
ContigA264	99.24	3	0	1222	35	77	472	0	762	lcl|UniRef100_G3MGN2 Putative uncharacterized protein (Fragment) n=1 Tax=Amblyomma maculatum RepID=G3MGN2_9ACAR
ContigA264	97.98	8	0	1222	35	104	499	0	755	lcl|UniRef100_B7PGI8 Alpha tubulin, putative n=1 Tax=Ixodes scapularis RepID=B7PGI8_IXOSC
ContigA264	95.45	18	0	1222	35	54	449	0	741	lcl|UniRef100_P68373 Tubulin alpha-1C chain n=4 Tax=Tetrapoda RepID=TBA1C_MOUSE
ContigA265	99.7	1	0	73	1080	14	349	4e-176	622	lcl|UniRef100_Q8MWP3 Calreticulin n=1 Tax=Rhipicephalus microplus RepID=Q8MWP3_BOOMI
ContigA265	99.7	1	0	73	1080	14	349	4e-176	622	lcl|UniRef100_Q64K93 Calreticulin n=1 Tax=Rhipicephalus microplus RepID=Q64K93_BOOMI
ContigA265	99.4	2	0	73	1080	14	349	1e-175	621	lcl|UniRef100_Q64K94 Calreticulin n=1 Tax=Rhipicephalus annulatus RepID=Q64K94_9ACAR
ContigA266	90.22	18	0	12	563	24	207	7e-86	323	lcl|UniRef100_F0J8S6 FKBP-type peptidyl-prolyl cis-trans isomerase (Fragment) n=1 Tax=Amblyomma variegatum RepID=F0J8S6_AMBVA
ContigA266	63.08	67	1	3	572	22	216	1e-63	249	lcl|UniRef100_D6WID8 Putative uncharacterized protein n=1 Tax=Tribolium castaneum RepID=D6WID8_TRICA
ContigA266	64.25	62	1	15	572	44	236	7e-62	243	lcl|UniRef100_UPI00022C9BF1 UPI00022C9BF1 related cluster n=1 Tax=unknown RepID=UPI00022C9BF1
ContigA267	61.93	171	4	118	1617	1	526	2e-152	544	lcl|UniRef100_G3MKK6 Putative uncharacterized protein n=1 Tax=Amblyomma maculatum RepID=G3MKK6_9ACAR
ContigA267	62.06	162	4	184	1617	1	504	4e-144	516	lcl|UniRef100_G3MGT0 Putative uncharacterized protein (Fragment) n=1 Tax=Amblyomma maculatum RepID=G3MGT0_9ACAR
ContigA267	34.57	276	12	121	1614	4	505	2e-61	242	lcl|UniRef100_B2GUI4 Apoptosis antagonizing transcription factor n=1 Tax=Xenopus (Silurana) tropicalis RepID=B2GUI4_XENTR
ContigA268	88.12	11	1	212	511	9	109	1e-22	111	lcl|UniRef100_G3MK26 Putative uncharacterized protein n=1 Tax=Amblyomma maculatum RepID=G3MK26_9ACAR
ContigA268	80	18	1	212	511	40	137	1e-19	100	lcl|UniRef100_B7QNF5 Coiled-coil-helix-coiled-coil-helix domain-containing protein 2, putative n=1 Tax=Ixodes scapularis RepID=B7QNF5_IXOSC
ContigA268	63.92	35	0	212	502	53	149	6e-15	85.5	lcl|UniRef100_B5FZZ6 Putative coiled-coil-helix-coiled-coil-helix domain containing 2 variant 1 n=1 Tax=Taeniopygia guttata RepID=B5FZZ6_TAEGU
ContigA272	65.03	106	4	149	1117	11	331	3e-107	393	lcl|UniRef100_G3MJ89 Putative uncharacterized protein (Fragment) n=1 Tax=Amblyomma maculatum RepID=G3MJ89_9ACAR
ContigA272	59.92	88	2	335	1027	46	281	4e-71	273	lcl|UniRef100_B7PSI2 Putative uncharacterized protein n=1 Tax=Ixodes scapularis RepID=B7PSI2_IXOSC
ContigA272	50.6	82	1	476	976	104	271	7e-35	153	lcl|UniRef100_E1FPJ6 Putative uncharacterized protein n=1 Tax=Loa loa RepID=E1FPJ6_LOALO
ContigA274	32.12	130	1	1087	509	1087	1278	4e-29	106	lcl|UniRef100_UPI00022B2B09 UPI00022B2B09 related cluster n=1 Tax=unknown RepID=UPI00022B2B09
ContigA274	32.97	119	2	1087	548	1253	1433	1e-25	93.6	lcl|UniRef100_UPI0000E4A3C3 UPI0000E4A3C3 related cluster n=2 Tax=unknown RepID=UPI0000E4A3C3
ContigA274	29.86	143	6	1063	410	933	1144	7e-19	83.2	lcl|UniRef100_UPI0002026E89 UPI0002026E89 related cluster n=1 Tax=unknown RepID=UPI0002026E89
ContigA275	42.5	102	5	2	601	52	238	9e-39	166	lcl|UniRef100_UPI000203AF3D UPI000203AF3D related cluster n=1 Tax=unknown RepID=UPI000203AF3D
ContigA275	42.02	106	3	2	565	26	210	2e-38	165	lcl|UniRef100_UPI000203B57A UPI000203B57A related cluster n=1 Tax=unknown RepID=UPI000203B57A
ContigA275	40.2	106	5	2	598	287	472	3e-38	164	lcl|UniRef100_UPI000203B46D UPI000203B46D related cluster n=1 Tax=unknown RepID=UPI000203B46D
ContigA277	63.72	41	0	356	694	69	181	9e-26	122	lcl|UniRef100_B7QED7 Secreted protein, putative n=1 Tax=Ixodes scapularis RepID=B7QED7_IXOSC
ContigA277	61.06	44	0	356	694	57	169	2e-24	118	lcl|UniRef100_B7Q679 Secreted protein, putative n=1 Tax=Ixodes scapularis RepID=B7Q679_IXOSC
ContigA277	60.34	46	0	356	703	67	182	2e-24	117	lcl|UniRef100_B7Q3I8 Secreted protein, putative (Fragment) n=1 Tax=Ixodes scapularis RepID=B7Q3I8_IXOSC
ContigA278	60.1	70	2	680	123	362	554	6e-95	227	lcl|UniRef100_B7P597 Prolyl 4-hydroxylase alpha subunit, putative (Fragment) n=1 Tax=Ixodes scapularis RepID=B7P597_IXOSC
ContigA278	49.45	78	4	668	123	357	524	2e-73	165	lcl|UniRef100_B7PTN7 Prolyl 4-hydroxylase alpha subunit, putative (Fragment) n=1 Tax=Ixodes scapularis RepID=B7PTN7_IXOSC
ContigA278	53.8	73	4	629	123	261	427	9e-72	175	lcl|UniRef100_B7QGK1 Prolyl 4-hydroxylase alpha subunit, putative (Fragment) n=1 Tax=Ixodes scapularis RepID=B7QGK1_IXOSC
ContigA281	63.89	21	2	9	212	101	171	2e-14	84.7	lcl|UniRef100_B7P0T7 Putative uncharacterized protein n=1 Tax=Ixodes scapularis RepID=B7P0T7_IXOSC
ContigA281	61.11	23	2	9	212	101	171	3e-13	80.9	lcl|UniRef100_Q4PLY2 Chromobox protein-like 3 n=1 Tax=Ixodes scapularis RepID=Q4PLY2_IXOSC
ContigA281	58.9	25	2	9	215	122	193	1e-11	75.5	lcl|UniRef100_D3PID3 Chromobox protein homolog 1 n=1 Tax=Lepeophtheirus salmonis RepID=D3PID3_9MAXI
ContigA283	80.34	32	1	99	623	1	178	8e-65	252	lcl|UniRef100_G3MSA8 Putative uncharacterized protein n=1 Tax=Amblyomma maculatum RepID=G3MSA8_9ACAR
ContigA283	66.36	36	0	300	620	2	108	9e-38	162	lcl|UniRef100_C3Z285 Putative uncharacterized protein n=1 Tax=Branchiostoma floridae RepID=C3Z285_BRAFL
ContigA283	63.89	39	0	300	623	22	129	1e-35	155	lcl|UniRef100_UPI0001792E15 UPI0001792E15 related cluster n=1 Tax=unknown RepID=UPI0001792E15
ContigA284	73.26	22	1	5	259	41	126	1e-28	132	lcl|UniRef100_B7PRU9 Bric-A-brac, putative n=1 Tax=Ixodes scapularis RepID=B7PRU9_IXOSC
ContigA284	46.71	64	3	5	418	38	186	1e-27	129	lcl|UniRef100_F0J9C9 BTB/POZ and Kelch domain-containing protein (Fragment) n=1 Tax=Amblyomma variegatum RepID=F0J9C9_AMBVA
ContigA284	46.26	70	3	5	418	38	184	8e-27	126	lcl|UniRef100_B7Q6B7 Zinc finger protein, putative n=1 Tax=Ixodes scapularis RepID=B7Q6B7_IXOSC
ContigA285	85.05	45	0	242	1144	1	301	7e-145	518	lcl|UniRef100_G3MNN7 Putative uncharacterized protein n=1 Tax=Amblyomma maculatum RepID=G3MNN7_9ACAR
ContigA285	85.96	41	0	242	1117	1	292	1e-140	504	lcl|UniRef100_G3MFB2 Putative uncharacterized protein (Fragment) n=1 Tax=Amblyomma maculatum RepID=G3MFB2_9ACAR
ContigA285	80.4	59	0	242	1144	1	301	2e-136	491	lcl|UniRef100_G3MNN5 Putative uncharacterized protein n=1 Tax=Amblyomma maculatum RepID=G3MNN5_9ACAR
ContigA288	40.62	177	7	7	1044	232	564	9e-59	232	lcl|UniRef100_B7PY84 Gpi inositol deacylase pgap1, putative n=1 Tax=Ixodes scapularis RepID=B7PY84_IXOSC
ContigA288	23.3	227	8	1	999	320	631	3e-15	87.8	lcl|UniRef100_UPI00020F6B43 UPI00020F6B43 related cluster n=1 Tax=unknown RepID=UPI00020F6B43
ContigA288	23.3	227	8	1	999	321	632	3e-15	87.8	lcl|UniRef100_F7CE20 Uncharacterized protein (Fragment) n=1 Tax=Monodelphis domestica RepID=F7CE20_MONDO
ContigA289	73.54	59	0	323	991	141	363	1e-87	328	lcl|UniRef100_G3MKT1 Putative uncharacterized protein n=1 Tax=Amblyomma maculatum RepID=G3MKT1_9ACAR
ContigA289	53.48	95	3	326	991	137	362	3e-59	233	lcl|UniRef100_B7PQK3 Williams-beuren syndrome critical region protein, putative (Fragment) n=1 Tax=Ixodes scapularis RepID=B7PQK3_IXOSC
ContigA289	43.61	123	4	317	991	140	363	4e-41	173	lcl|UniRef100_E9GF11 Putative uncharacterized protein n=1 Tax=Daphnia pulex RepID=E9GF11_DAPPU
ContigA290	68.84	102	3	4	1008	47	382	5e-128	462	lcl|UniRef100_B7Q563 Esterase, putative n=1 Tax=Ixodes scapularis RepID=B7Q563_IXOSC
ContigA290	68.55	103	3	4	1008	47	382	6e-125	452	lcl|UniRef100_B7Q564 Esterase, putative n=1 Tax=Ixodes scapularis RepID=B7Q564_IXOSC
ContigA290	72.85	58	2	4	660	50	270	2e-89	333	lcl|UniRef100_B7Q562 Acetylcholinesterase/butyrylcholinesterase, putative (Fragment) n=1 Tax=Ixodes scapularis RepID=B7Q562_IXOSC
ContigA291	44.6	118	0	106	744	13	225	2e-45	188	lcl|UniRef100_G3MI89 Putative uncharacterized protein (Fragment) n=1 Tax=Amblyomma maculatum RepID=G3MI89_9ACAR
ContigA291	45.11	101	0	193	744	30	213	1e-37	162	lcl|UniRef100_G3MRM8 Putative uncharacterized protein n=1 Tax=Amblyomma maculatum RepID=G3MRM8_9ACAR
ContigA291	29.96	172	6	64	828	3	266	1e-21	109	lcl|UniRef100_UPI0002034D55 UPI0002034D55 related cluster n=1 Tax=unknown RepID=UPI0002034D55
ContigA292	90.51	13	0	3	413	17	153	9e-55	219	lcl|UniRef100_P15159 Troponin C n=1 Tax=Tachypleus tridentatus RepID=TNNC_TACTR
ContigA292	90.58	13	0	3	416	15	152	2e-54	218	lcl|UniRef100_F1AGD3 Troponin C n=1 Tax=Aphonopelma sp. SH-2011 RepID=F1AGD3_9ARAC
ContigA292	88.41	16	0	3	416	16	153	4e-53	213	lcl|UniRef100_D2DGW3 Troponin C n=1 Tax=Tyrophagus putrescentiae RepID=D2DGW3_TYRPU
ContigA293	75.84	40	10	912	169	43	307	4e-69	267	lcl|UniRef100_G3MGM5 Putative uncharacterized protein (Fragment) n=1 Tax=Amblyomma maculatum RepID=G3MGM5_9ACAR
ContigA293	67.53	61	8	912	169	282	548	9e-60	236	lcl|UniRef100_B7PR77 Putative uncharacterized protein n=1 Tax=Ixodes scapularis RepID=B7PR77_IXOSC
ContigA293	49.45	82	6	705	184	131	310	6e-24	117	lcl|UniRef100_G6DF22 Putative uncharacterized protein n=1 Tax=Danaus plexippus RepID=G6DF22_DANPL
ContigA294	64.04	64	0	49	582	37	214	5e-105	262	lcl|UniRef100_B7PKW6 Putative uncharacterized protein n=1 Tax=Ixodes scapularis RepID=B7PKW6_IXOSC
ContigA294	79.62	39	1	13	633	30	240	2e-95	354	lcl|UniRef100_G3MSY1 Putative uncharacterized protein n=1 Tax=Amblyomma maculatum RepID=G3MSY1_9ACAR
ContigA294	53.23	84	2	22	579	36	218	2e-91	220	lcl|UniRef100_Q7QC22 AGAP002412-PA n=1 Tax=Anopheles gambiae RepID=Q7QC22_ANOGA
ContigA295	77.12	89	0	2	1168	4	392	1e-179	634	lcl|UniRef100_G3MNU3 Putative uncharacterized protein n=1 Tax=Amblyomma maculatum RepID=G3MNU3_9ACAR
ContigA295	73.94	85	1	185	1174	1	329	3e-143	513	lcl|UniRef100_B7Q9K1 Glutathione S-transferase, putative n=1 Tax=Ixodes scapularis RepID=B7Q9K1_IXOSC
ContigA295	50.44	160	3	140	1141	47	385	3e-94	350	lcl|UniRef100_E0W1Y9 Prostaglandin E synthase 2, putative n=1 Tax=Pediculus humanus corporis RepID=E0W1Y9_PEDHC
ContigA296	70.59	30	0	1759	1454	390	491	4e-35	154	lcl|UniRef100_B7QA60 D-lactate dehydrogenase, putative (Fragment) n=1 Tax=Ixodes scapularis RepID=B7QA60_IXOSC
ContigA296	52.68	52	1	1759	1424	380	490	9e-27	127	lcl|UniRef100_H0TWD8 Putative D-lactate dehydrogenase, mitochondrial (Lactate dehydrogenase D) (DLD) n=1 Tax=Bradyrhizobium sp. STM 3843 RepID=H0TWD8_9BRAD
ContigA296	57	43	0	1759	1460	384	483	9e-27	127	lcl|UniRef100_G1PG21 Uncharacterized protein n=1 Tax=Myotis lucifugus RepID=G1PG21_MYOLU
ContigA297	69.53	33	3	117	485	1	127	6e-32	143	lcl|UniRef100_G3MSR4 Putative uncharacterized protein n=1 Tax=Amblyomma maculatum RepID=G3MSR4_9ACAR
ContigA297	51.28	46	3	138	485	30	136	9e-17	93.2	lcl|UniRef100_B7P355 Putative uncharacterized protein n=1 Tax=Ixodes scapularis RepID=B7P355_IXOSC
ContigA299	64.48	143	2	51	1283	44	451	1e-143	514	lcl|UniRef100_D6WVQ2 Putative uncharacterized protein n=1 Tax=Tribolium castaneum RepID=D6WVQ2_TRICA
ContigA299	63.5	145	1	54	1271	48	458	3e-139	500	lcl|UniRef100_E0VNS1 26S proteasome non-ATPase regulatory subunit, putative n=1 Tax=Pediculus humanus corporis RepID=E0VNS1_PEDHC
ContigA299	60.1	161	3	54	1295	46	466	2e-137	494	lcl|UniRef100_E9GVL8 Putative uncharacterized protein n=1 Tax=Daphnia pulex RepID=E9GVL8_DAPPU
ContigA300	78.17	47	2	113	793	1	228	3e-102	377	lcl|UniRef100_G3MP35 Putative uncharacterized protein n=1 Tax=Amblyomma maculatum RepID=G3MP35_9ACAR
ContigA300	60.17	86	4	113	787	2	232	4e-75	287	lcl|UniRef100_B7PEI5 Putative uncharacterized protein (Fragment) n=1 Tax=Ixodes scapularis RepID=B7PEI5_IXOSC
ContigA300	45.42	111	4	113	787	1	251	7e-59	233	lcl|UniRef100_B4L646 GI16300 n=1 Tax=Drosophila mojavensis RepID=B4L646_DROMO
ContigA301	42.56	176	8	983	6	307	635	3e-95	251	lcl|UniRef100_UPI0002246820 UPI0002246820 related cluster n=1 Tax=unknown RepID=UPI0002246820
ContigA301	40.53	184	8	989	6	297	627	2e-90	237	lcl|UniRef100_UPI00022C8F50 UPI00022C8F50 related cluster n=1 Tax=unknown RepID=UPI00022C8F50
ContigA301	40.53	184	8	989	6	297	627	2e-90	236	lcl|UniRef100_UPI00021A73D1 UPI00021A73D1 related cluster n=1 Tax=unknown RepID=UPI00021A73D1
ContigA303	97.78	1	0	174	308	43	87	2e-16	92.4	lcl|UniRef100_B7PQD1 Putative uncharacterized protein (Fragment) n=1 Tax=Ixodes scapularis RepID=B7PQD1_IXOSC
ContigA303	76.19	10	0	174	299	76	117	2e-09	68.9	lcl|UniRef100_UPI0001CB9AD5 UPI0001CB9AD5 related cluster n=1 Tax=unknown RepID=UPI0001CB9AD5
ContigA303	56	36	2	27	305	1	99	4e-08	64.7	lcl|UniRef100_F4WZK3 SOSS complex subunit C-like protein n=1 Tax=Acromyrmex echinatior RepID=F4WZK3_ACREC
ContigA304	53.88	113	0	995	261	12	256	2e-70	271	lcl|UniRef100_G3MQP1 Putative uncharacterized protein n=1 Tax=Amblyomma maculatum RepID=G3MQP1_9ACAR
ContigA304	45.28	136	1	1025	264	2	252	3e-54	218	lcl|UniRef100_G3MPY5 Putative uncharacterized protein n=1 Tax=Amblyomma maculatum RepID=G3MPY5_9ACAR
ContigA304	44.87	129	0	965	264	19	252	2e-51	208	lcl|UniRef100_G3MR83 Putative uncharacterized protein n=1 Tax=Amblyomma maculatum RepID=G3MR83_9ACAR
ContigA307	50.94	129	1	200	991	3	267	1e-89	280	lcl|UniRef100_G3R6P5 Uncharacterized protein n=1 Tax=Gorilla gorilla gorilla RepID=G3R6P5_GORGO
ContigA307	50.57	130	1	200	991	3	267	4e-89	278	lcl|UniRef100_G7PSL7 Putative uncharacterized protein n=1 Tax=Macaca fascicularis RepID=G7PSL7_MACFA
ContigA307	51.32	128	1	200	991	3	267	5e-89	279	lcl|UniRef100_F7EBM2 Uncharacterized protein n=1 Tax=Callithrix jacchus RepID=F7EBM2_CALJA
ContigA310	40.26	74	5	103	537	1	145	3e-14	85.1	lcl|UniRef100_G3MT27 Putative uncharacterized protein n=1 Tax=Amblyomma maculatum RepID=G3MT27_9ACAR
ContigA310	40.69	74	4	124	537	10	149	3e-13	81.6	lcl|UniRef100_F0JA15 Hypothetical secreted protein 2068 n=1 Tax=Amblyomma variegatum RepID=F0JA15_AMBVA
ContigA310	38.51	76	5	121	537	5	146	4e-11	74.3	lcl|UniRef100_G3MF74 Putative uncharacterized protein (Fragment) n=1 Tax=Amblyomma maculatum RepID=G3MF74_9ACAR
ContigA311	80.09	43	0	772	125	10	225	4e-86	323	lcl|UniRef100_G3MS12 Putative uncharacterized protein n=1 Tax=Amblyomma maculatum RepID=G3MS12_9ACAR
ContigA311	70.33	62	0	778	152	15	223	6e-72	276	lcl|UniRef100_B7QM54 Presqualene diphosphate phosphatase, putative n=1 Tax=Ixodes scapularis RepID=B7QM54_IXOSC
ContigA311	42.79	115	3	766	152	25	231	2e-28	131	lcl|UniRef100_B7QM53 Presqualene diphosphate phosphatase, putative n=1 Tax=Ixodes scapularis RepID=B7QM53_IXOSC
ContigA312	82.07	48	7	198	1253	4	349	1e-154	551	lcl|UniRef100_D6W7B1 Putative uncharacterized protein n=1 Tax=Tribolium castaneum RepID=D6W7B1_TRICA
ContigA312	81.11	49	7	198	1253	3	351	3e-153	546	lcl|UniRef100_UPI0001757D20 UPI0001757D20 related cluster n=1 Tax=unknown RepID=UPI0001757D20
ContigA312	99.63	1	0	444	1253	1	270	1e-152	544	lcl|UniRef100_B7PZZ8 Putative uncharacterized protein (Fragment) n=1 Tax=Ixodes scapularis RepID=B7PZZ8_IXOSC
ContigA314	59.6	198	2	47	1531	1	493	2e-166	590	lcl|UniRef100_Q7SY64 MGC64570 protein n=1 Tax=Xenopus laevis RepID=Q7SY64_XENLA
ContigA314	60.58	188	2	47	1492	1	480	4e-165	586	lcl|UniRef100_Q52KU0 MGC115123 protein n=1 Tax=Xenopus laevis RepID=Q52KU0_XENLA
ContigA314	61.08	186	2	47	1495	1	481	5e-165	586	lcl|UniRef100_G9KG05 Peptidase D (Fragment) n=1 Tax=Mustela putorius furo RepID=G9KG05_MUSPF
ContigA315	41.86	82	3	141	644	3	160	1e-27	129	lcl|UniRef100_B7P9K8 Putative uncharacterized protein n=1 Tax=Ixodes scapularis RepID=B7P9K8_IXOSC
ContigA316	87.2	20	1	222	713	1	163	1e-68	265	lcl|UniRef100_G3MMS5 Putative uncharacterized protein n=1 Tax=Amblyomma maculatum RepID=G3MMS5_9ACAR
ContigA316	81.82	29	1	222	713	1	165	2e-64	251	lcl|UniRef100_B7PYJ9 Putative uncharacterized protein n=1 Tax=Ixodes scapularis RepID=B7PYJ9_IXOSC
ContigA316	43.82	88	6	213	713	3	179	3e-20	104	lcl|UniRef100_B4KZ39 GI12427 n=1 Tax=Drosophila mojavensis RepID=B4KZ39_DROMO
ContigA317	85.56	27	0	635	75	163	349	1e-136	302	lcl|UniRef100_G3MHK5 Putative uncharacterized protein (Fragment) n=1 Tax=Amblyomma maculatum RepID=G3MHK5_9ACAR
ContigA317	71.2	50	1	626	75	149	329	3e-112	254	lcl|UniRef100_B7QJ43 Dehydrogenase, putative (Fragment) n=1 Tax=Ixodes scapularis RepID=B7QJ43_IXOSC
ContigA317	64.71	64	1	635	81	86	272	1e-83	226	lcl|UniRef100_B7P410 Dehydrogenase, putative (Fragment) n=1 Tax=Ixodes scapularis RepID=B7P410_IXOSC
ContigA318	88.81	15	0	177	578	1	134	5e-66	256	lcl|UniRef100_G3MSW7 Putative uncharacterized protein n=1 Tax=Amblyomma maculatum RepID=G3MSW7_9ACAR
ContigA318	59.62	62	1	114	578	10	165	1e-43	182	lcl|UniRef100_E9GAX2 Putative uncharacterized protein n=1 Tax=Daphnia pulex RepID=E9GAX2_DAPPU
ContigA318	54.84	69	1	114	578	7	160	6e-43	180	lcl|UniRef100_UPI0001F9A320 UPI0001F9A320 related cluster n=1 Tax=unknown RepID=UPI0001F9A320
ContigA319	96.7	3	0	843	571	144	234	6e-45	186	lcl|UniRef100_G3MPX2 Putative uncharacterized protein n=1 Tax=Amblyomma maculatum RepID=G3MPX2_9ACAR
ContigA319	95.6	4	0	843	571	144	234	9e-45	185	lcl|UniRef100_F0JA17 Phosphoserine phosphatase n=1 Tax=Amblyomma variegatum RepID=F0JA17_AMBVA
ContigA319	91.21	8	0	843	571	143	233	4e-43	179	lcl|UniRef100_B7PHY5 Phosphoserine phosphatase, putative n=1 Tax=Ixodes scapularis RepID=B7PHY5_IXOSC
ContigA320	95.24	5	0	90	404	1	105	6e-57	202	lcl|UniRef100_G3MPX2 Putative uncharacterized protein n=1 Tax=Amblyomma maculatum RepID=G3MPX2_9ACAR
ContigA320	94.29	6	0	90	404	1	105	1e-56	201	lcl|UniRef100_F0JA17 Phosphoserine phosphatase n=1 Tax=Amblyomma variegatum RepID=F0JA17_AMBVA
ContigA320	92.38	7	1	90	404	1	104	1e-53	193	lcl|UniRef100_B7PHY5 Phosphoserine phosphatase, putative n=1 Tax=Ixodes scapularis RepID=B7PHY5_IXOSC
ContigA321	50.75	32	1	1071	874	4	70	1e-11	76.3	lcl|UniRef100_B7QGE4 Defensin, putative n=1 Tax=Ixodes scapularis RepID=B7QGE4_IXOSC
ContigA322	47.75	95	5	263	916	57	261	3e-43	115	lcl|UniRef100_B7PWA0 Secreted protein, putative n=1 Tax=Ixodes scapularis RepID=B7PWA0_IXOSC
ContigA322	40.96	48	1	921	1166	188	270	1e-18	70.1	lcl|UniRef100_G3MHD6 Putative uncharacterized protein (Fragment) n=1 Tax=Amblyomma maculatum RepID=G3MHD6_9ACAR
ContigA322	39.76	49	1	921	1166	156	238	6e-18	67.8	lcl|UniRef100_G3MNX2 Putative uncharacterized protein n=1 Tax=Amblyomma maculatum RepID=G3MNX2_9ACAR
ContigA324	60.98	61	5	1	579	1828	2025	2e-34	152	lcl|UniRef100_B7PJJ7 Nipped-B protein, putative n=1 Tax=Ixodes scapularis RepID=B7PJJ7_IXOSC
ContigA324	55.41	29	1	1	210	1769	1842	3e-12	78.2	lcl|UniRef100_UPI0001757D21 UPI0001757D21 related cluster n=1 Tax=unknown RepID=UPI0001757D21
ContigA324	55.41	29	1	1	210	1777	1850	3e-12	78.2	lcl|UniRef100_D6W7B2 Putative uncharacterized protein n=1 Tax=Tribolium castaneum RepID=D6W7B2_TRICA
ContigA326	67.39	15	0	571	434	126	171	1e-09	67.4	lcl|UniRef100_B7QLJ1 Membrane-associated RING finger containing protein, putative (Fragment) n=1 Tax=Ixodes scapularis RepID=B7QLJ1_IXOSC
ContigA327	92.91	9	0	551	171	214	340	9e-54	213	lcl|UniRef100_G3MPQ7 Putative uncharacterized protein n=1 Tax=Amblyomma maculatum RepID=G3MPQ7_9ACAR
ContigA327	76.38	30	0	551	171	208	334	2e-44	182	lcl|UniRef100_C3ZWB9 Putative uncharacterized protein n=1 Tax=Branchiostoma floridae RepID=C3ZWB9_BRAFL
ContigA327	75.19	27	2	551	171	200	332	2e-42	176	lcl|UniRef100_D6WNY7 Putative uncharacterized protein n=1 Tax=Tribolium castaneum RepID=D6WNY7_TRICA
ContigA328	92.35	25	1	92	1108	1	340	5e-151	539	lcl|UniRef100_G3MPQ7 Putative uncharacterized protein n=1 Tax=Amblyomma maculatum RepID=G3MPQ7_9ACAR
ContigA328	61.59	105	2	173	1108	33	334	3e-100	370	lcl|UniRef100_C3ZWB9 Putative uncharacterized protein n=1 Tax=Branchiostoma floridae RepID=C3ZWB9_BRAFL
ContigA328	63.67	108	1	209	1108	40	338	8e-99	365	lcl|UniRef100_E9H821 Putative uncharacterized protein n=1 Tax=Daphnia pulex RepID=E9H821_DAPPU
ContigA330	60.78	101	3	6	824	6	288	4e-78	297	lcl|UniRef100_UPI0001CBBD2D UPI0001CBBD2D related cluster n=1 Tax=unknown RepID=UPI0001CBBD2D
ContigA330	57.5	111	3	6	821	20	299	1e-70	272	lcl|UniRef100_UPI000240C789 UPI000240C789 related cluster n=1 Tax=unknown RepID=UPI000240C789
ContigA330	49.63	132	4	6	809	8	278	4e-56	224	lcl|UniRef100_F4WFV7 Putative splicing factor, arginine/serine-rich 7 n=1 Tax=Acromyrmex echinatior RepID=F4WFV7_ACREC
ContigA331	98.25	5	0	101	955	1	285	7e-159	564	lcl|UniRef100_B2LXW1 Glucose-6-phosphate 1-dehydrogenase n=1 Tax=Rhipicephalus microplus RepID=B2LXW1_BOOMI
ContigA331	98.25	5	0	101	955	1	285	7e-159	564	lcl|UniRef100_A2SUG7 Glucose-6-phosphate 1-dehydrogenase n=1 Tax=Rhipicephalus microplus RepID=A2SUG7_BOOMI
ContigA331	98.17	5	0	137	955	7	279	3e-151	539	lcl|UniRef100_Q45R45 Glucose-6-phosphate 1-dehydrogenase n=1 Tax=Rhipicephalus microplus RepID=Q45R45_BOOMI
ContigA334	91.44	18	2	787	29	147	403	6e-145	481	lcl|UniRef100_B7PRT9 Brahma/SWI2-related protein BRG-1 (Fragment) n=1 Tax=Ixodes scapularis RepID=B7PRT9_IXOSC
ContigA334	87.3	32	0	781	26	248	499	3e-138	460	lcl|UniRef100_UPI00015B5811 UPI00015B5811 related cluster n=1 Tax=unknown RepID=UPI00015B5811
ContigA334	87.3	32	0	781	26	248	499	7e-138	459	lcl|UniRef100_F4WNG6 SWI/SNF-related matrix-associated actin-dependent regulator of chromatin subfamily D member 1 n=1 Tax=Acromyrmex echinatior RepID=F4WNG6_ACREC
ContigA335	80.38	38	2	77	703	1	206	5e-143	320	lcl|UniRef100_B7P6Z3 Putative uncharacterized protein n=1 Tax=Ixodes scapularis RepID=B7P6Z3_IXOSC
ContigA335	45.27	98	3	134	703	1	200	8e-48	155	lcl|UniRef100_C3XSK1 Putative uncharacterized protein (Fragment) n=1 Tax=Branchiostoma floridae RepID=C3XSK1_BRAFL
ContigA335	40.58	117	3	92	703	13	216	5e-44	141	lcl|UniRef100_UPI00022B2D12 UPI00022B2D12 related cluster n=1 Tax=unknown RepID=UPI00022B2D12
ContigA337	80.66	43	1	962	234	202	440	2e-109	400	lcl|UniRef100_B7PA58 Putative uncharacterized protein (Fragment) n=1 Tax=Ixodes scapularis RepID=B7PA58_IXOSC
ContigA337	69.62	72	0	962	252	277	513	7e-93	345	lcl|UniRef100_C3Y3U2 Putative uncharacterized protein n=1 Tax=Branchiostoma floridae RepID=C3Y3U2_BRAFL
ContigA337	68.49	75	0	962	249	287	524	1e-92	344	lcl|UniRef100_UPI00022B48C3 UPI00022B48C3 related cluster n=1 Tax=unknown RepID=UPI00022B48C3
ContigA339	48.15	124	5	166	930	5	273	6e-67	253	lcl|UniRef100_B7PKC5 Sentrin/sumo-specific protease, putative n=1 Tax=Ixodes scapularis RepID=B7PKC5_IXOSC
ContigA339	35.15	93	1	520	972	314	478	1e-26	125	lcl|UniRef100_E0W3V3 Sentrin/sumo-specific protease, putative n=1 Tax=Pediculus humanus corporis RepID=E0W3V3_PEDHC
ContigA339	40.24	92	4	436	915	378	539	6e-26	123	lcl|UniRef100_UPI0000ECC13C Sentrin-specific protease 1 (EC 3.4.22.-) (Sentrin/SUMO-specific protease SENP1). n=2 Tax=Gallus gallus RepID=UPI0000ECC13C
ContigA340	94.41	10	0	25	561	36	214	1e-90	338	lcl|UniRef100_G3MID9 Putative uncharacterized protein (Fragment) n=1 Tax=Amblyomma maculatum RepID=G3MID9_9ACAR
ContigA340	93.67	10	0	55	528	1	158	2e-79	301	lcl|UniRef100_UPI00022479F1 UPI00022479F1 related cluster n=2 Tax=unknown RepID=UPI00022479F1
ContigA340	93.04	11	0	55	528	1	158	6e-79	300	lcl|UniRef100_UPI00021A78EC UPI00021A78EC related cluster n=1 Tax=unknown RepID=UPI00021A78EC
ContigA342	87.06	52	0	1208	3	1	402	0	698	lcl|UniRef100_B7P0S3 Adenylosuccinate lyase, putative n=1 Tax=Ixodes scapularis RepID=B7P0S3_IXOSC
ContigA342	78.39	86	0	1199	6	11	408	1e-178	630	lcl|UniRef100_UPI00017B45ED UPI00017B45ED related cluster n=1 Tax=Tetraodon nigroviridis RepID=UPI00017B45ED
ContigA342	77.89	88	0	1199	6	26	423	1e-178	630	lcl|UniRef100_UPI00016E2961 UPI00016E2961 related cluster n=1 Tax=Takifugu rubripes RepID=UPI00016E2961
ContigA343	93.2	17	0	60	809	21	270	1e-114	417	lcl|UniRef100_Q4PM31 40S ribosomal protein S3a n=1 Tax=Ixodes scapularis RepID=RS3A_IXOSC
ContigA343	84	39	1	60	809	7	255	2e-108	396	lcl|UniRef100_Q09JU6 40S ribosomal protein S3a (Fragment) n=1 Tax=Argas monolakensis RepID=Q09JU6_ARGMO
ContigA343	96.57	8	0	111	809	1	233	2e-105	387	lcl|UniRef100_G3MSQ3 Putative uncharacterized protein n=1 Tax=Amblyomma maculatum RepID=G3MSQ3_9ACAR
ContigA344	47.06	52	1	20	325	12	111	1e-21	107	lcl|UniRef100_C3Y3E9 Putative uncharacterized protein n=1 Tax=Branchiostoma floridae RepID=C3Y3E9_BRAFL
ContigA344	36.27	64	1	20	325	12	112	2e-16	90.5	lcl|UniRef100_E3UTM9 TNF receptor-associated factor 6 n=1 Tax=Haliotis diversicolor RepID=E3UTM9_HALDV
ContigA344	38.38	60	1	29	325	29	126	2e-16	90.5	lcl|UniRef100_A7SDS5 Predicted protein n=1 Tax=Nematostella vectensis RepID=A7SDS5_NEMVE
ContigA345	36.76	163	5	1456	644	535	798	5e-76	182	lcl|UniRef100_B7Q2R9 Cell adhesion molecule, putative n=1 Tax=Ixodes scapularis RepID=B7Q2R9_IXOSC
ContigA345	36.84	107	1	642	133	64	234	2e-28	112	lcl|UniRef100_B7PXA9 Putative uncharacterized protein n=1 Tax=Ixodes scapularis RepID=B7PXA9_IXOSC
ContigA345	26.82	118	4	1234	713	2870	3040	2e-13	55.1	lcl|UniRef100_C3Y2L2 Putative uncharacterized protein n=1 Tax=Branchiostoma floridae RepID=C3Y2L2_BRAFL
ContigA348	52.99	144	5	245	1225	45	372	3e-81	307	lcl|UniRef100_F6PSG1 Uncharacterized protein n=1 Tax=Xenopus (Silurana) tropicalis RepID=F6PSG1_XENTR
ContigA348	48.17	173	5	188	1237	9	357	6e-81	306	lcl|UniRef100_Q177P8 S-adenosyl-methyltransferase mraw n=1 Tax=Aedes aegypti RepID=Q177P8_AEDAE
ContigA348	52.69	145	5	245	1225	45	372	1e-80	305	lcl|UniRef100_B0JZY5 LOC100145263 protein n=1 Tax=Xenopus (Silurana) tropicalis RepID=B0JZY5_XENTR
ContigA350	71.82	33	4	2	541	248	411	2e-49	201	lcl|UniRef100_B7P151 Dynein light intermediate chain, putative (Fragment) n=1 Tax=Ixodes scapularis RepID=B7P151_IXOSC
ContigA350	47.03	88	5	2	628	267	467	7e-35	153	lcl|UniRef100_C1BSA1 Cytoplasmic dynein 1 light intermediate chain 2 n=1 Tax=Lepeophtheirus salmonis RepID=C1BSA1_9MAXI
ContigA350	47.03	88	5	2	628	267	467	4e-34	150	lcl|UniRef100_C1C2W2 Cytoplasmic dynein 1 light intermediate chain 1 n=1 Tax=Caligus clemensi RepID=C1C2W2_9MAXI
ContigA352	89.49	31	0	166	1050	1	295	4e-142	509	lcl|UniRef100_G3MR05 Putative uncharacterized protein n=1 Tax=Amblyomma maculatum RepID=G3MR05_9ACAR
ContigA352	69.44	101	1	37	1047	1	335	2e-122	443	lcl|UniRef100_B7PQS1 Phenylalanyl-tRNA synthetase beta subunit, putative n=1 Tax=Ixodes scapularis RepID=B7PQS1_IXOSC
ContigA352	60.65	133	0	37	1050	1	338	3e-114	416	lcl|UniRef100_B5X0Z8 Phenylalanyl-tRNA synthetase beta chain n=1 Tax=Salmo salar RepID=B5X0Z8_SALSA
ContigA353	61.94	215	2	3	1784	437	1040	0	657	lcl|UniRef100_UPI0001DE8ACF UPI0001DE8ACF related cluster n=1 Tax=unknown RepID=UPI0001DE8ACF
ContigA353	60.13	229	1	3	1784	264	870	0	653	lcl|UniRef100_UPI0001926954 UPI0001926954 related cluster n=1 Tax=unknown RepID=UPI0001926954
ContigA353	61.18	217	4	3	1784	442	1044	0	651	lcl|UniRef100_UPI00022AFDDB UPI00022AFDDB related cluster n=1 Tax=unknown RepID=UPI00022AFDDB
ContigA355	62.4	96	1	2	775	16	272	3e-77	293	lcl|UniRef100_Q1W2B9 Ubiquinol-cytochrome c reductase iron-sulfur subunit n=1 Tax=Graphocephala atropunctata RepID=Q1W2B9_9HEMI
ContigA355	61.39	97	3	2	775	16	272	7e-75	285	lcl|UniRef100_D3YN33 Ubiquinol-cytochrome c reductase iron-sulfur subunit n=1 Tax=Locusta migratoria manilensis RepID=D3YN33_LOCMI
ContigA355	60.08	102	1	2	775	15	271	1e-73	281	lcl|UniRef100_E7E255 Ubiquinol-cytochrome c reductase iron-sulfur subunit n=1 Tax=Spodoptera litura RepID=E7E255_SPOLT
ContigA356	81.15	35	2	116	820	1	242	4e-104	383	lcl|UniRef100_G3MGM1 Putative uncharacterized protein (Fragment) n=1 Tax=Amblyomma maculatum RepID=G3MGM1_9ACAR
ContigA356	90.59	19	0	215	820	1	202	5e-101	373	lcl|UniRef100_G3MML4 Putative uncharacterized protein n=1 Tax=Amblyomma maculatum RepID=G3MML4_9ACAR
ContigA356	93.48	12	0	269	820	8	191	8e-94	349	lcl|UniRef100_B7P971 Calponin, putative n=1 Tax=Ixodes scapularis RepID=B7P971_IXOSC
ContigA357	63.1	100	2	872	3	8	290	2e-103	380	lcl|UniRef100_B7QI43 Dehydrogenase, putative n=1 Tax=Ixodes scapularis RepID=B7QI43_IXOSC
ContigA357	79.62	42	1	872	240	17	226	7e-93	345	lcl|UniRef100_F0J946 Short chain dehydrogenase (Fragment) n=1 Tax=Amblyomma variegatum RepID=F0J946_AMBVA
ContigA357	56.41	118	1	860	42	18	289	2e-87	327	lcl|UniRef100_E9FU90 Putative uncharacterized protein n=1 Tax=Daphnia pulex RepID=E9FU90_DAPPU
ContigA358	78.81	64	0	64	969	326	627	0	490	lcl|UniRef100_B9UNL8 Cytoplasmic aconitase/iron-regulatory protein n=1 Tax=Ixodes ricinus RepID=B9UNL8_IXORI
ContigA358	70.67	88	0	64	963	326	625	0	441	lcl|UniRef100_UPI000051A9BC UPI000051A9BC related cluster n=1 Tax=unknown RepID=UPI000051A9BC
ContigA358	70.33	89	0	64	963	327	626	0	441	lcl|UniRef100_UPI00022C9693 UPI00022C9693 related cluster n=1 Tax=unknown RepID=UPI00022C9693
ContigA359	50.9	57	4	84	554	16	167	5e-34	149	lcl|UniRef100_G3MQ65 Putative uncharacterized protein n=1 Tax=Amblyomma maculatum RepID=G3MQ65_9ACAR
ContigA359	28.27	99	6	93	554	3	192	2e-09	67	lcl|UniRef100_UPI00022B32ED UPI00022B32ED related cluster n=1 Tax=unknown RepID=UPI00022B32ED
ContigA359	27.89	100	6	93	554	8	196	3e-09	66.6	lcl|UniRef100_G3PNS0 Uncharacterized protein n=1 Tax=Gasterosteus aculeatus RepID=G3PNS0_GASAC
ContigA360	63.16	42	0	742	401	5	118	6e-34	145	lcl|UniRef100_B7Q4F1 F-box and WD domain protein, putative n=1 Tax=Ixodes scapularis RepID=B7Q4F1_IXOSC
ContigA360	35.45	68	2	742	422	146	255	2e-10	69.7	lcl|UniRef100_C3ZIF8 Putative uncharacterized protein n=1 Tax=Branchiostoma floridae RepID=C3ZIF8_BRAFL
ContigA360	34.26	67	3	733	422	153	260	3e-09	68.6	lcl|UniRef100_UPI0000E47A6B UPI0000E47A6B related cluster n=1 Tax=unknown RepID=UPI0000E47A6B
ContigA361	97.72	5	0	755	99	247	465	6e-124	447	lcl|UniRef100_B2LXW5 Glucose-6-phosphate 1-dehydrogenase n=1 Tax=Rhipicephalus microplus RepID=B2LXW5_BOOMI
ContigA361	97.72	5	0	755	99	247	465	6e-124	447	lcl|UniRef100_B2LXW2 Glucose-6-phosphate 1-dehydrogenase n=1 Tax=Rhipicephalus microplus RepID=B2LXW2_BOOMI
ContigA361	97.72	5	0	755	99	297	515	6e-124	447	lcl|UniRef100_B2LXW1 Glucose-6-phosphate 1-dehydrogenase n=1 Tax=Rhipicephalus microplus RepID=B2LXW1_BOOMI
ContigA362	83.87	60	0	1	1116	677	1048	3e-177	626	lcl|UniRef100_B7QJ35 DNA polymerase gamma, putative n=1 Tax=Ixodes scapularis RepID=B7QJ35_IXOSC
ContigA362	64.03	106	2	37	1107	830	1221	4e-140	503	lcl|UniRef100_UPI00020ACDDB UPI00020ACDDB related cluster n=1 Tax=unknown RepID=UPI00020ACDDB
ContigA362	64.03	106	2	37	1107	833	1224	4e-140	503	lcl|UniRef100_G1RLU6 Uncharacterized protein n=1 Tax=Nomascus leucogenys RepID=G1RLU6_NOMLE
ContigA363	94.21	25	0	37	1332	2	433	0	768	lcl|UniRef100_G3MK27 Putative uncharacterized protein n=1 Tax=Amblyomma maculatum RepID=G3MK27_9ACAR
ContigA363	88.86	48	0	37	1329	2	432	0	733	lcl|UniRef100_B7PLP7 Ribosome biogenesis protein-Nop58p/Nop5p, putative n=1 Tax=Ixodes scapularis RepID=B7PLP7_IXOSC
ContigA363	73.9	113	0	37	1335	2	434	0	640	lcl|UniRef100_UPI00022479FC UPI00022479FC related cluster n=1 Tax=unknown RepID=UPI00022479FC
ContigA364	82.28	37	4	514	1254	1	253	2e-117	427	lcl|UniRef100_G3MT69 Putative uncharacterized protein n=1 Tax=Amblyomma maculatum RepID=G3MT69_9ACAR
ContigA364	70.06	80	6	349	1254	1	312	9e-114	415	lcl|UniRef100_B7PI62 Putative uncharacterized protein (Fragment) n=1 Tax=Ixodes scapularis RepID=B7PI62_IXOSC
ContigA364	35.77	211	7	241	1257	48	401	5e-50	203	lcl|UniRef100_UPI00022C9623 UPI00022C9623 related cluster n=1 Tax=unknown RepID=UPI00022C9623
ContigA365	58.05	47	5	480	950	250	414	3e-34	151	lcl|UniRef100_B7QEG7 Putative uncharacterized protein n=1 Tax=Ixodes scapularis RepID=B7QEG7_IXOSC
ContigA365	41.12	92	5	3	530	307	500	4e-29	134	lcl|UniRef100_C3ZB41 Putative uncharacterized protein (Fragment) n=1 Tax=Branchiostoma floridae RepID=C3ZB41_BRAFL
ContigA365	35.21	134	9	3	707	145	427	2e-25	122	lcl|UniRef100_G3NPG2 Uncharacterized protein (Fragment) n=1 Tax=Gasterosteus aculeatus RepID=G3NPG2_GASAC
ContigA366	70.34	101	4	1345	80	1	420	2e-160	570	lcl|UniRef100_G3MLV6 Putative uncharacterized protein n=1 Tax=Amblyomma maculatum RepID=G3MLV6_9ACAR
ContigA366	67.96	71	3	1165	80	1	317	4e-125	453	lcl|UniRef100_G3MIW8 Putative uncharacterized protein (Fragment) n=1 Tax=Amblyomma maculatum RepID=G3MIW8_9ACAR
ContigA366	64.84	111	5	1345	320	1	341	4e-117	426	lcl|UniRef100_UPI0001CB97C8 UPI0001CB97C8 related cluster n=1 Tax=unknown RepID=UPI0001CB97C8
ContigA367	92.08	16	0	94	699	1	202	1e-106	390	lcl|UniRef100_B7PRD1 DNAJ domain containing protein n=1 Tax=Ixodes scapularis RepID=B7PRD1_IXOSC
ContigA367	59.47	92	0	19	699	62	288	2e-79	299	lcl|UniRef100_UPI0001792FB6 UPI0001792FB6 related cluster n=2 Tax=unknown RepID=UPI0001792FB6
ContigA367	61.23	88	0	19	699	62	288	1e-78	297	lcl|UniRef100_E9ISP1 Putative uncharacterized protein (Fragment) n=1 Tax=Solenopsis invicta RepID=E9ISP1_SOLIN
ContigA368	49.26	125	6	1539	562	442	849	1e-86	325	lcl|UniRef100_B7Q411 Putative uncharacterized protein n=1 Tax=Ixodes scapularis RepID=B7Q411_IXOSC
ContigA369	77.61	25	1	63	449	46	179	1e-52	212	lcl|UniRef100_G3MJQ8 Putative uncharacterized protein (Fragment) n=1 Tax=Amblyomma maculatum RepID=G3MJQ8_9ACAR
ContigA369	68.71	41	2	72	512	43	184	3e-52	211	lcl|UniRef100_B7QP12 Secreted protein, putative n=1 Tax=Ixodes scapularis RepID=B7QP12_IXOSC
ContigA369	86.09	16	0	243	587	5	119	9e-50	202	lcl|UniRef100_G3MI28 Putative uncharacterized protein (Fragment) n=1 Tax=Amblyomma maculatum RepID=G3MI28_9ACAR
ContigA370	71.3	77	6	252	1493	1	451	1e-153	548	lcl|UniRef100_B7P0V4 Cortactin, putative n=1 Tax=Ixodes scapularis RepID=B7P0V4_IXOSC
ContigA370	65.14	96	2	261	1109	2	283	6e-99	366	lcl|UniRef100_UPI0001792250 UPI0001792250 related cluster n=1 Tax=unknown RepID=UPI0001792250
ContigA370	61.13	104	3	261	1106	2	279	4e-91	340	lcl|UniRef100_Q16NH5 Cortactin n=1 Tax=Aedes aegypti RepID=Q16NH5_AEDAE
ContigA371	57.01	43	2	316	633	2	106	6e-43	117	lcl|UniRef100_B7PB48 Glycerate kinase, putative (Fragment) n=1 Tax=Ixodes scapularis RepID=B7PB48_IXOSC
ContigA371	41.53	66	2	286	633	25	141	3e-31	81.3	lcl|UniRef100_G1PRX0 Uncharacterized protein n=1 Tax=Myotis lucifugus RepID=G1PRX0_MYOLU
ContigA371	57.53	30	1	729	944	173	245	4e-31	80.9	lcl|UniRef100_F1SIX9 Uncharacterized protein n=1 Tax=Sus scrofa RepID=F1SIX9_PIG
ContigA372	70	37	1	216	599	366	495	9e-48	196	lcl|UniRef100_B7QF83 Putative uncharacterized protein n=1 Tax=Ixodes scapularis RepID=B7QF83_IXOSC
ContigA372	51.56	93	0	9	584	352	543	1e-47	195	lcl|UniRef100_UPI000206078F UPI000206078F related cluster n=2 Tax=unknown RepID=UPI000206078F
ContigA372	48.13	97	0	24	584	350	536	1e-43	182	lcl|UniRef100_UPI00022473D1 UPI00022473D1 related cluster n=1 Tax=unknown RepID=UPI00022473D1
ContigA374	52.99	147	7	213	1241	4	344	2e-89	334	lcl|UniRef100_UPI00021A7BA7 UPI00021A7BA7 related cluster n=1 Tax=unknown RepID=UPI00021A7BA7
ContigA374	50.14	144	8	210	1241	3	332	2e-86	324	lcl|UniRef100_UPI000175825A UPI000175825A related cluster n=1 Tax=unknown RepID=UPI000175825A
ContigA374	50.14	149	7	213	1247	4	334	5e-86	323	lcl|UniRef100_UPI0001792B8F UPI0001792B8F related cluster n=1 Tax=unknown RepID=UPI0001792B8F
ContigA375	98.71	2	0	1104	640	1	155	2e-85	321	lcl|UniRef100_C9W1G4 Translation initiation factor 5A n=1 Tax=Rhipicephalus sanguineus RepID=C9W1G4_RHISA
ContigA375	95.48	7	0	1104	640	1	155	6e-81	306	lcl|UniRef100_F0J9V4 Translation initiation factor 5A eIF-5A n=1 Tax=Amblyomma variegatum RepID=F0J9V4_AMBVA
ContigA375	94.19	9	0	1104	640	1	155	4e-80	303	lcl|UniRef100_G3MPH1 Putative uncharacterized protein n=1 Tax=Amblyomma maculatum RepID=G3MPH1_9ACAR
ContigA376	47.09	78	1	32	598	2	168	2e-40	171	lcl|UniRef100_G3T0D1 Uncharacterized protein n=1 Tax=Loxodonta africana RepID=G3T0D1_LOXAF
ContigA376	46.56	79	1	32	598	2	168	2e-40	171	lcl|UniRef100_Q80VC6 tRNA selenocysteine 1-associated protein 1 n=1 Tax=Mus musculus RepID=TSAP1_MOUSE
ContigA376	46.56	79	1	32	598	2	168	3e-40	171	lcl|UniRef100_Q1RMJ7 tRNA selenocysteine 1-associated protein 1 n=1 Tax=Bos taurus RepID=TSAP1_BOVIN
ContigA378	72.92	13	0	379	522	77	124	1e-14	85.1	lcl|UniRef100_G3MMR6 Putative uncharacterized protein n=1 Tax=Amblyomma maculatum RepID=G3MMR6_9ACAR
ContigA378	69.57	14	0	385	522	164	209	1e-11	75.1	lcl|UniRef100_B7Q6J5 Secreted salivary gland peptide, putative n=1 Tax=Ixodes scapularis RepID=B7Q6J5_IXOSC
ContigA378	63.27	18	0	379	525	110	158	9e-11	72.4	lcl|UniRef100_B7Q6J7 Secreted salivary gland peptide, putative n=1 Tax=Ixodes scapularis RepID=B7Q6J7_IXOSC
ContigA380	81.08	14	0	662	441	69	142	2e-25	120	lcl|UniRef100_G3MRI8 Putative uncharacterized protein n=1 Tax=Amblyomma maculatum RepID=G3MRI8_9ACAR
ContigA380	81.08	14	0	662	441	13	86	2e-25	120	lcl|UniRef100_G3MJ93 Putative uncharacterized protein (Fragment) n=1 Tax=Amblyomma maculatum RepID=G3MJ93_9ACAR
ContigA380	64.06	21	1	638	453	48	111	9e-14	81.6	lcl|UniRef100_C1BEX2 12.5 kDa retinal tissue protein n=1 Tax=Oncorhynchus mykiss RepID=C1BEX2_ONCMY
ContigA382	88.33	30	0	161	931	1	257	6e-131	472	lcl|UniRef100_B7QFQ3 Cholinephosphate cytidylyltransferase, putative n=1 Tax=Ixodes scapularis RepID=B7QFQ3_IXOSC
ContigA382	71.04	75	0	164	940	74	332	3e-106	390	lcl|UniRef100_UPI0000519E0C UPI0000519E0C related cluster n=1 Tax=unknown RepID=UPI0000519E0C
ContigA382	71.04	75	0	164	940	74	332	5e-106	389	lcl|UniRef100_UPI00022CA7FB UPI00022CA7FB related cluster n=1 Tax=unknown RepID=UPI00022CA7FB
ContigA383	91.36	17	1	190	849	1	218	9e-96	355	lcl|UniRef100_B7PS62 26S proteasome regulatory complex, subunit RPN10/PSMD4, putative (Fragment) n=1 Tax=Ixodes scapularis RepID=B7PS62_IXOSC
ContigA383	83.63	35	1	190	867	1	224	1e-89	334	lcl|UniRef100_UPI0000D57328 UPI0000D57328 related cluster n=1 Tax=unknown RepID=UPI0000D57328
ContigA383	83.63	35	1	190	867	1	224	1e-89	334	lcl|UniRef100_D6X507 Putative uncharacterized protein n=1 Tax=Tribolium castaneum RepID=D6X507_TRICA
ContigA384	93.14	12	0	194	718	11	185	5e-90	335	lcl|UniRef100_B7PRK4 GTP-binding ADP-ribosylation factor ARF1, putative n=1 Tax=Ixodes scapularis RepID=B7PRK4_IXOSC
ContigA384	78.09	36	2	194	718	7	184	8e-75	285	lcl|UniRef100_D6WGB7 Putative uncharacterized protein n=1 Tax=Tribolium castaneum RepID=D6WGB7_TRICA
ContigA384	74.59	37	3	194	718	7	191	1e-73	281	lcl|UniRef100_G6D1S5 Putative uncharacterized protein n=1 Tax=Danaus plexippus RepID=G6D1S5_DANPL
ContigA385	87.66	29	0	1240	536	32	266	2e-158	427	lcl|UniRef100_G3MGI4 Putative uncharacterized protein (Fragment) n=1 Tax=Amblyomma maculatum RepID=G3MGI4_9ACAR
ContigA385	87.56	24	0	1240	662	47	239	3e-94	350	lcl|UniRef100_G3MG78 Putative uncharacterized protein (Fragment) n=1 Tax=Amblyomma maculatum RepID=G3MG78_9ACAR
ContigA385	61.88	81	1	1147	479	130	348	1e-76	291	lcl|UniRef100_G3MJS3 Putative uncharacterized protein (Fragment) n=1 Tax=Amblyomma maculatum RepID=G3MJS3_9ACAR
ContigA386	88	26	1	100	774	1	224	7e-109	399	lcl|UniRef100_G3MMI9 Putative uncharacterized protein n=1 Tax=Amblyomma maculatum RepID=G3MMI9_9ACAR
ContigA386	87.22	27	2	100	774	1	227	3e-107	394	lcl|UniRef100_Q8T9S4 Tetraspanin-like protein n=1 Tax=Dermacentor variabilis RepID=Q8T9S4_DERVA
ContigA386	78.67	48	0	100	774	1	225	2e-101	374	lcl|UniRef100_Q4PLY6 Tetraspanin n=1 Tax=Ixodes scapularis RepID=Q4PLY6_IXOSC
ContigA387	75.66	37	0	704	249	640	791	8e-46	188	lcl|UniRef100_B7PNZ2 Putative uncharacterized protein n=1 Tax=Ixodes scapularis RepID=B7PNZ2_IXOSC
ContigA387	41.45	87	2	719	267	624	774	4e-18	96.3	lcl|UniRef100_E0VHJ2 Putative uncharacterized protein n=1 Tax=Pediculus humanus corporis RepID=E0VHJ2_PEDHC
ContigA387	40.94	87	4	725	249	620	788	2e-17	94.4	lcl|UniRef100_UPI0002034FAB UPI0002034FAB related cluster n=1 Tax=unknown RepID=UPI0002034FAB
ContigA391	69.17	37	0	644	285	420	539	4e-23	112	lcl|UniRef100_B7PL28 Cdc6 protein, putative n=1 Tax=Ixodes scapularis RepID=B7PL28_IXOSC
ContigA391	47.22	37	1	500	288	338	409	1e-10	71.2	lcl|UniRef100_A7RGA8 Predicted protein (Fragment) n=1 Tax=Nematostella vectensis RepID=A7RGA8_NEMVE
ContigA391	43.48	38	1	500	297	524	592	4e-10	69.3	lcl|UniRef100_C3YYS3 Putative uncharacterized protein n=1 Tax=Branchiostoma floridae RepID=C3YYS3_BRAFL
ContigA392	57.95	93	4	1	804	1	302	7e-65	253	lcl|UniRef100_G3MR90 Putative uncharacterized protein n=1 Tax=Amblyomma maculatum RepID=G3MR90_9ACAR
ContigA392	63.81	38	0	163	477	86	190	5e-30	137	lcl|UniRef100_F0J8F2 Lysosomal-associated membrane protein (Fragment) n=1 Tax=Amblyomma variegatum RepID=F0J8F2_AMBVA
ContigA392	43.64	59	2	268	597	3	109	1e-13	82.8	lcl|UniRef100_B7P255 Putative uncharacterized protein n=1 Tax=Ixodes scapularis RepID=B7P255_IXOSC
ContigA394	66.39	148	3	1	1425	318	787	0	662	lcl|UniRef100_E0VB57 Filamin-C, putative n=1 Tax=Pediculus humanus corporis RepID=E0VB57_PEDHC
ContigA394	65.69	152	3	1	1425	1807	2275	0	661	lcl|UniRef100_E2BBG1 Filamin-C n=1 Tax=Harpegnathos saltator RepID=E2BBG1_HARSA
ContigA394	65.48	153	3	1	1425	1764	2232	0	659	lcl|UniRef100_UPI00022CA1D3 UPI00022CA1D3 related cluster n=1 Tax=unknown RepID=UPI00022CA1D3
ContigA395	69.39	129	1	32	1309	8	435	0	697	lcl|UniRef100_G3MS66 Putative uncharacterized protein n=1 Tax=Amblyomma maculatum RepID=G3MS66_9ACAR
ContigA395	69.16	130	1	32	1309	8	435	0	696	lcl|UniRef100_G3MS67 Putative uncharacterized protein n=1 Tax=Amblyomma maculatum RepID=G3MS67_9ACAR
ContigA395	68.29	65	0	695	1309	1	205	3e-91	340	lcl|UniRef100_G3MIG4 Putative uncharacterized protein (Fragment) n=1 Tax=Amblyomma maculatum RepID=G3MIG4_9ACAR
ContigA396	63.79	40	2	292	633	3	118	9e-28	129	lcl|UniRef100_B7QNT8 Iron-sulfur protein Isa2, putative n=1 Tax=Ixodes scapularis RepID=B7QNT8_IXOSC
ContigA396	54.31	52	1	289	633	20	135	9e-26	122	lcl|UniRef100_UPI0000E49788 UPI0000E49788 related cluster n=1 Tax=unknown RepID=UPI0000E49788
ContigA396	48.41	64	1	259	633	45	170	1e-23	115	lcl|UniRef100_UPI0001CBBABF UPI0001CBBABF related cluster n=1 Tax=unknown RepID=UPI0001CBBABF
ContigA398	75.15	82	0	5	994	13	342	5e-132	476	lcl|UniRef100_B7PCL8 Hydroxysteroid (17-beta) dehydrogenase, putative n=1 Tax=Ixodes scapularis RepID=B7PCL8_IXOSC
ContigA398	82.39	28	0	2	478	6	164	9e-73	279	lcl|UniRef100_F0J924 Short chain dehydrogenase (Fragment) n=1 Tax=Amblyomma variegatum RepID=F0J924_AMBVA
ContigA398	47.91	158	1	32	964	11	317	3e-68	264	lcl|UniRef100_UPI0001CBA049 UPI0001CBA049 related cluster n=1 Tax=unknown RepID=UPI0001CBA049
ContigA399	81.11	72	2	3	1187	441	836	3e-169	599	lcl|UniRef100_B7QAH9 Acetyl-CoA carboxylase, putative (Fragment) n=1 Tax=Ixodes scapularis RepID=B7QAH9_IXOSC
ContigA399	68.26	124	1	3	1187	1234	1630	3e-156	556	lcl|UniRef100_G1QLR8 Uncharacterized protein (Fragment) n=1 Tax=Nomascus leucogenys RepID=G1QLR8_NOMLE
ContigA399	68.01	125	1	3	1187	1949	2345	1e-155	554	lcl|UniRef100_UPI00020E3E22 UPI00020E3E22 related cluster n=1 Tax=unknown RepID=UPI00020E3E22
ContigA400	52.81	181	2	47	1213	1	391	4e-112	410	lcl|UniRef100_G3MMA5 Putative uncharacterized protein n=1 Tax=Amblyomma maculatum RepID=G3MMA5_9ACAR
ContigA400	52.55	182	2	47	1213	1	391	3e-110	403	lcl|UniRef100_Q2WFX6 Aspartic protease n=1 Tax=Haemaphysalis longicornis RepID=Q2WFX6_HAELO
ContigA400	52.3	183	2	47	1213	1	391	8e-110	402	lcl|UniRef100_B4XC05 Aspartic protease n=1 Tax=Haemaphysalis longicornis RepID=B4XC05_HAELO
ContigA401	47.77	60	9	1418	777	289	465	3e-37	161	lcl|UniRef100_B7QCX4 Nucleolin, putative (Fragment) n=1 Tax=Ixodes scapularis RepID=B7QCX4_IXOSC
ContigA401	26.1	119	6	1337	750	154	390	1e-11	76.3	lcl|UniRef100_D6X112 Polycomb n=1 Tax=Tribolium castaneum RepID=D6X112_TRICA
ContigA401	31.21	91	4	1253	783	270	409	3e-10	71.6	lcl|UniRef100_UPI00017921D1 UPI00017921D1 related cluster n=1 Tax=unknown RepID=UPI00017921D1
ContigA403	54.3	56	8	513	941	339	484	6e-27	127	lcl|UniRef100_B7PU95 Epsin 4/enthoprotin, putative n=1 Tax=Ixodes scapularis RepID=B7PU95_IXOSC
ContigA403	30.56	119	13	354	923	67	277	4e-08	64.3	lcl|UniRef100_D2QZN8 Putative uncharacterized protein n=1 Tax=Pirellula staleyi DSM 6068 RepID=D2QZN8_PIRSD
ContigA403	32.67	89	5	363	800	99	240	7e-08	54.3	lcl|UniRef100_F7I1V3 Uncharacterized protein (Fragment) n=1 Tax=Callithrix jacchus RepID=F7I1V3_CALJA
ContigA405	82.81	28	1	659	1219	5	196	3e-89	334	lcl|UniRef100_G3MQT4 Putative uncharacterized protein n=1 Tax=Amblyomma maculatum RepID=G3MQT4_9ACAR
ContigA405	80.53	37	0	677	1246	1	190	1e-87	329	lcl|UniRef100_B7PXX0 Putative uncharacterized protein (Fragment) n=1 Tax=Ixodes scapularis RepID=B7PXX0_IXOSC
ContigA405	39.14	196	5	218	1246	665	1004	3e-61	241	lcl|UniRef100_UPI00022CA172 UPI00022CA172 related cluster n=1 Tax=unknown RepID=UPI00022CA172
ContigA407	82.7	71	2	1356	91	1	420	0	750	lcl|UniRef100_G3MPB6 Putative uncharacterized protein n=1 Tax=Amblyomma maculatum RepID=G3MPB6_9ACAR
ContigA407	75.71	100	3	1356	91	1	423	0	669	lcl|UniRef100_B7PY76 Ribosome biogenesis protein WDR12 homolog n=1 Tax=Ixodes scapularis RepID=WDR12_IXOSC
ContigA407	48.92	202	4	1341	91	12	417	6e-119	432	lcl|UniRef100_UPI00021A67F1 UPI00021A67F1 related cluster n=1 Tax=unknown RepID=UPI00021A67F1
ContigA409	65.38	33	2	30	338	59	160	1e-27	127	lcl|UniRef100_B7PPR5 Putative uncharacterized protein (Fragment) n=1 Tax=Ixodes scapularis RepID=B7PPR5_IXOSC
ContigA409	38.21	67	3	27	383	144	261	1e-13	82.8	lcl|UniRef100_E9FSM3 Putative uncharacterized protein n=1 Tax=Daphnia pulex RepID=E9FSM3_DAPPU
ContigA409	33.07	80	2	30	410	146	267	4e-12	77.8	lcl|UniRef100_UPI000051AAA8 UPI000051AAA8 related cluster n=1 Tax=unknown RepID=UPI000051AAA8
ContigA410	33.67	177	4	6	842	1583	1877	1e-47	194	lcl|UniRef100_UPI0001CBA4A2 UPI0001CBA4A2 related cluster n=1 Tax=unknown RepID=UPI0001CBA4A2
ContigA410	28.98	180	7	24	818	255	534	4e-22	110	lcl|UniRef100_B3NMV7 GG20779 n=1 Tax=Drosophila erecta RepID=B3NMV7_DROER
ContigA410	28.98	180	7	24	818	255	534	9e-22	108	lcl|UniRef100_Q9W2H2 Crossveinless 2 n=1 Tax=Drosophila melanogaster RepID=Q9W2H2_DROME
ContigA411	92.47	19	2	392	1267	6	294	6e-159	565	lcl|UniRef100_B7QI02 WD-repeat protein, putative n=1 Tax=Ixodes scapularis RepID=B7QI02_IXOSC
ContigA411	67	91	3	392	1267	6	305	5e-121	439	lcl|UniRef100_E2BA26 WD repeat-containing protein 20 n=1 Tax=Harpegnathos saltator RepID=E2BA26_HARSA
ContigA411	67	91	3	392	1267	6	305	5e-121	439	lcl|UniRef100_E2AXA3 WD repeat-containing protein 20 n=1 Tax=Camponotus floridanus RepID=E2AXA3_CAMFO
ContigA412	74.64	50	1	1299	682	1	209	2e-171	316	lcl|UniRef100_G3MTN3 Putative uncharacterized protein n=1 Tax=Amblyomma maculatum RepID=G3MTN3_9ACAR
ContigA412	43.93	104	4	1278	682	11	223	2e-67	160	lcl|UniRef100_E9GMF4 Putative uncharacterized protein n=1 Tax=Daphnia pulex RepID=E9GMF4_DAPPU
ContigA412	40.93	103	8	1284	682	7	211	2e-59	150	lcl|UniRef100_D6WFK1 Putative uncharacterized protein n=1 Tax=Tribolium castaneum RepID=D6WFK1_TRICA
ContigA413	93.44	8	0	368	3	377	498	3e-61	238	lcl|UniRef100_G3MGF0 6-phosphogluconate dehydrogenase, decarboxylating (Fragment) n=1 Tax=Amblyomma maculatum RepID=G3MGF0_9ACAR
ContigA413	89.34	13	0	368	3	359	480	1e-58	229	lcl|UniRef100_B7Q1Y2 6-phosphogluconate dehydrogenase, decarboxylating (Fragment) n=1 Tax=Ixodes scapularis RepID=B7Q1Y2_IXOSC
ContigA413	97.35	3	0	368	30	138	250	3e-58	228	lcl|UniRef100_D0UPH0 6-phosphogluconate dehydrogenase, decarboxylating (Fragment) n=1 Tax=Amblyomma sp. 'Amb2' RepID=D0UPH0_9ACAR
ContigA414	85.81	20	1	484	927	29	175	3e-62	243	lcl|UniRef100_G3MGF0 6-phosphogluconate dehydrogenase, decarboxylating (Fragment) n=1 Tax=Amblyomma maculatum RepID=G3MGF0_9ACAR
ContigA414	92.19	10	0	544	927	32	159	1e-59	234	lcl|UniRef100_B7Q1Y2 6-phosphogluconate dehydrogenase, decarboxylating (Fragment) n=1 Tax=Ixodes scapularis RepID=B7Q1Y2_IXOSC
ContigA414	83.72	21	0	541	927	3	131	2e-55	221	lcl|UniRef100_UPI0001DEC512 UPI0001DEC512 related cluster n=1 Tax=unknown RepID=UPI0001DEC512
ContigA415	95.45	2	0	2	133	366	409	2e-15	88.6	lcl|UniRef100_G3MM60 Putative uncharacterized protein n=1 Tax=Amblyomma maculatum RepID=G3MM60_9ACAR
ContigA415	88.64	5	0	2	133	367	410	4e-14	84.3	lcl|UniRef100_B7P7P2 Medium-chain acyl-CoA dehydrogenase, putative (Fragment) n=1 Tax=Ixodes scapularis RepID=B7P7P2_IXOSC
ContigA415	83.33	7	0	2	127	297	338	7e-13	80.1	lcl|UniRef100_E2C415 Short-chain specific acyl-CoA dehydrogenase, mitochondrial n=1 Tax=Harpegnathos saltator RepID=E2C415_HARSA
ContigA416	79.75	32	0	64	537	33	190	1e-60	239	lcl|UniRef100_G3MH49 Putative uncharacterized protein (Fragment) n=1 Tax=Amblyomma maculatum RepID=G3MH49_9ACAR
ContigA416	82.88	23	1	94	531	1	144	1e-58	232	lcl|UniRef100_F0J9D0 BZIP Maf transcription factor (Fragment) n=1 Tax=Amblyomma variegatum RepID=F0J9D0_AMBVA
ContigA416	72.73	35	2	94	537	1	153	4e-53	214	lcl|UniRef100_B7PPV9 Transcription factor MafG, putative n=1 Tax=Ixodes scapularis RepID=B7PPV9_IXOSC
ContigA417	76.64	54	2	2	727	1	243	1e-99	368	lcl|UniRef100_G3MFD8 Putative uncharacterized protein (Fragment) n=1 Tax=Amblyomma maculatum RepID=G3MFD8_9ACAR
ContigA417	70.62	62	0	92	724	1	211	4e-78	296	lcl|UniRef100_B7PNJ7 RAB-20, putative n=1 Tax=Ixodes scapularis RepID=B7PNJ7_IXOSC
ContigA417	50.88	80	2	113	616	9	178	2e-41	175	lcl|UniRef100_Q9GSZ2 Rab20-like protein n=1 Tax=Crassostrea gigas RepID=Q9GSZ2_CRAGI
ContigA418	82.97	31	0	269	814	31	212	9e-89	331	lcl|UniRef100_G3MQI9 Superoxide dismutase [Cu-Zn] n=1 Tax=Amblyomma maculatum RepID=G3MQI9_9ACAR
ContigA418	86.79	14	0	269	586	31	136	1e-49	201	lcl|UniRef100_F0J8J0 Cu2+/Zn2+ superoxide dismutase SOD1 (Fragment) n=1 Tax=Amblyomma variegatum RepID=F0J8J0_AMBVA
ContigA418	59.59	59	0	284	721	3	148	7e-44	182	lcl|UniRef100_Q7YXM6 Superoxide dismutase [Cu-Zn] n=2 Tax=Apis mellifera ligustica RepID=Q7YXM6_APILI
ContigA419	65.26	48	4	167	682	14	203	6e-66	256	lcl|UniRef100_G3MHZ4 Putative uncharacterized protein (Fragment) n=1 Tax=Amblyomma maculatum RepID=G3MHZ4_9ACAR
ContigA419	47.78	97	7	50	739	3	268	4e-62	244	lcl|UniRef100_B7P1T8 Putative uncharacterized protein n=1 Tax=Ixodes scapularis RepID=B7P1T8_IXOSC
ContigA419	35	113	9	41	676	1	279	2e-32	145	lcl|UniRef100_UPI0000E499B1 UPI0000E499B1 related cluster n=1 Tax=unknown RepID=UPI0000E499B1
ContigA420	67.02	61	2	159	728	323	512	2e-65	249	lcl|UniRef100_B7PHH2 Serine/threonine kinase pskh, putative (Fragment) n=1 Tax=Ixodes scapularis RepID=B7PHH2_IXOSC
ContigA420	55.56	84	3	144	728	86	282	5e-54	213	lcl|UniRef100_A5WVQ5 Novel protein similar to vertebrate protein serine kinase H1 (PSKH1) n=1 Tax=Danio rerio RepID=A5WVQ5_DANRE
ContigA420	55.56	84	3	144	728	86	282	5e-54	213	lcl|UniRef100_Q501V0 Serine/threonine-protein kinase H1 homolog n=1 Tax=Danio rerio RepID=KPSH1_DANRE
ContigA422	67.68	165	1	1680	1	427	970	0	766	lcl|UniRef100_B7QAN8 Nucleolar RNA-associated protein, putative n=1 Tax=Ixodes scapularis RepID=B7QAN8_IXOSC
ContigA422	46.27	280	11	1680	1	602	1165	7e-136	489	lcl|UniRef100_UPI000203A73C UPI000203A73C related cluster n=1 Tax=unknown RepID=UPI000203A73C
ContigA422	46.17	284	10	1680	1	577	1139	1e-135	488	lcl|UniRef100_Q5M7P5 Nucleolar protein 6 n=1 Tax=Xenopus (Silurana) tropicalis RepID=NOL6_XENTR
ContigA424	65.2	74	2	1	813	12	265	2e-99	367	lcl|UniRef100_B7PVF8 Putative uncharacterized protein n=1 Tax=Ixodes scapularis RepID=B7PVF8_IXOSC
ContigA424	49.63	125	3	16	789	75	342	2e-64	251	lcl|UniRef100_Q7Q5Y7 AGAP006131-PA n=1 Tax=Anopheles gambiae RepID=Q7Q5Y7_ANOGA
ContigA424	47.12	137	3	7	810	67	344	1e-62	245	lcl|UniRef100_Q16VC7 Putative uncharacterized protein n=1 Tax=Aedes aegypti RepID=Q16VC7_AEDAE
ContigA426	69.74	111	4	48	1214	1	384	1e-152	544	lcl|UniRef100_G3MRE9 Putative uncharacterized protein n=1 Tax=Amblyomma maculatum RepID=G3MRE9_9ACAR
ContigA426	52.44	163	4	48	1214	1	367	1e-107	395	lcl|UniRef100_B7PGT3 Activating signal cointegrator 1 complex subunit, putative n=1 Tax=Ixodes scapularis RepID=B7PGT3_IXOSC
ContigA426	34.76	211	8	48	1211	1	358	3e-52	211	lcl|UniRef100_UPI0001CBBAC4 UPI0001CBBAC4 related cluster n=1 Tax=unknown RepID=UPI0001CBBAC4
ContigA429	93.84	20	1	242	1264	2	341	6e-145	519	lcl|UniRef100_G3MI17 Putative uncharacterized protein (Fragment) n=1 Tax=Amblyomma maculatum RepID=G3MI17_9ACAR
ContigA429	63.8	95	1	92	928	59	331	6e-97	359	lcl|UniRef100_E7D1E6 Putative proline and glutamine-rich splicing factor (Fragment) n=1 Tax=Latrodectus hesperus RepID=E7D1E6_LATHE
ContigA429	84.62	25	6	20	634	5	208	4e-90	337	lcl|UniRef100_F0J9N7 RNA-binding protein p54nrb (Fragment) n=1 Tax=Amblyomma variegatum RepID=F0J9N7_AMBVA
ContigA433	94.76	11	0	726	97	120	329	8e-113	410	lcl|UniRef100_B7PVV9 Putative uncharacterized protein n=1 Tax=Ixodes scapularis RepID=B7PVV9_IXOSC
ContigA433	60.39	82	0	720	100	165	371	3e-66	256	lcl|UniRef100_C1BVV2 Inner membrane transport permease ybhR n=1 Tax=Lepeophtheirus salmonis RepID=C1BVV2_9MAXI
ContigA433	51.2	102	0	726	100	662	870	4e-60	236	lcl|UniRef100_Q17AN0 Abc transporter n=1 Tax=Aedes aegypti RepID=Q17AN0_AEDAE
ContigA434	71.9	43	0	24	482	12	164	6e-54	216	lcl|UniRef100_G3MH57 Putative uncharacterized protein (Fragment) n=1 Tax=Amblyomma maculatum RepID=G3MH57_9ACAR
ContigA434	59.09	54	0	96	491	65	196	7e-37	160	lcl|UniRef100_B7Q588 Putative uncharacterized protein n=1 Tax=Ixodes scapularis RepID=B7Q588_IXOSC
ContigA434	48.06	66	1	96	482	1	128	2e-26	125	lcl|UniRef100_G3NIL8 Uncharacterized protein (Fragment) n=1 Tax=Gasterosteus aculeatus RepID=G3NIL8_GASAC
ContigA435	82.89	13	0	1110	1337	54	129	6e-30	137	lcl|UniRef100_B7Q104 Zinc finger protein, putative n=1 Tax=Ixodes scapularis RepID=B7Q104_IXOSC
ContigA435	26.72	275	15	66	1337	100	538	7e-23	113	lcl|UniRef100_UPI0001CBAFF3 UPI0001CBAFF3 related cluster n=1 Tax=unknown RepID=UPI0001CBAFF3
ContigA435	100	0	0	1200	1337	1	46	1e-19	103	lcl|UniRef100_B7QNT3 Zinc finger protein, putative (Fragment) n=1 Tax=Ixodes scapularis RepID=B7QNT3_IXOSC
ContigA436	37.33	176	5	79	948	242	528	2e-44	185	lcl|UniRef100_B7PK51 Putative uncharacterized protein (Fragment) n=1 Tax=Ixodes scapularis RepID=B7PK51_IXOSC
ContigA436	35.52	116	1	400	948	55	235	4e-28	131	lcl|UniRef100_B7QNI1 Putative uncharacterized protein (Fragment) n=1 Tax=Ixodes scapularis RepID=B7QNI1_IXOSC
ContigA436	25	229	7	85	1062	205	537	3e-23	114	lcl|UniRef100_G3MRK9 Putative uncharacterized protein n=1 Tax=Amblyomma maculatum RepID=G3MRK9_9ACAR
ContigA437	81.25	51	0	144	959	48	319	2e-150	475	lcl|UniRef100_G3MHB7 Putative uncharacterized protein (Fragment) n=1 Tax=Amblyomma maculatum RepID=G3MHB7_9ACAR
ContigA437	75.47	64	1	168	959	1	265	2e-136	439	lcl|UniRef100_B7P1K6 WD-repeat protein, putative n=1 Tax=Ixodes scapularis RepID=B7P1K6_IXOSC
ContigA437	51.97	118	3	204	956	7	259	3e-76	270	lcl|UniRef100_C3YX31 Putative uncharacterized protein n=1 Tax=Branchiostoma floridae RepID=C3YX31_BRAFL
ContigA438	88.55	15	0	776	384	10	140	5e-61	239	lcl|UniRef100_G3MMW1 Putative uncharacterized protein n=1 Tax=Amblyomma maculatum RepID=G3MMW1_9ACAR
ContigA438	81.15	23	0	749	384	20	141	2e-49	200	lcl|UniRef100_Q4PMA8 Putative uncharacterized protein n=1 Tax=Ixodes scapularis RepID=Q4PMA8_IXOSC
ContigA438	80.23	17	0	749	492	43	128	1e-31	141	lcl|UniRef100_B7QN56 Putative uncharacterized protein n=1 Tax=Ixodes scapularis RepID=B7QN56_IXOSC
ContigA439	44.3	169	4	314	1255	222	532	3e-82	269	lcl|UniRef100_UPI0001924D6D UPI0001924D6D related cluster n=1 Tax=unknown RepID=UPI0001924D6D
ContigA439	40.51	163	4	314	1255	224	516	4e-73	232	lcl|UniRef100_UPI000192641D UPI000192641D related cluster n=1 Tax=unknown RepID=UPI000192641D
ContigA439	36.84	184	5	281	1189	3	299	3e-65	202	lcl|UniRef100_F1R8F5 Uncharacterized protein (Fragment) n=1 Tax=Danio rerio RepID=F1R8F5_DANRE
ContigA440	94.59	22	0	2	1222	339	745	0	743	lcl|UniRef100_G3MM74 Putative uncharacterized protein n=1 Tax=Amblyomma maculatum RepID=G3MM74_9ACAR
ContigA440	77.64	91	0	2	1222	127	533	2e-176	623	lcl|UniRef100_E9GSI0 Putative uncharacterized protein n=1 Tax=Daphnia pulex RepID=E9GSI0_DAPPU
ContigA440	75.18	101	0	2	1222	129	535	4e-171	606	lcl|UniRef100_C3ZCC7 Putative uncharacterized protein n=1 Tax=Branchiostoma floridae RepID=C3ZCC7_BRAFL
ContigA443	61.74	99	2	3	794	173	434	1e-78	298	lcl|UniRef100_B7PUV3 Na+/dicarboxylate, Na+/tricarboxylate and phosphate transporter, putative (Fragment) n=1 Tax=Ixodes scapularis RepID=B7PUV3_IXOSC
ContigA443	25.42	172	2	33	731	328	567	2e-11	75.1	lcl|UniRef100_UPI00022B6061 UPI00022B6061 related cluster n=1 Tax=unknown RepID=UPI00022B6061
ContigA443	25.42	172	2	33	731	326	565	2e-11	75.1	lcl|UniRef100_H0VHD3 Uncharacterized protein n=1 Tax=Cavia porcellus RepID=H0VHD3_CAVPO
ContigA444	87.31	16	1	1	399	13	146	1e-52	212	lcl|UniRef100_G3MHS5 Putative uncharacterized protein (Fragment) n=1 Tax=Amblyomma maculatum RepID=G3MHS5_9ACAR
ContigA444	81.37	17	1	100	399	17	118	9e-43	179	lcl|UniRef100_F0JA74 Putative secreted glycine-rich protein n=1 Tax=Amblyomma variegatum RepID=F0JA74_AMBVA
ContigA444	68.87	26	3	100	399	17	121	1e-31	142	lcl|UniRef100_Q4PN60 Putative secreted glycine rich salivary protein n=1 Tax=Ixodes scapularis RepID=Q4PN60_IXOSC
ContigA448	98.18	6	0	19	1008	1	330	0	649	lcl|UniRef100_G3MTF4 Putative uncharacterized protein n=1 Tax=Amblyomma maculatum RepID=G3MTF4_9ACAR
ContigA448	91.82	27	0	19	1008	1	330	4e-174	615	lcl|UniRef100_B7Q5I3 Serine/threonine protein phosphatase, putative n=1 Tax=Ixodes scapularis RepID=B7Q5I3_IXOSC
ContigA448	59.29	119	4	19	936	1	310	6e-98	362	lcl|UniRef100_E1ZWX9 Protein phosphatase PTC7-like protein n=1 Tax=Camponotus floridanus RepID=E1ZWX9_CAMFO
ContigA450	54	215	4	222	1673	16	496	2e-146	524	lcl|UniRef100_B7PK21 Beta-glucocerebrosidase, putative n=1 Tax=Ixodes scapularis RepID=B7PK21_IXOSC
ContigA450	45.9	259	5	162	1673	21	522	4e-126	457	lcl|UniRef100_B7PNW7 Beta-glucocerebrosidase, putative n=1 Tax=Ixodes scapularis RepID=B7PNW7_IXOSC
ContigA450	49.9	224	6	162	1577	1	467	2e-125	454	lcl|UniRef100_G3MJI2 Putative uncharacterized protein (Fragment) n=1 Tax=Amblyomma maculatum RepID=G3MJI2_9ACAR
ContigA452	79.08	64	0	64	981	7	312	2e-138	497	lcl|UniRef100_G3MQY5 Mitochondrial GTPase 1 n=1 Tax=Amblyomma maculatum RepID=G3MQY5_9ACAR
ContigA452	82.23	51	0	139	999	1	287	2e-133	481	lcl|UniRef100_G3MPI0 Mitochondrial GTPase 1 n=1 Tax=Amblyomma maculatum RepID=G3MPI0_9ACAR
ContigA452	70.85	72	0	250	990	1	247	7e-97	359	lcl|UniRef100_B7Q0Z1 GTPase, putative n=1 Tax=Ixodes scapularis RepID=B7Q0Z1_IXOSC
ContigA453	60.5	47	0	585	229	298	416	8e-36	154	lcl|UniRef100_E9G593 Putative uncharacterized protein n=1 Tax=Daphnia pulex RepID=E9G593_DAPPU
ContigA453	59.5	49	0	585	223	294	414	4e-35	152	lcl|UniRef100_UPI00015B4D0E UPI00015B4D0E related cluster n=1 Tax=unknown RepID=UPI00015B4D0E
ContigA453	59.66	48	0	585	229	365	483	5e-35	151	lcl|UniRef100_Q17H26 L-asparaginase i n=1 Tax=Aedes aegypti RepID=Q17H26_AEDAE
ContigA455	73.75	95	4	2	1189	21	414	9e-157	558	lcl|UniRef100_C3XS74 Ribosomal protein S6 kinase n=1 Tax=Branchiostoma floridae RepID=C3XS74_BRAFL
ContigA455	73.8	98	4	11	1192	1	394	2e-156	557	lcl|UniRef100_F6YJ34 Ribosomal protein S6 kinase n=1 Tax=Monodelphis domestica RepID=F6YJ34_MONDO
ContigA455	74.31	96	4	11	1192	1	394	3e-156	556	lcl|UniRef100_H0VCZ2 Uncharacterized protein n=2 Tax=Cavia porcellus RepID=H0VCZ2_CAVPO
ContigA456	100	0	0	34	552	1	173	1e-95	354	lcl|UniRef100_Q2VMW0 Histamine release factor n=1 Tax=Amblyomma americanum RepID=Q2VMW0_AMBAM
ContigA456	97.69	4	0	34	552	1	173	2e-93	347	lcl|UniRef100_Q2VMW1 Histamine release factor n=1 Tax=Dermacentor andersoni RepID=Q2VMW1_DERAN
ContigA456	96.53	6	0	34	552	1	173	1e-92	344	lcl|UniRef100_Q8T9S3 IgE-dependent histamine release factor n=1 Tax=Dermacentor variabilis RepID=Q8T9S3_DERVA
ContigA457	41.38	51	0	1039	779	2	88	2e-10	72.4	lcl|UniRef100_B7PZY3 Putative uncharacterized protein n=1 Tax=Ixodes scapularis RepID=B7PZY3_IXOSC
ContigA458	54.77	143	3	1035	4	16	382	1e-100	371	lcl|UniRef100_B7PPZ7 Secreted salivary gland peptide, putative n=1 Tax=Ixodes scapularis RepID=B7PPZ7_IXOSC
ContigA458	53.41	148	3	1035	4	16	382	5e-100	369	lcl|UniRef100_Q5S1X0 Fed tick salivary protein 10 n=1 Tax=Ixodes scapularis RepID=Q5S1X0_IXOSC
ContigA458	71.56	56	1	975	343	1	207	2e-66	258	lcl|UniRef100_F0J9J5 Trypsin-like serine protease (Fragment) n=1 Tax=Amblyomma variegatum RepID=F0J9J5_AMBVA
ContigA459	78.67	43	2	183	812	37	246	5e-95	353	lcl|UniRef100_G3MJM9 Putative uncharacterized protein (Fragment) n=1 Tax=Amblyomma maculatum RepID=G3MJM9_9ACAR
ContigA459	64.52	71	3	189	920	17	251	5e-86	323	lcl|UniRef100_B7PR40 Putative uncharacterized protein n=1 Tax=Ixodes scapularis RepID=B7PR40_IXOSC
ContigA459	54.79	65	1	480	914	149	294	3e-41	174	lcl|UniRef100_Q1DGT9 Putative uncharacterized protein n=1 Tax=Aedes aegypti RepID=Q1DGT9_AEDAE
ContigA460	65.85	57	1	72	809	1	219	1e-84	318	lcl|UniRef100_G3MRY7 Putative uncharacterized protein n=1 Tax=Amblyomma maculatum RepID=G3MRY7_9ACAR
ContigA460	54.07	110	2	72	800	1	246	3e-65	254	lcl|UniRef100_G3MSN5 Putative uncharacterized protein n=1 Tax=Amblyomma maculatum RepID=G3MSN5_9ACAR
ContigA460	47.06	89	3	72	725	1	196	1e-44	185	lcl|UniRef100_G3MF88 Putative uncharacterized protein (Fragment) n=1 Tax=Amblyomma maculatum RepID=G3MF88_9ACAR
ContigA461	68.54	114	7	44	1243	1	405	5e-124	449	lcl|UniRef100_B7Q6B7 Zinc finger protein, putative n=1 Tax=Ixodes scapularis RepID=B7Q6B7_IXOSC
ContigA461	73.2	55	5	44	784	1	241	2e-79	301	lcl|UniRef100_F0J9C9 BTB/POZ and Kelch domain-containing protein (Fragment) n=1 Tax=Amblyomma variegatum RepID=F0J9C9_AMBVA
ContigA461	63.33	95	9	398	1321	1	326	8e-68	263	lcl|UniRef100_B7P2H6 Zinc finger protein, putative (Fragment) n=1 Tax=Ixodes scapularis RepID=B7P2H6_IXOSC
ContigA462	76.41	69	2	317	1456	61	467	2e-169	600	lcl|UniRef100_G3MFF1 Putative uncharacterized protein (Fragment) n=1 Tax=Amblyomma maculatum RepID=G3MFF1_9ACAR
ContigA462	61.58	100	4	317	1261	1	336	5e-116	423	lcl|UniRef100_B7PUQ4 Cdp-diacylglycerol--serine O-phosphatidyltransferase, putative n=1 Tax=Ixodes scapularis RepID=B7PUQ4_IXOSC
ContigA462	45.95	168	7	350	1462	154	544	5e-90	337	lcl|UniRef100_UPI00022B1B38 UPI00022B1B38 related cluster n=1 Tax=unknown RepID=UPI00022B1B38
ContigA463	62.35	120	3	1086	91	747	1073	5e-111	406	lcl|UniRef100_B7PHS0 Dihydrodipicolinate synthase, putative n=1 Tax=Ixodes scapularis RepID=B7PHS0_IXOSC
ContigA463	57.19	127	1	1038	142	44	341	4e-101	373	lcl|UniRef100_UPI0000E47CFA UPI0000E47CFA related cluster n=1 Tax=unknown RepID=UPI0000E47CFA
ContigA463	56.27	141	2	1113	136	2	327	3e-100	370	lcl|UniRef100_Q5M8W9 Probable 4-hydroxy-2-oxoglutarate aldolase, mitochondrial n=1 Tax=Xenopus (Silurana) tropicalis RepID=HOGA1_XENTR
ContigA464	94.07	21	0	82	1143	1	354	0	677	lcl|UniRef100_Q9GYX7 Heme-binding aspartic proteinase (Fragment) n=1 Tax=Rhipicephalus microplus RepID=Q9GYX7_BOOMI
ContigA464	43.86	188	3	127	1143	47	387	1e-74	285	lcl|UniRef100_Q03168 Lysosomal aspartic protease n=1 Tax=Aedes aegypti RepID=ASPP_AEDAE
ContigA464	44.05	184	3	145	1143	53	387	4e-74	283	lcl|UniRef100_B0XCF4 Lysosomal aspartic protease n=1 Tax=Culex quinquefasciatus RepID=B0XCF4_CULQU
ContigA467	77.27	30	0	1	396	349	480	1e-53	216	lcl|UniRef100_B7PQJ9 ATP-dependent RNA helicase, putative n=1 Tax=Ixodes scapularis RepID=B7PQJ9_IXOSC
ContigA467	66.92	43	0	7	396	399	528	1e-45	189	lcl|UniRef100_UPI0001CB98D1 UPI0001CB98D1 related cluster n=1 Tax=unknown RepID=UPI0001CB98D1
ContigA467	66.67	44	0	1	396	316	447	1e-45	189	lcl|UniRef100_UPI00017B1BC5 UPI00017B1BC5 related cluster n=1 Tax=Tetraodon nigroviridis RepID=UPI00017B1BC5
ContigA468	32.1	143	5	1207	521	7	241	2e-20	105	lcl|UniRef100_G3MSY9 Putative uncharacterized protein n=1 Tax=Amblyomma maculatum RepID=G3MSY9_9ACAR
ContigA468	30.21	67	0	1204	917	57	152	6e-09	47.4	lcl|UniRef100_F0J9L7 Pogo transposable element with KRAB domain (Fragment) n=1 Tax=Amblyomma variegatum RepID=F0J9L7_AMBVA
ContigA468	26.86	149	7	1204	524	7	235	1e-08	66.6	lcl|UniRef100_G3MST0 Putative uncharacterized protein n=1 Tax=Amblyomma maculatum RepID=G3MST0_9ACAR
ContigA469	70.59	20	0	25	228	57	124	2e-21	108	lcl|UniRef100_B7PLD0 Cuticular protein, putative n=1 Tax=Ixodes scapularis RepID=B7PLD0_IXOSC
ContigA469	69.12	21	0	25	228	66	133	1e-20	105	lcl|UniRef100_B7P321 Cuticular protein, putative n=1 Tax=Ixodes scapularis RepID=B7P321_IXOSC
ContigA469	67.65	22	0	25	228	150	217	4e-20	104	lcl|UniRef100_B7PCB5 Cuticular protein, putative n=1 Tax=Ixodes scapularis RepID=B7PCB5_IXOSC
ContigA470	56.25	89	3	990	1739	269	507	6e-66	257	lcl|UniRef100_G3MKB0 Putative uncharacterized protein n=1 Tax=Amblyomma maculatum RepID=G3MKB0_9ACAR
ContigA470	35.8	122	3	981	1748	197	411	1e-31	143	lcl|UniRef100_B7PLL6 Putative uncharacterized protein n=1 Tax=Ixodes scapularis RepID=B7PLL6_IXOSC
ContigA470	34.62	67	3	153	515	21	141	3e-14	85.5	lcl|UniRef100_B7QKD5 Putative uncharacterized protein n=1 Tax=Ixodes scapularis RepID=B7QKD5_IXOSC
ContigA472	77.94	15	0	621	418	384	451	9e-26	121	lcl|UniRef100_G3MHB7 Putative uncharacterized protein (Fragment) n=1 Tax=Amblyomma maculatum RepID=G3MHB7_9ACAR
ContigA472	68.75	20	0	618	427	331	394	2e-19	100	lcl|UniRef100_B7P1K6 WD-repeat protein, putative n=1 Tax=Ixodes scapularis RepID=B7P1K6_IXOSC
ContigA472	50	32	1	621	424	325	389	9e-10	68.2	lcl|UniRef100_Q6NUB1 MGC81092 protein n=1 Tax=Xenopus laevis RepID=Q6NUB1_XENLA
ContigA473	22.2	298	10	1359	130	893	1292	6e-11	74.3	lcl|UniRef100_UPI0001D542D8 UPI0001D542D8 related cluster n=1 Tax=unknown RepID=UPI0001D542D8
ContigA473	22.2	298	10	1359	130	893	1292	6e-11	74.3	lcl|UniRef100_F7GW60 Uncharacterized protein n=1 Tax=Macaca mulatta RepID=F7GW60_MACMU
ContigA473	22.2	298	10	1359	130	893	1292	6e-11	74.3	lcl|UniRef100_F7ECN9 Uncharacterized protein n=1 Tax=Macaca mulatta RepID=F7ECN9_MACMU
ContigA476	83.26	23	4	2	670	23	238	1e-179	367	lcl|UniRef100_G3MGX1 Putative uncharacterized protein (Fragment) n=1 Tax=Amblyomma maculatum RepID=G3MGX1_9ACAR
ContigA476	78.28	38	3	32	670	1	219	3e-172	346	lcl|UniRef100_B7PCI3 Ribonucleotide reductase, beta subunit, putative n=1 Tax=Ixodes scapularis RepID=B7PCI3_IXOSC
ContigA476	68.1	61	3	11	670	3	233	1e-150	320	lcl|UniRef100_G3I2K8 Ribonucleoside-diphosphate reductase subunit M2 n=1 Tax=Cricetulus griseus RepID=G3I2K8_CRIGR
ContigA479	93.09	21	0	471	1382	9	312	3e-172	609	lcl|UniRef100_B7PBI2 F-box containing protein, putative n=1 Tax=Ixodes scapularis RepID=B7PBI2_IXOSC
ContigA479	65	90	7	333	1382	80	446	3e-135	486	lcl|UniRef100_D6WSA1 Putative uncharacterized protein n=1 Tax=Tribolium castaneum RepID=D6WSA1_TRICA
ContigA479	65.17	89	7	333	1382	49	413	1e-134	484	lcl|UniRef100_UPI0001758635 UPI0001758635 related cluster n=1 Tax=unknown RepID=UPI0001758635
ContigA480	84.19	29	3	135	989	5	284	6e-107	393	lcl|UniRef100_B7QDE6 Putative uncharacterized protein (Fragment) n=1 Tax=Ixodes scapularis RepID=B7QDE6_IXOSC
ContigA480	63.66	109	5	120	1088	1	331	6e-91	340	lcl|UniRef100_C0H8B1 ZK652.6 n=1 Tax=Salmo salar RepID=C0H8B1_SALSA
ContigA480	58.66	129	4	120	1088	1	328	6e-91	340	lcl|UniRef100_Q1LZE1 E3 ubiquitin-protein ligase KCMF1 n=1 Tax=Bos taurus RepID=KCMF1_BOVIN
ContigA481	87.6	30	0	3	728	383	624	3e-123	446	lcl|UniRef100_B7P0R9 Alkyldihydroxyacetonephosphate synthase, putative n=1 Tax=Ixodes scapularis RepID=B7P0R9_IXOSC
ContigA481	68.33	76	0	3	722	334	573	9e-97	358	lcl|UniRef100_C3XSR9 Putative uncharacterized protein (Fragment) n=1 Tax=Branchiostoma floridae RepID=C3XSR9_BRAFL
ContigA481	69.17	74	0	3	722	386	625	3e-96	357	lcl|UniRef100_B1H1K4 LOC100145360 protein n=1 Tax=Xenopus (Silurana) tropicalis RepID=B1H1K4_XENTR
ContigA483	31.22	226	7	48	1178	1	387	3e-34	151	lcl|UniRef100_Q6P3R0 Spermatogenesis associated, serine-rich 2 n=1 Tax=Xenopus (Silurana) tropicalis RepID=Q6P3R0_XENTR
ContigA483	32.3	220	6	75	1178	14	377	3e-33	148	lcl|UniRef100_UPI00022B7913 UPI00022B7913 related cluster n=1 Tax=unknown RepID=UPI00022B7913
ContigA483	32.65	214	8	75	1178	14	379	5e-33	147	lcl|UniRef100_UPI0001D53D84 UPI0001D53D84 related cluster n=1 Tax=unknown RepID=UPI0001D53D84
ContigA484	66.15	106	2	146	1120	309	629	1e-107	394	lcl|UniRef100_B7PH24 Serine protease inhibitor, putative n=1 Tax=Ixodes scapularis RepID=B7PH24_IXOSC
ContigA484	36.22	181	7	200	1120	47	345	1e-39	168	lcl|UniRef100_Q27085 Intracellular coagulation inhibitor n=1 Tax=Tachypleus tridentatus RepID=Q27085_TACTR
ContigA484	31.87	198	8	191	1120	5	314	5e-38	163	lcl|UniRef100_A2RSF9 Serine (Or cysteine) peptidase inhibitor, clade B, member 3C n=1 Tax=Mus musculus RepID=A2RSF9_MOUSE
ContigA485	91.12	23	0	262	1038	41	299	5e-114	416	lcl|UniRef100_G3MQX2 Putative uncharacterized protein n=1 Tax=Amblyomma maculatum RepID=G3MQX2_9ACAR
ContigA485	90.77	23	1	262	1038	62	321	2e-112	411	lcl|UniRef100_A8E4K0 Troponin T n=1 Tax=Haemaphysalis qinghaiensis RepID=A8E4K0_9ACAR
ContigA485	85.08	27	0	496	1038	1	181	8e-84	316	lcl|UniRef100_B7QKS8 Troponin, putative (Fragment) n=1 Tax=Ixodes scapularis RepID=B7QKS8_IXOSC
ContigA486	84.67	40	0	2	784	4	264	1e-127	461	lcl|UniRef100_G3MTM6 Putative uncharacterized protein n=1 Tax=Amblyomma maculatum RepID=G3MTM6_9ACAR
ContigA486	79.21	41	1	2	604	3	204	5e-90	336	lcl|UniRef100_B7PYV5 tRNA (Adenine-N(1)-)-methyltransferase, putative n=1 Tax=Ixodes scapularis RepID=B7PYV5_IXOSC
ContigA486	57.32	102	2	2	733	3	247	6e-83	312	lcl|UniRef100_C3Y0D5 Putative uncharacterized protein n=1 Tax=Branchiostoma floridae RepID=C3Y0D5_BRAFL
ContigA487	94.9	20	0	3	1178	23	414	0	738	lcl|UniRef100_G3MKE1 Putative uncharacterized protein n=1 Tax=Amblyomma maculatum RepID=G3MKE1_9ACAR
ContigA487	88.99	37	1	147	1178	1	345	7e-176	622	lcl|UniRef100_B7P591 Phosphoribosylamidoimidazole-succinocarboxamide synthase, putative (Fragment) n=1 Tax=Ixodes scapularis RepID=B7P591_IXOSC
ContigA487	68.62	122	1	3	1178	22	412	6e-156	555	lcl|UniRef100_C3ZBE4 Putative uncharacterized protein n=1 Tax=Branchiostoma floridae RepID=C3ZBE4_BRAFL
ContigA489	85.46	38	1	241	1077	1	282	2e-138	497	lcl|UniRef100_G3MR79 Putative uncharacterized protein n=1 Tax=Amblyomma maculatum RepID=G3MR79_9ACAR
ContigA489	80	56	0	241	1080	1	280	3e-130	470	lcl|UniRef100_B7PD10 Carbon-nitrogen hydrolase, putative n=1 Tax=Ixodes scapularis RepID=B7PD10_IXOSC
ContigA489	67.03	92	0	241	1077	1	279	4e-109	400	lcl|UniRef100_B7PL64 Carbon-nitrogen hydrolase, putative n=1 Tax=Ixodes scapularis RepID=B7PL64_IXOSC
ContigA490	100	0	0	157	402	6	87	4e-38	162	lcl|UniRef100_UPI00023ADC5B UPI00023ADC5B related cluster n=1 Tax=unknown RepID=UPI00023ADC5B
ContigA490	100	0	0	157	402	25	106	4e-38	162	lcl|UniRef100_F1Q0H4 Histone H4 (Fragment) n=2 Tax=Canis lupus familiaris RepID=F1Q0H4_CANFA
ContigA490	100	0	0	157	402	23	104	4e-38	162	lcl|UniRef100_G3U1Z3 Histone H4 (Fragment) n=3 Tax=Eutheria RepID=G3U1Z3_LOXAF
ContigA491	96.3	1	0	2	82	307	333	2e-08	65.5	lcl|UniRef100_B7PKW4 Zinc finger protein, putative n=1 Tax=Ixodes scapularis RepID=B7PKW4_IXOSC
ContigA492	98.9	2	0	119	664	1	182	6e-101	372	lcl|UniRef100_G3MMP1 Putative uncharacterized protein n=1 Tax=Amblyomma maculatum RepID=G3MMP1_9ACAR
ContigA492	96.7	6	0	119	664	1	182	1e-99	368	lcl|UniRef100_B7P164 Membrane coat complex retromer, subunit VPS29/PEP11, putative n=1 Tax=Ixodes scapularis RepID=B7P164_IXOSC
ContigA492	88.02	23	0	89	664	18	209	2e-95	354	lcl|UniRef100_F4WXI8 Vacuolar protein sorting-associated protein 29 n=1 Tax=Acromyrmex echinatior RepID=F4WXI8_ACREC
ContigA495	53.12	30	0	899	1090	922	985	1e-13	82.8	lcl|UniRef100_D7F157 Endonuclease-reverse transcriptase n=1 Tax=Bombyx mori RepID=D7F157_BOMMO
ContigA495	53.12	30	0	899	1090	926	989	2e-12	79	lcl|UniRef100_D7F164 Endonuclease-reverse transcriptase n=1 Tax=Bombyx mori RepID=D7F164_BOMMO
ContigA495	53.03	30	1	896	1090	372	437	2e-12	78.6	lcl|UniRef100_UPI0000E49859 UPI0000E49859 related cluster n=1 Tax=unknown RepID=UPI0000E49859
ContigA497	56.32	181	4	1337	27	4	452	3e-105	387	lcl|UniRef100_B7Q3L4 Cellular protein, putative n=1 Tax=Ixodes scapularis RepID=B7Q3L4_IXOSC
ContigA497	75.79	52	2	1334	579	4	246	9e-100	369	lcl|UniRef100_F0J9N0 Glioma tumor suppressor candidate region protein 2 (Fragment) n=1 Tax=Amblyomma variegatum RepID=F0J9N0_AMBVA
ContigA497	36.58	231	14	1334	138	4	410	1e-40	172	lcl|UniRef100_D6WA29 Putative uncharacterized protein n=1 Tax=Tribolium castaneum RepID=D6WA29_TRICA
ContigA498	42.66	162	2	265	1116	18	303	1e-58	232	lcl|UniRef100_G3MPV2 Putative uncharacterized protein n=1 Tax=Amblyomma maculatum RepID=G3MPV2_9ACAR
ContigA498	40.54	148	5	328	1095	10	265	3e-46	191	lcl|UniRef100_B7PMN9 Topoisomerase TOP1-interacting protein BTBD1, putative n=1 Tax=Ixodes scapularis RepID=B7PMN9_IXOSC
ContigA498	39.02	149	1	295	1029	42	287	5e-42	177	lcl|UniRef100_G3MFY9 Putative uncharacterized protein (Fragment) n=1 Tax=Amblyomma maculatum RepID=G3MFY9_9ACAR
ContigA501	83.7	26	3	38	586	10	190	4e-72	277	lcl|UniRef100_B7PD07 Putative uncharacterized protein n=1 Tax=Ixodes scapularis RepID=B7PD07_IXOSC
ContigA501	62.64	60	4	50	586	12	188	1e-51	209	lcl|UniRef100_E9GXY2 Putative uncharacterized protein n=1 Tax=Daphnia pulex RepID=E9GXY2_DAPPU
ContigA501	57.29	73	6	26	586	2	189	3e-47	194	lcl|UniRef100_E0V9V8 Putative uncharacterized protein n=1 Tax=Pediculus humanus corporis RepID=E0V9V8_PEDHC
ContigA502	75.81	48	2	320	964	1	211	6e-94	349	lcl|UniRef100_B7PWX5 Putative uncharacterized protein n=1 Tax=Ixodes scapularis RepID=B7PWX5_IXOSC
ContigA502	49.39	123	1	227	958	81	325	7e-62	243	lcl|UniRef100_UPI0001CBBB91 UPI0001CBBB91 related cluster n=1 Tax=unknown RepID=UPI0001CBBB91
ContigA502	46.55	123	1	263	955	107	338	2e-58	231	lcl|UniRef100_UPI00005867C2 UPI00005867C2 related cluster n=1 Tax=unknown RepID=UPI00005867C2
ContigA503	43.99	125	9	2	1018	60	336	1e-53	215	lcl|UniRef100_G3MHZ2 Putative uncharacterized protein (Fragment) n=1 Tax=Amblyomma maculatum RepID=G3MHZ2_9ACAR
ContigA503	53.62	52	3	2	415	82	207	6e-24	116	lcl|UniRef100_B7P5E8 Zinc finger protein, putative n=1 Tax=Ixodes scapularis RepID=B7P5E8_IXOSC
ContigA503	27.33	226	7	2	1009	278	605	3e-17	94.7	lcl|UniRef100_UPI00021A6C46 UPI00021A6C46 related cluster n=1 Tax=unknown RepID=UPI00021A6C46
ContigA504	52.63	141	2	345	1253	1	302	2e-84	317	lcl|UniRef100_G3MT54 Putative uncharacterized protein n=1 Tax=Amblyomma maculatum RepID=G3MT54_9ACAR
ContigA504	46.33	157	3	360	1253	5	302	1e-69	269	lcl|UniRef100_G3MJ79 Putative uncharacterized protein (Fragment) n=1 Tax=Amblyomma maculatum RepID=G3MJ79_9ACAR
ContigA504	40.28	166	4	396	1256	25	307	2e-58	231	lcl|UniRef100_G3MT88 Putative uncharacterized protein n=1 Tax=Amblyomma maculatum RepID=G3MT88_9ACAR
ContigA505	33.77	285	9	3	1349	364	809	9e-60	236	lcl|UniRef100_D7GXY7 Putative uncharacterized protein n=1 Tax=Tribolium castaneum RepID=D7GXY7_TRICA
ContigA505	32.82	292	7	3	1349	364	809	3e-59	234	lcl|UniRef100_D7GXY9 Putative uncharacterized protein n=1 Tax=Tribolium castaneum RepID=D7GXY9_TRICA
ContigA505	32.89	289	9	3	1349	1039	1484	4e-59	234	lcl|UniRef100_UPI0001758A13 UPI0001758A13 related cluster n=1 Tax=unknown RepID=UPI0001758A13
ContigA506	79.37	70	1	233	1279	1	347	2e-153	546	lcl|UniRef100_B7PZ33 Putative uncharacterized protein n=1 Tax=Ixodes scapularis RepID=B7PZ33_IXOSC
ContigA506	66.75	132	0	107	1297	1	397	7e-150	535	lcl|UniRef100_E9FXK5 Putative uncharacterized protein n=1 Tax=Daphnia pulex RepID=E9FXK5_DAPPU
ContigA506	62.81	145	1	113	1297	1	398	1e-141	508	lcl|UniRef100_E9IZB7 Putative uncharacterized protein (Fragment) n=1 Tax=Solenopsis invicta RepID=E9IZB7_SOLIN
ContigA507	95.28	16	1	1253	177	16	375	0	729	lcl|UniRef100_Q8I7W8 Factor D-like protein n=1 Tax=Dermacentor andersoni RepID=Q8I7W8_DERAN
ContigA507	95	17	1	1253	177	15	374	0	729	lcl|UniRef100_Q8I862 Factor D-like protein n=1 Tax=Dermacentor variabilis RepID=Q8I862_DERVA
ContigA507	89.5	25	0	890	177	1	238	4e-129	466	lcl|UniRef100_B7PQ94 Trypsin, putative (Fragment) n=1 Tax=Ixodes scapularis RepID=B7PQ94_IXOSC
ContigA509	94.89	9	0	579	52	1	176	2e-94	348	lcl|UniRef100_G3MMQ4 Putative uncharacterized protein n=1 Tax=Amblyomma maculatum RepID=G3MMQ4_9ACAR
ContigA509	88.83	20	0	588	52	21	199	2e-88	329	lcl|UniRef100_B7Q327 Ribosomal protein L18A, putative n=2 Tax=Ixodes scapularis RepID=B7Q327_IXOSC
ContigA509	86.93	23	0	579	52	1	176	5e-86	321	lcl|UniRef100_A6N9P9 60S ribosomal protein L18a n=1 Tax=Ornithodoros parkeri RepID=A6N9P9_ORNPR
ContigA511	69.15	79	4	1316	489	3	282	3e-116	406	lcl|UniRef100_B7P278 mRNA-decapping enzyme, putative n=1 Tax=Ixodes scapularis RepID=B7P278_IXOSC
ContigA511	56	117	4	1304	483	16	287	3e-85	320	lcl|UniRef100_G6CU96 Putative uncharacterized protein n=1 Tax=Danaus plexippus RepID=G6CU96_DANPL
ContigA511	59	97	1	1304	591	6	244	4e-84	317	lcl|UniRef100_E2AD15 mRNA-decapping enzyme 2 n=1 Tax=Camponotus floridanus RepID=E2AD15_CAMFO
ContigA512	97.71	8	0	92	1138	1	349	0	697	lcl|UniRef100_Q9GYX7 Heme-binding aspartic proteinase (Fragment) n=1 Tax=Rhipicephalus microplus RepID=Q9GYX7_BOOMI
ContigA512	46.97	170	4	161	1138	54	382	7e-76	289	lcl|UniRef100_E7E820 Cathepsin D2 n=1 Tax=Ixodes ricinus RepID=E7E820_IXORI
ContigA512	45.24	179	4	143	1138	52	386	3e-75	287	lcl|UniRef100_G3MMA5 Putative uncharacterized protein n=1 Tax=Amblyomma maculatum RepID=G3MMA5_9ACAR
ContigA513	67.66	97	1	1343	438	2	304	1e-126	458	lcl|UniRef100_B7PDE2 Phospholipase, putative n=1 Tax=Ixodes scapularis RepID=B7PDE2_IXOSC
ContigA513	61.4	105	0	1262	447	39	310	5e-105	386	lcl|UniRef100_C3Y231 Putative uncharacterized protein n=1 Tax=Branchiostoma floridae RepID=C3Y231_BRAFL
ContigA513	56.35	132	1	1358	438	1	305	3e-104	384	lcl|UniRef100_G3NIR7 Uncharacterized protein n=1 Tax=Gasterosteus aculeatus RepID=G3NIR7_GASAC
ContigA520	93.87	13	0	714	79	21	232	7e-112	408	lcl|UniRef100_Q4PM31 40S ribosomal protein S3a n=1 Tax=Ixodes scapularis RepID=RS3A_IXOSC
ContigA520	91.04	19	0	714	79	7	218	2e-107	393	lcl|UniRef100_Q09JU6 40S ribosomal protein S3a (Fragment) n=1 Tax=Argas monolakensis RepID=Q09JU6_ARGMO
ContigA520	96.91	6	0	714	133	21	214	1e-103	380	lcl|UniRef100_F0J926 40S ribosomal protein S3a (Fragment) n=1 Tax=Amblyomma variegatum RepID=F0J926_AMBVA
ContigA522	51.6	117	9	44	973	11	384	3e-90	336	lcl|UniRef100_B7P7C0 Fasciclin, putative n=1 Tax=Ixodes scapularis RepID=B7P7C0_IXOSC
ContigA522	71.77	35	6	32	586	6	214	3e-71	273	lcl|UniRef100_F0J8Q3 Hypothetical secreted protein 55 (Fragment) n=1 Tax=Amblyomma variegatum RepID=F0J8Q3_AMBVA
ContigA522	33.08	144	8	278	973	147	412	1e-31	142	lcl|UniRef100_D7ELF3 Putative uncharacterized protein n=1 Tax=Tribolium castaneum RepID=D7ELF3_TRICA
ContigA523	76.5	92	6	3	1337	292	734	1e-139	501	lcl|UniRef100_G3MKK5 Putative uncharacterized protein n=1 Tax=Amblyomma maculatum RepID=G3MKK5_9ACAR
ContigA523	78.09	64	3	3	1061	293	637	1e-126	458	lcl|UniRef100_B7Q220 Structure-specific recognition protein, putative (Fragment) n=1 Tax=Ixodes scapularis RepID=B7Q220_IXOSC
ContigA523	56.35	123	5	3	956	276	585	2e-83	315	lcl|UniRef100_F4WJ99 FACT complex subunit Ssrp1 (Fragment) n=1 Tax=Acromyrmex echinatior RepID=F4WJ99_ACREC
ContigA524	84.95	14	0	3	281	138	230	2e-39	167	lcl|UniRef100_B7P5Z2 Putative uncharacterized protein n=1 Tax=Ixodes scapularis RepID=B7P5Z2_IXOSC
ContigA524	60	36	0	3	272	203	292	2e-25	121	lcl|UniRef100_E0VNJ7 Medulloblastoma antigen MU-MB-50.4, putative n=1 Tax=Pediculus humanus corporis RepID=E0VNJ7_PEDHC
ContigA524	56.99	40	0	3	281	210	302	7e-24	115	lcl|UniRef100_UPI00015B5DAE UPI00015B5DAE related cluster n=1 Tax=unknown RepID=UPI00015B5DAE
ContigA526	48.46	55	4	104	460	23	151	6e-19	100	lcl|UniRef100_F0JA15 Hypothetical secreted protein 2068 n=1 Tax=Amblyomma variegatum RepID=F0JA15_AMBVA
ContigA526	44.19	57	4	104	460	24	147	4e-16	91.3	lcl|UniRef100_G3MT27 Putative uncharacterized protein n=1 Tax=Amblyomma maculatum RepID=G3MT27_9ACAR
ContigA526	39.69	63	6	101	460	23	148	6e-11	73.9	lcl|UniRef100_G3MF74 Putative uncharacterized protein (Fragment) n=1 Tax=Amblyomma maculatum RepID=G3MF74_9ACAR
ContigA529	57.44	133	3	42	1028	2	334	6e-106	389	lcl|UniRef100_G3MIH3 Putative uncharacterized protein (Fragment) n=1 Tax=Amblyomma maculatum RepID=G3MIH3_9ACAR
ContigA529	38.1	165	7	9	974	67	373	6e-60	236	lcl|UniRef100_B7QGI3 Putative uncharacterized protein n=1 Tax=Ixodes scapularis RepID=B7QGI3_IXOSC
ContigA530	48.91	120	6	1310	504	40	301	9e-61	239	lcl|UniRef100_B7QLX4 Multisynthetase complex auxiliary component p38, putative (Fragment) n=1 Tax=Ixodes scapularis RepID=B7QLX4_IXOSC
ContigA530	40.47	145	3	1295	528	58	307	2e-42	178	lcl|UniRef100_C3ZMT2 Putative uncharacterized protein n=1 Tax=Branchiostoma floridae RepID=C3ZMT2_BRAFL
ContigA530	40	149	4	1304	528	49	302	9e-42	176	lcl|UniRef100_UPI0000583E4C UPI0000583E4C related cluster n=1 Tax=unknown RepID=UPI0000583E4C
ContigA531	80.37	61	1	86	1048	1	319	5e-150	535	lcl|UniRef100_G3MR07 Putative uncharacterized protein n=1 Tax=Amblyomma maculatum RepID=G3MR07_9ACAR
ContigA531	68.77	99	4	86	1078	1	330	2e-125	454	lcl|UniRef100_B7Q1G2 Cysteine and histidine-rich domain (Chord)-containing, zinc binding protein, putative n=1 Tax=Ixodes scapularis RepID=B7Q1G2_IXOSC
ContigA531	47.65	163	2	107	1054	5	322	6e-85	319	lcl|UniRef100_UPI00022B0866 UPI00022B0866 related cluster n=1 Tax=unknown RepID=UPI00022B0866
ContigA534	97.87	4	0	1350	787	1	188	3e-101	374	lcl|UniRef100_G3MKJ2 Putative uncharacterized protein n=1 Tax=Amblyomma maculatum RepID=G3MKJ2_9ACAR
ContigA534	89.95	16	2	1392	775	32	238	3e-100	370	lcl|UniRef100_B7P8X6 Cdc42 protein, putative (Fragment) n=1 Tax=Ixodes scapularis RepID=B7P8X6_IXOSC
ContigA534	89.58	20	0	1350	775	1	192	8e-96	356	lcl|UniRef100_E9HL06 Putative uncharacterized protein n=1 Tax=Daphnia pulex RepID=E9HL06_DAPPU
ContigA535	59.05	63	4	583	1197	888	1079	1e-39	169	lcl|UniRef100_B7QCZ2 Titin, putative n=1 Tax=Ixodes scapularis RepID=B7QCZ2_IXOSC
ContigA536	65.88	87	0	310	1074	1	255	4e-100	370	lcl|UniRef100_UPI0002061D03 UPI0002061D03 related cluster n=1 Tax=unknown RepID=UPI0002061D03
ContigA536	62.41	96	2	313	1110	9	270	3e-84	317	lcl|UniRef100_B7PLP1 Gamma-aminobutyric acid A recptor, subunit alpha, putative n=1 Tax=Ixodes scapularis RepID=B7PLP1_IXOSC
ContigA536	42.3	195	3	88	1125	2	358	8e-80	302	lcl|UniRef100_Q0GQR4 Glutamate-gated chloride channel n=1 Tax=Apis mellifera RepID=Q0GQR4_APIME
ContigA537	50.52	130	6	120	956	1	283	7e-56	223	lcl|UniRef100_G3MRK7 Putative uncharacterized protein n=1 Tax=Amblyomma maculatum RepID=G3MRK7_9ACAR
ContigA537	49.18	114	5	120	833	1	240	1e-46	192	lcl|UniRef100_G3MFW9 Putative uncharacterized protein (Fragment) n=1 Tax=Amblyomma maculatum RepID=G3MFW9_9ACAR
ContigA537	34.35	64	3	123	461	7	133	5e-08	63.9	lcl|UniRef100_C3ZA90 Putative uncharacterized protein n=1 Tax=Branchiostoma floridae RepID=C3ZA90_BRAFL
ContigA538	34.93	332	10	89	2083	142	708	3e-123	447	lcl|UniRef100_Q8IT91 Kunitz-like protease inhibitor n=1 Tax=Ancylostoma caninum RepID=Q8IT91_ANCCA
ContigA538	33.58	337	12	110	2119	1795	2364	6e-116	423	lcl|UniRef100_E2BHR1 Papilin n=1 Tax=Harpegnathos saltator RepID=E2BHR1_HARSA
ContigA538	32.87	328	12	110	2059	1880	2426	1e-115	422	lcl|UniRef100_UPI00021A6A8A UPI00021A6A8A related cluster n=1 Tax=unknown RepID=UPI00021A6A8A
ContigA540	94.39	18	0	1039	77	229	549	0	587	lcl|UniRef100_G3MPB1 T-complex protein 1 subunit alpha n=1 Tax=Amblyomma maculatum RepID=G3MPB1_9ACAR
ContigA540	78.19	70	0	1039	77	230	550	0	496	lcl|UniRef100_UPI000051ABDA UPI000051ABDA related cluster n=1 Tax=unknown RepID=UPI000051ABDA
ContigA540	77.57	72	0	1039	77	230	550	0	493	lcl|UniRef100_UPI00021A6B0F UPI00021A6B0F related cluster n=1 Tax=unknown RepID=UPI00021A6B0F
ContigA541	26.84	250	10	60	1133	5	397	5e-26	124	lcl|UniRef100_G3PAZ2 Uncharacterized protein n=1 Tax=Gasterosteus aculeatus RepID=G3PAZ2_GASAC
ContigA541	25.76	250	12	60	1133	5	394	6e-26	123	lcl|UniRef100_UPI00016E40D9 UPI00016E40D9 related cluster n=1 Tax=Takifugu rubripes RepID=UPI00016E40D9
ContigA541	27.06	246	13	60	1133	5	385	2e-25	121	lcl|UniRef100_UPI00016E40DA UPI00016E40DA related cluster n=1 Tax=Takifugu rubripes RepID=UPI00016E40DA
ContigA542	81.36	32	1	555	25	400	575	4e-81	304	lcl|UniRef100_G3MHE3 Putative uncharacterized protein (Fragment) n=1 Tax=Amblyomma maculatum RepID=G3MHE3_9ACAR
ContigA542	77.84	38	1	555	28	335	509	3e-75	285	lcl|UniRef100_B7Q0R0 Phosphoglycerate mutase, putative n=1 Tax=Ixodes scapularis RepID=B7Q0R0_IXOSC
ContigA542	66.29	59	0	555	31	339	513	5e-63	244	lcl|UniRef100_UPI00021A4012 UPI00021A4012 related cluster n=1 Tax=unknown RepID=UPI00021A4012
ContigA543	79.9	39	0	1	582	591	784	9e-91	337	lcl|UniRef100_UPI000224650B UPI000224650B related cluster n=2 Tax=unknown RepID=UPI000224650B
ContigA543	79.9	39	0	1	582	657	850	7e-90	334	lcl|UniRef100_E2A4Y0 Aconitate hydratase, mitochondrial n=1 Tax=Camponotus floridanus RepID=E2A4Y0_CAMFO
ContigA543	79.9	39	0	1	582	578	771	2e-89	332	lcl|UniRef100_E2BSG2 Aconitate hydratase, mitochondrial (Fragment) n=1 Tax=Harpegnathos saltator RepID=E2BSG2_HARSA
ContigA545	29.1	229	13	21	1079	19	422	1e-26	126	lcl|UniRef100_UPI0001CBADCB UPI0001CBADCB related cluster n=1 Tax=unknown RepID=UPI0001CBADCB
ContigA545	27.46	189	6	21	842	19	309	3e-22	111	lcl|UniRef100_G3SYP2 Uncharacterized protein n=2 Tax=Loxodonta africana RepID=G3SYP2_LOXAF
ContigA545	27.99	190	7	21	842	19	309	6e-22	110	lcl|UniRef100_B1WC52 RCG25586, isoform CRA_a n=1 Tax=Rattus norvegicus RepID=B1WC52_RAT
ContigA547	63.37	93	2	7	804	1030	1302	1e-95	355	lcl|UniRef100_UPI0002247760 UPI0002247760 related cluster n=1 Tax=unknown RepID=UPI0002247760
ContigA547	63.5	92	2	7	804	920	1193	1e-95	355	lcl|UniRef100_E2BKL4 Protein Swiss cheese n=1 Tax=Harpegnathos saltator RepID=E2BKL4_HARSA
ContigA547	63.08	85	3	7	804	1020	1293	2e-94	351	lcl|UniRef100_UPI00020634F0 UPI00020634F0 related cluster n=1 Tax=unknown RepID=UPI00020634F0
ContigA548	43.73	146	5	53	877	1	272	2e-54	218	lcl|UniRef100_B7PLJ5 Ubiquitin-conjugating enzyme, putative n=1 Tax=Ixodes scapularis RepID=B7PLJ5_IXOSC
ContigA548	44.91	132	6	110	892	17	271	9e-50	202	lcl|UniRef100_C3YKA5 Putative uncharacterized protein n=1 Tax=Branchiostoma floridae RepID=C3YKA5_BRAFL
ContigA548	43.07	137	5	77	877	32	283	1e-47	196	lcl|UniRef100_Q66KB0 Ubiquitin-conjugating enzyme E2 Z n=1 Tax=Xenopus (Silurana) tropicalis RepID=UBE2Z_XENTR
ContigA549	95.51	4	0	171	437	1	89	4e-29	134	lcl|UniRef100_G3MS78 Putative uncharacterized protein n=1 Tax=Amblyomma maculatum RepID=G3MS78_9ACAR
ContigA550	81.29	29	1	123	635	89	256	2e-71	273	lcl|UniRef100_B7Q6Z7 Lipid exporter ABCA1, putative n=1 Tax=Ixodes scapularis RepID=B7Q6Z7_IXOSC
ContigA550	50.85	84	1	102	632	51	224	4e-39	165	lcl|UniRef100_B4K7R0 GI22239 n=1 Tax=Drosophila mojavensis RepID=B4K7R0_DROMO
ContigA550	50.85	84	1	102	632	50	223	1e-38	164	lcl|UniRef100_B3LV93 GF18585 n=1 Tax=Drosophila ananassae RepID=B3LV93_DROAN
ContigA551	95.41	14	0	71	985	54	358	2e-167	593	lcl|UniRef100_G3MHE8 Putative uncharacterized protein (Fragment) n=1 Tax=Amblyomma maculatum RepID=G3MHE8_9ACAR
ContigA551	89.18	33	0	71	985	1	305	7e-157	558	lcl|UniRef100_B7Q1D3 Solute carrier protein, putative n=1 Tax=Ixodes scapularis RepID=B7Q1D3_IXOSC
ContigA551	64.45	104	1	92	985	11	311	4e-109	400	lcl|UniRef100_E3XCJ8 Putative uncharacterized protein n=1 Tax=Anopheles darlingi RepID=E3XCJ8_ANODA
ContigA552	79.68	47	3	155	904	5	252	7e-82	309	lcl|UniRef100_B7P2V5 Putative uncharacterized protein (Fragment) n=1 Tax=Ixodes scapularis RepID=B7P2V5_IXOSC
ContigA552	52.38	127	3	95	907	1	272	4e-59	234	lcl|UniRef100_E9Q9H3 Uncharacterized protein n=1 Tax=Mus musculus RepID=E9Q9H3_MOUSE
ContigA552	52.38	127	3	95	907	1	272	4e-59	234	lcl|UniRef100_P54103 DnaJ homolog subfamily C member 2 n=4 Tax=Mus musculus RepID=DNJC2_MOUSE
ContigA553	56.86	39	1	1039	1329	257	358	1e-25	123	lcl|UniRef100_F1L4I5 LIM and calponiny domains-containing protein 1 n=1 Tax=Ascaris suum RepID=F1L4I5_ASCSU
ContigA553	56.86	39	1	1039	1329	1205	1306	1e-25	123	lcl|UniRef100_F1KS00 LIM and calponiny domains-containing protein 1 n=1 Tax=Ascaris suum RepID=F1KS00_ASCSU
ContigA553	67.06	27	1	1075	1329	903	986	2e-25	122	lcl|UniRef100_UPI00020621C1 UPI00020621C1 related cluster n=2 Tax=unknown RepID=UPI00020621C1
ContigA555	45.38	126	4	380	1105	364	609	3e-69	204	lcl|UniRef100_Q9NRR6-2 Isoform 2 of 72 kDa inositol polyphosphate 5-phosphatase n=1 Tax=Homo sapiens RepID=Q9NRR6-2
ContigA555	44.98	127	4	380	1105	362	607	9e-69	203	lcl|UniRef100_F6Y5X8 Uncharacterized protein n=1 Tax=Macaca mulatta RepID=F6Y5X8_MACMU
ContigA555	77.85	35	0	380	853	364	521	4e-65	253	lcl|UniRef100_B7P1V0 Type IV inositol 5-phosphatase, putative n=1 Tax=Ixodes scapularis RepID=B7P1V0_IXOSC
ContigA556	80.76	56	0	79	951	1	291	7e-126	455	lcl|UniRef100_G3MK23 Putative uncharacterized protein n=1 Tax=Amblyomma maculatum RepID=G3MK23_9ACAR
ContigA556	69.42	88	1	79	948	1	291	1e-107	394	lcl|UniRef100_B7PD90 Aldose reductase, putative n=1 Tax=Ixodes scapularis RepID=B7PD90_IXOSC
ContigA556	44.17	151	4	109	948	10	288	2e-60	238	lcl|UniRef100_UPI0001CB9F5A UPI0001CB9F5A related cluster n=1 Tax=unknown RepID=UPI0001CB9F5A
ContigA558	95.59	19	0	3	1295	276	706	0	858	lcl|UniRef100_G3MF30 Putative uncharacterized protein n=1 Tax=Amblyomma maculatum RepID=G3MF30_9ACAR
ContigA558	88.14	50	1	3	1292	259	687	0	790	lcl|UniRef100_B7QAM0 Threonyl-tRNA synthetase, putative (Fragment) n=1 Tax=Ixodes scapularis RepID=B7QAM0_IXOSC
ContigA558	80.37	85	0	3	1301	321	753	0	739	lcl|UniRef100_B4G857 GL19239 n=2 Tax=pseudoobscura subgroup RepID=B4G857_DROPE
ContigA559	85.44	38	0	1	783	272	532	8e-117	425	lcl|UniRef100_G3MQ06 Putative uncharacterized protein n=1 Tax=Amblyomma maculatum RepID=G3MQ06_9ACAR
ContigA559	65	91	0	1	780	193	452	7e-87	325	lcl|UniRef100_B7PW71 Nucleolar protein, putative n=1 Tax=Ixodes scapularis RepID=B7PW71_IXOSC
ContigA559	48.84	130	2	1	768	108	365	2e-65	254	lcl|UniRef100_G3UUC3 Uncharacterized protein (Fragment) n=2 Tax=Meleagris gallopavo RepID=G3UUC3_MELGA
ContigA560	86.84	30	0	16	699	12	239	3e-111	406	lcl|UniRef100_G3MNH9 Putative uncharacterized protein n=1 Tax=Amblyomma maculatum RepID=G3MNH9_9ACAR
ContigA560	89.19	20	0	37	591	3	187	1e-89	334	lcl|UniRef100_F0J9A0 Secreted stromal cell-derived factor 2 (Fragment) n=1 Tax=Amblyomma variegatum RepID=F0J9A0_AMBVA
ContigA560	56	94	3	31	699	1	222	3e-60	237	lcl|UniRef100_Q7PY52 AGAP001749-PA n=1 Tax=Anopheles gambiae RepID=Q7PY52_ANOGA
ContigA561	37.6	154	4	193	966	8	258	6e-39	166	lcl|UniRef100_UPI00022B4E39 UPI00022B4E39 related cluster n=1 Tax=unknown RepID=UPI00022B4E39
ContigA561	36.6	162	3	172	966	1	259	1e-38	165	lcl|UniRef100_E3TDC4 Glutaredoxin 3 n=1 Tax=Ictalurus furcatus RepID=E3TDC4_9TELE
ContigA561	72.73	35	1	226	621	15	145	1e-37	162	lcl|UniRef100_G3MIA3 Putative uncharacterized protein (Fragment) n=1 Tax=Amblyomma maculatum RepID=G3MIA3_9ACAR
ContigA562	62.24	72	2	617	1201	64	258	7e-63	246	lcl|UniRef100_B7PG70 Putative uncharacterized protein n=1 Tax=Ixodes scapularis RepID=B7PG70_IXOSC
ContigA562	61.81	53	2	704	1132	1	143	5e-42	177	lcl|UniRef100_B7PTN3 Putative uncharacterized protein n=1 Tax=Ixodes scapularis RepID=B7PTN3_IXOSC
ContigA563	71.19	17	0	1213	1037	35	93	7e-17	93.6	lcl|UniRef100_B7QG51 Prolylcarboxypeptidase, putative (Fragment) n=1 Tax=Ixodes scapularis RepID=B7QG51_IXOSC
ContigA563	66.15	22	0	1234	1040	52	116	3e-16	91.7	lcl|UniRef100_G3MJM5 Putative uncharacterized protein (Fragment) n=1 Tax=Amblyomma maculatum RepID=G3MJM5_9ACAR
ContigA563	78.43	11	0	1201	1049	134	184	2e-15	88.6	lcl|UniRef100_C3YPM6 Putative uncharacterized protein n=1 Tax=Branchiostoma floridae RepID=C3YPM6_BRAFL
ContigA564	70.12	75	0	151	903	7	257	7e-103	379	lcl|UniRef100_G3MQ38 Putative uncharacterized protein n=1 Tax=Amblyomma maculatum RepID=G3MQ38_9ACAR
ContigA564	56.05	107	2	148	885	6	253	7e-76	289	lcl|UniRef100_B7PJL3 FGF receptor activating protein, putative n=1 Tax=Ixodes scapularis RepID=B7PJL3_IXOSC
ContigA564	49.1	110	2	157	819	7	226	6e-56	223	lcl|UniRef100_E9GYQ0 Putative uncharacterized protein n=1 Tax=Daphnia pulex RepID=E9GYQ0_DAPPU
ContigA565	54.17	86	2	584	1156	1	191	1e-48	199	lcl|UniRef100_B7P749 Membrane-associated RING finger containing protein, putative (Fragment) n=1 Tax=Ixodes scapularis RepID=B7P749_IXOSC
ContigA565	49.69	76	2	659	1126	11	171	2e-36	158	lcl|UniRef100_B7QLJ1 Membrane-associated RING finger containing protein, putative (Fragment) n=1 Tax=Ixodes scapularis RepID=B7QLJ1_IXOSC
ContigA565	37.61	132	4	515	1165	8	233	4e-31	140	lcl|UniRef100_G1KB44 Uncharacterized protein n=1 Tax=Anolis carolinensis RepID=G1KB44_ANOCA
ContigA566	52.45	142	5	236	1258	62	391	6e-80	303	lcl|UniRef100_G3MKS7 Putative uncharacterized protein n=1 Tax=Amblyomma maculatum RepID=G3MKS7_9ACAR
ContigA566	29.32	209	6	242	1258	1	364	3e-25	121	lcl|UniRef100_B7Q8U5 Putative uncharacterized protein n=1 Tax=Ixodes scapularis RepID=B7Q8U5_IXOSC
ContigA567	82.76	59	1	109	1152	64	410	1e-166	590	lcl|UniRef100_G3MJB9 Putative uncharacterized protein (Fragment) n=1 Tax=Amblyomma maculatum RepID=G3MJB9_9ACAR
ContigA567	82.15	53	0	1	891	91	387	4e-148	529	lcl|UniRef100_B7PZF2 WD-repeat protein, putative n=1 Tax=Ixodes scapularis RepID=B7PZF2_IXOSC
ContigA567	54.48	172	4	1	1173	179	580	2e-123	447	lcl|UniRef100_G6DF45 Putative uncharacterized protein n=1 Tax=Danaus plexippus RepID=G6DF45_DANPL
ContigA568	44.61	128	6	289	1044	11	275	3e-56	224	lcl|UniRef100_O60930 Ribonuclease H1 n=2 Tax=Homo sapiens RepID=RNH1_HUMAN
ContigA568	44.61	128	6	289	1044	11	275	4e-56	223	lcl|UniRef100_UPI00003691B9 UPI00003691B9 related cluster n=1 Tax=unknown RepID=UPI00003691B9
ContigA568	45.82	119	4	325	1044	85	329	3e-55	221	lcl|UniRef100_UPI00020F58F9 UPI00020F58F9 related cluster n=1 Tax=unknown RepID=UPI00020F58F9
ContigA569	61.32	106	4	221	1075	3	286	1e-93	348	lcl|UniRef100_B7PKM6 tRNA guanosine-2'-O-methyltransferase trm13, putative (Fragment) n=1 Tax=Ixodes scapularis RepID=B7PKM6_IXOSC
ContigA569	34.12	254	7	71	1315	123	531	6e-63	246	lcl|UniRef100_E9G3A3 Putative uncharacterized protein n=1 Tax=Daphnia pulex RepID=E9G3A3_DAPPU
ContigA569	33.79	260	7	71	1312	14	449	7e-62	243	lcl|UniRef100_A7RR85 Predicted protein n=1 Tax=Nematostella vectensis RepID=A7RR85_NEMVE
ContigA572	34.82	72	1	847	1182	343	453	3e-14	84.7	lcl|UniRef100_F2UMX6 Zinc finger protein n=1 Tax=Salpingoeca sp. ATCC 50818 RepID=F2UMX6_SALS5
ContigA572	25.94	140	5	550	1182	310	505	9e-14	83.2	lcl|UniRef100_C3ZSN9 Putative uncharacterized protein n=1 Tax=Branchiostoma floridae RepID=C3ZSN9_BRAFL
ContigA572	30.71	87	1	808	1185	212	338	2e-13	82	lcl|UniRef100_C3YM87 Putative uncharacterized protein n=1 Tax=Branchiostoma floridae RepID=C3YM87_BRAFL
ContigA573	98.5	3	0	169	768	1	200	2e-91	341	lcl|UniRef100_F0JA01 Vacuolar assembly/sorting protein DID2 n=1 Tax=Amblyomma variegatum RepID=F0JA01_AMBVA
ContigA573	98.5	3	0	169	768	1	200	5e-91	340	lcl|UniRef100_G3MPH9 Putative uncharacterized protein n=1 Tax=Amblyomma maculatum RepID=G3MPH9_9ACAR
ContigA573	89.76	21	0	154	768	1	205	2e-83	315	lcl|UniRef100_B7QKA5 Vacuolar assembly/sorting protein DID2, putative (Fragment) n=1 Tax=Ixodes scapularis RepID=B7QKA5_IXOSC
ContigA574	82.21	49	4	255	1214	3	325	8e-146	521	lcl|UniRef100_G3MH15 Putative uncharacterized protein (Fragment) n=1 Tax=Amblyomma maculatum RepID=G3MH15_9ACAR
ContigA574	49.03	135	6	291	1196	61	352	2e-68	265	lcl|UniRef100_UPI00005884C7 UPI00005884C7 related cluster n=1 Tax=unknown RepID=UPI00005884C7
ContigA574	47.52	140	7	288	1199	121	431	9e-68	262	lcl|UniRef100_UPI000044938D UPI000044938D related cluster n=1 Tax=unknown RepID=UPI000044938D
ContigA575	41.84	299	6	286	1869	8	534	3e-113	414	lcl|UniRef100_B7P9T2 Putative uncharacterized protein n=1 Tax=Ixodes scapularis RepID=B7P9T2_IXOSC
ContigA575	38.21	154	1	958	1860	15	283	5e-58	231	lcl|UniRef100_B7PWK1 Putative uncharacterized protein n=1 Tax=Ixodes scapularis RepID=B7PWK1_IXOSC
ContigA575	46.86	124	1	1153	1869	3	238	1e-57	229	lcl|UniRef100_B7QGE9 Putative uncharacterized protein n=1 Tax=Ixodes scapularis RepID=B7QGE9_IXOSC
ContigA579	85.6	54	0	2	1126	46	420	0	645	lcl|UniRef100_B7QNQ7 BRO1 domain-containing protein BROX, putative n=1 Tax=Ixodes scapularis RepID=B7QNQ7_IXOSC
ContigA579	48.4	187	2	2	1123	46	413	4e-99	366	lcl|UniRef100_C3Y0V2 Putative uncharacterized protein n=1 Tax=Branchiostoma floridae RepID=C3Y0V2_BRAFL
ContigA579	50.13	178	4	2	1123	47	413	2e-96	357	lcl|UniRef100_A7RZU6 Predicted protein n=1 Tax=Nematostella vectensis RepID=A7RZU6_NEMVE
ContigA580	94.58	22	0	89	1306	1	406	0	814	lcl|UniRef100_G3MLG3 Putative uncharacterized protein n=1 Tax=Amblyomma maculatum RepID=G3MLG3_9ACAR
ContigA580	65.85	131	2	89	1306	1	400	6e-160	569	lcl|UniRef100_C3ZF43 Putative uncharacterized protein n=1 Tax=Branchiostoma floridae RepID=C3ZF43_BRAFL
ContigA580	63.3	149	0	89	1306	1	406	2e-157	561	lcl|UniRef100_D6WJN7 Putative uncharacterized protein n=1 Tax=Tribolium castaneum RepID=D6WJN7_TRICA
ContigA581	82.05	20	1	568	918	29	144	1e-43	182	lcl|UniRef100_G3MGF0 6-phosphogluconate dehydrogenase, decarboxylating (Fragment) n=1 Tax=Amblyomma maculatum RepID=G3MGF0_9ACAR
ContigA581	90.72	9	0	628	918	32	128	2e-41	174	lcl|UniRef100_B7Q1Y2 6-phosphogluconate dehydrogenase, decarboxylating (Fragment) n=1 Tax=Ixodes scapularis RepID=B7Q1Y2_IXOSC
ContigA581	86.73	13	0	625	918	3	100	7e-40	169	lcl|UniRef100_Q5ZIZ0 6-phosphogluconate dehydrogenase, decarboxylating n=1 Tax=Gallus gallus RepID=Q5ZIZ0_CHICK
ContigA582	55.47	111	2	4	771	12	264	2e-63	248	lcl|UniRef100_E9HDG6 Putative uncharacterized protein n=1 Tax=Daphnia pulex RepID=E9HDG6_DAPPU
ContigA582	53.6	107	2	4	729	16	264	1e-60	239	lcl|UniRef100_H0Z1N9 Uncharacterized protein (Fragment) n=2 Tax=Taeniopygia guttata RepID=H0Z1N9_TAEGU
ContigA582	52.76	112	2	4	744	14	266	5e-60	237	lcl|UniRef100_UPI00022B0C24 UPI00022B0C24 related cluster n=1 Tax=unknown RepID=UPI00022B0C24
ContigA583	96.46	7	0	890	297	1	198	2e-75	287	lcl|UniRef100_G3MTH4 Putative uncharacterized protein n=1 Tax=Amblyomma maculatum RepID=G3MTH4_9ACAR
ContigA583	97.52	4	0	890	408	1	161	3e-68	263	lcl|UniRef100_F0J8Z4 Mitochondrial import inner membrane translocase subunit TIM23 (Fragment) n=1 Tax=Amblyomma variegatum RepID=F0J8Z4_AMBVA
ContigA583	89.9	19	1	890	297	1	197	9e-68	261	lcl|UniRef100_B7PEW5 Mitochondrial import inner membrane translocase, subunit TIM23, putative n=1 Tax=Ixodes scapularis RepID=B7PEW5_IXOSC
ContigA584	69.14	38	1	21	506	1	150	1e-57	228	lcl|UniRef100_B7PYT7 Putative uncharacterized protein n=1 Tax=Ixodes scapularis RepID=B7PYT7_IXOSC
ContigA584	69.57	47	1	306	782	50	210	4e-51	207	lcl|UniRef100_G3MGJ7 Putative uncharacterized protein (Fragment) n=1 Tax=Amblyomma maculatum RepID=G3MGJ7_9ACAR
ContigA584	40.68	67	2	21	371	1	116	2e-16	91.7	lcl|UniRef100_A7S827 Predicted protein (Fragment) n=1 Tax=Nematostella vectensis RepID=A7S827_NEMVE
ContigA585	84.38	57	0	163	1257	15	379	2e-170	603	lcl|UniRef100_G3MGI4 Putative uncharacterized protein (Fragment) n=1 Tax=Amblyomma maculatum RepID=G3MGI4_9ACAR
ContigA585	83.26	40	0	76	792	1	239	5e-111	406	lcl|UniRef100_G3MG78 Putative uncharacterized protein (Fragment) n=1 Tax=Amblyomma maculatum RepID=G3MG78_9ACAR
ContigA585	60.6	126	1	307	1293	130	464	3e-108	397	lcl|UniRef100_G3MJS3 Putative uncharacterized protein (Fragment) n=1 Tax=Amblyomma maculatum RepID=G3MJS3_9ACAR
ContigA586	85.8	45	0	187	1137	1	317	1e-166	591	lcl|UniRef100_G3MPN1 Putative uncharacterized protein n=1 Tax=Amblyomma maculatum RepID=G3MPN1_9ACAR
ContigA586	53.25	140	2	220	1134	8	314	5e-96	356	lcl|UniRef100_B7PRA4 Sulfotransferase, putative n=1 Tax=Ixodes scapularis RepID=B7PRA4_IXOSC
ContigA586	52.09	131	2	196	1128	6	298	2e-93	347	lcl|UniRef100_B7PWF9 Sulfotransferase, putative n=1 Tax=Ixodes scapularis RepID=B7PWF9_IXOSC
ContigA587	83.78	20	4	179	619	53	197	6e-49	201	lcl|UniRef100_B7QIB0 DNA-binding protein inhibitor, putative n=1 Tax=Ixodes scapularis RepID=B7QIB0_IXOSC
ContigA587	43.64	55	2	248	559	18	126	2e-13	82.8	lcl|UniRef100_UPI0001757F0A UPI0001757F0A related cluster n=1 Tax=unknown RepID=UPI0001757F0A
ContigA587	46.53	47	2	248	532	18	117	5e-13	81.6	lcl|UniRef100_D6WE84 Putative uncharacterized protein n=1 Tax=Tribolium castaneum RepID=D6WE84_TRICA
ContigA588	78.97	48	1	1352	654	35	266	2e-97	361	lcl|UniRef100_G3MHJ5 Putative uncharacterized protein (Fragment) n=1 Tax=Amblyomma maculatum RepID=G3MHJ5_9ACAR
ContigA588	82.52	35	1	1361	744	1	205	1e-89	335	lcl|UniRef100_F0J8P2 Hypothetical secreted protein 469 (Fragment) n=1 Tax=Amblyomma variegatum RepID=F0J8P2_AMBVA
ContigA588	30.32	144	3	1361	699	1	211	7e-25	120	lcl|UniRef100_B7Q135 Secreted protein, putative n=1 Tax=Ixodes scapularis RepID=B7Q135_IXOSC
ContigA589	93.66	17	0	268	1071	1	268	8e-130	468	lcl|UniRef100_G3MLS8 Putative uncharacterized protein n=1 Tax=Amblyomma maculatum RepID=G3MLS8_9ACAR
ContigA589	82.63	37	2	370	1068	11	245	2e-97	360	lcl|UniRef100_B7PP23 Sorting nexin-21, putative n=1 Tax=Ixodes scapularis RepID=B7PP23_IXOSC
ContigA589	38.34	151	4	295	1047	87	336	8e-35	153	lcl|UniRef100_UPI0001CB97D8 UPI0001CB97D8 related cluster n=1 Tax=unknown RepID=UPI0001CB97D8
ContigA590	99.17	1	0	587	228	233	352	2e-63	246	lcl|UniRef100_Q56CZ1 Yolk cathepsin (Fragment) n=1 Tax=Rhipicephalus microplus RepID=Q56CZ1_BOOMI
ContigA590	45.54	48	2	578	288	171	268	5e-14	82	lcl|UniRef100_G3MHK4 Putative uncharacterized protein (Fragment) n=1 Tax=Amblyomma maculatum RepID=G3MHK4_9ACAR
ContigA590	43.56	50	2	572	282	288	385	3e-13	79.3	lcl|UniRef100_Q2Q0I8 Cathepsin D2-like protein n=1 Tax=Schistosoma mansoni RepID=Q2Q0I8_SCHMA
ContigA591	60.34	23	0	1015	842	293	350	6e-12	76.6	lcl|UniRef100_B7PT10 Cytochrome P450, putative n=1 Tax=Ixodes scapularis RepID=B7PT10_IXOSC
ContigA592	75.68	18	0	3	224	1157	1230	2e-24	119	lcl|UniRef100_B7Q4L7 ABC transporter, putative (Fragment) n=1 Tax=Ixodes scapularis RepID=B7Q4L7_IXOSC
ContigA592	49.32	37	0	3	221	1669	1741	1e-11	76.3	lcl|UniRef100_UPI0001A623E6 UPI0001A623E6 related cluster n=1 Tax=unknown RepID=UPI0001A623E6
ContigA592	49.32	37	0	3	221	1591	1663	1e-11	76.3	lcl|UniRef100_G4VJ79 Putative multidrug resistance protein 1 (ATP-binding cassette C1) n=1 Tax=Schistosoma mansoni RepID=G4VJ79_SCHMA
ContigA594	41.03	112	1	731	156	17	211	4e-27	127	lcl|UniRef100_G3MRY7 Putative uncharacterized protein n=1 Tax=Amblyomma maculatum RepID=G3MRY7_9ACAR
ContigA594	35.68	125	1	743	156	43	241	9e-20	102	lcl|UniRef100_G3MSN5 Putative uncharacterized protein n=1 Tax=Amblyomma maculatum RepID=G3MSN5_9ACAR
ContigA594	31.38	125	2	707	156	26	213	3e-14	84.3	lcl|UniRef100_G3MPY7 Putative uncharacterized protein n=1 Tax=Amblyomma maculatum RepID=G3MPY7_9ACAR
ContigA598	71.83	39	1	261	686	37	177	4e-51	207	lcl|UniRef100_G3MKM8 Putative uncharacterized protein n=1 Tax=Amblyomma maculatum RepID=G3MKM8_9ACAR
ContigA598	71.53	38	2	261	686	37	179	3e-49	201	lcl|UniRef100_F0JA79 Putative uncharacterized protein n=1 Tax=Amblyomma variegatum RepID=F0JA79_AMBVA
ContigA598	58.04	47	5	261	686	37	167	2e-31	141	lcl|UniRef100_B7PYJ7 Putative uncharacterized protein n=1 Tax=Ixodes scapularis RepID=B7PYJ7_IXOSC
ContigA599	91.76	23	0	80	916	3	281	1e-140	504	lcl|UniRef100_G3MGH6 Putative uncharacterized protein (Fragment) n=1 Tax=Amblyomma maculatum RepID=G3MGH6_9ACAR
ContigA599	61.76	103	1	83	898	39	309	2e-89	334	lcl|UniRef100_E9GU60 Putative uncharacterized protein n=1 Tax=Daphnia pulex RepID=E9GU60_DAPPU
ContigA599	61.17	105	1	80	898	8	279	4e-89	333	lcl|UniRef100_Q6NYG0 Nucleoside phosphorylase n=1 Tax=Danio rerio RepID=Q6NYG0_DANRE
ContigA600	45.26	98	3	485	1054	412	595	5e-38	163	lcl|UniRef100_B7PWA1 Microcephalin, putative n=1 Tax=Ixodes scapularis RepID=B7PWA1_IXOSC
ContigA600	29.94	202	8	137	1063	681	994	3e-24	118	lcl|UniRef100_C3Y1F0 Putative uncharacterized protein n=1 Tax=Branchiostoma floridae RepID=C3Y1F0_BRAFL
ContigA600	33.33	122	4	494	1072	606	794	7e-20	103	lcl|UniRef100_UPI00022B70C8 UPI00022B70C8 related cluster n=1 Tax=unknown RepID=UPI00022B70C8
ContigA601	83.83	37	1	2	703	13	247	3e-106	389	lcl|UniRef100_Q5EG54 Vitellogenin n=1 Tax=Dermacentor variabilis RepID=Q5EG54_DERVA
ContigA601	54.47	101	4	2	703	13	242	4e-58	229	lcl|UniRef100_B7QJ67 Vitellogenin, putative n=1 Tax=Ixodes scapularis RepID=B7QJ67_IXOSC
ContigA603	55.46	40	1	1367	1050	678	796	8e-36	156	lcl|UniRef100_E3X845 Putative uncharacterized protein n=1 Tax=Anopheles darlingi RepID=E3X845_ANODA
ContigA603	76	18	0	1274	1050	1803	1877	4e-35	154	lcl|UniRef100_Q5TNH2 AGAP009239-PA (Fragment) n=1 Tax=Anopheles gambiae RepID=Q5TNH2_ANOGA
ContigA603	67.82	27	1	1310	1050	1121	1206	4e-34	150	lcl|UniRef100_UPI0000D561C5 UPI0000D561C5 related cluster n=1 Tax=unknown RepID=UPI0000D561C5
ContigA605	72.14	151	4	70	1746	1	556	0	788	lcl|UniRef100_G3MTN8 Putative uncharacterized protein n=1 Tax=Amblyomma maculatum RepID=G3MTN8_9ACAR
ContigA605	58.63	204	6	190	1746	40	560	5e-171	606	lcl|UniRef100_B7QDG1 Cell cycle progression, putative n=1 Tax=Ixodes scapularis RepID=B7QDG1_IXOSC
ContigA605	32.11	242	8	637	1749	194	570	4e-39	168	lcl|UniRef100_Q16U20 Cell cycle progression n=1 Tax=Aedes aegypti RepID=Q16U20_AEDAE
ContigA607	55.95	122	6	97	1017	1	300	7e-82	309	lcl|UniRef100_B7P4T3 Putative uncharacterized protein n=1 Tax=Ixodes scapularis RepID=B7P4T3_IXOSC
ContigA607	44.23	56	2	709	1017	167	269	5e-18	97.4	lcl|UniRef100_F6Z675 Ring finger protein 8 n=1 Tax=Xenopus (Silurana) tropicalis RepID=F6Z675_XENTR
ContigA607	44.23	56	2	709	1017	369	471	5e-18	97.4	lcl|UniRef100_F6W856 Ring finger protein 8 (Fragment) n=1 Tax=Xenopus (Silurana) tropicalis RepID=F6W856_XENTR
ContigA610	63.98	101	5	1127	171	1	310	5e-66	256	lcl|UniRef100_G3MT84 Putative uncharacterized protein n=1 Tax=Amblyomma maculatum RepID=G3MT84_9ACAR
ContigA610	58.65	99	6	1058	285	5	267	1e-43	182	lcl|UniRef100_B7PJN5 Peroxisomal membrane protein PEX14, putative n=1 Tax=Ixodes scapularis RepID=B7PJN5_IXOSC
ContigA610	36.64	135	5	977	294	14	237	1e-15	89.4	lcl|UniRef100_UPI0002063878 UPI0002063878 related cluster n=1 Tax=unknown RepID=UPI0002063878
ContigA611	69.41	102	2	147	1166	21	358	9e-133	478	lcl|UniRef100_G3MJV7 Putative uncharacterized protein n=1 Tax=Amblyomma maculatum RepID=G3MJV7_9ACAR
ContigA611	53.33	82	1	165	698	32	211	3e-50	204	lcl|UniRef100_B7QIQ8 Putative uncharacterized protein n=1 Tax=Ixodes scapularis RepID=B7QIQ8_IXOSC
ContigA611	31.21	194	9	216	1151	2	295	3e-28	131	lcl|UniRef100_UPI0002064A76 UPI0002064A76 related cluster n=1 Tax=unknown RepID=UPI0002064A76
ContigA612	87.8	10	0	565	320	301	382	3e-35	152	lcl|UniRef100_G3MMB0 Putative uncharacterized protein n=1 Tax=Amblyomma maculatum RepID=G3MMB0_9ACAR
ContigA612	82.93	14	0	565	320	301	382	1e-33	147	lcl|UniRef100_G3MMA9 Putative uncharacterized protein n=1 Tax=Amblyomma maculatum RepID=G3MMA9_9ACAR
ContigA612	71.95	23	0	565	320	300	381	6e-28	128	lcl|UniRef100_B7QD13 Glutathione-dependent formaldehyde dehydrogenase, putative n=1 Tax=Ixodes scapularis RepID=B7QD13_IXOSC
ContigA614	90.66	17	0	610	1155	71	252	1e-96	358	lcl|UniRef100_G3MLD1 Putative uncharacterized protein n=1 Tax=Amblyomma maculatum RepID=G3MLD1_9ACAR
ContigA614	74.73	46	0	610	1155	84	265	1e-79	301	lcl|UniRef100_B7QN52 Ku70-binding protein, putative (Fragment) n=1 Tax=Ixodes scapularis RepID=B7QN52_IXOSC
ContigA614	64.17	66	1	595	1152	148	334	1e-65	255	lcl|UniRef100_E3WIW9 Putative uncharacterized protein n=1 Tax=Anopheles darlingi RepID=E3WIW9_ANODA
ContigA615	100	0	0	151	1278	1	376	0	762	lcl|UniRef100_Q6QD58 Actin n=2 Tax=Ixodoidea RepID=Q6QD58_ORNMO
ContigA615	99.73	1	0	151	1278	1	376	0	761	lcl|UniRef100_C5HVZ5 Actin n=2 Tax=RTA clade RepID=C5HVZ5_9ARAC
ContigA615	99.73	1	0	151	1278	1	376	0	761	lcl|UniRef100_UPI00015B62BD UPI00015B62BD related cluster n=1 Tax=unknown RepID=UPI00015B62BD
ContigA616	96.32	12	0	72	1049	1	326	4e-159	566	lcl|UniRef100_G3MQU0 Putative uncharacterized protein n=1 Tax=Amblyomma maculatum RepID=G3MQU0_9ACAR
ContigA616	76.19	73	3	72	1061	1	335	4e-124	449	lcl|UniRef100_Q5Q975 Putative secreted salivary gland peptide n=1 Tax=Ixodes scapularis RepID=Q5Q975_IXOSC
ContigA616	93.07	16	0	72	764	1	231	2e-110	404	lcl|UniRef100_F0J8G5 Oligosaccharyltransferase gamma subunit (Fragment) n=1 Tax=Amblyomma variegatum RepID=F0J8G5_AMBVA
ContigA617	97.47	2	0	2	238	75	153	3e-44	184	lcl|UniRef100_G3MMU2 Putative uncharacterized protein n=1 Tax=Amblyomma maculatum RepID=G3MMU2_9ACAR
ContigA617	79.75	16	0	2	238	83	161	1e-35	156	lcl|UniRef100_B7Q356 Lipopolysaccharide-induced transcription factor regulating tumor necrosis factor alpha, putative n=1 Tax=Ixodes scapularis RepID=B7Q356_IXOSC
ContigA617	57.75	30	0	17	229	49	119	6e-20	103	lcl|UniRef100_E9GCV8 Putative uncharacterized protein n=1 Tax=Daphnia pulex RepID=E9GCV8_DAPPU
ContigA618	40.09	131	1	42	707	1	220	7e-40	169	lcl|UniRef100_G3MPY9 Putative uncharacterized protein n=1 Tax=Amblyomma maculatum RepID=G3MPY9_9ACAR
ContigA618	42.71	114	0	111	707	2	200	1e-38	164	lcl|UniRef100_G3MS15 Putative uncharacterized protein n=1 Tax=Amblyomma maculatum RepID=G3MS15_9ACAR
ContigA618	45.41	115	1	60	701	3	220	6e-36	155	lcl|UniRef100_G3MPY6 Putative uncharacterized protein n=1 Tax=Amblyomma maculatum RepID=G3MPY6_9ACAR
ContigA621	33.94	93	4	882	1370	94	244	4e-09	68.2	lcl|UniRef100_C3ZPX4 Putative uncharacterized protein n=1 Tax=Branchiostoma floridae RepID=C3ZPX4_BRAFL
ContigA624	87.04	28	0	871	1518	172	387	2e-160	372	lcl|UniRef100_G3MI62 Putative uncharacterized protein (Fragment) n=1 Tax=Amblyomma maculatum RepID=G3MI62_9ACAR
ContigA624	87.04	28	0	871	1518	178	393	3e-159	371	lcl|UniRef100_G3MI61 Putative uncharacterized protein (Fragment) n=1 Tax=Amblyomma maculatum RepID=G3MI61_9ACAR
ContigA624	88.29	24	0	871	1485	174	378	9e-151	350	lcl|UniRef100_G3MIG6 Putative uncharacterized protein (Fragment) n=1 Tax=Amblyomma maculatum RepID=G3MIG6_9ACAR
ContigA625	79.41	65	3	473	1492	1	335	7e-135	486	lcl|UniRef100_B7PXC9 ATPase, putative (Fragment) n=1 Tax=Ixodes scapularis RepID=B7PXC9_IXOSC
ContigA625	60.25	142	3	341	1483	221	614	8e-115	419	lcl|UniRef100_E9GX18 Putative uncharacterized protein n=1 Tax=Daphnia pulex RepID=E9GX18_DAPPU
ContigA625	59.46	157	3	272	1492	261	659	3e-114	417	lcl|UniRef100_E2BGR6 Fidgetin-like protein 1 n=1 Tax=Harpegnathos saltator RepID=E2BGR6_HARSA
ContigA626	52.9	187	0	217	1407	37	433	1e-122	445	lcl|UniRef100_G3MGL3 Putative uncharacterized protein (Fragment) n=1 Tax=Amblyomma maculatum RepID=G3MGL3_9ACAR
ContigA626	51.24	190	2	217	1404	14	415	9e-111	405	lcl|UniRef100_B7PBI3 Guanylate-binding protein, putative n=1 Tax=Ixodes scapularis RepID=B7PBI3_IXOSC
ContigA626	48.75	199	2	223	1404	17	416	5e-105	386	lcl|UniRef100_G1N604 Uncharacterized protein (Fragment) n=1 Tax=Meleagris gallopavo RepID=G1N604_MELGA
ContigA627	52.66	140	6	1017	16	1	322	4e-79	300	lcl|UniRef100_B7QK61 Putative uncharacterized protein n=1 Tax=Ixodes scapularis RepID=B7QK61_IXOSC
ContigA627	32.3	232	9	1377	244	10	416	4e-49	201	lcl|UniRef100_UPI00022B1450 UPI00022B1450 related cluster n=1 Tax=unknown RepID=UPI00022B1450
ContigA627	38.41	164	3	1377	553	10	280	1e-46	192	lcl|UniRef100_E7FEJ0 Tuberous sclerosis 1b n=1 Tax=Danio rerio RepID=E7FEJ0_DANRE
ContigA628	55.97	100	2	363	1070	74	316	8e-94	294	lcl|UniRef100_B7QAE6 Sulfotransferase, putative (Fragment) n=1 Tax=Ixodes scapularis RepID=B7QAE6_IXOSC
ContigA628	52.42	110	1	351	1070	77	324	7e-88	271	lcl|UniRef100_G3MK53 Putative uncharacterized protein n=1 Tax=Amblyomma maculatum RepID=G3MK53_9ACAR
ContigA628	51.41	105	3	363	1070	95	340	5e-87	266	lcl|UniRef100_G3MP23 Putative uncharacterized protein n=1 Tax=Amblyomma maculatum RepID=G3MP23_9ACAR
ContigA630	43.81	102	7	2	625	250	445	9e-25	120	lcl|UniRef100_B7QKH9 Sidestep protein, putative n=1 Tax=Ixodes scapularis RepID=B7QKH9_IXOSC
ContigA632	45	88	0	8	487	195	354	2e-36	158	lcl|UniRef100_B7PGJ2 Neprilysin, putative n=1 Tax=Ixodes scapularis RepID=B7PGJ2_IXOSC
ContigA632	43.75	90	0	8	487	35	194	8e-36	156	lcl|UniRef100_B7QML5 Endothelin-converting enzyme, putative (Fragment) n=1 Tax=Ixodes scapularis RepID=B7QML5_IXOSC
ContigA632	45.34	74	2	8	487	170	317	4e-33	147	lcl|UniRef100_B7PW99 Endothelin-converting enzyme, putative (Fragment) n=1 Tax=Ixodes scapularis RepID=B7PW99_IXOSC
ContigA633	60.98	35	6	245	604	1	113	1e-23	116	lcl|UniRef100_B7QEA0 Putative uncharacterized protein n=1 Tax=Ixodes scapularis RepID=B7QEA0_IXOSC
ContigA634	35.51	175	3	60	884	103	376	5e-62	167	lcl|UniRef100_Q5U508 Tubulin-specific chaperone E n=1 Tax=Xenopus laevis RepID=TBCE_XENLA
ContigA634	36.96	172	2	60	884	103	377	8e-62	174	lcl|UniRef100_Q28EJ7 Tubulin folding cofactor E n=1 Tax=Xenopus (Silurana) tropicalis RepID=Q28EJ7_XENTR
ContigA634	37.5	157	3	120	884	120	373	8e-59	166	lcl|UniRef100_UPI00022B3D86 UPI00022B3D86 related cluster n=1 Tax=unknown RepID=UPI00022B3D86
ContigA637	80.7	22	0	1558	1217	81	194	4e-39	167	lcl|UniRef100_B7P485 Ca2+ sensor, putative (Fragment) n=1 Tax=Ixodes scapularis RepID=B7P485_IXOSC
ContigA637	38.6	69	1	1561	1223	32	145	4e-14	85.1	lcl|UniRef100_B7PL72 Ca2+ sensor, putative n=1 Tax=Ixodes scapularis RepID=B7PL72_IXOSC
ContigA637	33.33	69	1	1558	1244	78	181	9e-13	80.5	lcl|UniRef100_F6QRC2 Uncharacterized protein n=1 Tax=Ciona intestinalis RepID=F6QRC2_CIOIN
ContigA639	60.25	126	0	4	954	52	368	1e-106	391	lcl|UniRef100_G3MGZ1 Putative uncharacterized protein (Fragment) n=1 Tax=Amblyomma maculatum RepID=G3MGZ1_9ACAR
ContigA639	59.52	121	1	1	954	69	399	2e-102	377	lcl|UniRef100_A7UI17 Lospin 2 n=1 Tax=Amblyomma americanum RepID=A7UI17_AMBAM
ContigA639	59.38	125	2	1	954	85	401	2e-95	354	lcl|UniRef100_A7UI16 Lospin 1 n=1 Tax=Amblyomma americanum RepID=A7UI16_AMBAM
ContigA642	100	0	0	5	1177	1	391	0	764	lcl|UniRef100_C3UTE0 Aspartic proteinase n=1 Tax=Rhipicephalus microplus RepID=C3UTE0_BOOMI
ContigA642	85.93	55	0	5	1177	1	391	0	667	lcl|UniRef100_G3MMA5 Putative uncharacterized protein n=1 Tax=Amblyomma maculatum RepID=G3MMA5_9ACAR
ContigA642	84.2	58	0	77	1177	25	391	0	648	lcl|UniRef100_Q2WFX6 Aspartic protease n=1 Tax=Haemaphysalis longicornis RepID=Q2WFX6_HAELO
ContigA643	33.79	95	1	1130	696	157	300	8e-23	113	lcl|UniRef100_E7F7S4 Zgc:113452 n=1 Tax=Danio rerio RepID=E7F7S4_DANRE
ContigA643	33.56	96	2	1142	702	254	401	4e-22	107	lcl|UniRef100_UPI00023ADD56 UPI00023ADD56 related cluster n=1 Tax=unknown RepID=UPI00023ADD56
ContigA643	33.78	97	1	1145	702	381	527	7e-22	110	lcl|UniRef100_D3Z3W0 Uncharacterized protein n=1 Tax=Mus musculus RepID=D3Z3W0_MOUSE
ContigA644	50.59	82	1	3	506	255	424	1e-41	176	lcl|UniRef100_C3YLH1 Putative uncharacterized protein n=1 Tax=Branchiostoma floridae RepID=C3YLH1_BRAFL
ContigA644	51.52	78	1	9	497	241	405	1e-41	175	lcl|UniRef100_UPI0001CBAD49 UPI0001CBAD49 related cluster n=1 Tax=unknown RepID=UPI0001CBAD49
ContigA644	51.76	80	1	3	506	347	516	2e-41	175	lcl|UniRef100_E2BC99 Vacuolar fusion protein MON1-like protein A n=1 Tax=Harpegnathos saltator RepID=E2BC99_HARSA
ContigA645	57.41	21	1	228	389	432	483	2e-19	65.9	lcl|UniRef100_E2A488 Proclotting enzyme n=1 Tax=Camponotus floridanus RepID=E2A488_CAMFO
ContigA645	59.26	20	1	228	389	553	604	1e-18	69.7	lcl|UniRef100_UPI00021A6A03 UPI00021A6A03 related cluster n=1 Tax=unknown RepID=UPI00021A6A03
ContigA645	70.18	17	0	246	416	373	429	2e-18	95.9	lcl|UniRef100_B7Q613 Proclotting enzyme, putative n=1 Tax=Ixodes scapularis RepID=B7Q613_IXOSC
ContigA646	100	0	0	1	411	308	444	5e-73	277	lcl|UniRef100_UPI000180D453 UPI000180D453 related cluster n=1 Tax=unknown RepID=UPI000180D453
ContigA646	98.54	2	0	1	411	303	439	5e-73	277	lcl|UniRef100_Q7YZZ3 Putative alpha-tubulin n=1 Tax=Oikopleura dioica RepID=Q7YZZ3_OIKDI
ContigA646	100	0	0	1	411	329	465	5e-73	277	lcl|UniRef100_G3MGQ1 Putative uncharacterized protein (Fragment) n=1 Tax=Amblyomma maculatum RepID=G3MGQ1_9ACAR
ContigA647	54.89	104	5	1346	567	18	273	3e-67	261	lcl|UniRef100_B7PB02 Putative uncharacterized protein (Fragment) n=1 Tax=Ixodes scapularis RepID=B7PB02_IXOSC
ContigA647	48.31	129	3	1295	516	96	360	4e-62	244	lcl|UniRef100_G3NXQ2 Uncharacterized protein n=1 Tax=Gasterosteus aculeatus RepID=G3NXQ2_GASAC
ContigA647	47.31	126	4	1295	516	9	285	6e-62	243	lcl|UniRef100_G3NXR2 Uncharacterized protein (Fragment) n=1 Tax=Gasterosteus aculeatus RepID=G3NXR2_GASAC
ContigA648	70.97	61	9	1282	473	9	276	2e-83	314	lcl|UniRef100_B7QC86 Putative uncharacterized protein n=1 Tax=Ixodes scapularis RepID=B7QC86_IXOSC
ContigA648	46.97	83	3	1057	473	314	492	2e-42	178	lcl|UniRef100_UPI0002038299 UPI0002038299 related cluster n=1 Tax=unknown RepID=UPI0002038299
ContigA648	46.97	83	3	1057	473	306	484	2e-42	178	lcl|UniRef100_G1K8A8 Uncharacterized protein n=1 Tax=Anolis carolinensis RepID=G1K8A8_ANOCA
ContigA650	57.3	38	0	1330	1064	662	750	2e-15	88.6	lcl|UniRef100_G0WS03 Endonuclease reverse transcriptase n=1 Tax=Rhipicephalus microplus RepID=G0WS03_BOOMI
ContigA651	93.5	23	0	3	1064	11	364	0	687	lcl|UniRef100_G3MM56 Putative uncharacterized protein n=1 Tax=Amblyomma maculatum RepID=G3MM56_9ACAR
ContigA651	80.28	42	5	75	1067	2	352	3e-161	572	lcl|UniRef100_B7PL27 Signal peptide peptidase, putative (Fragment) n=1 Tax=Ixodes scapularis RepID=B7PL27_IXOSC
ContigA651	61.65	127	3	3	1058	8	351	6e-122	442	lcl|UniRef100_E9GIM7 Putative uncharacterized protein n=1 Tax=Daphnia pulex RepID=E9GIM7_DAPPU
ContigA652	60.58	152	4	2	1213	198	613	2e-140	504	lcl|UniRef100_E9GIU3 Putative uncharacterized protein n=1 Tax=Daphnia pulex RepID=E9GIU3_DAPPU
ContigA652	59.04	158	5	2	1213	289	702	7e-135	485	lcl|UniRef100_Q17PR3 Heat shock protein n=1 Tax=Aedes aegypti RepID=Q17PR3_AEDAE
ContigA652	58.65	159	5	2	1213	298	712	3e-134	483	lcl|UniRef100_E3X7L1 Putative uncharacterized protein n=1 Tax=Anopheles darlingi RepID=E3X7L1_ANODA
ContigA656	79.39	27	0	29	421	34	164	6e-52	209	lcl|UniRef100_G3MH57 Putative uncharacterized protein (Fragment) n=1 Tax=Amblyomma maculatum RepID=G3MH57_9ACAR
ContigA656	59.85	53	0	35	430	65	196	7e-38	163	lcl|UniRef100_B7Q588 Putative uncharacterized protein n=1 Tax=Ixodes scapularis RepID=B7Q588_IXOSC
ContigA656	48.06	66	1	35	421	1	128	9e-27	126	lcl|UniRef100_G3NIL8 Uncharacterized protein (Fragment) n=1 Tax=Gasterosteus aculeatus RepID=G3NIL8_GASAC
ContigA658	57.36	166	2	187	1365	31	423	2e-132	477	lcl|UniRef100_G3MIH5 Putative uncharacterized protein (Fragment) n=1 Tax=Amblyomma maculatum RepID=G3MIH5_9ACAR
ContigA658	41.87	212	5	250	1365	46	417	6e-79	300	lcl|UniRef100_B7Q6L1 CRISP3: cysteine-rich secretory protein, putative n=1 Tax=Ixodes scapularis RepID=B7Q6L1_IXOSC
ContigA658	31.92	155	8	247	993	49	297	2e-30	139	lcl|UniRef100_A9QQ26 Venom allergen 5 n=1 Tax=Lycosa singoriensis RepID=VA5_LYCSI
ContigA659	74.48	48	1	1	573	177	368	1e-77	294	lcl|UniRef100_G3MP00 Putative uncharacterized protein n=1 Tax=Amblyomma maculatum RepID=G3MP00_9ACAR
ContigA659	40.57	88	3	1	561	177	420	9e-40	168	lcl|UniRef100_B7PMV1 Putative uncharacterized protein n=1 Tax=Ixodes scapularis RepID=B7PMV1_IXOSC
ContigA659	39.36	103	6	1	561	251	428	5e-25	119	lcl|UniRef100_Q7SZF1 UPF0489 protein C5orf22 homolog n=1 Tax=Danio rerio RepID=CE022_DANRE
ContigA660	71.31	101	2	198	1271	1	358	6e-126	456	lcl|UniRef100_G3MMA8 Putative uncharacterized protein n=1 Tax=Amblyomma maculatum RepID=G3MMA8_9ACAR
ContigA660	45.02	143	9	228	1124	7	330	4e-55	220	lcl|UniRef100_B7PWJ2 Putative uncharacterized protein n=1 Tax=Ixodes scapularis RepID=B7PWJ2_IXOSC
ContigA660	30.19	207	10	219	1229	224	563	6e-24	117	lcl|UniRef100_UPI00020644E6 UPI00020644E6 related cluster n=1 Tax=unknown RepID=UPI00020644E6
ContigA661	37.14	87	1	317	733	1	140	8e-19	100	lcl|UniRef100_B7Q662 TNF receptor-associated factor, putative (Fragment) n=1 Tax=Ixodes scapularis RepID=B7Q662_IXOSC
ContigA661	31.69	122	3	317	856	1	183	1e-16	92.8	lcl|UniRef100_B7P9I1 Putative uncharacterized protein (Fragment) n=1 Tax=Ixodes scapularis RepID=B7P9I1_IXOSC
ContigA661	30.05	125	2	317	856	1	183	2e-16	92	lcl|UniRef100_B7Q628 Putative uncharacterized protein n=1 Tax=Ixodes scapularis RepID=B7Q628_IXOSC
ContigA662	70.03	100	1	106	1116	24	359	5e-130	469	lcl|UniRef100_G3MLI1 Putative uncharacterized protein n=1 Tax=Amblyomma maculatum RepID=G3MLI1_9ACAR
ContigA662	50.74	165	1	106	1116	21	356	4e-87	326	lcl|UniRef100_B7Q5W3 Serpin-2, putative (Fragment) n=1 Tax=Ixodes scapularis RepID=B7Q5W3_IXOSC
ContigA662	49.55	169	1	106	1116	22	357	2e-84	317	lcl|UniRef100_Q06B74 Serpin-2 n=1 Tax=Ixodes ricinus RepID=Q06B74_IXORI
ContigA664	94.19	18	2	158	1186	1	343	1e-173	614	lcl|UniRef100_G3MP94 Putative uncharacterized protein n=1 Tax=Amblyomma maculatum RepID=G3MP94_9ACAR
ContigA664	89.22	29	3	179	1168	9	339	7e-158	561	lcl|UniRef100_B7PS86 Arsenite-translocating ATPase, putative (Fragment) n=1 Tax=Ixodes scapularis RepID=B7PS86_IXOSC
ContigA664	78.5	66	2	209	1162	21	341	3e-136	490	lcl|UniRef100_E0VDM0 Arsenical pump-driving ATPase, putative n=1 Tax=Pediculus humanus corporis RepID=E0VDM0_PEDHC
ContigA666	71.31	129	5	2	1420	135	614	2e-127	461	lcl|UniRef100_B7Q3G4 Putative uncharacterized protein (Fragment) n=1 Tax=Ixodes scapularis RepID=B7Q3G4_IXOSC
ContigA666	59.17	84	2	773	1417	604	819	3e-67	261	lcl|UniRef100_UPI00005BBB17 UPI00005BBB17 related cluster n=1 Tax=unknown RepID=UPI00005BBB17
ContigA666	59.17	84	2	773	1417	605	820	3e-67	261	lcl|UniRef100_E1BFW2 Uncharacterized protein n=1 Tax=Bos taurus RepID=E1BFW2_BOVIN
ContigA667	64.1	97	1	93	908	1	273	2e-105	387	lcl|UniRef100_G3MTV1 Putative uncharacterized protein n=1 Tax=Amblyomma maculatum RepID=G3MTV1_9ACAR
ContigA667	69.39	59	1	327	911	3	198	1e-81	308	lcl|UniRef100_E2J6U5 Ixoderin (Fragment) n=1 Tax=Hyalomma marginatum rufipes RepID=E2J6U5_9ACAR
ContigA667	58.41	93	1	237	914	4	228	1e-74	285	lcl|UniRef100_B7Q5B1 Ixoderin, putative (Fragment) n=1 Tax=Ixodes scapularis RepID=B7Q5B1_IXOSC
ContigA668	91.02	28	3	3	1223	112	519	0	741	lcl|UniRef100_B7QKW6 Vesicle coat complex COPI, beta' subunit, putative (Fragment) n=1 Tax=Ixodes scapularis RepID=B7QKW6_IXOSC
ContigA668	82.8	62	2	3	1223	106	504	0	696	lcl|UniRef100_Q4S3S7 Chromosome 20 SCAF14744, whole genome shotgun sequence. (Fragment) n=1 Tax=Tetraodon nigroviridis RepID=Q4S3S7_TETNG
ContigA668	82.8	62	2	3	1223	115	513	0	696	lcl|UniRef100_UPI00016E1343 UPI00016E1343 related cluster n=1 Tax=Takifugu rubripes RepID=UPI00016E1343
ContigA669	26.43	203	6	162	1037	47	354	5e-51	110	lcl|UniRef100_G3MQG1 Putative uncharacterized protein n=1 Tax=Amblyomma maculatum RepID=G3MQG1_9ACAR
ContigA669	76.4	21	0	1024	1290	47	135	4e-47	139	lcl|UniRef100_B7QJQ2 Putative uncharacterized protein (Fragment) n=1 Tax=Ixodes scapularis RepID=B7QJQ2_IXOSC
ContigA669	46.43	59	1	690	1025	1	111	1e-35	102	lcl|UniRef100_B7PCQ7 Putative uncharacterized protein (Fragment) n=1 Tax=Ixodes scapularis RepID=B7PCQ7_IXOSC
ContigA670	87.94	31	0	854	84	30	286	1e-108	397	lcl|UniRef100_Q06EX9 AQP9-like protein n=1 Tax=Dermacentor variabilis RepID=Q06EX9_DERVA
ContigA670	62.66	61	1	851	129	31	242	6e-79	298	lcl|UniRef100_B7QAG0 Aquaporin, putative n=1 Tax=Ixodes scapularis RepID=B7QAG0_IXOSC
ContigA670	58.26	101	0	854	129	19	260	4e-65	253	lcl|UniRef100_G3MT26 Putative uncharacterized protein n=1 Tax=Amblyomma maculatum RepID=G3MT26_9ACAR
ContigA671	88.72	30	0	88	885	1	266	0	460	lcl|UniRef100_G3MR88 Putative uncharacterized protein n=1 Tax=Amblyomma maculatum RepID=G3MR88_9ACAR
ContigA671	80.26	12	2	208	885	1	206	2e-178	370	lcl|UniRef100_G3MGG5 Putative uncharacterized protein (Fragment) n=1 Tax=Amblyomma maculatum RepID=G3MGG5_9ACAR
ContigA671	72.73	63	0	193	885	31	261	6e-159	352	lcl|UniRef100_B4LGR7 GJ11482 n=1 Tax=Drosophila virilis RepID=B4LGR7_DROVI
ContigA672	71.17	79	0	141	962	8	281	0	410	lcl|UniRef100_UPI00022CA651 UPI00022CA651 related cluster n=1 Tax=unknown RepID=UPI00022CA651
ContigA672	70.97	81	0	126	962	8	286	0	408	lcl|UniRef100_UPI00022CA650 UPI00022CA650 related cluster n=1 Tax=unknown RepID=UPI00022CA650
ContigA672	67.86	90	0	126	965	8	287	0	404	lcl|UniRef100_B0WL69 Transketolase n=1 Tax=Culex quinquefasciatus RepID=B0WL69_CULQU
ContigA674	49.42	108	6	3	713	169	423	5e-51	207	lcl|UniRef100_G3VKC3 Uncharacterized protein n=1 Tax=Sarcophilus harrisii RepID=G3VKC3_SARHA
ContigA674	49.42	108	6	3	713	169	423	6e-51	206	lcl|UniRef100_UPI00020F6C33 UPI00020F6C33 related cluster n=1 Tax=unknown RepID=UPI00020F6C33
ContigA674	37.61	191	8	3	1004	168	507	1e-50	205	lcl|UniRef100_UPI00022C9E50 UPI00022C9E50 related cluster n=1 Tax=unknown RepID=UPI00022C9E50
ContigA675	64.65	34	1	58	354	26	123	4e-31	138	lcl|UniRef100_B7PB45 Transferrin receptor, putative n=1 Tax=Ixodes scapularis RepID=B7PB45_IXOSC
ContigA675	54.44	41	0	79	348	29	118	1e-19	100	lcl|UniRef100_D7EIC6 Putative uncharacterized protein n=1 Tax=Tribolium castaneum RepID=D7EIC6_TRICA
ContigA675	49.45	46	0	82	354	19	109	3e-19	99	lcl|UniRef100_E9HGJ7 Putative uncharacterized protein n=1 Tax=Daphnia pulex RepID=E9HGJ7_DAPPU
ContigA676	81.95	24	0	81	479	1	133	4e-54	215	lcl|UniRef100_G3MKZ5 Histone H2A n=1 Tax=Amblyomma maculatum RepID=G3MKZ5_9ACAR
ContigA676	78.29	28	0	72	458	76	204	4e-50	201	lcl|UniRef100_E3LQ58 Histone H2A n=1 Tax=Caenorhabditis remanei RepID=E3LQ58_CAERE
ContigA676	77.21	26	2	81	479	1	134	2e-49	199	lcl|UniRef100_Q8GUH3 Histone H2A n=1 Tax=Arabidopsis thaliana RepID=Q8GUH3_ARATH
ContigA678	40.62	56	1	441	725	396	491	2e-10	72.4	lcl|UniRef100_G6CSK2 Putative sh2 domain containing protein n=1 Tax=Danaus plexippus RepID=G6CSK2_DANPL
ContigA678	38.71	57	0	447	725	44	136	1e-09	70.1	lcl|UniRef100_D6WXP1 Putative uncharacterized protein n=1 Tax=Tribolium castaneum RepID=D6WXP1_TRICA
ContigA678	47.44	38	1	513	737	303	380	2e-09	68.9	lcl|UniRef100_E9FUH2 Putative uncharacterized protein n=1 Tax=Daphnia pulex RepID=E9FUH2_DAPPU
ContigA679	88.01	27	1	146	946	7	268	1e-128	464	lcl|UniRef100_B7PR75 Putative uncharacterized protein (Fragment) n=1 Tax=Ixodes scapularis RepID=B7PR75_IXOSC
ContigA679	58.61	98	5	158	964	9	270	4e-79	299	lcl|UniRef100_UPI0001CBBEFA UPI0001CBBEFA related cluster n=1 Tax=unknown RepID=UPI0001CBBEFA
ContigA679	59.34	98	5	158	964	12	275	7e-79	298	lcl|UniRef100_A0JPF6 Family with sequence similarity 46, member B n=1 Tax=Danio rerio RepID=A0JPF6_DANRE
ContigA680	54.57	173	7	67	1335	1	410	3e-114	417	lcl|UniRef100_G3MLF2 Putative uncharacterized protein n=1 Tax=Amblyomma maculatum RepID=G3MLF2_9ACAR
ContigA680	46.19	178	11	226	1335	11	375	1e-70	272	lcl|UniRef100_B7PSQ5 Putative uncharacterized protein n=1 Tax=Ixodes scapularis RepID=B7PSQ5_IXOSC
ContigA680	28.32	189	11	301	1332	73	361	3e-23	115	lcl|UniRef100_G6CPT8 Putative uncharacterized protein n=1 Tax=Danaus plexippus RepID=G6CPT8_DANPL
ContigA681	71.91	70	1	1242	457	297	563	3e-107	393	lcl|UniRef100_B7PYT9 Neuroendocrine convertase, putative (Fragment) n=1 Tax=Ixodes scapularis RepID=B7PYT9_IXOSC
ContigA681	50	115	3	1242	529	362	607	1e-65	255	lcl|UniRef100_E6ZG11 Prohormone convertase 1 n=1 Tax=Dicentrarchus labrax RepID=E6ZG11_DICLA
ContigA681	50	115	3	1242	529	360	605	3e-65	254	lcl|UniRef100_UPI00022B226B UPI00022B226B related cluster n=1 Tax=unknown RepID=UPI00022B226B
ContigA683	83.84	32	0	153	746	1	198	2e-95	354	lcl|UniRef100_G3MQ05 Putative uncharacterized protein n=1 Tax=Amblyomma maculatum RepID=G3MQ05_9ACAR
ContigA683	91.53	15	0	153	683	1	177	1e-92	345	lcl|UniRef100_F0J9B5 Cation transport regulator-like protein 2 (Fragment) n=1 Tax=Amblyomma variegatum RepID=F0J9B5_AMBVA
ContigA683	82.63	15	1	153	653	1	153	1e-75	288	lcl|UniRef100_G3MG57 Putative uncharacterized protein (Fragment) n=1 Tax=Amblyomma maculatum RepID=G3MG57_9ACAR
ContigA684	99.05	3	0	59	1006	1	316	2e-176	624	lcl|UniRef100_G3MLV7 Putative uncharacterized protein n=1 Tax=Amblyomma maculatum RepID=G3MLV7_9ACAR
ContigA684	94.3	18	0	59	1006	1	316	3e-169	600	lcl|UniRef100_B7Q6G8 GTP-binding protein, putative n=1 Tax=Ixodes scapularis RepID=B7Q6G8_IXOSC
ContigA684	86.56	41	0	80	994	1	305	1e-149	535	lcl|UniRef100_UPI0000DB79B7 UPI0000DB79B7 related cluster n=1 Tax=unknown RepID=UPI0000DB79B7
ContigA685	87.56	45	1	14	1315	1	425	0	747	lcl|UniRef100_B7P4Y1 Adenosylhomocysteinase n=1 Tax=Ixodes scapularis RepID=B7P4Y1_IXOSC
ContigA685	93.58	26	0	101	1315	1	405	0	746	lcl|UniRef100_G3MRB8 Adenosylhomocysteinase n=1 Tax=Amblyomma maculatum RepID=G3MRB8_9ACAR
ContigA685	78.94	91	0	20	1315	2	433	0	687	lcl|UniRef100_UPI00021A7A88 UPI00021A7A88 related cluster n=1 Tax=unknown RepID=UPI00021A7A88
ContigA686	61.7	130	1	2	1027	200	540	2e-114	417	lcl|UniRef100_Q5EFR8 Vasa RNA helicase n=1 Tax=Tribolium castaneum RepID=Q5EFR8_TRICA
ContigA686	61.7	130	1	2	1027	248	588	2e-114	417	lcl|UniRef100_D6WSI7 Vasa n=1 Tax=Tribolium castaneum RepID=D6WSI7_TRICA
ContigA686	60.4	136	1	2	1039	256	600	2e-113	413	lcl|UniRef100_B3XZZ9 Vasa n=1 Tax=Gryllus bimaculatus RepID=B3XZZ9_GRYBI
ContigA687	64.78	130	1	2	1114	53	424	2e-142	511	lcl|UniRef100_UPI0002060504 UPI0002060504 related cluster n=1 Tax=unknown RepID=UPI0002060504
ContigA687	64.03	131	1	17	1114	83	449	3e-140	503	lcl|UniRef100_E9HG20 Adenylosuccinate synthetase n=1 Tax=Daphnia pulex RepID=E9HG20_DAPPU
ContigA687	64.44	129	3	2	1114	56	428	3e-137	493	lcl|UniRef100_C3XR57 Adenylosuccinate synthetase (Fragment) n=1 Tax=Branchiostoma floridae RepID=C3XR57_BRAFL
ContigA690	64.91	80	0	267	950	90	317	7e-79	298	lcl|UniRef100_Q567H1 Prenyl (Decaprenyl) diphosphate synthase, subunit 1 n=1 Tax=Danio rerio RepID=Q567H1_DANRE
ContigA690	64.91	80	0	267	950	99	326	3e-78	296	lcl|UniRef100_UPI00022AF398 UPI00022AF398 related cluster n=1 Tax=unknown RepID=UPI00022AF398
ContigA690	58.17	106	2	162	950	54	312	3e-78	296	lcl|UniRef100_UPI00016E2C01 UPI00016E2C01 related cluster n=1 Tax=Takifugu rubripes RepID=UPI00016E2C01
ContigA691	77.94	29	1	141	548	34	168	1e-56	226	lcl|UniRef100_B7Q604 Putative uncharacterized protein n=1 Tax=Ixodes scapularis RepID=B7Q604_IXOSC
ContigA691	46.8	104	2	144	743	374	575	1e-43	182	lcl|UniRef100_E0VDL7 Sidestep protein, putative n=1 Tax=Pediculus humanus corporis RepID=E0VDL7_PEDHC
ContigA691	44.55	110	1	135	740	276	475	5e-43	180	lcl|UniRef100_B7PUG9 Sidestep protein, putative n=1 Tax=Ixodes scapularis RepID=B7PUG9_IXOSC
ContigA692	90.76	45	1	2	1495	13	509	0	902	lcl|UniRef100_G3MPU2 Putative uncharacterized protein n=1 Tax=Amblyomma maculatum RepID=G3MPU2_9ACAR
ContigA692	75.66	110	1	128	1495	59	513	0	690	lcl|UniRef100_E6ZF77 Serine hydroxymethyltransferase n=1 Tax=Dicentrarchus labrax RepID=E6ZF77_DICLA
ContigA692	74.12	117	1	128	1495	10	464	0	690	lcl|UniRef100_E9GMU1 Serine hydroxymethyltransferase n=1 Tax=Daphnia pulex RepID=E9GMU1_DAPPU
ContigA693	94.42	14	0	124	876	1	251	4e-131	473	lcl|UniRef100_G3MLT4 Putative uncharacterized protein n=1 Tax=Amblyomma maculatum RepID=G3MLT4_9ACAR
ContigA693	84.86	38	0	124	876	1	251	9e-118	428	lcl|UniRef100_B7PKR4 Ribosome maturation protein SBDS, putative n=1 Tax=Ixodes scapularis RepID=B7PKR4_IXOSC
ContigA693	84.05	37	0	181	876	1	232	3e-107	393	lcl|UniRef100_Q6B8B8 Shwachman-Bodian-Diamond syndrome-like protein n=1 Tax=Ixodes pacificus RepID=Q6B8B8_9ACAR
ContigA694	78.05	27	0	399	31	463	585	1e-53	213	lcl|UniRef100_B7P9B9 Peroxinectin, putative (Fragment) n=1 Tax=Ixodes scapularis RepID=B7P9B9_IXOSC
ContigA694	38.52	74	1	396	31	621	741	2e-18	95.9	lcl|UniRef100_G6CSQ7 Putative oxidase/peroxidase n=1 Tax=Danaus plexippus RepID=G6CSQ7_DANPL
ContigA694	42.71	53	2	396	112	84	178	7e-17	90.9	lcl|UniRef100_E9IFB1 Putative uncharacterized protein (Fragment) n=1 Tax=Solenopsis invicta RepID=E9IFB1_SOLIN
ContigA695	81.78	50	1	3	1283	93	553	0	758	lcl|UniRef100_B7PYY4 Tetratricopeptide repeat protein, putative (Fragment) n=1 Tax=Ixodes scapularis RepID=B7PYY4_IXOSC
ContigA695	68.42	110	1	9	1274	97	552	0	643	lcl|UniRef100_G3TCC1 Uncharacterized protein (Fragment) n=2 Tax=Loxodonta africana RepID=G3TCC1_LOXAF
ContigA695	68.12	112	1	9	1280	98	555	0	642	lcl|UniRef100_C3Y9Y7 Putative uncharacterized protein n=1 Tax=Branchiostoma floridae RepID=C3Y9Y7_BRAFL
ContigA696	93.02	22	0	206	1150	21	335	1e-174	617	lcl|UniRef100_E9HKB3 Putative uncharacterized protein n=1 Tax=Daphnia pulex RepID=E9HKB3_DAPPU
ContigA696	92.43	20	1	212	1150	18	334	7e-174	615	lcl|UniRef100_UPI00022C93B0 UPI00022C93B0 related cluster n=1 Tax=unknown RepID=UPI00022C93B0
ContigA696	93.27	21	0	215	1150	32	343	7e-174	615	lcl|UniRef100_D6W9F7 Putative uncharacterized protein n=1 Tax=Tribolium castaneum RepID=D6W9F7_TRICA
ContigA697	24.85	249	1	153	1154	10405	10736	8e-16	90.1	lcl|UniRef100_E9AEM9 Proteophosphoglycan 5 n=1 Tax=Leishmania major RepID=E9AEM9_LEIMA
ContigA697	25	232	8	147	1142	395	754	7e-14	83.6	lcl|UniRef100_B4LCS3 GJ11255 n=1 Tax=Drosophila virilis RepID=B4LCS3_DROVI
ContigA697	24.18	252	2	153	1154	1285	1618	2e-13	82	lcl|UniRef100_E9AEN0 Proteophosphoglycan ppg1 n=3 Tax=Leishmania major RepID=E9AEN0_LEIMA
ContigA698	31.06	92	6	300	824	26	250	2e-20	105	lcl|UniRef100_B7PBQ8 Putative uncharacterized protein n=1 Tax=Ixodes scapularis RepID=B7PBQ8_IXOSC
ContigA699	53.4	48	0	336	644	5	107	6e-24	117	lcl|UniRef100_B7QAA5 Interferon regulatory factor 4, putative n=1 Tax=Ixodes scapularis RepID=B7QAA5_IXOSC
ContigA699	37.76	58	1	294	587	318	412	8e-11	73.6	lcl|UniRef100_B7PGT2 52 kD repressor of inhibitor of protein kinase, putative n=1 Tax=Ixodes scapularis RepID=B7PGT2_IXOSC
ContigA699	33.33	65	4	330	644	25	132	6e-08	63.9	lcl|UniRef100_UPI0001925060 UPI0001925060 related cluster n=1 Tax=unknown RepID=UPI0001925060
ContigA700	87.73	30	4	318	1286	1	319	4e-141	506	lcl|UniRef100_G3MLI7 Putative uncharacterized protein n=1 Tax=Amblyomma maculatum RepID=G3MLI7_9ACAR
ContigA700	65.49	68	3	345	1016	6	223	2e-66	258	lcl|UniRef100_B7QLN1 Fidipidine, putative (Fragment) n=1 Tax=Ixodes scapularis RepID=B7QLN1_IXOSC
ContigA700	39.27	168	8	333	1286	11	353	9e-55	219	lcl|UniRef100_G3X325 Uncharacterized protein (Fragment) n=1 Tax=Sarcophilus harrisii RepID=G3X325_SARHA
ContigA701	96.62	5	0	1309	866	38	185	9e-85	319	lcl|UniRef100_B7PDG6 Mixed-lineage leukemia protein, putative (Fragment) n=1 Tax=Ixodes scapularis RepID=B7PDG6_IXOSC
ContigA701	56.47	88	5	1309	506	38	292	1e-76	292	lcl|UniRef100_UPI00022C9122 UPI00022C9122 related cluster n=1 Tax=unknown RepID=UPI00022C9122
ContigA701	56.47	88	5	1309	506	38	292	1e-76	292	lcl|UniRef100_UPI00022C9121 UPI00022C9121 related cluster n=1 Tax=unknown RepID=UPI00022C9121
ContigA703	71.43	95	1	84	1088	10	345	4e-132	476	lcl|UniRef100_B7Q6L8 Pentatricopeptide repeat-containing protein, putative (Fragment) n=1 Tax=Ixodes scapularis RepID=B7Q6L8_IXOSC
ContigA703	42.17	186	3	81	1058	21	352	2e-72	278	lcl|UniRef100_UPI0001792E20 UPI0001792E20 related cluster n=1 Tax=unknown RepID=UPI0001792E20
ContigA703	37.46	204	2	90	1082	28	355	7e-65	253	lcl|UniRef100_Q16FZ9 Putative uncharacterized protein n=1 Tax=Aedes aegypti RepID=Q16FZ9_AEDAE
ContigA705	75.68	18	1	13	345	1712	1813	3e-39	168	lcl|UniRef100_B7PTE1 Afadin, putative n=1 Tax=Ixodes scapularis RepID=B7PTE1_IXOSC
ContigA705	45.93	64	3	4	381	2035	2169	6e-20	103	lcl|UniRef100_UPI00022C93F1 UPI00022C93F1 related cluster n=1 Tax=unknown RepID=UPI00022C93F1
ContigA705	53.33	42	2	19	312	1927	2031	2e-19	102	lcl|UniRef100_UPI00022462FE UPI00022462FE related cluster n=1 Tax=unknown RepID=UPI00022462FE
ContigA706	53.65	105	1	840	1538	247	476	3e-139	266	lcl|UniRef100_B7P7T1 Putative uncharacterized protein n=1 Tax=Ixodes scapularis RepID=B7P7T1_IXOSC
ContigA706	50.65	113	1	840	1529	277	507	2e-125	246	lcl|UniRef100_G3MHL5 Putative uncharacterized protein (Fragment) n=1 Tax=Amblyomma maculatum RepID=G3MHL5_9ACAR
ContigA706	47.12	107	1	227	841	9	216	4e-100	206	lcl|UniRef100_G3MII3 Putative uncharacterized protein (Fragment) n=1 Tax=Amblyomma maculatum RepID=G3MII3_9ACAR
ContigA707	78.49	39	1	1195	641	6	191	1e-66	258	lcl|UniRef100_B7PPJ5 Grpe protein, putative n=1 Tax=Ixodes scapularis RepID=B7PPJ5_IXOSC
ContigA707	55.05	83	2	1144	569	26	223	1e-44	186	lcl|UniRef100_UPI0002039391 UPI0002039391 related cluster n=1 Tax=unknown RepID=UPI0002039391
ContigA707	58.89	71	1	1099	569	18	197	2e-44	185	lcl|UniRef100_G1KA62 GrpE protein homolog (Fragment) n=1 Tax=Anolis carolinensis RepID=G1KA62_ANOCA
ContigA708	69.66	104	6	2	1114	314	689	1e-136	491	lcl|UniRef100_B7P466 Serine-threonine protein kinase, plant-type, putative n=1 Tax=Ixodes scapularis RepID=B7P466_IXOSC
ContigA708	49.83	142	3	2	880	230	517	2e-66	258	lcl|UniRef100_E0VYT1 Putative uncharacterized protein n=1 Tax=Pediculus humanus corporis RepID=E0VYT1_PEDHC
ContigA708	52.31	114	4	2	778	275	525	4e-64	250	lcl|UniRef100_E9HNI1 Putative uncharacterized protein n=1 Tax=Daphnia pulex RepID=E9HNI1_DAPPU
ContigA709	23.64	267	10	67	1182	19	389	5e-20	104	lcl|UniRef100_B7QMK6 Putative uncharacterized protein n=1 Tax=Ixodes scapularis RepID=B7QMK6_IXOSC
ContigA709	34.27	80	5	61	462	4	141	4e-14	84.7	lcl|UniRef100_B7Q628 Putative uncharacterized protein n=1 Tax=Ixodes scapularis RepID=B7Q628_IXOSC
ContigA709	29.55	117	3	61	576	4	176	9e-14	83.6	lcl|UniRef100_B7Q662 TNF receptor-associated factor, putative (Fragment) n=1 Tax=Ixodes scapularis RepID=B7Q662_IXOSC
ContigA710	25.82	225	12	1338	289	53	390	8e-22	110	lcl|UniRef100_B7QMK6 Putative uncharacterized protein n=1 Tax=Ixodes scapularis RepID=B7QMK6_IXOSC
ContigA711	86.85	43	0	13	993	37	363	2e-158	563	lcl|UniRef100_D0EKI4 Mitogen-activated protein kinase n=1 Tax=Scylla paramamosain RepID=D0EKI4_9EUCA
ContigA711	87.46	41	0	13	993	37	363	4e-158	562	lcl|UniRef100_G8Z9H6 Extracellular signal-regulated kinase 1/2 n=1 Tax=Penaeus monodon RepID=G8Z9H6_PENMO
ContigA711	86.85	43	0	13	993	37	363	4e-157	559	lcl|UniRef100_C6L430 Mitogen-activated protein kinase n=1 Tax=Marsupenaeus japonicus RepID=C6L430_PENJP
MPOA001TR	85.22	43	0	3	875	12	302	1e-131	474	lcl|UniRef100_B7PXK2 E3 ubiquitin ligase, putative n=1 Tax=Ixodes scapularis RepID=B7PXK2_IXOSC
MPOA001TR	51.51	135	4	3	875	12	308	8e-74	281	lcl|UniRef100_E9IP16 Putative uncharacterized protein (Fragment) n=1 Tax=Solenopsis invicta RepID=E9IP16_SOLIN
MPOA001TR	51.51	135	4	3	875	12	308	3e-73	280	lcl|UniRef100_UPI00022465AF UPI00022465AF related cluster n=1 Tax=unknown RepID=UPI00022465AF
MPOA001TF	97.3	1	0	369	259	348	384	7e-14	80.9	lcl|UniRef100_B7PXK2 E3 ubiquitin ligase, putative n=1 Tax=Ixodes scapularis RepID=B7PXK2_IXOSC
MPOA001TF	81.08	7	0	369	259	356	392	2e-11	72.8	lcl|UniRef100_D6WBX8 Putative uncharacterized protein n=1 Tax=Tribolium castaneum RepID=D6WBX8_TRICA
MPOA001TF	81.08	7	0	369	259	356	392	4e-11	71.6	lcl|UniRef100_E0VSI8 Putative uncharacterized protein n=1 Tax=Pediculus humanus corporis RepID=E0VSI8_PEDHC
MPOA003TR	89.01	10	0	398	670	175	265	7e-86	172	lcl|UniRef100_G3MMF7 Putative uncharacterized protein n=1 Tax=Amblyomma maculatum RepID=G3MMF7_9ACAR
MPOA003TR	57.47	37	0	395	655	146	232	5e-34	103	lcl|UniRef100_UPI0001CB9C4F UPI0001CB9C4F related cluster n=1 Tax=unknown RepID=UPI0001CB9C4F
MPOA003TR	50.56	44	0	395	661	184	272	1e-32	102	lcl|UniRef100_Q6WN58 Glutamate-cysteine ligase modifier subunit n=1 Tax=Branchiostoma belcheri tsingtauense RepID=Q6WN58_BRABE
MPOA004TR	87.93	28	0	3	698	19	250	3e-110	402	lcl|UniRef100_G3MLN3 Putative uncharacterized protein n=1 Tax=Amblyomma maculatum RepID=G3MLN3_9ACAR
MPOA004TR	63.95	83	1	3	698	19	251	1e-76	290	lcl|UniRef100_B7P6L0 GTP-binding protein mmr1, putative n=1 Tax=Ixodes scapularis RepID=B7P6L0_IXOSC
MPOA004TR	48.76	114	4	3	698	16	257	4e-52	209	lcl|UniRef100_Q0V995 Guanine nucleotide binding protein-like 1 n=1 Tax=Xenopus (Silurana) tropicalis RepID=Q0V995_XENTR
MPOA004TF	82.22	16	0	270	1	409	498	1e-36	156	lcl|UniRef100_G3MLN3 Putative uncharacterized protein n=1 Tax=Amblyomma maculatum RepID=G3MLN3_9ACAR
MPOA004TF	71.58	21	2	270	1	416	509	4e-30	134	lcl|UniRef100_B7P6L0 GTP-binding protein mmr1, putative n=1 Tax=Ixodes scapularis RepID=B7P6L0_IXOSC
MPOA004TF	61.63	31	1	270	13	414	497	6e-23	110	lcl|UniRef100_Q16IK9 Mmr1/hsr1 GTP binding protein n=1 Tax=Aedes aegypti RepID=Q16IK9_AEDAE
MPOA006TF	43.39	98	2	771	214	254	436	2e-38	164	lcl|UniRef100_B7PWM1 DNA primase large subunit, putative n=1 Tax=Ixodes scapularis RepID=B7PWM1_IXOSC
MPOA006TF	46.81	50	0	768	487	48	141	5e-20	102	lcl|UniRef100_E2C121 DNA primase large subunit n=1 Tax=Harpegnathos saltator RepID=E2C121_HARSA
MPOA006TF	40.71	60	1	777	460	240	352	3e-19	100	lcl|UniRef100_UPI0002247BF2 UPI0002247BF2 related cluster n=1 Tax=unknown RepID=UPI0002247BF2
MPOA006TR	47.62	99	0	202	768	1	189	1e-42	161	lcl|UniRef100_B7PWM1 DNA primase large subunit, putative n=1 Tax=Ixodes scapularis RepID=B7PWM1_IXOSC
MPOA008TR	88.57	16	0	61	480	1	140	3e-46	190	lcl|UniRef100_B7Q4Q5 Vesicle transport protein GOT1B, putative n=1 Tax=Ixodes scapularis RepID=B7Q4Q5_IXOSC
MPOA008TR	74.29	36	0	61	480	1	140	7e-37	159	lcl|UniRef100_Q1HQF4 Ferric reductase-like protein n=1 Tax=Aedes aegypti RepID=Q1HQF4_AEDAE
MPOA008TR	75.36	34	0	61	474	1	138	2e-36	157	lcl|UniRef100_B0WFA6 Putative uncharacterized protein n=1 Tax=Culex quinquefasciatus RepID=B0WFA6_CULQU
MPOA010TR	81.94	39	0	161	808	14	229	1e-108	379	lcl|UniRef100_G3MNL4 Putative uncharacterized protein n=1 Tax=Amblyomma maculatum RepID=G3MNL4_9ACAR
MPOA010TR	69.9	57	1	227	808	48	243	8e-78	278	lcl|UniRef100_B7P7L4 Asparaginase, putative n=1 Tax=Ixodes scapularis RepID=B7P7L4_IXOSC
MPOA010TR	61.22	73	2	227	808	19	213	4e-68	249	lcl|UniRef100_UPI000180B39C UPI000180B39C related cluster n=1 Tax=unknown RepID=UPI000180B39C
MPOA011TR	86.05	30	3	118	885	1	254	3e-112	409	lcl|UniRef100_G3MK83 Putative uncharacterized protein n=1 Tax=Amblyomma maculatum RepID=G3MK83_9ACAR
MPOA011TR	69.29	74	2	118	873	1	252	2e-90	337	lcl|UniRef100_B7QFR0 eIF2B-gamma protein, putative n=1 Tax=Ixodes scapularis RepID=B7QFR0_IXOSC
MPOA011TR	43.48	138	4	124	882	86	333	8e-48	195	lcl|UniRef100_F4WM19 Translation initiation factor eIF-2B subunit gamma n=1 Tax=Acromyrmex echinatior RepID=F4WM19_ACREC
MPOA011TF	75	19	0	229	2	280	355	8e-29	130	lcl|UniRef100_G3MK83 Putative uncharacterized protein n=1 Tax=Amblyomma maculatum RepID=G3MK83_9ACAR
MPOA011TF	57.83	28	1	229	2	283	365	2e-19	99.8	lcl|UniRef100_B7QFR0 eIF2B-gamma protein, putative n=1 Tax=Ixodes scapularis RepID=B7QFR0_IXOSC
MPOA013TF	44.05	45	1	541	290	252	333	2e-12	77.4	lcl|UniRef100_B7PYY3 Putative uncharacterized protein n=1 Tax=Ixodes scapularis RepID=B7PYY3_IXOSC
MPOA013TR	26.87	187	8	33	878	5	282	5e-14	83.6	lcl|UniRef100_E1BTM5 Uncharacterized protein n=1 Tax=Gallus gallus RepID=E1BTM5_CHICK
MPOA013TR	35.12	97	3	30	515	6	167	1e-13	82.4	lcl|UniRef100_UPI00005A1A30 UPI00005A1A30 related cluster n=1 Tax=unknown RepID=UPI00005A1A30
MPOA020TF	90.13	22	0	791	123	126	348	3e-99	366	lcl|UniRef100_B7PTZ4 Sugar kinase, putative n=1 Tax=Ixodes scapularis RepID=B7PTZ4_IXOSC
MPOA020TF	74.88	53	1	791	147	177	390	5e-87	325	lcl|UniRef100_G6DQI7 Putative uncharacterized protein n=1 Tax=Danaus plexippus RepID=G6DQI7_DANPL
MPOA020TF	75.35	52	1	791	147	207	420	1e-86	324	lcl|UniRef100_UPI00020642AD UPI00020642AD related cluster n=1 Tax=unknown RepID=UPI00020642AD
MPOA020TR	63.36	47	1	311	703	31	160	2e-37	160	lcl|UniRef100_A8DYC9 CG33156, isoform F n=1 Tax=Drosophila melanogaster RepID=A8DYC9_DROME
MPOA020TR	92.59	6	0	464	706	1	81	3e-37	159	lcl|UniRef100_B7PTZ4 Sugar kinase, putative n=1 Tax=Ixodes scapularis RepID=B7PTZ4_IXOSC
MPOA020TR	50	63	2	191	703	61	216	4e-37	159	lcl|UniRef100_UPI0000D56DC3 UPI0000D56DC3 related cluster n=1 Tax=unknown RepID=UPI0000D56DC3
MPOA022TR	92.42	21	0	3	833	7	283	3e-153	545	lcl|UniRef100_G3MFF3 Putative uncharacterized protein (Fragment) n=1 Tax=Amblyomma maculatum RepID=G3MFF3_9ACAR
MPOA022TR	81.59	51	0	3	833	7	283	6e-139	498	lcl|UniRef100_B7PPV8 tRNA-dihydrouridine synthase, putative n=1 Tax=Ixodes scapularis RepID=B7PPV8_IXOSC
MPOA022TR	64.98	97	0	3	833	82	358	3e-112	409	lcl|UniRef100_Q17IV4 T-diRNAhydrouridine synthase n=1 Tax=Aedes aegypti RepID=Q17IV4_AEDAE
MPOA023TR	90.03	29	0	3	875	6	296	1e-152	543	lcl|UniRef100_G3MFA4 Putative uncharacterized protein (Fragment) n=1 Tax=Amblyomma maculatum RepID=G3MFA4_9ACAR
MPOA023TR	50	139	3	3	875	3	288	5e-79	299	lcl|UniRef100_UPI0001CB9D1A UPI0001CB9D1A related cluster n=1 Tax=unknown RepID=UPI0001CB9D1A
MPOA023TR	44.33	153	3	9	875	4	287	7e-70	268	lcl|UniRef100_UPI0000E48F68 UPI0000E48F68 related cluster n=1 Tax=unknown RepID=UPI0000E48F68
MPOA023TF	86.11	5	0	682	575	509	544	2e-11	73.9	lcl|UniRef100_G3MFA4 Putative uncharacterized protein (Fragment) n=1 Tax=Amblyomma maculatum RepID=G3MFA4_9ACAR
MPOA030TF	90.91	3	0	101	3	259	291	3e-09	65.5	lcl|UniRef100_Q56CZ1 Yolk cathepsin (Fragment) n=1 Tax=Rhipicephalus microplus RepID=Q56CZ1_BOOMI
MPOA031TF	67.58	44	3	537	4	153	323	7e-62	240	lcl|UniRef100_B7QNN0 Purple acid phosphatase, putative n=1 Tax=Ixodes scapularis RepID=B7QNN0_IXOSC
MPOA031TF	66.86	56	1	537	13	254	426	2e-60	235	lcl|UniRef100_C3ZZU0 Putative uncharacterized protein n=1 Tax=Branchiostoma floridae RepID=C3ZZU0_BRAFL
MPOA031TF	59.43	71	0	537	13	264	438	1e-57	226	lcl|UniRef100_Q176W6 Purple acid phosphatase, putative n=1 Tax=Aedes aegypti RepID=Q176W6_AEDAE
MPOA031TR	75.2	60	2	110	853	1	250	1e-103	381	lcl|UniRef100_B7QNN1 Purple acid phosphatase, putative (Fragment) n=1 Tax=Ixodes scapularis RepID=B7QNN1_IXOSC
MPOA031TR	60.37	100	3	59	856	26	292	1e-83	314	lcl|UniRef100_A7S4Y3 Predicted protein n=1 Tax=Nematostella vectensis RepID=A7S4Y3_NEMVE
MPOA031TR	59.25	106	2	65	856	25	288	6e-83	312	lcl|UniRef100_UPI0001CBABF8 UPI0001CBABF8 related cluster n=1 Tax=unknown RepID=UPI0001CBABF8
MPOA037TF	89.86	21	0	662	42	259	465	2e-103	379	lcl|UniRef100_G3MIU4 Putative uncharacterized protein (Fragment) n=1 Tax=Amblyomma maculatum RepID=G3MIU4_9ACAR
MPOA037TF	63.54	38	1	617	42	1	160	2e-62	243	lcl|UniRef100_B7PZV8 Serine protease, putative n=1 Tax=Ixodes scapularis RepID=B7PZV8_IXOSC
MPOA037TF	55.66	83	4	662	42	188	407	2e-58	230	lcl|UniRef100_C3YIW2 Putative uncharacterized protein n=1 Tax=Branchiostoma floridae RepID=C3YIW2_BRAFL
MPOA037TR	72.35	56	6	173	931	69	326	2e-84	317	lcl|UniRef100_G3MIU4 Putative uncharacterized protein (Fragment) n=1 Tax=Amblyomma maculatum RepID=G3MIU4_9ACAR
MPOA037TR	64.08	46	2	434	844	108	249	9e-45	165	lcl|UniRef100_Q7QF03 AGAP000240-PA n=1 Tax=Anopheles gambiae RepID=Q7QF03_ANOGA
MPOA037TR	57.35	58	0	437	844	104	239	6e-44	159	lcl|UniRef100_UPI000180C4B8 UPI000180C4B8 related cluster n=1 Tax=unknown RepID=UPI000180C4B8
MPOA043TR	65.18	39	0	2	337	374	485	2e-26	125	lcl|UniRef100_B7P2Q3 DNA polymerase IV / kappa, putative n=1 Tax=Ixodes scapularis RepID=B7P2Q3_IXOSC
MPOA043TR	26.78	123	7	233	799	615	851	6e-09	66.6	lcl|UniRef100_Q8AWW1 DNA polymerase kappa n=1 Tax=Gallus gallus RepID=Q8AWW1_CHICK
MPOA043TR	27.24	181	10	2	787	461	734	3e-08	64.3	lcl|UniRef100_UPI0000F1DFE8 UPI0000F1DFE8 related cluster n=1 Tax=unknown RepID=UPI0000F1DFE8
MPOA046TR	82.65	17	0	4	297	485	582	5e-44	182	lcl|UniRef100_B7PZB3 Fibrinogen, putative n=1 Tax=Ixodes scapularis RepID=B7PZB3_IXOSC
MPOA046TR	53.73	31	0	502	702	919	985	2e-15	87.8	lcl|UniRef100_D7F157 Endonuclease-reverse transcriptase n=1 Tax=Bombyx mori RepID=D7F157_BOMMO
MPOA046TR	45.92	49	2	7	297	133	227	5e-14	83.2	lcl|UniRef100_B3N5N1 GG24228 n=1 Tax=Drosophila erecta RepID=B3N5N1_DROER
MPOA049TR	82.08	56	1	2	952	17	334	4e-152	542	lcl|UniRef100_G3MI40 Putative uncharacterized protein (Fragment) n=1 Tax=Amblyomma maculatum RepID=G3MI40_9ACAR
MPOA049TR	39.82	168	6	29	949	50	377	1e-55	221	lcl|UniRef100_B1WBR8 F-box and leucine-rich repeat protein 4 (Predicted), isoform CRA_c n=1 Tax=Rattus norvegicus RepID=B1WBR8_RAT
MPOA049TR	38.86	175	5	29	949	50	378	1e-55	221	lcl|UniRef100_G1PTY3 Uncharacterized protein n=1 Tax=Myotis lucifugus RepID=G1PTY3_MYOLU
MPOA051TF	84.67	23	0	2	451	193	342	2e-56	222	lcl|UniRef100_G3MKP1 Putative uncharacterized protein n=1 Tax=Amblyomma maculatum RepID=G3MKP1_9ACAR
MPOA051TF	78.4	27	0	2	376	85	209	7e-41	170	lcl|UniRef100_F0J9I9 GDI interacting protein 3 (Fragment) n=1 Tax=Amblyomma variegatum RepID=F0J9I9_AMBVA
MPOA051TF	61.74	50	1	2	448	322	463	3e-33	145	lcl|UniRef100_B7PB47 UBX domain-containing protein, putative n=1 Tax=Ixodes scapularis RepID=B7PB47_IXOSC
MPOA052TF	57.81	45	3	580	209	1066	1188	1e-30	137	lcl|UniRef100_B7Q5T0 Toll, putative n=1 Tax=Ixodes scapularis RepID=B7Q5T0_IXOSC
MPOA052TF	44.78	65	3	580	191	1200	1328	5e-21	105	lcl|UniRef100_B7QAF7 Toll, putative n=1 Tax=Ixodes scapularis RepID=B7QAF7_IXOSC
MPOA052TF	41.43	72	4	580	173	1093	1226	2e-17	93.6	lcl|UniRef100_B4LGV1 GJ13849 n=1 Tax=Drosophila virilis RepID=B4LGV1_DROVI
MPOA052TR	74.43	84	4	3	1040	440	791	1e-135	487	lcl|UniRef100_B7Q5T0 Toll, putative n=1 Tax=Ixodes scapularis RepID=B7Q5T0_IXOSC
MPOA052TR	48.29	175	4	3	1034	574	923	1e-81	308	lcl|UniRef100_B7QAF7 Toll, putative n=1 Tax=Ixodes scapularis RepID=B7QAF7_IXOSC
MPOA052TR	47.3	163	2	3	938	439	753	4e-78	278	lcl|UniRef100_E0VWG3 Toll, putative n=1 Tax=Pediculus humanus corporis RepID=E0VWG3_PEDHC
MPOA056TF	76.57	37	1	659	135	270	440	1e-73	280	lcl|UniRef100_B7PA58 Putative uncharacterized protein (Fragment) n=1 Tax=Ixodes scapularis RepID=B7PA58_IXOSC
MPOA056TF	72.05	45	0	659	177	355	515	7e-62	241	lcl|UniRef100_UPI00022B48C3 UPI00022B48C3 related cluster n=1 Tax=unknown RepID=UPI00022B48C3
MPOA056TF	67.46	55	0	659	153	339	507	7e-62	241	lcl|UniRef100_UPI000180B944 UPI000180B944 related cluster n=1 Tax=unknown RepID=UPI000180B944
MPOA057TR	80.42	37	0	1	567	592	780	7e-69	265	lcl|UniRef100_B7Q0Z4 Anion exchange protein, putative n=1 Tax=Ixodes scapularis RepID=B7Q0Z4_IXOSC
MPOA057TR	73.4	50	0	4	567	618	805	6e-58	229	lcl|UniRef100_E9FTI0 Putative uncharacterized protein n=1 Tax=Daphnia pulex RepID=E9FTI0_DAPPU
MPOA057TR	60.32	74	1	4	567	772	960	1e-54	218	lcl|UniRef100_UPI00001229DE UPI00001229DE related cluster n=1 Tax=unknown RepID=UPI00001229DE
MPOA063TR	48.24	35	3	598	837	182	262	6e-10	70.1	lcl|UniRef100_B7QJ49 Putative uncharacterized protein n=1 Tax=Ixodes scapularis RepID=B7QJ49_IXOSC
MPOA041TR	88.11	13	1	2	430	47	185	3e-55	219	lcl|UniRef100_F0JA08 Alternative splicing factor SRp55/B52/SRp75 n=1 Tax=Amblyomma variegatum RepID=F0JA08_AMBVA
MPOA041TR	86.71	13	1	2	430	47	183	4e-55	219	lcl|UniRef100_G3MKT0 Putative uncharacterized protein n=1 Tax=Amblyomma maculatum RepID=G3MKT0_9ACAR
MPOA041TR	72.73	33	1	2	430	47	183	2e-48	196	lcl|UniRef100_B7PYH1 Alternative splicing factor SRp55/B52/SRp75, putative n=1 Tax=Ixodes scapularis RepID=B7PYH1_IXOSC
MPOA048TR	69.55	42	4	228	821	20	236	3e-77	293	lcl|UniRef100_E2A3H5 Tyrosine-protein kinase Abl n=1 Tax=Camponotus floridanus RepID=E2A3H5_CAMFO
MPOA048TR	71.3	37	4	240	821	23	235	5e-77	292	lcl|UniRef100_UPI00022C925A UPI00022C925A related cluster n=1 Tax=unknown RepID=UPI00022C925A
MPOA048TR	71.3	37	4	240	821	23	235	5e-77	292	lcl|UniRef100_UPI00022C9259 UPI00022C9259 related cluster n=1 Tax=unknown RepID=UPI00022C9259
MPOA054TF	26.86	93	3	493	74	122	296	8e-08	60.8	lcl|UniRef100_B7PXM0 Putative uncharacterized protein n=1 Tax=Ixodes scapularis RepID=B7PXM0_IXOSC
MPOA065TF	88.89	18	0	758	273	330	491	6e-80	301	lcl|UniRef100_G3MSU7 Putative uncharacterized protein n=1 Tax=Amblyomma maculatum RepID=G3MSU7_9ACAR
MPOA065TF	50.93	78	1	755	276	375	535	3e-36	156	lcl|UniRef100_E9H1U6 Putative uncharacterized protein (Fragment) n=1 Tax=Daphnia pulex RepID=E9H1U6_DAPPU
MPOA065TF	70	30	0	707	408	347	446	6e-35	152	lcl|UniRef100_B7PPD6 Gamma-glutamyltransferase, putative (Fragment) n=1 Tax=Ixodes scapularis RepID=B7PPD6_IXOSC
MPOA065TR	88.05	19	0	3	479	143	301	9e-72	256	lcl|UniRef100_G3MSU7 Putative uncharacterized protein n=1 Tax=Amblyomma maculatum RepID=G3MSU7_9ACAR
MPOA065TR	65.24	56	1	3	494	143	305	3e-52	196	lcl|UniRef100_B7PPD6 Gamma-glutamyltransferase, putative (Fragment) n=1 Tax=Ixodes scapularis RepID=B7PPD6_IXOSC
MPOA065TR	48.08	80	1	9	476	190	344	2e-29	119	lcl|UniRef100_C3XV38 Putative uncharacterized protein n=1 Tax=Branchiostoma floridae RepID=C3XV38_BRAFL
MPOA075TR	67.66	87	0	60	866	1	269	2e-103	380	lcl|UniRef100_B7QN81 Fatty acyl-CoA elongase, putative n=1 Tax=Ixodes scapularis RepID=B7QN81_IXOSC
MPOA075TR	63.73	105	2	39	920	3	296	8e-102	375	lcl|UniRef100_B7PRE0 Fatty acyl-CoA elongase, putative n=1 Tax=Ixodes scapularis RepID=B7PRE0_IXOSC
MPOA075TR	63.96	101	1	72	920	1	282	1e-101	374	lcl|UniRef100_B7QN77 Fatty acyl-CoA elongase, putative n=1 Tax=Ixodes scapularis RepID=B7QN77_IXOSC
MPOA079TF	78.72	9	1	509	372	1257	1303	2e-12	75.9	lcl|UniRef100_B7PZ89 Protein VPRBP, putative n=1 Tax=Ixodes scapularis RepID=B7PZ89_IXOSC
MPOA079TF	63.04	15	1	509	372	1332	1375	6e-08	61.2	lcl|UniRef100_UPI00004D38A6 UPI00004D38A6 related cluster n=1 Tax=unknown RepID=UPI00004D38A6
MPOA079TF	63.04	15	1	509	372	1332	1375	6e-08	61.2	lcl|UniRef100_F7C1Q1 Vpr (HIV-1) binding protein n=1 Tax=Xenopus (Silurana) tropicalis RepID=F7C1Q1_XENTR
MPOA079TR	70.78	67	8	3	911	633	963	6e-114	415	lcl|UniRef100_B7PZ89 Protein VPRBP, putative n=1 Tax=Ixodes scapularis RepID=B7PZ89_IXOSC
MPOA079TR	45.34	159	4	3	911	806	1113	4e-61	239	lcl|UniRef100_UPI0000E49867 UPI0000E49867 related cluster n=3 Tax=unknown RepID=UPI0000E49867
MPOA079TR	46.41	146	5	3	911	742	1032	8e-61	238	lcl|UniRef100_F6XPB7 Uncharacterized protein n=1 Tax=Callithrix jacchus RepID=F6XPB7_CALJA
MPOA083TF	90.79	7	0	229	2	289	364	8e-34	147	lcl|UniRef100_G3MIT7 Putative uncharacterized protein (Fragment) n=1 Tax=Amblyomma maculatum RepID=G3MIT7_9ACAR
MPOA083TF	80.39	10	0	154	2	15	65	7e-15	84.3	lcl|UniRef100_B7Q3J9 Putative uncharacterized protein n=1 Tax=Ixodes scapularis RepID=B7Q3J9_IXOSC
MPOA083TR	33.71	143	7	93	857	35	275	2e-18	98.2	lcl|UniRef100_G3MIT7 Putative uncharacterized protein (Fragment) n=1 Tax=Amblyomma maculatum RepID=G3MIT7_9ACAR
MPOA086TF	73.86	23	0	655	392	602	689	2e-27	127	lcl|UniRef100_B7Q1G0 Putative uncharacterized protein n=1 Tax=Ixodes scapularis RepID=B7Q1G0_IXOSC
MPOA086TR	49.23	46	3	3	380	74	187	2e-24	117	lcl|UniRef100_E0W2U4 Dab2-interacting protein, putative n=1 Tax=Pediculus humanus corporis RepID=E0W2U4_PEDHC
MPOA086TR	73.53	18	0	33	236	193	260	2e-23	114	lcl|UniRef100_E3XBW3 Putative uncharacterized protein n=1 Tax=Anopheles darlingi RepID=E3XBW3_ANODA
MPOA093TR	77.88	22	3	55	393	268	377	2e-16	91.7	lcl|UniRef100_B7PGW6 Acinus, putative (Fragment) n=1 Tax=Ixodes scapularis RepID=B7PGW6_IXOSC
MPOA093TR	55.77	23	0	52	207	1133	1184	2e-09	66.2	lcl|UniRef100_UPI00016E17A9 UPI00016E17A9 related cluster n=1 Tax=Takifugu rubripes RepID=UPI00016E17A9
MPOA093TR	55.77	23	0	52	207	1093	1144	2e-09	66.2	lcl|UniRef100_UPI00016E17AA UPI00016E17AA related cluster n=1 Tax=Takifugu rubripes RepID=UPI00016E17AA
MPOA102TF	97.5	3	0	637	278	417	536	5e-40	168	lcl|UniRef100_G3MNK3 Putative uncharacterized protein n=1 Tax=Amblyomma maculatum RepID=G3MNK3_9ACAR
MPOA102TF	94.59	5	1	637	308	438	548	9e-32	141	lcl|UniRef100_B7PN12 IK cytokine down-regulator of HLA class II, putative (Fragment) n=1 Tax=Ixodes scapularis RepID=B7PN12_IXOSC
MPOA102TF	71.67	34	0	637	278	435	554	1e-25	120	lcl|UniRef100_B4PU02 GE24799 n=1 Tax=Drosophila yakuba RepID=B4PU02_DROYA
MPOA102TR	95.61	10	0	132	815	1	228	2e-105	386	lcl|UniRef100_G3MNK3 Putative uncharacterized protein n=1 Tax=Amblyomma maculatum RepID=G3MNK3_9ACAR
MPOA102TR	89.24	22	2	150	815	6	227	4e-92	342	lcl|UniRef100_B7PN12 IK cytokine down-regulator of HLA class II, putative (Fragment) n=1 Tax=Ixodes scapularis RepID=B7PN12_IXOSC
MPOA102TR	57.94	90	5	132	815	1	230	4e-55	219	lcl|UniRef100_Q5ZHM2 Putative uncharacterized protein n=1 Tax=Gallus gallus RepID=Q5ZHM2_CHICK
MPOA103TR	73.42	56	1	54	764	1	230	7e-55	218	lcl|UniRef100_G3MKC6 Putative uncharacterized protein n=1 Tax=Amblyomma maculatum RepID=G3MKC6_9ACAR
MPOA103TR	63.58	48	2	54	506	1	144	1e-41	174	lcl|UniRef100_F0J8Z2 Ubiquitin regulatory protein (Fragment) n=1 Tax=Amblyomma variegatum RepID=F0J8Z2_AMBVA
MPOA103TR	55.48	64	4	54	503	1	155	2e-31	140	lcl|UniRef100_B7PK06 SAPK substrate protein 1-A, putative n=1 Tax=Ixodes scapularis RepID=B7PK06_IXOSC
MPOA104TF	47.22	89	5	607	77	225	401	1e-38	163	lcl|UniRef100_B7PFT8 U4/U6 small nuclear ribonucleoprotein Prp4, putative n=1 Tax=Ixodes scapularis RepID=B7PFT8_IXOSC
MPOA104TF	36.76	109	6	607	68	236	417	1e-20	103	lcl|UniRef100_UPI0001CBA733 UPI0001CBA733 related cluster n=1 Tax=unknown RepID=UPI0001CBA733
MPOA104TF	33.69	114	7	607	68	231	414	4e-18	95.9	lcl|UniRef100_C3Z098 Putative uncharacterized protein n=1 Tax=Branchiostoma floridae RepID=C3Z098_BRAFL
MPOA104TR	53.47	108	5	26	751	64	305	9e-70	268	lcl|UniRef100_B7PFT8 U4/U6 small nuclear ribonucleoprotein Prp4, putative n=1 Tax=Ixodes scapularis RepID=B7PFT8_IXOSC
MPOA104TR	47.35	119	7	26	739	69	310	3e-57	226	lcl|UniRef100_C3Z098 Putative uncharacterized protein n=1 Tax=Branchiostoma floridae RepID=C3Z098_BRAFL
MPOA104TR	47.68	116	6	26	721	74	307	3e-56	223	lcl|UniRef100_UPI0001CBA733 UPI0001CBA733 related cluster n=1 Tax=unknown RepID=UPI0001CBA733
MPOA111TF	92.31	7	0	464	736	31	121	6e-42	175	lcl|UniRef100_B7PRW0 Spermidine synthase, putative n=1 Tax=Ixodes scapularis RepID=B7PRW0_IXOSC
MPOA111TF	39.42	115	5	137	736	1	205	5e-28	129	lcl|UniRef100_E2A0C5 Spermine synthase n=1 Tax=Camponotus floridanus RepID=E2A0C5_CAMFO
MPOA111TF	39.42	115	5	137	736	1	205	8e-28	128	lcl|UniRef100_F4WJA7 Spermine synthase n=1 Tax=Acromyrmex echinatior RepID=F4WJA7_ACREC
MPOA111TR	82.65	17	0	724	431	171	268	9e-43	178	lcl|UniRef100_B7PRW0 Spermidine synthase, putative n=1 Tax=Ixodes scapularis RepID=B7PRW0_IXOSC
MPOA111TR	57.29	41	0	724	437	257	352	2e-24	117	lcl|UniRef100_E3XC05 Putative uncharacterized protein n=1 Tax=Anopheles darlingi RepID=E3XC05_ANODA
MPOA111TR	53.68	44	0	724	440	270	364	4e-24	116	lcl|UniRef100_F4WJA7 Spermine synthase n=1 Tax=Acromyrmex echinatior RepID=F4WJA7_ACREC
MPOA126TR	48.68	38	1	736	960	19	94	1e-11	75.5	lcl|UniRef100_B7PKX2 Putative uncharacterized protein n=1 Tax=Ixodes scapularis RepID=B7PKX2_IXOSC
MPOA080TF	85.54	12	0	810	562	749	831	1e-31	141	lcl|UniRef100_B7PKY1 Docking protein, putative (Fragment) n=1 Tax=Ixodes scapularis RepID=B7PKY1_IXOSC
MPOA080TF	58.82	35	0	810	556	603	687	4e-21	106	lcl|UniRef100_UPI0000DB6B16 UPI0000DB6B16 related cluster n=1 Tax=unknown RepID=UPI0000DB6B16
MPOA080TF	58.82	35	0	810	556	717	801	3e-20	103	lcl|UniRef100_F4WCK9 Enhancer of filamentation 1 n=1 Tax=Acromyrmex echinatior RepID=F4WCK9_ACREC
MPOA080TR	75.33	50	4	3	836	361	658	6e-116	421	lcl|UniRef100_B7PKY1 Docking protein, putative (Fragment) n=1 Tax=Ixodes scapularis RepID=B7PKY1_IXOSC
MPOA080TR	31.25	161	8	3	836	414	779	7e-37	159	lcl|UniRef100_C3YCZ1 Putative uncharacterized protein n=1 Tax=Branchiostoma floridae RepID=C3YCZ1_BRAFL
MPOA080TR	34.93	140	8	12	752	286	545	1e-32	145	lcl|UniRef100_UPI0001CB9B4D UPI0001CB9B4D related cluster n=1 Tax=unknown RepID=UPI0001CB9B4D
MPOA135TR	60.13	63	0	5	478	65	222	9e-68	179	lcl|UniRef100_G3MJE4 Putative uncharacterized protein (Fragment) n=1 Tax=Amblyomma maculatum RepID=G3MJE4_9ACAR
MPOA135TR	58.33	59	1	50	478	31	174	2e-60	183	lcl|UniRef100_G3MJL8 Putative uncharacterized protein (Fragment) n=1 Tax=Amblyomma maculatum RepID=G3MJL8_9ACAR
MPOA135TR	49.65	72	0	50	478	43	185	4e-52	157	lcl|UniRef100_B7PQV2 Salivary sulfotransferase, putative (Fragment) n=1 Tax=Ixodes scapularis RepID=B7PQV2_IXOSC
MPOA139TR	49.29	101	7	48	764	93	372	2e-57	227	lcl|UniRef100_UPI0001CBB718 UPI0001CBB718 related cluster n=1 Tax=unknown RepID=UPI0001CBB718
MPOA139TR	50	91	8	48	764	60	286	3e-56	223	lcl|UniRef100_Q05AL8 Zgc:153635 n=1 Tax=Danio rerio RepID=Q05AL8_DANRE
MPOA139TR	49.23	105	7	48	764	31	284	2e-55	220	lcl|UniRef100_G3SUC8 Uncharacterized protein n=1 Tax=Loxodonta africana RepID=G3SUC8_LOXAF
MPOA144TR	72.22	15	0	1	162	350	403	1e-18	99	lcl|UniRef100_B7PWV7 Protein cereblon, putative n=1 Tax=Ixodes scapularis RepID=B7PWV7_IXOSC
MPOA144TR	55.74	27	0	1	183	364	424	1e-14	85.5	lcl|UniRef100_C3Z2Q1 Putative uncharacterized protein (Fragment) n=1 Tax=Branchiostoma floridae RepID=C3Z2Q1_BRAFL
MPOA144TR	61.82	21	0	13	177	460	514	2e-14	84.7	lcl|UniRef100_UPI0001CB966B UPI0001CB966B related cluster n=1 Tax=unknown RepID=UPI0001CB966B
MPOA151TR	94.2	12	0	2	622	39	245	5e-125	409	lcl|UniRef100_A9XZ69 Putative histone deacetylase 1 (Fragment) n=1 Tax=Speleonectes tulumensis RepID=A9XZ69_9CRUS
MPOA151TR	93.24	14	0	2	622	67	273	2e-119	412	lcl|UniRef100_B5X2E0 Histone deacetylase n=1 Tax=Salmo salar RepID=B5X2E0_SALSA
MPOA151TR	93.24	14	0	2	622	66	272	2e-119	412	lcl|UniRef100_UPI00022B1E93 UPI00022B1E93 related cluster n=1 Tax=unknown RepID=UPI00022B1E93
MPOA153TR	59.16	106	1	2	784	15	276	5e-93	345	lcl|UniRef100_B7QAE6 Sulfotransferase, putative (Fragment) n=1 Tax=Ixodes scapularis RepID=B7QAE6_IXOSC
MPOA153TR	55.51	115	1	2	784	16	278	1e-84	317	lcl|UniRef100_B7QMH2 Sulfotransferase, putative n=1 Tax=Ixodes scapularis RepID=B7QMH2_IXOSC
MPOA153TR	54.72	116	3	2	784	36	300	3e-83	313	lcl|UniRef100_G3MP23 Putative uncharacterized protein n=1 Tax=Amblyomma maculatum RepID=G3MP23_9ACAR
MPOA156TR	94.88	10	1	3	644	3	217	2e-109	399	lcl|UniRef100_B7P1L7 RNA recognition motif-containing protein n=1 Tax=Ixodes scapularis RepID=B7P1L7_IXOSC
MPOA156TR	77.14	45	2	24	653	10	216	8e-85	318	lcl|UniRef100_G5BT18 Cleavage stimulation factor 64 kDa subunit n=1 Tax=Heterocephalus glaber RepID=G5BT18_HETGA
MPOA156TR	76.17	48	2	24	665	10	220	2e-84	316	lcl|UniRef100_UPI000194E55B UPI000194E55B related cluster n=1 Tax=unknown RepID=UPI000194E55B
MPOA156TF	62.63	19	5	360	91	345	434	1e-13	80.1	lcl|UniRef100_B7P1L7 RNA recognition motif-containing protein n=1 Tax=Ixodes scapularis RepID=B7P1L7_IXOSC
MPOA158TF	52.94	32	0	304	101	7	74	3e-16	88.6	lcl|UniRef100_B7Q7Z0 Putative uncharacterized protein n=1 Tax=Ixodes scapularis RepID=B7Q7Z0_IXOSC
MPOA158TF	35.85	52	2	394	119	658	761	2e-13	79.3	lcl|UniRef100_E9GC79 Putative uncharacterized protein n=1 Tax=Daphnia pulex RepID=E9GC79_DAPPU
MPOA158TF	38	56	4	394	110	1457	1555	6e-13	77.8	lcl|UniRef100_UPI00022C8BC5 UPI00022C8BC5 related cluster n=1 Tax=unknown RepID=UPI00022C8BC5
MPOA158TR	45.59	74	0	524	931	20	155	4e-27	127	lcl|UniRef100_B7Q7Z1 Codakine isoform, putative (Fragment) n=1 Tax=Ixodes scapularis RepID=B7Q7Z1_IXOSC
MPOA158TR	29.58	133	8	371	961	377	588	2e-12	78.2	lcl|UniRef100_E9GC79 Putative uncharacterized protein n=1 Tax=Daphnia pulex RepID=E9GC79_DAPPU
MPOA158TR	28.7	139	8	296	934	1090	1311	6e-12	76.6	lcl|UniRef100_UPI0002246F7E UPI0002246F7E related cluster n=1 Tax=unknown RepID=UPI0002246F7E
MPOA162TR	41.08	104	2	200	745	50	232	4e-33	147	lcl|UniRef100_B4N6X2 GK24268 n=1 Tax=Drosophila willistoni RepID=B4N6X2_DROWI
MPOA162TR	41.36	105	3	182	739	44	232	1e-32	145	lcl|UniRef100_B4LGS2 GJ13831 n=1 Tax=Drosophila virilis RepID=B4LGS2_DROVI
MPOA162TR	44.58	87	2	269	757	75	238	4e-32	143	lcl|UniRef100_Q2M117 GA20399 n=1 Tax=Drosophila pseudoobscura pseudoobscura RepID=Q2M117_DROPS
MPOA170TR	98.36	2	0	2	367	675	796	5e-68	260	lcl|UniRef100_B7PBI2 F-box containing protein, putative n=1 Tax=Ixodes scapularis RepID=B7PBI2_IXOSC
MPOA170TR	89.34	13	0	2	367	761	882	4e-63	244	lcl|UniRef100_UPI0001758635 UPI0001758635 related cluster n=1 Tax=unknown RepID=UPI0001758635
MPOA170TR	89.34	13	0	2	367	794	915	4e-63	244	lcl|UniRef100_D6WSA1 Putative uncharacterized protein n=1 Tax=Tribolium castaneum RepID=D6WSA1_TRICA
MPOA171TR	69.77	25	1	3	260	135	219	5e-17	91.3	lcl|UniRef100_B7QNM2 Putative uncharacterized protein n=1 Tax=Ixodes scapularis RepID=B7QNM2_IXOSC
MPOA172TF	73.85	49	1	710	132	352	546	2e-70	270	lcl|UniRef100_B7P619 Serine/threonine protein kinase rio3, putative n=1 Tax=Ixodes scapularis RepID=B7P619_IXOSC
MPOA172TF	51.38	87	1	710	171	294	474	4e-44	182	lcl|UniRef100_E9GFI5 Putative uncharacterized protein n=1 Tax=Daphnia pulex RepID=E9GFI5_DAPPU
MPOA172TF	51.48	81	1	710	207	338	506	2e-41	173	lcl|UniRef100_Q1RMT7 Serine/threonine-protein kinase RIO3 n=1 Tax=Bos taurus RepID=RIOK3_BOVIN
MPOA172TR	55.39	80	4	134	733	1	197	3e-64	194	lcl|UniRef100_B7P619 Serine/threonine protein kinase rio3, putative n=1 Tax=Ixodes scapularis RepID=B7P619_IXOSC
MPOA172TR	36.67	104	4	200	733	2	173	5e-26	99	lcl|UniRef100_D6WVA9 Putative uncharacterized protein n=1 Tax=Tribolium castaneum RepID=D6WVA9_TRICA
MPOA172TR	39.13	89	7	206	751	23	185	1e-22	95.5	lcl|UniRef100_UPI00016E14EF UPI00016E14EF related cluster n=1 Tax=Takifugu rubripes RepID=UPI00016E14EF
MPOA177TF	75	13	0	794	639	213	264	4e-09	66.6	lcl|UniRef100_G3ML53 Putative uncharacterized protein n=1 Tax=Amblyomma maculatum RepID=G3ML53_9ACAR
MPOA177TR	54.55	41	3	239	556	1	105	1e-19	100	lcl|UniRef100_B7PP69 Putative uncharacterized protein n=1 Tax=Ixodes scapularis RepID=B7PP69_IXOSC
MPOA178TR	34.29	82	3	125	541	13	143	2e-16	91.7	lcl|UniRef100_B7Q662 TNF receptor-associated factor, putative (Fragment) n=1 Tax=Ixodes scapularis RepID=B7Q662_IXOSC
MPOA178TR	35.11	74	3	158	550	7	126	1e-15	89	lcl|UniRef100_B7P973 Putative uncharacterized protein n=1 Tax=Ixodes scapularis RepID=B7P973_IXOSC
MPOA178TR	34.29	82	3	125	541	13	143	1e-15	88.6	lcl|UniRef100_B7Q628 Putative uncharacterized protein n=1 Tax=Ixodes scapularis RepID=B7Q628_IXOSC
MPOA179TR	99.61	1	0	172	936	70	324	5e-158	478	lcl|UniRef100_B7PA92 Beta tubulin n=2 Tax=Ixodidae RepID=B7PA92_IXOSC
MPOA179TR	100	0	0	172	936	69	323	5e-158	480	lcl|UniRef100_G3MKG0 Putative uncharacterized protein n=1 Tax=Amblyomma maculatum RepID=G3MKG0_9ACAR
MPOA179TR	98.82	3	0	172	936	70	324	2e-157	477	lcl|UniRef100_G3MKF8 Putative uncharacterized protein n=1 Tax=Amblyomma maculatum RepID=G3MKF8_9ACAR
MPOA136TR	92.93	14	0	71	664	1	198	3e-102	375	lcl|UniRef100_G3MQA3 Putative uncharacterized protein n=1 Tax=Amblyomma maculatum RepID=G3MQA3_9ACAR
MPOA136TR	90.95	17	1	71	664	1	199	3e-99	366	lcl|UniRef100_B7P454 Cargo transport protein EMP24, putative n=1 Tax=Ixodes scapularis RepID=B7P454_IXOSC
MPOA136TR	92.11	15	0	71	640	1	190	8e-96	354	lcl|UniRef100_F0J8N8 Putative cargo transport protein EMP24 (Fragment) n=1 Tax=Amblyomma variegatum RepID=F0J8N8_AMBVA
MPOA137TR	44.25	112	3	187	864	10	221	5e-42	176	lcl|UniRef100_B7Q6W6 Zinc finger protein, putative n=1 Tax=Ixodes scapularis RepID=B7Q6W6_IXOSC
MPOA137TR	39.06	71	4	163	531	1	126	4e-18	97.1	lcl|UniRef100_UPI00015B5B50 UPI00015B5B50 related cluster n=1 Tax=unknown RepID=UPI00015B5B50
MPOA137TR	40.5	60	5	187	534	3	116	5e-17	93.2	lcl|UniRef100_E9GI99 Putative uncharacterized protein n=1 Tax=Daphnia pulex RepID=E9GI99_DAPPU
MPOA148TR	49.02	51	1	201	503	1	102	3e-23	113	lcl|UniRef100_D5LHI7 Insulin-like growth factor binding protein-related protein 6 long n=1 Tax=Amblyomma americanum RepID=D5LHI7_AMBAM
MPOA148TR	48.51	51	1	201	503	1	100	1e-22	112	lcl|UniRef100_D5LHI6 Insulin-like growth factor binding protein-related protein 6 short n=1 Tax=Amblyomma americanum RepID=D5LHI6_AMBAM
MPOA148TR	46.15	48	1	222	494	7	96	2e-16	91.3	lcl|UniRef100_B7Q5W0 Secreted protein, putative (Fragment) n=1 Tax=Ixodes scapularis RepID=B7Q5W0_IXOSC
MPOA149TR	87.29	15	0	1	354	240	357	4e-43	179	lcl|UniRef100_G3MHZ1 Putative uncharacterized protein (Fragment) n=1 Tax=Amblyomma maculatum RepID=G3MHZ1_9ACAR
MPOA149TR	80.17	23	0	4	351	208	323	5e-40	169	lcl|UniRef100_B7P5Z4 Putative uncharacterized protein n=1 Tax=Ixodes scapularis RepID=B7P5Z4_IXOSC
MPOA149TR	63.25	42	1	4	351	212	328	5e-28	129	lcl|UniRef100_E9I9Z5 Putative uncharacterized protein (Fragment) n=1 Tax=Solenopsis invicta RepID=E9I9Z5_SOLIN
MPOA154TF	95.45	6	0	123	518	129	260	5e-101	260	lcl|UniRef100_B2LXW1 Glucose-6-phosphate 1-dehydrogenase n=1 Tax=Rhipicephalus microplus RepID=B2LXW1_BOOMI
MPOA154TF	95.45	6	0	123	518	129	260	5e-101	260	lcl|UniRef100_A2SUG7 Glucose-6-phosphate 1-dehydrogenase n=1 Tax=Rhipicephalus microplus RepID=A2SUG7_BOOMI
MPOA154TF	95.45	6	0	123	518	123	254	5e-101	260	lcl|UniRef100_Q45R45 Glucose-6-phosphate 1-dehydrogenase n=1 Tax=Rhipicephalus microplus RepID=Q45R45_BOOMI
MPOA168TF	76.09	10	1	7	144	573	617	2e-12	77.4	lcl|UniRef100_E3X7W8 Putative uncharacterized protein n=1 Tax=Anopheles darlingi RepID=E3X7W8_ANODA
MPOA168TF	74.42	11	0	7	135	607	649	6e-12	75.9	lcl|UniRef100_B0XJC0 WD repeat domain 70 n=1 Tax=Culex quinquefasciatus RepID=B0XJC0_CULQU
MPOA168TF	74.42	11	0	7	135	607	649	1e-11	74.7	lcl|UniRef100_Q17KF1 Putative uncharacterized protein n=1 Tax=Aedes aegypti RepID=Q17KF1_AEDAE
MPOA169TR	81.82	8	0	618	749	24	67	8e-12	75.5	lcl|UniRef100_G3MHK5 Putative uncharacterized protein (Fragment) n=1 Tax=Amblyomma maculatum RepID=G3MHK5_9ACAR
MPOA174TR	30.27	199	4	1	876	265	554	5e-24	116	lcl|UniRef100_B7PQ70 Putative uncharacterized protein n=1 Tax=Ixodes scapularis RepID=B7PQ70_IXOSC
MPOA174TR	29.59	180	5	37	825	110	372	4e-15	87	lcl|UniRef100_A7RZ93 Predicted protein (Fragment) n=1 Tax=Nematostella vectensis RepID=A7RZ93_NEMVE
MPOA174TR	24.72	198	4	37	840	255	522	5e-11	73.6	lcl|UniRef100_B7PJ00 Putative uncharacterized protein n=1 Tax=Ixodes scapularis RepID=B7PJ00_IXOSC
MPOA175TF	29.91	82	0	422	72	124	240	9e-60	233	lcl|UniRef100_B7QDI9 Proclotting enzyme, putative n=1 Tax=Ixodes scapularis RepID=B7QDI9_IXOSC
MPOA175TF	19.17	93	2	425	69	347	463	7e-30	134	lcl|UniRef100_E5KBX8 Prophenoloxidase-activating enzyme 1a n=1 Tax=Penaeus monodon RepID=E5KBX8_PENMO
MPOA175TF	19.17	93	2	425	69	347	463	7e-30	134	lcl|UniRef100_C3UNV0 Prophenoloxidase-activating enzyme n=1 Tax=Penaeus monodon RepID=C3UNV0_PENMO
MPOA180TF	69.42	37	0	367	5	250	370	1e-43	179	lcl|UniRef100_G3MTN3 Putative uncharacterized protein n=1 Tax=Amblyomma maculatum RepID=G3MTN3_9ACAR
MPOA180TF	34.11	77	3	367	5	325	453	1e-12	77	lcl|UniRef100_C3Y8L3 Putative uncharacterized protein n=1 Tax=Branchiostoma floridae RepID=C3Y8L3_BRAFL
MPOA180TF	33.85	77	3	367	5	329	458	1e-12	76.6	lcl|UniRef100_UPI0000F2B9D1 UPI0000F2B9D1 related cluster n=1 Tax=unknown RepID=UPI0000F2B9D1
MPOA182TF	35.05	61	2	488	198	337	431	2e-11	73.2	lcl|UniRef100_E9IZR8 Putative uncharacterized protein (Fragment) n=1 Tax=Solenopsis invicta RepID=E9IZR8_SOLIN
MPOA182TF	34.09	51	3	488	198	272	402	3e-11	72.8	lcl|UniRef100_B4GZ09 GL27200 n=1 Tax=Drosophila persimilis RepID=B4GZ09_DROPE
MPOA182TF	56.25	26	1	539	354	256	319	4e-11	72.4	lcl|UniRef100_B7P5Z7 Secreted protein, putative n=1 Tax=Ixodes scapularis RepID=B7P5Z7_IXOSC
MPOA182TR	23.86	167	6	52	771	4	283	9e-15	85.5	lcl|UniRef100_UPI000206435D UPI000206435D related cluster n=1 Tax=unknown RepID=UPI000206435D
MPOA182TR	26.81	148	10	52	774	75	402	6e-14	82.8	lcl|UniRef100_B4GZ09 GL27200 n=1 Tax=Drosophila persimilis RepID=B4GZ09_DROPE
MPOA186TR	50.97	77	5	315	863	4271	4475	1e-61	186	lcl|UniRef100_F4WM52 Uncharacterized protein n=1 Tax=Acromyrmex echinatior RepID=F4WM52_ACREC
MPOA186TR	51.96	76	5	315	863	4430	4632	2e-61	185	lcl|UniRef100_E1ZUV2 Uncharacterized protein KIAA1109 n=1 Tax=Camponotus floridanus RepID=E1ZUV2_CAMFO
MPOA186TR	50.96	74	5	315	863	4378	4582	7e-61	186	lcl|UniRef100_UPI00021A8899 UPI00021A8899 related cluster n=1 Tax=unknown RepID=UPI00021A8899
MPOA186TF	82.67	15	2	418	2	145	294	8e-64	246	lcl|UniRef100_B7P147 Putative uncharacterized protein (Fragment) n=1 Tax=Ixodes scapularis RepID=B7P147_IXOSC
MPOA186TF	48.77	55	2	403	2	4760	4921	1e-36	156	lcl|UniRef100_E1ZUV2 Uncharacterized protein KIAA1109 n=1 Tax=Camponotus floridanus RepID=E1ZUV2_CAMFO
MPOA186TF	50	54	3	403	2	4601	4760	2e-36	155	lcl|UniRef100_F4WM52 Uncharacterized protein n=1 Tax=Acromyrmex echinatior RepID=F4WM52_ACREC
MPOA188TF	90	3	0	772	683	35	64	5e-08	63.2	lcl|UniRef100_F0JA54 Hypothetical secreted peptide 467 n=1 Tax=Amblyomma variegatum RepID=F0JA54_AMBVA
MPOA188TR	97.22	4	0	519	950	1479	1622	5e-80	302	lcl|UniRef100_B7Q9Z7 Glycine rich secreted cement protein, putative (Fragment) n=1 Tax=Ixodes scapularis RepID=B7Q9Z7_IXOSC
MPOA188TR	76.39	33	1	519	950	1581	1723	4e-63	246	lcl|UniRef100_D6WLB7 Putative uncharacterized protein n=1 Tax=Tribolium castaneum RepID=D6WLB7_TRICA
MPOA188TR	79.72	28	1	522	950	1548	1689	1e-62	244	lcl|UniRef100_E1FSP2 Procollagen n=1 Tax=Loa loa RepID=E1FSP2_LOALO
MPOA193TR	46.7	95	1	253	798	33	212	9e-42	175	lcl|UniRef100_UPI0002060A99 UPI0002060A99 related cluster n=1 Tax=unknown RepID=UPI0002060A99
MPOA193TR	46.7	95	1	253	798	33	212	9e-42	175	lcl|UniRef100_UPI00020605FF UPI00020605FF related cluster n=1 Tax=unknown RepID=UPI00020605FF
MPOA193TR	48.45	81	1	316	798	3	161	2e-34	150	lcl|UniRef100_G3MIQ3 Putative uncharacterized protein (Fragment) n=1 Tax=Amblyomma maculatum RepID=G3MIQ3_9ACAR
MPOA204TF	92.86	3	0	880	755	301	342	3e-13	80.9	lcl|UniRef100_G3MGD2 Putative uncharacterized protein (Fragment) n=1 Tax=Amblyomma maculatum RepID=G3MGD2_9ACAR
MPOA204TR	82.26	33	0	123	680	17	202	1e-70	271	lcl|UniRef100_B7QJX1 Secreted salivary gland peptide, putative n=1 Tax=Ixodes scapularis RepID=B7QJX1_IXOSC
MPOA204TR	59	78	1	123	710	18	217	1e-52	197	lcl|UniRef100_C3XQ90 Putative uncharacterized protein n=1 Tax=Branchiostoma floridae RepID=C3XQ90_BRAFL
MPOA206TF	42.07	92	2	533	45	455	616	8e-27	124	lcl|UniRef100_B7P872 Alpha tubulin, putative n=1 Tax=Ixodes scapularis RepID=B7P872_IXOSC
MPOA206TF	35.54	103	2	536	45	162	325	1e-19	100	lcl|UniRef100_F6YUE4 Tubulin folding cofactor C n=1 Tax=Xenopus (Silurana) tropicalis RepID=F6YUE4_XENTR
MPOA206TF	36.6	95	1	491	39	271	423	2e-19	100	lcl|UniRef100_E0VZF4 Tubulin-specific chaperone C, putative n=1 Tax=Pediculus humanus corporis RepID=E0VZF4_PEDHC
MPOA206TR	69.51	25	0	142	387	1	82	6e-24	116	lcl|UniRef100_F0J9X0 Hypothetical secreted protein 153 n=1 Tax=Amblyomma variegatum RepID=F0J9X0_AMBVA
MPOA211TF	38.41	101	0	572	81	1137	1300	1e-25	120	lcl|UniRef100_G1NJR4 Uncharacterized protein (Fragment) n=1 Tax=Meleagris gallopavo RepID=G1NJR4_MELGA
MPOA211TF	37.13	104	1	581	81	1395	1560	2e-25	120	lcl|UniRef100_G7YEX0 Putative uncharacterized protein (Fragment) n=1 Tax=Clonorchis sinensis RepID=G7YEX0_CLOSI
MPOA211TF	36.69	106	1	587	81	1104	1271	4e-25	119	lcl|UniRef100_Q641I1 Protein FAM135B n=1 Tax=Xenopus laevis RepID=F135B_XENLA
MPOA211TR	27.63	92	2	102	506	278	428	3e-09	67	lcl|UniRef100_E0VLS3 Putative uncharacterized protein n=1 Tax=Pediculus humanus corporis RepID=E0VLS3_PEDHC
MPOA211TR	30.83	82	1	102	458	306	425	8e-08	62.4	lcl|UniRef100_UPI0002062A9B UPI0002062A9B related cluster n=1 Tax=unknown RepID=UPI0002062A9B
MPOA211TR	30.83	82	1	102	458	306	425	8e-08	62.4	lcl|UniRef100_UPI0002062A9A UPI0002062A9A related cluster n=1 Tax=unknown RepID=UPI0002062A9A
MPOA212TR	96.52	8	0	48	737	1	230	3e-141	505	lcl|UniRef100_G3MQJ6 Putative uncharacterized protein n=1 Tax=Amblyomma maculatum RepID=G3MQJ6_9ACAR
MPOA212TR	90.83	17	2	48	734	1	225	8e-130	467	lcl|UniRef100_B7Q714 Cleavage and polyadenylation specificity factor, putative n=1 Tax=Ixodes scapularis RepID=B7Q714_IXOSC
MPOA212TR	71.24	63	2	48	719	1	226	5e-101	372	lcl|UniRef100_UPI00022471B4 UPI00022471B4 related cluster n=1 Tax=unknown RepID=UPI00022471B4
MPOA217TF	66.86	51	2	814	320	361	528	7e-45	185	lcl|UniRef100_B7PKR7 Coiled-coil protein, putative (Fragment) n=1 Tax=Ixodes scapularis RepID=B7PKR7_IXOSC
MPOA217TF	34.54	161	1	814	74	436	684	7e-29	132	lcl|UniRef100_UPI00022B4631 UPI00022B4631 related cluster n=1 Tax=unknown RepID=UPI00022B4631
MPOA217TF	34.14	162	1	814	74	455	703	2e-28	130	lcl|UniRef100_UPI00016E70ED UPI00016E70ED related cluster n=1 Tax=Takifugu rubripes RepID=UPI00016E70ED
MPOA217TR	86.35	35	1	3	809	3	273	1e-127	460	lcl|UniRef100_G3MF52 Putative uncharacterized protein (Fragment) n=1 Tax=Amblyomma maculatum RepID=G3MF52_9ACAR
MPOA217TR	75.5	47	1	216	809	7	206	2e-80	303	lcl|UniRef100_B7PKR7 Coiled-coil protein, putative (Fragment) n=1 Tax=Ixodes scapularis RepID=B7PKR7_IXOSC
MPOA217TR	50.21	118	1	93	809	2	242	7e-60	235	lcl|UniRef100_C3Z469 Putative uncharacterized protein (Fragment) n=1 Tax=Branchiostoma floridae RepID=C3Z469_BRAFL
MPOA224TR	40	68	6	189	629	6	136	2e-08	64.3	lcl|UniRef100_D3Z7T7 RIKEN cDNA 2500003M10 gene (Fragment) n=1 Tax=Mus musculus RepID=D3Z7T7_MOUSE
MPOA207TF	62.41	45	2	423	1	264	396	2e-41	172	lcl|UniRef100_B7P5X1 Fanconi anemia group D2 protein, putative (Fragment) n=1 Tax=Ixodes scapularis RepID=B7P5X1_IXOSC
MPOA207TF	39.29	78	2	423	4	518	650	6e-19	97.8	lcl|UniRef100_UPI0000588C11 UPI0000588C11 related cluster n=1 Tax=unknown RepID=UPI0000588C11
MPOA207TF	38.3	80	2	423	1	537	670	1e-16	90.1	lcl|UniRef100_UPI000203890D UPI000203890D related cluster n=1 Tax=unknown RepID=UPI000203890D
MPOA207TR	30.2	97	3	173	604	51	197	2e-22	80.5	lcl|UniRef100_G1KH83 Uncharacterized protein n=1 Tax=Anolis carolinensis RepID=G1KH83_ANOCA
MPOA207TR	24.73	134	2	68	604	17	198	1e-21	76.3	lcl|UniRef100_F6TV09 Fanconi anemia, complementation group D2 n=1 Tax=Xenopus (Silurana) tropicalis RepID=F6TV09_XENTR
MPOA213TR	65.64	53	1	177	665	1	160	4e-54	215	lcl|UniRef100_G3MQ97 Putative uncharacterized protein n=1 Tax=Amblyomma maculatum RepID=G3MQ97_9ACAR
MPOA213TR	53.5	70	1	195	665	5	158	4e-41	172	lcl|UniRef100_B7PPV7 Putative uncharacterized protein n=1 Tax=Ixodes scapularis RepID=B7PPV7_IXOSC
MPOA213TR	47.85	85	0	177	665	1	163	1e-39	167	lcl|UniRef100_B7Q078 Putative uncharacterized protein n=1 Tax=Ixodes scapularis RepID=B7Q078_IXOSC
MPOA215TF	56.99	37	1	382	104	464	553	7e-23	110	lcl|UniRef100_H0VAC3 Uncharacterized protein n=1 Tax=Cavia porcellus RepID=H0VAC3_CAVPO
MPOA215TF	56.99	37	1	382	104	464	553	7e-23	110	lcl|UniRef100_B1WBY5 DnaJ (Hsp40) homolog, subfamily C, member 11 n=1 Tax=Rattus norvegicus RepID=B1WBY5_RAT
MPOA215TF	55.91	38	1	382	104	426	515	9e-23	110	lcl|UniRef100_G3I4U4 DnaJ-like subfamily C member 11 n=2 Tax=Cricetulus griseus RepID=G3I4U4_CRIGR
MPOA215TR	77.99	54	1	13	816	207	469	9e-105	384	lcl|UniRef100_B7PLX9 Putative uncharacterized protein n=1 Tax=Ixodes scapularis RepID=B7PLX9_IXOSC
MPOA215TR	52.08	125	2	1	789	202	466	2e-63	247	lcl|UniRef100_UPI0000E45BD6 UPI0000E45BD6 related cluster n=1 Tax=unknown RepID=UPI0000E45BD6
MPOA215TR	48.23	142	2	1	834	204	485	3e-61	240	lcl|UniRef100_H0VAC3 Uncharacterized protein n=1 Tax=Cavia porcellus RepID=H0VAC3_CAVPO
MPOA237TF	92.31	4	0	156	1	238	289	2e-21	105	lcl|UniRef100_G3MPL5 Putative uncharacterized protein n=1 Tax=Amblyomma maculatum RepID=G3MPL5_9ACAR
MPOA237TF	80.77	10	0	156	1	207	258	6e-19	97.8	lcl|UniRef100_B7PWY1 GDP-mannose pyrophosphorylase/mannose-1-phosphate guanylyltransferase, putative (Fragment) n=1 Tax=Ixodes scapularis RepID=B7PWY1_IXOSC
MPOA237TF	78.43	10	1	156	4	204	253	7e-15	84.3	lcl|UniRef100_G6DRR1 Putative uncharacterized protein n=1 Tax=Danaus plexippus RepID=G6DRR1_DANPL
MPOA237TR	93.03	17	0	135	866	1	244	1e-115	421	lcl|UniRef100_G3MPL5 Putative uncharacterized protein n=1 Tax=Amblyomma maculatum RepID=G3MPL5_9ACAR
MPOA237TR	80.33	47	1	135	863	1	244	7e-102	375	lcl|UniRef100_A7RT58 Predicted protein n=1 Tax=Nematostella vectensis RepID=A7RT58_NEMVE
MPOA237TR	76.64	56	1	135	863	1	244	3e-97	359	lcl|UniRef100_Q68EQ1 Mannose-1-phosphate guanyltransferase beta n=1 Tax=Xenopus (Silurana) tropicalis RepID=GMPPB_XENTR
MPOA238TR	94.59	6	0	126	458	13	123	4e-53	213	lcl|UniRef100_B7PPX7 Class 2 transcription repressor NC2, beta subunit, putative n=1 Tax=Ixodes scapularis RepID=B7PPX7_IXOSC
MPOA238TR	80.91	21	0	129	458	16	125	5e-44	182	lcl|UniRef100_C1BVM2 Dr1 n=1 Tax=Lepeophtheirus salmonis RepID=C1BVM2_9MAXI
MPOA238TR	77.68	25	0	123	458	2	113	4e-43	179	lcl|UniRef100_E9GFZ4 Putative uncharacterized protein n=1 Tax=Daphnia pulex RepID=E9GFZ4_DAPPU
MPOA243TR	46.11	83	2	26	565	4	169	6e-26	123	lcl|UniRef100_Q9W073 CG12025 n=4 Tax=melanogaster subgroup RepID=Q9W073_DROME
MPOA243TR	46.11	83	2	26	565	4	169	7e-26	122	lcl|UniRef100_B3M789 GF24843 n=1 Tax=Drosophila ananassae RepID=B3M789_DROAN
MPOA243TR	46.11	84	2	26	565	4	170	1e-25	122	lcl|UniRef100_B4GS31 GL25314 n=2 Tax=pseudoobscura subgroup RepID=B4GS31_DROPE
MPOA249TF	45.89	67	3	451	38	345	486	2e-20	102	lcl|UniRef100_B7Q9L2 Nucleolar protein c7c, putative (Fragment) n=1 Tax=Ixodes scapularis RepID=B7Q9L2_IXOSC
MPOA249TR	51.13	56	4	82	480	315	438	1e-21	108	lcl|UniRef100_UPI0002061DAA UPI0002061DAA related cluster n=1 Tax=unknown RepID=UPI0002061DAA
MPOA249TR	51.13	56	4	82	480	315	438	1e-21	108	lcl|UniRef100_UPI0002061DA9 UPI0002061DA9 related cluster n=1 Tax=unknown RepID=UPI0002061DA9
MPOA250TF	92.66	16	0	674	21	594	811	5e-100	368	lcl|UniRef100_G3MGP0 Putative uncharacterized protein (Fragment) n=1 Tax=Amblyomma maculatum RepID=G3MGP0_9ACAR
MPOA250TF	73.91	41	2	674	21	557	779	7e-80	301	lcl|UniRef100_B7Q634 Cap binding protein, putative n=1 Tax=Ixodes scapularis RepID=B7Q634_IXOSC
MPOA250TF	59.48	80	1	674	21	567	798	2e-63	246	lcl|UniRef100_UPI0001757E75 UPI0001757E75 related cluster n=1 Tax=unknown RepID=UPI0001757E75
MPOA250TR	92.31	18	1	1	738	67	313	1e-127	460	lcl|UniRef100_G3MGP0 Putative uncharacterized protein (Fragment) n=1 Tax=Amblyomma maculatum RepID=G3MGP0_9ACAR
MPOA250TR	89.5	25	0	1	714	35	272	3e-120	435	lcl|UniRef100_B7Q634 Cap binding protein, putative n=1 Tax=Ixodes scapularis RepID=B7Q634_IXOSC
MPOA250TR	66.81	78	0	1	705	36	270	8e-92	341	lcl|UniRef100_C3Y2C6 Putative uncharacterized protein n=1 Tax=Branchiostoma floridae RepID=C3Y2C6_BRAFL
MPOA267TR	54.3	95	3	47	706	622	837	4e-64	249	lcl|UniRef100_B4MUA9 GK14884 n=1 Tax=Drosophila willistoni RepID=B4MUA9_DROWI
MPOA267TR	58.48	87	4	35	700	585	804	6e-64	248	lcl|UniRef100_C3XQH5 Putative uncharacterized protein n=1 Tax=Branchiostoma floridae RepID=C3XQH5_BRAFL
MPOA267TR	53.88	102	3	2	697	492	718	2e-63	246	lcl|UniRef100_B0X972 Lysosomal alpha-mannosidase n=1 Tax=Culex quinquefasciatus RepID=B0X972_CULQU
MPOA281TR	41.58	152	4	96	923	475	745	8e-46	189	lcl|UniRef100_UPI0001CBC06C UPI0001CBC06C related cluster n=1 Tax=unknown RepID=UPI0001CBC06C
MPOA281TR	50.24	95	3	300	914	292	492	7e-45	186	lcl|UniRef100_F4WEV9 TBC1 domain family member 16 n=1 Tax=Acromyrmex echinatior RepID=F4WEV9_ACREC
MPOA281TR	50.24	95	3	300	914	277	477	1e-44	185	lcl|UniRef100_E2BJ03 TBC1 domain family member 16 n=1 Tax=Harpegnathos saltator RepID=E2BJ03_HARSA
MPOA234TF	64.38	26	0	618	400	1	73	3e-19	100	lcl|UniRef100_B7P141 Putative uncharacterized protein (Fragment) n=1 Tax=Ixodes scapularis RepID=B7P141_IXOSC
MPOA234TF	40.26	46	0	633	403	572	648	2e-08	63.9	lcl|UniRef100_F4WLY2 Uncharacterized protein C10orf118-like protein n=1 Tax=Acromyrmex echinatior RepID=F4WLY2_ACREC
MPOA234TF	39.47	46	0	630	403	67	142	3e-08	63.5	lcl|UniRef100_D6X4W1 Putative uncharacterized protein n=1 Tax=Tribolium castaneum RepID=D6X4W1_TRICA
MPOA239TF	42.75	69	2	571	158	19	146	3e-27	126	lcl|UniRef100_B7P3L9 Serine protease inhibitor, putative n=1 Tax=Ixodes scapularis RepID=B7P3L9_IXOSC
MPOA239TF	42.75	67	2	553	140	289	414	2e-26	124	lcl|UniRef100_B7PG23 Serine proteinase inhibitor, putative n=1 Tax=Ixodes scapularis RepID=B7PG23_IXOSC
MPOA239TF	42.31	53	1	553	164	88	195	2e-25	120	lcl|UniRef100_C1K6Q2 Kunitz-like protease inhibitor n=1 Tax=Perca flavescens RepID=C1K6Q2_PERFV
MPOA239TR	41.39	117	4	3	821	222	451	1e-51	207	lcl|UniRef100_B7PG23 Serine proteinase inhibitor, putative n=1 Tax=Ixodes scapularis RepID=B7PG23_IXOSC
MPOA239TR	35.45	140	7	6	824	332	603	7e-45	185	lcl|UniRef100_Q8IT91 Kunitz-like protease inhibitor n=1 Tax=Ancylostoma caninum RepID=Q8IT91_ANCCA
MPOA239TR	35.44	151	5	3	845	134	389	8e-44	182	lcl|UniRef100_F6WZE9 Uncharacterized protein n=1 Tax=Ciona intestinalis RepID=F6WZE9_CIOIN
MPOA240TF	66.67	28	0	254	3	579	662	4e-18	95.1	lcl|UniRef100_G3MHX0 Putative uncharacterized protein (Fragment) n=1 Tax=Amblyomma maculatum RepID=G3MHX0_9ACAR
MPOA240TF	51.19	41	0	254	3	533	616	2e-14	82.8	lcl|UniRef100_B7PPL2 Carboxymethyl transferase, putative (Fragment) n=1 Tax=Ixodes scapularis RepID=B7PPL2_IXOSC
MPOA240TR	62.5	69	0	1	552	266	449	2e-71	218	lcl|UniRef100_G3MHX0 Putative uncharacterized protein (Fragment) n=1 Tax=Amblyomma maculatum RepID=G3MHX0_9ACAR
MPOA240TR	53.26	85	1	1	552	220	402	1e-48	174	lcl|UniRef100_B7PPL2 Carboxymethyl transferase, putative (Fragment) n=1 Tax=Ixodes scapularis RepID=B7PPL2_IXOSC
MPOA240TR	37.34	94	3	1	462	230	386	6e-17	92.4	lcl|UniRef100_Q5XIA3 Leucine carboxyl methyltransferase 2 n=1 Tax=Rattus norvegicus RepID=LCMT2_RAT
MPOA247TR	83.98	29	0	104	646	1	181	8e-86	321	lcl|UniRef100_G3MRI3 Putative uncharacterized protein n=1 Tax=Amblyomma maculatum RepID=G3MRI3_9ACAR
MPOA247TR	77.72	41	0	95	646	9	192	6e-82	308	lcl|UniRef100_B7PWB8 Putative uncharacterized protein (Fragment) n=1 Tax=Ixodes scapularis RepID=B7PWB8_IXOSC
MPOA247TR	44.2	97	2	104	643	8	185	6e-41	172	lcl|UniRef100_F4WSP3 Mpv17-like protein 2 n=1 Tax=Acromyrmex echinatior RepID=F4WSP3_ACREC
MPOA258TR	56.59	80	2	183	785	1	200	6e-57	225	lcl|UniRef100_B7QLK1 Cysteinyl-tRNA synthetase, putative n=1 Tax=Ixodes scapularis RepID=B7QLK1_IXOSC
MPOA258TR	52.05	79	2	294	797	39	209	2e-42	177	lcl|UniRef100_F1MLA9 Uncharacterized protein n=1 Tax=Bos taurus RepID=F1MLA9_BOVIN
MPOA258TR	52.05	79	2	294	797	39	209	2e-42	177	lcl|UniRef100_Q2KIF8 Cysteine--tRNA ligase, mitochondrial n=1 Tax=Bos taurus RepID=SYCM_BOVIN
MPOA264TR	69.51	68	0	270	938	3	225	1e-82	311	lcl|UniRef100_G6CI23 Putative uncharacterized protein n=1 Tax=Danaus plexippus RepID=G6CI23_DANPL
MPOA264TR	69.96	67	0	270	938	3	225	6e-82	309	lcl|UniRef100_D2A5H1 Putative uncharacterized protein GLEAN_15174 n=1 Tax=Tribolium castaneum RepID=D2A5H1_TRICA
MPOA264TR	85.95	25	1	390	941	1	185	1e-81	308	lcl|UniRef100_B7QB40 Protein phosphatase 2C, putative (Fragment) n=1 Tax=Ixodes scapularis RepID=B7QB40_IXOSC
MPOA277TR	84.69	15	0	134	427	29	126	1e-44	185	lcl|UniRef100_F0J9S5 Hypothetical secreted protein 108 n=1 Tax=Amblyomma variegatum RepID=F0J9S5_AMBVA
MPOA277TR	69.39	30	0	134	427	27	124	4e-35	153	lcl|UniRef100_Q4PMW7 Putative uncharacterized protein n=1 Tax=Ixodes scapularis RepID=Q4PMW7_IXOSC
MPOA277TR	68.37	31	0	134	427	40	137	8e-34	149	lcl|UniRef100_Q4PM28 Putative uncharacterized protein n=1 Tax=Ixodes scapularis RepID=Q4PM28_IXOSC
MPOA278TF	80.7	22	0	383	42	302	415	7e-46	187	lcl|UniRef100_B7PJR8 Medium-chain acyl-CoA dehydrogenase, putative n=1 Tax=Ixodes scapularis RepID=B7PJR8_IXOSC
MPOA278TF	66.07	38	0	380	45	290	401	2e-37	159	lcl|UniRef100_Q95YB2 Protein ACDH-9 n=1 Tax=Caenorhabditis elegans RepID=Q95YB2_CAEEL
MPOA278TF	66.07	38	0	380	45	290	401	4e-37	158	lcl|UniRef100_E3M977 CRE-ACDH-9 protein n=1 Tax=Caenorhabditis remanei RepID=E3M977_CAERE
MPOA278TR	78.64	62	1	90	971	28	322	2e-123	446	lcl|UniRef100_B7PJR8 Medium-chain acyl-CoA dehydrogenase, putative n=1 Tax=Ixodes scapularis RepID=B7PJR8_IXOSC
MPOA278TR	73.73	67	0	96	860	25	279	1e-108	397	lcl|UniRef100_G3GTV7 Isobutyryl-CoA dehydrogenase, mitochondrial n=1 Tax=Cricetulus griseus RepID=G3GTV7_CRIGR
MPOA278TR	72.94	69	0	96	860	29	283	2e-108	397	lcl|UniRef100_F7HF48 Uncharacterized protein n=1 Tax=Callithrix jacchus RepID=F7HF48_CALJA
MPOA279TF	59.7	34	2	347	3	271	403	3e-27	125	lcl|UniRef100_B7P1M1 Transcription initiation factor iie, alpha subunit, putative n=1 Tax=Ixodes scapularis RepID=B7P1M1_IXOSC
MPOA279TR	65.12	75	0	152	796	1	215	5e-63	246	lcl|UniRef100_UPI00022C9598 UPI00022C9598 related cluster n=1 Tax=unknown RepID=UPI00022C9598
MPOA279TR	65.12	75	0	152	796	1	215	5e-63	246	lcl|UniRef100_UPI00021A7BA4 UPI00021A7BA4 related cluster n=1 Tax=unknown RepID=UPI00021A7BA4
MPOA283TR	69.17	37	0	57	416	15	134	4e-43	180	lcl|UniRef100_G3MTF6 Putative uncharacterized protein n=1 Tax=Amblyomma maculatum RepID=G3MTF6_9ACAR
MPOA283TR	67.89	35	0	57	383	19	127	2e-37	161	lcl|UniRef100_F0J8C1 Hypothetical secreted protein 1257 (Fragment) n=1 Tax=Amblyomma variegatum RepID=F0J8C1_AMBVA
MPOA283TR	51.92	24	1	54	209	18	68	8e-08	62.8	lcl|UniRef100_B7QN31 Secreted protein, putative n=1 Tax=Ixodes scapularis RepID=B7QN31_IXOSC
MPOA286TF	32.33	88	2	402	10	39	171	5e-12	74.7	lcl|UniRef100_B7PEM6 Protein Dom3Z, putative (Fragment) n=1 Tax=Ixodes scapularis RepID=B7PEM6_IXOSC
MPOA292TF	62.33	55	0	586	149	424	569	8e-48	194	lcl|UniRef100_G3MRA2 Putative uncharacterized protein n=1 Tax=Amblyomma maculatum RepID=G3MRA2_9ACAR
MPOA292TF	35.54	97	3	604	137	106	271	6e-21	105	lcl|UniRef100_B7PX83 Ankyrin repeat containing protein n=1 Tax=Ixodes scapularis RepID=B7PX83_IXOSC
MPOA292TR	52.7	76	9	96	926	1	364	2e-84	317	lcl|UniRef100_G3MRA2 Putative uncharacterized protein n=1 Tax=Amblyomma maculatum RepID=G3MRA2_9ACAR
MPOA292TR	62.5	39	0	96	407	1	104	6e-30	136	lcl|UniRef100_B7PX82 Ankyrin repeat containing protein n=1 Tax=Ixodes scapularis RepID=B7PX82_IXOSC
MPOA292TR	38.49	122	8	96	836	1	224	1e-29	135	lcl|UniRef100_B4DZX6 Ankyrin repeat and SOCS box containing 3 n=1 Tax=Homo sapiens RepID=B4DZX6_HUMAN
MPOA303TF	99.18	2	0	134	868	1	245	3e-136	466	lcl|UniRef100_G3MM82 Putative uncharacterized protein n=1 Tax=Amblyomma maculatum RepID=G3MM82_9ACAR
MPOA303TF	90.98	22	0	137	868	1	244	2e-126	434	lcl|UniRef100_B7QJ21 Chaperonin complex component, TCP-1 eta subunit, putative n=1 Tax=Ixodes scapularis RepID=B7QJ21_IXOSC
MPOA303TF	79.35	49	1	134	868	1	247	8e-109	382	lcl|UniRef100_UPI00022B3E23 UPI00022B3E23 related cluster n=1 Tax=unknown RepID=UPI00022B3E23
MPOA303TR	96.32	10	0	818	3	244	515	7e-138	494	lcl|UniRef100_G3MM82 Putative uncharacterized protein n=1 Tax=Amblyomma maculatum RepID=G3MM82_9ACAR
MPOA303TR	94.49	15	0	818	3	243	514	2e-134	483	lcl|UniRef100_B7QJ21 Chaperonin complex component, TCP-1 eta subunit, putative n=1 Tax=Ixodes scapularis RepID=B7QJ21_IXOSC
MPOA303TR	75	68	0	818	3	281	552	4e-112	409	lcl|UniRef100_UPI0001CBA5C6 UPI0001CBA5C6 related cluster n=1 Tax=unknown RepID=UPI0001CBA5C6
MPOA307TR	94.18	14	1	1	876	88	376	4e-157	558	lcl|UniRef100_G3MPJ9 Putative uncharacterized protein n=1 Tax=Amblyomma maculatum RepID=G3MPJ9_9ACAR
MPOA307TR	82.91	44	1	61	876	87	361	1e-128	463	lcl|UniRef100_B7P5F2 RAB GTPase-activating protein, putative (Fragment) n=1 Tax=Ixodes scapularis RepID=B7P5F2_IXOSC
MPOA307TR	59.25	104	4	1	876	163	439	7e-91	338	lcl|UniRef100_UPI000194DD7F UPI000194DD7F related cluster n=1 Tax=unknown RepID=UPI000194DD7F
MPOA321TR	34.74	170	6	43	867	9	287	9e-34	149	lcl|UniRef100_B7Q4Q7 Hydrolase/acyltransferase, putative n=1 Tax=Ixodes scapularis RepID=B7Q4Q7_IXOSC
MPOA321TR	31.5	170	2	1	762	31	280	4e-30	137	lcl|UniRef100_B7PV10 Hydrolase/acyltransferase, putative n=1 Tax=Ixodes scapularis RepID=B7PV10_IXOSC
MPOA321TR	33.33	165	7	70	846	1	262	3e-28	130	lcl|UniRef100_G3MHW7 Putative uncharacterized protein (Fragment) n=1 Tax=Amblyomma maculatum RepID=G3MHW7_9ACAR
MPOA328TR	42.91	96	9	5	634	150	388	4e-40	170	lcl|UniRef100_E0VLK7 Predicted protein n=1 Tax=Pediculus humanus corporis RepID=E0VLK7_PEDHC
MPOA328TR	44.26	111	9	5	721	153	376	1e-38	165	lcl|UniRef100_E2BHL6 RNA-binding motif, single-stranded-interacting protein 1 (Fragment) n=1 Tax=Harpegnathos saltator RepID=E2BHL6_HARSA
MPOA328TR	43.57	116	7	5	721	317	539	5e-38	163	lcl|UniRef100_UPI0002063CE1 UPI0002063CE1 related cluster n=1 Tax=unknown RepID=UPI0002063CE1
MPOA288TR	56.6	22	1	374	532	21	72	2e-11	75.1	lcl|UniRef100_B7QLJ1 Membrane-associated RING finger containing protein, putative (Fragment) n=1 Tax=Ixodes scapularis RepID=B7QLJ1_IXOSC
MPOA288TR	34.03	92	3	374	802	36	177	2e-11	74.7	lcl|UniRef100_B7P749 Membrane-associated RING finger containing protein, putative (Fragment) n=1 Tax=Ixodes scapularis RepID=B7P749_IXOSC
MPOA288TR	58.82	20	1	374	526	88	137	1e-08	65.9	lcl|UniRef100_B7P111 Membrane-associated RING finger containing protein, putative n=1 Tax=Ixodes scapularis RepID=B7P111_IXOSC
MPOA305TF	61.97	25	1	214	2	223	291	2e-15	86.3	lcl|UniRef100_B7PIG5 Hsp90 co-chaperone cns1, putative n=1 Tax=Ixodes scapularis RepID=B7PIG5_IXOSC
MPOA305TF	61.76	21	1	205	2	225	287	1e-14	83.6	lcl|UniRef100_G3MND9 Putative uncharacterized protein n=1 Tax=Amblyomma maculatum RepID=G3MND9_9ACAR
MPOA305TR	63.46	92	2	57	833	1	258	6e-68	262	lcl|UniRef100_B7PIG5 Hsp90 co-chaperone cns1, putative n=1 Tax=Ixodes scapularis RepID=B7PIG5_IXOSC
MPOA305TR	51.45	114	2	114	827	27	267	2e-44	184	lcl|UniRef100_E9GW62 Putative uncharacterized protein n=1 Tax=Daphnia pulex RepID=E9GW62_DAPPU
MPOA317TF	63.57	43	2	295	669	1	129	5e-24	115	lcl|UniRef100_G3MMB1 Putative uncharacterized protein n=1 Tax=Amblyomma maculatum RepID=G3MMB1_9ACAR
MPOA317TF	47.66	63	3	295	678	1	124	1e-14	84.7	lcl|UniRef100_B7Q119 DNA-directed RNA polymerase III subunit RPC4, putative (Fragment) n=1 Tax=Ixodes scapularis RepID=B7Q119_IXOSC
MPOA324TF	94.55	13	1	813	46	152	408	4e-138	495	lcl|UniRef100_B7PVH5 Histone deacetylase n=1 Tax=Ixodes scapularis RepID=B7PVH5_IXOSC
MPOA324TF	84.38	40	0	813	46	189	444	6e-120	434	lcl|UniRef100_E9GZX2 Histone deacetylase n=2 Tax=Daphnia RepID=E9GZX2_DAPPU
MPOA324TF	84.82	37	1	813	49	190	446	1e-119	433	lcl|UniRef100_UPI0001CBBA96 UPI0001CBBA96 related cluster n=1 Tax=unknown RepID=UPI0001CBBA96
MPOA324TR	99.39	1	0	70	558	1	163	8e-93	343	lcl|UniRef100_D0UL93 Histone deacetylase (Fragment) n=1 Tax=Amblyomma sp. 'Amb2' RepID=D0UL93_9ACAR
MPOA324TR	94.05	11	0	4	558	7	191	4e-92	341	lcl|UniRef100_E9GZX2 Histone deacetylase n=2 Tax=Daphnia RepID=E9GZX2_DAPPU
MPOA324TR	97.55	4	0	70	558	1	163	7e-92	340	lcl|UniRef100_D0ULD9 Histone deacetylase (Fragment) n=1 Tax=Prokoenenia wheeleri RepID=D0ULD9_9ARAC
MPOA331TR	69.59	40	1	169	612	1	143	6e-30	136	lcl|UniRef100_B7PMJ4 Putative uncharacterized protein n=1 Tax=Ixodes scapularis RepID=B7PMJ4_IXOSC
MPOA331TR	43.9	45	1	463	708	362	442	1e-09	68.9	lcl|UniRef100_UPI000224786E UPI000224786E related cluster n=1 Tax=unknown RepID=UPI000224786E
MPOA331TR	60.78	20	0	463	615	379	429	1e-09	68.9	lcl|UniRef100_F4X8G3 C-Maf-inducing protein n=1 Tax=Acromyrmex echinatior RepID=F4X8G3_ACREC
MPOA336TF	87.6	15	0	364	2	60	180	1e-56	223	lcl|UniRef100_G3MS64 Putative uncharacterized protein n=1 Tax=Amblyomma maculatum RepID=G3MS64_9ACAR
MPOA336TF	37.19	67	4	364	26	463	582	2e-12	75.9	lcl|UniRef100_UPI00016E4847 UPI00016E4847 related cluster n=1 Tax=Takifugu rubripes RepID=UPI00016E4847
MPOA336TF	36.22	72	4	364	2	120	243	3e-12	75.5	lcl|UniRef100_G3VCN6 Uncharacterized protein n=1 Tax=Sarcophilus harrisii RepID=G3VCN6_SARHA
MPOA336TR	91.11	4	0	682	816	1	45	1e-15	88.2	lcl|UniRef100_G3MS64 Putative uncharacterized protein n=1 Tax=Amblyomma maculatum RepID=G3MS64_9ACAR
MPOA346TF	70.45	13	0	225	94	294	337	3e-08	62.4	lcl|UniRef100_E0W1K6 Putative uncharacterized protein n=1 Tax=Pediculus humanus corporis RepID=E0W1K6_PEDHC
MPOA353TR	40.22	84	6	153	650	23	191	2e-27	127	lcl|UniRef100_Q45VP9 Vitellogenin receptor n=1 Tax=Dermacentor variabilis RepID=Q45VP9_DERVA
MPOA353TR	40.67	78	6	186	635	1389	1527	2e-21	108	lcl|UniRef100_UPI0002258101 UPI0002258101 related cluster n=1 Tax=unknown RepID=UPI0002258101
MPOA353TR	40.67	78	6	186	635	1266	1404	2e-21	108	lcl|UniRef100_UPI0001E6B9DD UPI0001E6B9DD related cluster n=1 Tax=unknown RepID=UPI0001E6B9DD
MPOA359TF	89.38	17	0	338	817	1	160	8e-81	305	lcl|UniRef100_B7Q941 TPIP alpha lipid phosphatase, putative n=1 Tax=Ixodes scapularis RepID=B7Q941_IXOSC
MPOA359TF	70.37	48	0	332	817	100	261	1e-63	247	lcl|UniRef100_E2B2C4 Phosphatidylinositol-3,4,5-trisphosphate 3-phosphatase PTEN n=1 Tax=Harpegnathos saltator RepID=E2B2C4_HARSA
MPOA359TF	69.14	50	0	332	817	6	167	2e-63	247	lcl|UniRef100_UPI00022C8E7A UPI00022C8E7A related cluster n=1 Tax=unknown RepID=UPI00022C8E7A
MPOA362TF	69.44	55	0	540	1	418	597	7e-69	263	lcl|UniRef100_G3MNI8 Putative uncharacterized protein n=1 Tax=Amblyomma maculatum RepID=G3MNI8_9ACAR
MPOA362TF	62.09	67	1	540	1	390	571	1e-59	233	lcl|UniRef100_B7PNL2 3-5 exonuclease, putative n=1 Tax=Ixodes scapularis RepID=B7PNL2_IXOSC
MPOA362TF	43.75	80	1	540	112	495	638	5e-30	134	lcl|UniRef100_UPI0001CBBB85 UPI0001CBBB85 related cluster n=1 Tax=unknown RepID=UPI0001CBBB85
MPOA362TR	64.41	63	0	1	531	406	582	4e-58	228	lcl|UniRef100_G3MNI8 Putative uncharacterized protein n=1 Tax=Amblyomma maculatum RepID=G3MNI8_9ACAR
MPOA362TR	61.44	57	1	1	453	378	530	4e-49	194	lcl|UniRef100_B7PNL2 3-5 exonuclease, putative n=1 Tax=Ixodes scapularis RepID=B7PNL2_IXOSC
MPOA362TR	44.16	83	1	1	453	397	550	1e-32	144	lcl|UniRef100_UPI000180BE44 UPI000180BE44 related cluster n=1 Tax=unknown RepID=UPI000180BE44
MPOA365TR	74.62	58	4	75	845	1	262	7e-78	295	lcl|UniRef100_G3MKI9 Putative uncharacterized protein n=1 Tax=Amblyomma maculatum RepID=G3MKI9_9ACAR
MPOA365TR	78.92	40	2	75	680	1	203	2e-64	250	lcl|UniRef100_F0J990 X-box binding protein 1 (Fragment) n=1 Tax=Amblyomma variegatum RepID=F0J990_AMBVA
MPOA365TR	61.63	79	6	75	845	1	239	3e-58	229	lcl|UniRef100_B7PWZ3 Transcription factor XBP-1, putative n=1 Tax=Ixodes scapularis RepID=B7PWZ3_IXOSC
MPOA367TF	53.38	68	1	477	34	370	516	4e-37	158	lcl|UniRef100_G3MQ63 Putative uncharacterized protein n=1 Tax=Amblyomma maculatum RepID=G3MQ63_9ACAR
MPOA367TR	25.13	133	2	228	797	20	206	8e-14	82.4	lcl|UniRef100_F2TXN2 Putative uncharacterized protein n=1 Tax=Salpingoeca sp. ATCC 50818 RepID=F2TXN2_SALS5
MPOA367TR	26.98	122	5	234	779	10	189	1e-11	75.5	lcl|UniRef100_G7K1M4 ARS-binding protein n=1 Tax=Medicago truncatula RepID=G7K1M4_MEDTR
MPOA371TR	73.08	27	1	59	367	1	104	4e-36	155	lcl|UniRef100_G3MQI1 Putative uncharacterized protein n=1 Tax=Amblyomma maculatum RepID=G3MQI1_9ACAR
MPOA371TR	70.37	31	1	59	379	1	108	6e-36	154	lcl|UniRef100_F0J8W2 Hypothetical conserved protein 119 (Fragment) n=1 Tax=Amblyomma variegatum RepID=F0J8W2_AMBVA
MPOA371TR	43.69	57	1	59	364	1	103	4e-16	89.4	lcl|UniRef100_B7PPV6 Putative uncharacterized protein n=1 Tax=Ixodes scapularis RepID=B7PPV6_IXOSC
MPOA378TR	84.26	31	0	38	628	1	197	2e-95	353	lcl|UniRef100_G3MQ05 Putative uncharacterized protein n=1 Tax=Amblyomma maculatum RepID=G3MQ05_9ACAR
MPOA378TR	91.53	15	0	38	568	1	177	5e-93	345	lcl|UniRef100_F0J9B5 Cation transport regulator-like protein 2 (Fragment) n=1 Tax=Amblyomma variegatum RepID=F0J9B5_AMBVA
MPOA378TR	82.63	15	1	38	538	1	153	8e-76	288	lcl|UniRef100_G3MG57 Putative uncharacterized protein (Fragment) n=1 Tax=Amblyomma maculatum RepID=G3MG57_9ACAR
MPOA380TF	91.25	7	0	398	159	350	429	5e-34	147	lcl|UniRef100_B7Q9K5 Myst histone acetyltransferase, putative (Fragment) n=1 Tax=Ixodes scapularis RepID=B7Q9K5_IXOSC
MPOA380TF	88.61	9	0	398	162	331	409	2e-32	142	lcl|UniRef100_UPI0001CBBC30 UPI0001CBBC30 related cluster n=1 Tax=unknown RepID=UPI0001CBBC30
MPOA380TF	80	16	0	398	159	357	436	6e-31	137	lcl|UniRef100_E9GC17 Males absent on the first-like protein n=1 Tax=Daphnia pulex RepID=E9GC17_DAPPU
MPOA380TR	86.13	36	2	40	855	1	274	4e-142	508	lcl|UniRef100_B7Q9K5 Myst histone acetyltransferase, putative (Fragment) n=1 Tax=Ixodes scapularis RepID=B7Q9K5_IXOSC
MPOA380TR	69.12	72	6	19	855	13	287	2e-110	403	lcl|UniRef100_E2C6Q8 Probable histone acetyltransferase MYST1 n=1 Tax=Harpegnathos saltator RepID=E2C6Q8_HARSA
MPOA380TR	67.26	82	4	28	855	13	288	9e-110	401	lcl|UniRef100_F4WNJ3 Putative histone acetyltransferase MYST1 n=1 Tax=Acromyrmex echinatior RepID=F4WNJ3_ACREC
MPOA381TR	42.47	123	4	95	796	20	277	2e-15	87.8	lcl|UniRef100_B7PQA6 Putative uncharacterized protein n=1 Tax=Ixodes scapularis RepID=B7PQA6_IXOSC
MPOA387TF	49.32	73	2	499	62	171	318	7e-33	144	lcl|UniRef100_B7QMH1 Sulfotransferase, putative n=1 Tax=Ixodes scapularis RepID=B7QMH1_IXOSC
MPOA387TF	46.62	77	1	499	62	171	318	2e-29	132	lcl|UniRef100_B7QMH2 Sulfotransferase, putative n=1 Tax=Ixodes scapularis RepID=B7QMH2_IXOSC
MPOA387TF	46.36	76	2	499	62	174	324	1e-28	129	lcl|UniRef100_G3MGV8 Putative uncharacterized protein (Fragment) n=1 Tax=Amblyomma maculatum RepID=G3MGV8_9ACAR
MPOA387TR	60.81	58	0	245	688	9	156	1e-52	210	lcl|UniRef100_B7QMH1 Sulfotransferase, putative n=1 Tax=Ixodes scapularis RepID=B7QMH1_IXOSC
MPOA387TR	61.49	57	0	245	688	9	156	9e-52	207	lcl|UniRef100_B7QMH2 Sulfotransferase, putative n=1 Tax=Ixodes scapularis RepID=B7QMH2_IXOSC
MPOA387TR	60.81	58	0	245	688	9	156	1e-50	204	lcl|UniRef100_B7QFI4 Sulfotransferase, putative n=1 Tax=Ixodes scapularis RepID=B7QFI4_IXOSC
MPOA351TF	74.29	17	1	644	438	450	519	9e-24	114	lcl|UniRef100_G3MHI6 Oxysterol-binding protein (Fragment) n=1 Tax=Amblyomma maculatum RepID=G3MHI6_9ACAR
MPOA351TR	71.37	56	5	23	733	291	534	8e-94	343	lcl|UniRef100_B7P2I1 Oxysterol-binding protein (Fragment) n=1 Tax=Ixodes scapularis RepID=B7P2I1_IXOSC
MPOA351TR	51.48	107	3	47	733	294	530	1e-63	247	lcl|UniRef100_B3RLE9 Oxysterol-binding protein n=1 Tax=Trichoplax adhaerens RepID=B3RLE9_TRIAD
MPOA369TR	34.92	68	2	578	925	243	364	1e-08	65.5	lcl|UniRef100_B7PM03 Putative uncharacterized protein n=1 Tax=Ixodes scapularis RepID=B7PM03_IXOSC
MPOA376TR	97.3	1	0	670	780	20	56	6e-14	82.8	lcl|UniRef100_G3MH74 Putative uncharacterized protein (Fragment) n=1 Tax=Amblyomma maculatum RepID=G3MH74_9ACAR
MPOA376TR	97.14	1	0	676	780	1	35	3e-13	80.5	lcl|UniRef100_F0JAA0 Regulatory protein MLP n=1 Tax=Amblyomma variegatum RepID=F0JAA0_AMBVA
MPOA376TR	94.29	2	0	676	780	1	35	1e-12	78.2	lcl|UniRef100_E7D183 Putative muscle LIM protein isoform A isoform (Fragment) n=1 Tax=Latrodectus hesperus RepID=E7D183_LATHE
MPOA382TF	90.23	12	1	604	206	228	359	2e-52	209	lcl|UniRef100_G3MKV7 Putative uncharacterized protein n=1 Tax=Amblyomma maculatum RepID=G3MKV7_9ACAR
MPOA382TF	68.94	40	1	604	209	221	351	3e-37	159	lcl|UniRef100_C3ZJF3 Putative uncharacterized protein n=1 Tax=Branchiostoma floridae RepID=C3ZJF3_BRAFL
MPOA382TF	68.18	41	1	604	209	244	374	7e-36	154	lcl|UniRef100_F8QPP3 Interleukin enhancer binding factor n=1 Tax=Eriocheir sinensis RepID=F8QPP3_ERISI
MPOA382TR	80.95	11	1	128	316	162	223	2e-39	102	lcl|UniRef100_G3MKV7 Putative uncharacterized protein n=1 Tax=Amblyomma maculatum RepID=G3MKV7_9ACAR
MPOA382TR	69.09	16	1	152	316	175	228	9e-21	72.4	lcl|UniRef100_UPI00015B4500 UPI00015B4500 related cluster n=2 Tax=unknown RepID=UPI00015B4500
MPOA382TR	69.09	16	1	152	316	186	239	3e-20	77.4	lcl|UniRef100_F8QPP3 Interleukin enhancer binding factor n=1 Tax=Eriocheir sinensis RepID=F8QPP3_ERISI
MPOA407TF	85.76	43	1	14	940	20	327	6e-160	568	lcl|UniRef100_G3MGE7 Putative uncharacterized protein (Fragment) n=1 Tax=Amblyomma maculatum RepID=G3MGE7_9ACAR
MPOA407TF	80.73	57	1	38	940	1	300	2e-146	523	lcl|UniRef100_B7QJS1 Methionyl-tRNA synthetase, putative n=1 Tax=Ixodes scapularis RepID=B7QJS1_IXOSC
MPOA407TF	55.67	127	3	47	940	18	313	1e-99	368	lcl|UniRef100_B3LYB0 GF18774 n=1 Tax=Drosophila ananassae RepID=B3LYB0_DROAN
MPOA407TR	84.12	37	0	793	95	318	550	3e-110	402	lcl|UniRef100_G3MGE7 Putative uncharacterized protein (Fragment) n=1 Tax=Amblyomma maculatum RepID=G3MGE7_9ACAR
MPOA407TR	74.57	59	0	793	98	291	522	8e-96	354	lcl|UniRef100_B7QJS1 Methionyl-tRNA synthetase, putative n=1 Tax=Ixodes scapularis RepID=B7QJS1_IXOSC
MPOA407TR	44.64	116	2	751	104	1	224	3e-49	200	lcl|UniRef100_D6X2C5 Putative uncharacterized protein n=1 Tax=Tribolium castaneum RepID=D6X2C5_TRICA
MPOA408TF	40	57	0	398	114	681	775	2e-13	79.3	lcl|UniRef100_UPI0001925E3E UPI0001925E3E related cluster n=1 Tax=unknown RepID=UPI0001925E3E
MPOA408TF	40	54	0	398	129	53	142	2e-12	76.3	lcl|UniRef100_UPI0001924448 UPI0001924448 related cluster n=1 Tax=unknown RepID=UPI0001924448
MPOA408TF	39.08	53	0	374	114	6	92	3e-12	75.5	lcl|UniRef100_UPI0001923DE3 UPI0001923DE3 related cluster n=1 Tax=unknown RepID=UPI0001923DE3
MPOA409TR	71.74	12	1	105	239	1	46	6e-10	67.8	lcl|UniRef100_B7Q994 Chromatin regulatory protein sir2, putative n=1 Tax=Ixodes scapularis RepID=B7Q994_IXOSC
MPOA415TR	91.39	21	0	218	949	3	246	1e-126	457	lcl|UniRef100_G3MJZ5 Aldehyde dehydrogenase n=1 Tax=Amblyomma maculatum RepID=G3MJZ5_9ACAR
MPOA415TR	54.51	111	0	218	949	2	245	4e-74	283	lcl|UniRef100_UPI000175862B UPI000175862B related cluster n=1 Tax=unknown RepID=UPI000175862B
MPOA415TR	54.51	111	0	218	949	2	245	4e-74	283	lcl|UniRef100_D6WYB8 Aldehyde dehydrogenase n=1 Tax=Tribolium castaneum RepID=D6WYB8_TRICA
MPOA421TF	88.89	5	0	475	341	327	371	8e-16	87.4	lcl|UniRef100_B7QDW5 Hepatoma-derived growth factor, putative n=1 Tax=Ixodes scapularis RepID=B7QDW5_IXOSC
MPOA421TF	66.67	15	0	475	341	225	269	9e-12	73.9	lcl|UniRef100_UPI0002060FF7 UPI0002060FF7 related cluster n=1 Tax=unknown RepID=UPI0002060FF7
MPOA421TF	61.54	20	0	475	320	208	259	6e-11	71.2	lcl|UniRef100_E2BGS4 Nuclear protein NP60-like protein n=1 Tax=Harpegnathos saltator RepID=E2BGS4_HARSA
MPOA431TF	62.34	29	0	508	278	149	225	4e-21	105	lcl|UniRef100_B7PKM8 Putative uncharacterized protein n=1 Tax=Ixodes scapularis RepID=B7PKM8_IXOSC
MPOA431TF	36.36	49	0	508	278	585	661	5e-09	64.7	lcl|UniRef100_C3Y9Y2 Putative uncharacterized protein n=1 Tax=Branchiostoma floridae RepID=C3Y9Y2_BRAFL
MPOA437TR	75.19	65	1	83	880	1	265	3e-104	383	lcl|UniRef100_B7QJE6 Perixosomal biogenesis factor, putative n=1 Tax=Ixodes scapularis RepID=B7QJE6_IXOSC
MPOA437TR	32.71	174	2	83	880	1	265	2e-40	171	lcl|UniRef100_UPI00022B0316 UPI00022B0316 related cluster n=1 Tax=unknown RepID=UPI00022B0316
MPOA437TR	32.36	169	4	83	880	1	267	8e-40	169	lcl|UniRef100_Q7ZUZ5 Peroxisomal biogenesis factor 3 n=1 Tax=Danio rerio RepID=Q7ZUZ5_DANRE
MPOA455TR	93.18	3	0	1	132	327	370	8e-16	87.4	lcl|UniRef100_E9G474 Putative uncharacterized protein n=1 Tax=Daphnia pulex RepID=E9G474_DAPPU
MPOA455TR	95.35	2	0	4	132	328	370	1e-15	87	lcl|UniRef100_E2C4E5 Dynamin-1-like protein n=1 Tax=Harpegnathos saltator RepID=E2C4E5_HARSA
MPOA455TR	90.91	4	0	1	132	327	370	1e-15	86.7	lcl|UniRef100_F4WQR4 Dynamin-1-like protein n=1 Tax=Acromyrmex echinatior RepID=F4WQR4_ACREC
MPOA458TF	39.36	146	3	737	6	60	308	4e-36	156	lcl|UniRef100_C3YV93 Putative uncharacterized protein n=1 Tax=Branchiostoma floridae RepID=C3YV93_BRAFL
MPOA458TF	37.54	180	5	887	6	89	388	4e-33	146	lcl|UniRef100_UPI0002038A22 UPI0002038A22 related cluster n=1 Tax=unknown RepID=UPI0002038A22
MPOA458TF	37.54	180	5	887	6	97	396	4e-33	146	lcl|UniRef100_G1KFJ3 Uncharacterized protein (Fragment) n=1 Tax=Anolis carolinensis RepID=G1KFJ3_ANOCA
MPOA404TR	58.82	93	2	228	941	687	919	1e-63	248	lcl|UniRef100_B7P1L9 Exportin, putative n=1 Tax=Ixodes scapularis RepID=B7P1L9_IXOSC
MPOA404TR	33.46	171	1	156	935	651	908	9e-34	149	lcl|UniRef100_UPI0001CBC2F7 UPI0001CBC2F7 related cluster n=1 Tax=unknown RepID=UPI0001CBC2F7
MPOA404TR	32.65	180	3	87	938	748	1033	2e-33	148	lcl|UniRef100_UPI00022B3AE3 UPI00022B3AE3 related cluster n=1 Tax=unknown RepID=UPI00022B3AE3
MPOA419TF	94.37	4	0	216	4	195	265	3e-24	115	lcl|UniRef100_G3MH39 Putative uncharacterized protein (Fragment) n=1 Tax=Amblyomma maculatum RepID=G3MH39_9ACAR
MPOA419TF	91.43	6	0	213	4	137	206	8e-23	110	lcl|UniRef100_B2D2F5 60S ribosomal protein L2/L8 (Fragment) n=1 Tax=Ornithodoros coriaceus RepID=B2D2F5_ORNCO
MPOA419TF	85.71	10	0	216	7	135	204	2e-22	109	lcl|UniRef100_Q06B43 Ribosomal protein n=1 Tax=Codakia orbicularis RepID=Q06B43_9BIVA
MPOA424TR	84.72	22	0	17	448	1	144	2e-63	247	lcl|UniRef100_B7QDF0 Neurofilament heavy polypeptide, putative n=1 Tax=Ixodes scapularis RepID=B7QDF0_IXOSC
MPOA424TR	47.14	74	0	23	442	5	144	5e-35	152	lcl|UniRef100_B9EPC0 FAM44B n=1 Tax=Salmo salar RepID=B9EPC0_SALSA
MPOA424TR	51.67	58	0	47	406	5	124	3e-34	150	lcl|UniRef100_F6Y8X7 Biorientation of chromosomes in cell division 1-like n=2 Tax=Xenopus (Silurana) tropicalis RepID=F6Y8X7_XENTR
MPOA434TR	36.08	54	7	1	357	54	203	1e-11	73.6	lcl|UniRef100_B3MRC1 GF21253 n=1 Tax=Drosophila ananassae RepID=B3MRC1_DROAN
MPOA434TR	44.55	47	4	1	288	54	150	3e-11	72.4	lcl|UniRef100_UPI0001792505 UPI0001792505 related cluster n=1 Tax=unknown RepID=UPI0001792505
MPOA434TR	49.44	37	3	1	249	54	140	6e-11	71.2	lcl|UniRef100_E2C8F8 Serine/threonine-protein kinase PAK mbt n=1 Tax=Harpegnathos saltator RepID=E2C8F8_HARSA
MPOA475TF	89.23	21	0	757	173	618	812	1e-104	384	lcl|UniRef100_B7PUM7 Peroxinectin, putative n=1 Tax=Ixodes scapularis RepID=B7PUM7_IXOSC
MPOA475TF	50.53	93	1	757	191	406	595	1e-52	211	lcl|UniRef100_E9GJE0 Putative uncharacterized protein n=1 Tax=Daphnia pulex RepID=E9GJE0_DAPPU
MPOA475TF	51.05	92	1	757	191	403	592	2e-52	210	lcl|UniRef100_E9H6Y5 Putative uncharacterized protein (Fragment) n=1 Tax=Daphnia pulex RepID=E9H6Y5_DAPPU
MPOA475TR	87.05	29	0	3	674	165	388	2e-116	422	lcl|UniRef100_B7PUM7 Peroxinectin, putative n=1 Tax=Ixodes scapularis RepID=B7PUM7_IXOSC
MPOA475TR	43.86	121	3	12	674	287	514	5e-49	198	lcl|UniRef100_E9G105 Putative uncharacterized protein n=1 Tax=Daphnia pulex RepID=E9G105_DAPPU
MPOA475TR	42.99	125	1	12	671	259	479	8e-47	191	lcl|UniRef100_UPI00020608B4 UPI00020608B4 related cluster n=1 Tax=unknown RepID=UPI00020608B4
MPOA490TR	62.45	70	4	3	665	84	304	9e-66	253	lcl|UniRef100_G3MR70 Putative uncharacterized protein n=1 Tax=Amblyomma maculatum RepID=G3MR70_9ACAR
MPOA490TR	78.74	27	0	3	383	84	210	3e-53	213	lcl|UniRef100_F0J9A5 Threonine aldolase (Fragment) n=1 Tax=Amblyomma variegatum RepID=F0J9A5_AMBVA
MPOA490TR	56.83	55	2	51	452	100	238	1e-51	160	lcl|UniRef100_B7Q013 L-allo-threonine aldolase, putative n=1 Tax=Ixodes scapularis RepID=B7Q013_IXOSC
MPOA491TF	30.77	122	6	743	126	404	608	4e-09	66.6	lcl|UniRef100_B7QC20 Secreted protein, putative n=1 Tax=Ixodes scapularis RepID=B7QC20_IXOSC
MPOA502TR	26.07	171	6	2	781	372	635	6e-17	93.2	lcl|UniRef100_E7FDN6 Uncharacterized protein n=1 Tax=Danio rerio RepID=E7FDN6_DANRE
MPOA502TR	26.34	179	5	20	778	662	918	1e-14	85.5	lcl|UniRef100_A3FMR3 Pol-like protein n=1 Tax=Biomphalaria glabrata RepID=A3FMR3_BIOGL
MPOA509TR	77.85	33	0	2	448	160	308	1e-68	229	lcl|UniRef100_B7Q3W8 Sphingomyelin phosphodiesterase, putative n=1 Tax=Ixodes scapularis RepID=B7Q3W8_IXOSC
MPOA509TR	50	55	0	2	331	14	123	5e-22	109	lcl|UniRef100_B7QFM3 Sphingomyelin phosphodiesterase, putative (Fragment) n=1 Tax=Ixodes scapularis RepID=B7QFM3_IXOSC
[truncated: 2,669 more rows]
