# Supplementary material for: The ovarian transcriptome of the cattle tick, Rhipicephalus (Boophilus) microplus, feeding upon a bovine host infected with Babesia bovis
Source: Parasit Vectors. 2013 Sep 23;6:276. doi: 10.1186/1756-3305-6-276 (PMC4028808; doi:10.1186/1756-3305-6-276)
Supplement: Additional file 5 — Unigene GO annotations. Excel file containing GO terms for Unigenes from Additional file 1 that had corresponding GO classification terms. [file 1756-3305-6-276-S5.xls]

## Sheet: GO Annotations
Supplementary Table S4. Unigene GO annotations.
contig id	GO id; GO term; GO ontology;
ContigA12	GO:0005634; "nucleus"; C; GO:0006351; "transcription, DNA-dependent"; P; GO:0006355; "regulation of transcription, DNA-dependent"; P; GO:0006367; "transcription initiation from RNA polymerase II promoter"; P; GO:0008270; "zinc ion binding"; F; GO:0043565; "sequence-specific DNA binding"; F; GO:0046872; "metal ion binding"; F;
ContigA150	GO:0003863; "3-methyl-2-oxobutanoate dehydrogenase (2-methylpropanoyl-transferring) activity"; F; GO:0004738; "pyruvate dehydrogenase activity"; F; GO:0004739; "pyruvate dehydrogenase (acetyl-transferring) activity"; F; GO:0005739; "mitochondrion"; C; GO:0005759; "mitochondrial matrix"; C; GO:0006096; "glycolysis"; P; GO:0008152; "metabolic process"; P; GO:0016491; "oxidoreductase activity"; F; G…
ContigA152	GO:0003746; "translation elongation factor activity"; F; GO:0004871; "signal transducer activity"; F; GO:0005853; "eukaryotic translation elongation factor 1 complex"; C; GO:0006412; "translation"; P; GO:0006414; "translational elongation"; P; GO:0007165; "signal transduction"; P; GO:0043123; "positive regulation of I-kappaB kinase/NF-kappaB cascade"; P;
ContigA155	GO:0000166; "nucleotide binding"; F; GO:0005524; "ATP binding"; F; GO:0005739; "mitochondrion"; C; GO:0006412; "translation"; P; GO:0016874; "ligase activity"; F; GO:0016884; "carbon-nitrogen ligase activity, with glutamine as amido-N-donor"; F;
ContigA168	GO:0000139; "Golgi membrane"; C; GO:0005794; "Golgi apparatus"; C; GO:0006486; "protein glycosylation"; P; GO:0008378; "galactosyltransferase activity"; F; GO:0016020; "membrane"; C; GO:0016021; "integral to membrane"; C; GO:0016740; "transferase activity"; F; GO:0016757; "transferase activity, transferring glycosyl groups"; F;
ContigA170	GO:0000166; "nucleotide binding"; F; GO:0005509; "calcium ion binding"; F; GO:0005525; "GTP binding"; F; GO:0005737; "cytoplasm"; C; GO:0005794; "Golgi apparatus"; C; GO:0005886; "plasma membrane"; C; GO:0005932; "microtubule basal body"; C; GO:0006810; "transport"; P; GO:0006904; "vesicle docking involved in exocytosis"; P; GO:0007264; "small GTPase mediated signal transduction"; P; GO:0015031; …
ContigA188	GO:0000166; "nucleotide binding"; F; GO:0003924; "GTPase activity"; F; GO:0005525; "GTP binding"; F; GO:0005622; "intracellular"; C; GO:0005737; "cytoplasm"; C; GO:0005829; "cytosol"; C; GO:0005886; "plasma membrane"; C; GO:0005911; "cell-cell junction"; C; GO:0006184; "GTP catabolic process"; P; GO:0007165; "signal transduction"; P; GO:0007264; "small GTPase mediated signal transduction"; P; GO:…
ContigA205	GO:0003676; "nucleic acid binding"; F; GO:0003677; "DNA binding"; F; GO:0003700; "sequence-specific DNA binding transcription factor activity"; F; GO:0005622; "intracellular"; C; GO:0005634; "nucleus"; C; GO:0005730; "nucleolus"; C; GO:0006351; "transcription, DNA-dependent"; P; GO:0006355; "regulation of transcription, DNA-dependent"; P; GO:0008270; "zinc ion binding"; F; GO:0016032; "viral repr…
ContigA214	GO:0000288; "nuclear-transcribed mRNA catabolic process, deadenylation-dependent decay"; P; GO:0003676; "nucleic acid binding"; F; GO:0003677; "DNA binding"; F; GO:0003723; "RNA binding"; F; GO:0005634; "nucleus"; C; GO:0005737; "cytoplasm"; C; GO:0007275; "multicellular organismal development"; P; GO:0008270; "zinc ion binding"; F; GO:0043488; "regulation of mRNA stability"; P; GO:0046872; "meta…
ContigA221	GO:0003824; "catalytic activity"; F; GO:0004553; "hydrolase activity, hydrolyzing O-glycosyl compounds"; F; GO:0004557; "alpha-galactosidase activity"; F; GO:0005529; "sugar binding"; F; GO:0005576; "extracellular region"; C; GO:0005975; "carbohydrate metabolic process"; P; GO:0008152; "metabolic process"; P; GO:0016787; "hydrolase activity"; F; GO:0016798; "hydrolase activity, acting on glycosyl…
ContigA225	GO:0000166; "nucleotide binding"; F; GO:0004672; "protein kinase activity"; F; GO:0004674; "protein serine/threonine kinase activity"; F; GO:0004712; "protein serine/threonine/tyrosine kinase activity"; F; GO:0004713; "protein tyrosine kinase activity"; F; GO:0005524; "ATP binding"; F; GO:0005634; "nucleus"; C; GO:0005737; "cytoplasm"; C; GO:0005938; "cell cortex"; C; GO:0006351; "transcription, …
ContigA238	GO:0000166; "nucleotide binding"; F; GO:0000226; "microtubule cytoskeleton organization"; P; GO:0000775; "chromosome, centromeric region"; C; GO:0000785; "chromatin"; C; GO:0000910; "cytokinesis"; P; GO:0000922; "spindle pole"; C; GO:0004672; "protein kinase activity"; F; GO:0004674; "protein serine/threonine kinase activity"; F; GO:0004713; "protein tyrosine kinase activity"; F; GO:0005524; "ATP…
ContigA246	GO:0003723; "RNA binding"; F; GO:0004518; "nuclease activity"; F; GO:0004527; "exonuclease activity"; F; GO:0004535; "poly(A)-specific ribonuclease activity"; F; GO:0005634; "nucleus"; C; GO:0005737; "cytoplasm"; C; GO:0006351; "transcription, DNA-dependent"; P; GO:0006355; "regulation of transcription, DNA-dependent"; P; GO:0016787; "hydrolase activity"; F; GO:0046872; "metal ion binding"; F;
ContigA254	GO:0006810; "transport"; P; GO:0007275; "multicellular organismal development"; P; GO:0009953; "dorsal/ventral pattern formation"; P; GO:0016020; "membrane"; C; GO:0016021; "integral to membrane"; C;
ContigA290	GO:0004091; "carboxylesterase activity"; F; GO:0005576; "extracellular region"; C; GO:0016787; "hydrolase activity"; F; GO:0080030; "methyl indole-3-acetate esterase activity"; F; GO:0080031; "methyl salicylate esterase activity"; F; GO:0080032; "methyl jasmonate esterase activity"; F;
ContigA339	GO:0005622; "intracellular"; C; GO:0005634; "nucleus"; C; GO:0006508; "proteolysis"; P; GO:0008233; "peptidase activity"; F; GO:0008234; "cysteine-type peptidase activity"; F; GO:0016787; "hydrolase activity"; F;
ContigA340	GO:0005509; "calcium ion binding"; F; GO:0005634; "nucleus"; C; GO:0005737; "cytoplasm"; C; GO:0005773; "vacuole"; C; GO:0005886; "plasma membrane"; C; GO:0009612; "response to mechanical stimulus"; P; GO:0009846; "pollen germination"; P; GO:0010099; "regulation of photomorphogenesis"; P; GO:0019722; "calcium-mediated signaling"; P;
ContigA352	GO:0000049; "tRNA binding"; F; GO:0000166; "nucleotide binding"; F; GO:0000287; "magnesium ion binding"; F; GO:0003723; "RNA binding"; F; GO:0004812; "aminoacyl-tRNA ligase activity"; F; GO:0004826; "phenylalanine-tRNA ligase activity"; F; GO:0005524; "ATP binding"; F; GO:0005737; "cytoplasm"; C; GO:0006412; "translation"; P; GO:0006432; "phenylalanyl-tRNA aminoacylation"; P; GO:0016874; "ligase …
ContigA358	GO:0003723; "RNA binding"; F; GO:0003994; "aconitate hydratase activity"; F; GO:0005737; "cytoplasm"; C; GO:0006099; "tricarboxylic acid cycle"; P; GO:0008152; "metabolic process"; P; GO:0016829; "lyase activity"; F; GO:0046872; "metal ion binding"; F; GO:0051536; "iron-sulfur cluster binding"; F; GO:0051539; "4 iron, 4 sulfur cluster binding"; F; GO:0052632; "citrate hydro-lyase (cis-aconitate-f…
ContigA363	GO:0005634; "nucleus"; C; GO:0005730; "nucleolus"; C; GO:0006364; "rRNA processing"; P; GO:0030529; "ribonucleoprotein complex"; C; GO:0042254; "ribosome biogenesis"; P;
ContigA367	GO:0005524; "ATP binding"; F; GO:0005737; "cytoplasm"; C; GO:0006260; "DNA replication"; P; GO:0006457; "protein folding"; P; GO:0006950; "response to stress"; P; GO:0009408; "response to heat"; P; GO:0031072; "heat shock protein binding"; F; GO:0046872; "metal ion binding"; F; GO:0051082; "unfolded protein binding"; F;
ContigA38	GO:0005576; "extracellular region"; C;
ContigA383	GO:0005737; "cytoplasm"; C; GO:0006281; "DNA repair"; P; GO:0006355; "regulation of transcription, DNA-dependent"; P; GO:0008270; "zinc ion binding"; F; GO:0016307; "phosphatidylinositol phosphate kinase activity"; F; GO:0046488; "phosphatidylinositol metabolic process"; P; GO:0046854; "phosphatidylinositol phosphorylation"; P;
ContigA386	GO:0016020; "membrane"; C; GO:0016021; "integral to membrane"; C;
ContigA396	GO:0005198; "structural molecule activity"; F; GO:0016226; "iron-sulfur cluster assembly"; P; GO:0046872; "metal ion binding"; F; GO:0051536; "iron-sulfur cluster binding"; F;
ContigA416	GO:0001701; "in utero embryonic development"; P; GO:0003677; "DNA binding"; F; GO:0003700; "sequence-specific DNA binding transcription factor activity"; F; GO:0005634; "nucleus"; C; GO:0006351; "transcription, DNA-dependent"; P; GO:0006355; "regulation of transcription, DNA-dependent"; P; GO:0006950; "response to stress"; P; GO:0030534; "adult behavior"; P; GO:0042127; "regulation of cell prolif…
ContigA424	GO:0003674; "molecular_function"; F; GO:0005739; "mitochondrion"; C; GO:0005783; "endoplasmic reticulum"; C; GO:0005789; "endoplasmic reticulum membrane"; C; GO:0007010; "cytoskeleton organization"; P; GO:0010866; "regulation of triglyceride biosynthetic process"; P; GO:0010890; "positive regulation of sequestering of triglyceride"; P; GO:0016020; "membrane"; C; GO:0016021; "integral to membrane"…
ContigA448	GO:0003824; "catalytic activity"; F; GO:0004721; "phosphoprotein phosphatase activity"; F; GO:0004722; "protein serine/threonine phosphatase activity"; F; GO:0005575; "cellular_component"; C; GO:0008152; "metabolic process"; P; GO:0016311; "dephosphorylation"; P; GO:0016787; "hydrolase activity"; F; GO:0046872; "metal ion binding"; F;
ContigA452	GO:0000166; "nucleotide binding"; F; GO:0003723; "RNA binding"; F; GO:0005525; "GTP binding"; F; GO:0005622; "intracellular"; C; GO:0005737; "cytoplasm"; C; GO:0005739; "mitochondrion"; C; GO:0016787; "hydrolase activity"; F; GO:0042254; "ribosome biogenesis"; P;
ContigA456	GO:0005509; "calcium ion binding"; F; GO:0005615; "extracellular space"; C; GO:0005654; "nucleoplasm"; C; GO:0005737; "cytoplasm"; C; GO:0005771; "multivesicular body"; C; GO:0006916; "anti-apoptosis"; P; GO:0008134; "transcription factor binding"; F; GO:0009615; "response to virus"; P; GO:0019827; "stem cell maintenance"; P; GO:0045298; "tubulin complex"; C;
ContigA464	GO:0004190; "aspartic-type endopeptidase activity"; F; GO:0005576; "extracellular region"; C; GO:0006508; "proteolysis"; P; GO:0008233; "peptidase activity"; F; GO:0009405; "pathogenesis"; P; GO:0016787; "hydrolase activity"; F;
ContigA467	GO:0000166; "nucleotide binding"; F; GO:0003676; "nucleic acid binding"; F; GO:0003723; "RNA binding"; F; GO:0004386; "helicase activity"; F; GO:0005524; "ATP binding"; F; GO:0005634; "nucleus"; C; GO:0005643; "nuclear pore"; C; GO:0005737; "cytoplasm"; C; GO:0006810; "transport"; P; GO:0008026; "ATP-dependent helicase activity"; F; GO:0015031; "protein transport"; P; GO:0016020; "membrane"; C; G…
ContigA498	GO:0000932; "cytoplasmic mRNA processing body"; C; GO:0005737; "cytoplasm"; C; GO:0007155; "cell adhesion"; P; GO:0007275; "multicellular organismal development"; P; GO:0007399; "nervous system development"; P; GO:0030154; "cell differentiation"; P;
ContigA536	GO:0004872; "receptor activity"; F; GO:0004889; "nicotinic acetylcholine-activated cation-selective channel activity"; F; GO:0004890; "GABA-A receptor activity"; F; GO:0005216; "ion channel activity"; F; GO:0005230; "extracellular ligand-gated ion channel activity"; F; GO:0005254; "chloride channel activity"; F; GO:0005575; "cellular_component"; C; GO:0005886; "plasma membrane"; C; GO:0006810; "t…
ContigA543	GO:0003723; "RNA binding"; F; GO:0003994; "aconitate hydratase activity"; F; GO:0005737; "cytoplasm"; C; GO:0006099; "tricarboxylic acid cycle"; P; GO:0008152; "metabolic process"; P; GO:0016829; "lyase activity"; F; GO:0046872; "metal ion binding"; F; GO:0051536; "iron-sulfur cluster binding"; F; GO:0051539; "4 iron, 4 sulfur cluster binding"; F; GO:0052632; "citrate hydro-lyase (cis-aconitate-f…
ContigA547	GO:0004622; "lysophospholipase activity"; F; GO:0005634; "nucleus"; C; GO:0005739; "mitochondrion"; C; GO:0005764; "lysosome"; C; GO:0005765; "lysosomal membrane"; C; GO:0005783; "endoplasmic reticulum"; C; GO:0005789; "endoplasmic reticulum membrane"; C; GO:0005792; "microsome"; C; GO:0006629; "lipid metabolic process"; P; GO:0006643; "membrane lipid metabolic process"; P; GO:0007275; "multicell…
ContigA555	GO:0004437; "inositol or phosphatidylinositol phosphatase activity"; F; GO:0004439; "phosphatidylinositol-4,5-bisphosphate 5-phosphatase activity"; F; GO:0005737; "cytoplasm"; C; GO:0005794; "Golgi apparatus"; C; GO:0005856; "cytoskeleton"; C; GO:0005929; "cilium"; C; GO:0006629; "lipid metabolic process"; P; GO:0016020; "membrane"; C; GO:0016787; "hydrolase activity"; F; GO:0032580; "Golgi ciste…
ContigA556	GO:0016491; "oxidoreductase activity"; F; GO:0055114; "oxidation-reduction process"; P;
ContigA559	GO:0005506; "iron ion binding"; F; GO:0005634; "nucleus"; C; GO:0005654; "nucleoplasm"; C; GO:0005730; "nucleolus"; C; GO:0006351; "transcription, DNA-dependent"; P; GO:0006355; "regulation of transcription, DNA-dependent"; P; GO:0016491; "oxidoreductase activity"; F; GO:0016568; "chromatin modification"; P; GO:0016702; "oxidoreductase activity, acting on single donors with incorporation of molec…
ContigA56	GO:0003677; "DNA binding"; F; GO:0005488; "binding"; F; GO:0005634; "nucleus"; C; GO:0005694; "chromosome"; C;
ContigA564	GO:0000139; "Golgi membrane"; C; GO:0005634; "nucleus"; C; GO:0005783; "endoplasmic reticulum"; C; GO:0005789; "endoplasmic reticulum membrane"; C; GO:0005794; "Golgi apparatus"; C; GO:0006506; "GPI anchor biosynthetic process"; P; GO:0006916; "anti-apoptosis"; P; GO:0006974; "response to DNA damage stimulus"; P; GO:0008565; "protein transporter activity"; F; GO:0015031; "protein transport"; P; G…
ContigA568	GO:0003676; "nucleic acid binding"; F; GO:0004518; "nuclease activity"; F; GO:0004519; "endonuclease activity"; F; GO:0004523; "ribonuclease H activity"; F; GO:0005737; "cytoplasm"; C; GO:0016787; "hydrolase activity"; F; GO:0046872; "metal ion binding"; F;
ContigA572	GO:0003676; "nucleic acid binding"; F; GO:0003677; "DNA binding"; F; GO:0003700; "sequence-specific DNA binding transcription factor activity"; F; GO:0005622; "intracellular"; C; GO:0005634; "nucleus"; C; GO:0006351; "transcription, DNA-dependent"; P; GO:0006355; "regulation of transcription, DNA-dependent"; P; GO:0008270; "zinc ion binding"; F; GO:0016032; "viral reproduction"; P; GO:0030097; "h…
ContigA585	GO:0003674; "molecular_function"; F; GO:0005575; "cellular_component"; C; GO:0008150; "biological_process"; P; GO:0008152; "metabolic process"; P; GO:0008652; "cellular amino acid biosynthetic process"; P; GO:0009085; "lysine biosynthetic process"; P; GO:0009089; "lysine biosynthetic process via diaminopimelate"; P; GO:0016787; "hydrolase activity"; F; GO:0019877; "diaminopimelate biosynthetic pr…
ContigA59	GO:0000166; "nucleotide binding"; F; GO:0004812; "aminoacyl-tRNA ligase activity"; F; GO:0004828; "serine-tRNA ligase activity"; F; GO:0005524; "ATP binding"; F; GO:0005737; "cytoplasm"; C; GO:0006412; "translation"; P; GO:0006418; "tRNA aminoacylation for protein translation"; P; GO:0006434; "seryl-tRNA aminoacylation"; P; GO:0016874; "ligase activity"; F;
ContigA607	GO:0000166; "nucleotide binding"; F; GO:0000209; "protein polyubiquitination"; P; GO:0004842; "ubiquitin-protein ligase activity"; F; GO:0005634; "nucleus"; C; GO:0007049; "cell cycle"; P; GO:0007067; "mitosis"; P; GO:0007093; "mitotic cell cycle checkpoint"; P; GO:0008270; "zinc ion binding"; F; GO:0016605; "PML body"; C; GO:0016874; "ligase activity"; F; GO:0019941; "modification-dependent prot…
ContigA614	GO:0004222; "metalloendopeptidase activity"; F; GO:0005575; "cellular_component"; C; GO:0005739; "mitochondrion"; C; GO:0005743; "mitochondrial inner membrane"; C; GO:0006508; "proteolysis"; P; GO:0008233; "peptidase activity"; F; GO:0008237; "metallopeptidase activity"; F; GO:0016020; "membrane"; C; GO:0016787; "hydrolase activity"; F; GO:0046872; "metal ion binding"; F;
ContigA615	GO:0000166; "nucleotide binding"; F; GO:0005524; "ATP binding"; F; GO:0005737; "cytoplasm"; C; GO:0005739; "mitochondrion"; C; GO:0005856; "cytoskeleton"; C; GO:0005886; "plasma membrane"; C; GO:0005938; "cell cortex"; C;
ContigA624	GO:0005737; "cytoplasm"; C; GO:0008152; "metabolic process"; P; GO:0016491; "oxidoreductase activity"; F; GO:0016616; "oxidoreductase activity, acting on the CH-OH group of donors, NAD or NADP as acceptor"; F; GO:0047559; "3-dehydro-L-gulonate 2-dehydrogenase activity"; F; GO:0055114; "oxidation-reduction process"; P; GO:0070403; "NAD+ binding"; F;
ContigA639	GO:0004867; "serine-type endopeptidase inhibitor activity"; F; GO:0005634; "nucleus"; C; GO:0005737; "cytoplasm"; C; GO:0010466; "negative regulation of peptidase activity"; P; GO:0010951; "negative regulation of endopeptidase activity"; P; GO:0030162; "regulation of proteolysis"; P; GO:0030414; "peptidase inhibitor activity"; F;
ContigA640	GO:0003677; "DNA binding"; F; GO:0003700; "sequence-specific DNA binding transcription factor activity"; F; GO:0005634; "nucleus"; C; GO:0006351; "transcription, DNA-dependent"; P; GO:0006355; "regulation of transcription, DNA-dependent"; P; GO:0043565; "sequence-specific DNA binding"; F; GO:0046983; "protein dimerization activity"; F;
ContigA646	GO:0000166; "nucleotide binding"; F; GO:0003924; "GTPase activity"; F; GO:0005198; "structural molecule activity"; F; GO:0005525; "GTP binding"; F; GO:0005737; "cytoplasm"; C; GO:0005856; "cytoskeleton"; C; GO:0005874; "microtubule"; C; GO:0005881; "cytoplasmic microtubule"; C; GO:0006184; "GTP catabolic process"; P; GO:0007017; "microtubule-based process"; P; GO:0007018; "microtubule-based movem…
ContigA658	GO:0005576; "extracellular region"; C;
ContigA662	GO:0004867; "serine-type endopeptidase inhibitor activity"; F; GO:0005576; "extracellular region"; C; GO:0005615; "extracellular space"; C; GO:0005634; "nucleus"; C; GO:0005737; "cytoplasm"; C; GO:0010466; "negative regulation of peptidase activity"; P; GO:0010951; "negative regulation of endopeptidase activity"; P; GO:0030162; "regulation of proteolysis"; P; GO:0030414; "peptidase inhibitor acti…
ContigA671	GO:0003995; "acyl-CoA dehydrogenase activity"; F; GO:0005739; "mitochondrion"; C; GO:0005759; "mitochondrial matrix"; C; GO:0006629; "lipid metabolic process"; P; GO:0006631; "fatty acid metabolic process"; P; GO:0008152; "metabolic process"; P; GO:0016491; "oxidoreductase activity"; F; GO:0016627; "oxidoreductase activity, acting on the CH-CH group of donors"; F; GO:0043958; "acryloyl-CoA reduct…
ContigA672	GO:0003824; "catalytic activity"; F; GO:0008152; "metabolic process"; P; GO:0008299; "isoprenoid biosynthetic process"; P; GO:0008661; "1-deoxy-D-xylulose-5-phosphate synthase activity"; F; GO:0009228; "thiamine biosynthetic process"; P; GO:0016114; "terpenoid biosynthetic process"; P; GO:0016624; "oxidoreductase activity, acting on the aldehyde or oxo group of donors, disulfide as acceptor"; F; …
ContigA693	GO:0000922; "spindle pole"; C; GO:0005634; "nucleus"; C; GO:0005654; "nucleoplasm"; C; GO:0005730; "nucleolus"; C; GO:0005737; "cytoplasm"; C; GO:0005819; "spindle"; C; GO:0005856; "cytoskeleton"; C; GO:0008283; "cell proliferation"; P; GO:0042254; "ribosome biogenesis"; P; GO:0042256; "mature ribosome assembly"; P; GO:0043022; "ribosome binding"; F;
ContigA709	GO:0000122; "negative regulation of transcription from RNA polymerase II promoter"; P; GO:0000209; "protein polyubiquitination"; P; GO:0001503; "ossification"; P; GO:0001843; "neural tube closure"; P; GO:0002726; "positive regulation of T cell cytokine production"; P; GO:0004842; "ubiquitin-protein ligase activity"; F; GO:0005624; "membrane fraction"; C; GO:0005634; "nucleus"; C; GO:0005737; "cyt…
ContigA711	GO:0000166; "nucleotide binding"; F; GO:0000169; "activation of MAPK activity involved in osmosensory signaling pathway"; P; GO:0004672; "protein kinase activity"; F; GO:0004674; "protein serine/threonine kinase activity"; F; GO:0004707; "MAP kinase activity"; F; GO:0005524; "ATP binding"; F; GO:0005634; "nucleus"; C; GO:0005737; "cytoplasm"; C; GO:0005829; "cytosol"; C; GO:0006351; "transcriptio…
ContigA78	GO:0000166; "nucleotide binding"; F; GO:0004842; "ubiquitin-protein ligase activity"; F; GO:0005524; "ATP binding"; F; GO:0005680; "anaphase-promoting complex"; C; GO:0007049; "cell cycle"; P; GO:0007275; "multicellular organismal development"; P; GO:0010458; "exit from mitosis"; P; GO:0010994; "free ubiquitin chain polymerization"; P; GO:0016567; "protein ubiquitination"; P; GO:0016874; "ligase …
ContigA82	GO:0004420; "hydroxymethylglutaryl-CoA reductase (NADPH) activity"; F; GO:0005783; "endoplasmic reticulum"; C; GO:0005789; "endoplasmic reticulum membrane"; C; GO:0008299; "isoprenoid biosynthetic process"; P; GO:0015936; "coenzyme A metabolic process"; P; GO:0016020; "membrane"; C; GO:0016021; "integral to membrane"; C; GO:0016491; "oxidoreductase activity"; F; GO:0016616; "oxidoreductase activi…
ContigA83	GO:0005085; "guanyl-nucleotide exchange factor activity"; F; GO:0005096; "GTPase activator activity"; F; GO:0005622; "intracellular"; C; GO:0005768; "endosome"; C; GO:0005829; "cytosol"; C; GO:0006897; "endocytosis"; P; GO:0007165; "signal transduction"; P; GO:0016020; "membrane"; C; GO:0030136; "clathrin-coated vesicle"; C; GO:0031410; "cytoplasmic vesicle"; C; GO:0032794; "GTPase activating pro…
ContigA89	GO:0003723; "RNA binding"; F; GO:0003743; "translation initiation factor activity"; F; GO:0005850; "eukaryotic translation initiation factor 2 complex"; C; GO:0006412; "translation"; P; GO:0006413; "translational initiation"; P;
ContigB13	GO:0000166; "nucleotide binding"; F; GO:0003746; "translation elongation factor activity"; F; GO:0003924; "GTPase activity"; F; GO:0005525; "GTP binding"; F; GO:0005622; "intracellular"; C; GO:0005737; "cytoplasm"; C; GO:0005739; "mitochondrion"; C; GO:0006184; "GTP catabolic process"; P; GO:0006412; "translation"; P; GO:0006414; "translational elongation"; P;
ContigB27	GO:0004045; "aminoacyl-tRNA hydrolase activity"; F; GO:0005737; "cytoplasm"; C; GO:0016787; "hydrolase activity"; F;
ContigB42	GO:0000166; "nucleotide binding"; F; GO:0004842; "ubiquitin-protein ligase activity"; F; GO:0005524; "ATP binding"; F; GO:0005680; "anaphase-promoting complex"; C; GO:0007049; "cell cycle"; P; GO:0007275; "multicellular organismal development"; P; GO:0010458; "exit from mitosis"; P; GO:0010994; "free ubiquitin chain polymerization"; P; GO:0016567; "protein ubiquitination"; P; GO:0016874; "ligase …
ContigB43	GO:0003676; "nucleic acid binding"; F; GO:0005737; "cytoplasm"; C; GO:0007126; "meiosis"; P; GO:0007275; "multicellular organismal development"; P; GO:0007281; "germ cell development"; P; GO:0007283; "spermatogenesis"; P; GO:0008270; "zinc ion binding"; F; GO:0016788; "hydrolase activity, acting on ester bonds"; F; GO:0030154; "cell differentiation"; P; GO:0031047; "gene silencing by RNA"; P; GO:…
MPOA011TR	GO:0003743; "translation initiation factor activity"; F; GO:0005085; "guanyl-nucleotide exchange factor activity"; F; GO:0005737; "cytoplasm"; C; GO:0005851; "eukaryotic translation initiation factor 2B complex"; C; GO:0006412; "translation"; P; GO:0006413; "translational initiation"; P; GO:0008135; "translation factor activity, nucleic acid binding"; F; GO:0009058; "biosynthetic process"; P; GO:…
MPOA046TR	GO:0005102; "receptor binding"; F; GO:0005615; "extracellular space"; C; GO:0007165; "signal transduction"; P; GO:0008061; "chitin binding"; F; GO:0008150; "biological_process"; P; GO:0016020; "membrane"; C; GO:0016021; "integral to membrane"; C; GO:0046872; "metal ion binding"; F;
MPOA057TR	GO:0005215; "transporter activity"; F; GO:0005351; "sugar:hydrogen symporter activity"; F; GO:0005452; "inorganic anion exchanger activity"; F; GO:0005886; "plasma membrane"; C; GO:0006810; "transport"; P; GO:0006811; "ion transport"; P; GO:0006820; "anion transport"; P; GO:0008509; "anion transmembrane transporter activity"; F; GO:0009401; "phosphoenolpyruvate-dependent sugar phosphotransferase …
MPOA173TR	GO:0003677; "DNA binding"; F; GO:0003899; "DNA-directed RNA polymerase activity"; F; GO:0005634; "nucleus"; C; GO:0006351; "transcription, DNA-dependent"; P; GO:0016740; "transferase activity"; F; GO:0016779; "nucleotidyltransferase activity"; F; GO:0032549; "ribonucleoside binding"; F; GO:0046872; "metal ion binding"; F;
MPOA179TR	GO:0000166; "nucleotide binding"; F; GO:0003924; "GTPase activity"; F; GO:0005198; "structural molecule activity"; F; GO:0005200; "structural constituent of cytoskeleton"; F; GO:0005525; "GTP binding"; F; GO:0005737; "cytoplasm"; C; GO:0005856; "cytoskeleton"; C; GO:0005874; "microtubule"; C; GO:0006184; "GTP catabolic process"; P; GO:0007017; "microtubule-based process"; P; GO:0007018; "microtub…
MPOA185TR	GO:0000165; "MAPKKK cascade"; P; GO:0000166; "nucleotide binding"; F; GO:0000287; "magnesium ion binding"; F; GO:0001525; "angiogenesis"; P; GO:0001841; "neural tube formation"; P; GO:0002726; "positive regulation of T cell cytokine production"; P; GO:0004672; "protein kinase activity"; F; GO:0004674; "protein serine/threonine kinase activity"; F; GO:0004708; "MAP kinase kinase activity"; F; GO:0…
MPOA195TR	GO:0046872; "metal ion binding"; F;
MPOA241TR	GO:0000139; "Golgi membrane"; C; GO:0005768; "endosome"; C; GO:0005794; "Golgi apparatus"; C; GO:0010008; "endosome membrane"; C; GO:0016020; "membrane"; C; GO:0016021; "integral to membrane"; C;
MPOA249TR	GO:0005730; "nucleolus"; C; GO:0005739; "mitochondrion"; C; GO:0006950; "response to stress"; P; GO:0016998; "cell wall macromolecule catabolic process"; P;
MPOA250TR	GO:0005488; "binding"; F; GO:0005634; "nucleus"; C; GO:0006370; "mRNA capping"; P; GO:0006397; "mRNA processing"; P; GO:0008380; "RNA splicing"; P; GO:0016070; "RNA metabolic process"; P; GO:0031047; "gene silencing by RNA"; P;
MPOA256TR	GO:0001845; "phagolysosome assembly"; P; GO:0005886; "plasma membrane"; C; GO:0006909; "phagocytosis"; P; GO:0006915; "apoptosis"; P; GO:0007155; "cell adhesion"; P; GO:0009986; "cell surface"; C; GO:0012501; "programmed cell death"; P; GO:0016020; "membrane"; C; GO:0016021; "integral to membrane"; C; GO:0016323; "basolateral plasma membrane"; C; GO:0030670; "phagocytic vesicle membrane"; C; GO:0…
MPOA320TR	GO:0000966; "RNA 5{prime}-end processing"; P; GO:0003676; "nucleic acid binding"; F; GO:0003723; "RNA binding"; F; GO:0005515; "protein binding"; F; GO:0005634; "nucleus"; C; GO:0005737; "cytoplasm"; C; GO:0006417; "regulation of translation"; P; GO:0007126; "meiosis"; P; GO:0007275; "multicellular organismal development"; P; GO:0007276; "gamete generation"; P; GO:0010991; "negative regulation of…
MPOA324TR	GO:0004407; "histone deacetylase activity"; F; GO:0005634; "nucleus"; C; GO:0005737; "cytoplasm"; C; GO:0006351; "transcription, DNA-dependent"; P; GO:0006355; "regulation of transcription, DNA-dependent"; P; GO:0016568; "chromatin modification"; P; GO:0016575; "histone deacetylation"; P; GO:0016787; "hydrolase activity"; F; GO:0031078; "histone deacetylase activity (H3-K14 specific)"; F; GO:0032…
MPOA331TR	GO:0005634; "nucleus"; C; GO:0005737; "cytoplasm"; C;
MPOA337TR	GO:0000166; "nucleotide binding"; F; GO:0000381; "regulation of alternative nuclear mRNA splicing, via spliceosome"; P; GO:0001047; "core promoter binding"; F; GO:0003676; "nucleic acid binding"; F; GO:0003682; "chromatin binding"; F; GO:0003723; "RNA binding"; F; GO:0003729; "mRNA binding"; F; GO:0005634; "nucleus"; C; GO:0005681; "spliceosomal complex"; C; GO:0005719; "nuclear euchromatin"; C; …
MPOA485TR	GO:0000166; "nucleotide binding"; F; GO:0003824; "catalytic activity"; F; GO:0003989; "acetyl-CoA carboxylase activity"; F; GO:0004075; "biotin carboxylase activity"; F; GO:0005524; "ATP binding"; F; GO:0005739; "mitochondrion"; C; GO:0006633; "fatty acid biosynthetic process"; P; GO:0008152; "metabolic process"; P; GO:0008610; "lipid biosynthetic process"; P; GO:0016874; "ligase activity"; F; GO…
MPOA517TR	GO:0003948; "N4-(beta-N-acetylglucosaminyl)-L-asparaginase activity"; F; GO:0005764; "lysosome"; C; GO:0006517; "protein deglycosylation"; P; GO:0016787; "hydrolase activity"; F;
MPOA534TR	GO:0004407; "histone deacetylase activity"; F; GO:0005634; "nucleus"; C; GO:0005737; "cytoplasm"; C; GO:0006351; "transcription, DNA-dependent"; P; GO:0006355; "regulation of transcription, DNA-dependent"; P; GO:0016568; "chromatin modification"; P; GO:0016575; "histone deacetylation"; P; GO:0016787; "hydrolase activity"; F; GO:0031078; "histone deacetylase activity (H3-K14 specific)"; F; GO:0032…
MPOA564TR	GO:0004180; "carboxypeptidase activity"; F; GO:0004185; "serine-type carboxypeptidase activity"; F; GO:0005773; "vacuole"; C; GO:0006508; "proteolysis"; P; GO:0008233; "peptidase activity"; F; GO:0016787; "hydrolase activity"; F;
MPOA567TR	GO:0003743; "translation initiation factor activity"; F; GO:0005737; "cytoplasm"; C; GO:0006412; "translation"; P; GO:0006413; "translational initiation"; P;
MPOA582TR	GO:0000122; "negative regulation of transcription from RNA polymerase II promoter"; P; GO:0000159; "protein phosphatase type 2A complex"; C; GO:0003700; "sequence-specific DNA binding transcription factor activity"; F; GO:0005516; "calmodulin binding"; F; GO:0005634; "nucleus"; C; GO:0005654; "nucleoplasm"; C; GO:0005737; "cytoplasm"; C; GO:0005794; "Golgi apparatus"; C; GO:0005886; "plasma membr…
MPOA606TR	GO:0000122; "negative regulation of transcription from RNA polymerase II promoter"; P; GO:0000239; "pachytene"; P; GO:0001078; "RNA polymerase II core promoter proximal region sequence-specific DNA binding transcription factor activity involved in negative regulation of transcription"; F; GO:0001822; "kidney development"; P; GO:0003676; "nucleic acid binding"; F; GO:0003677; "DNA binding"; F; GO:…
MPOA610TR	GO:0003674; "molecular_function"; F; GO:0005575; "cellular_component"; C; GO:0005576; "extracellular region"; C; GO:0008150; "biological_process"; P; GO:0010466; "negative regulation of peptidase activity"; P; GO:0030414; "peptidase inhibitor activity"; F;
MPOA702TR	GO:0000139; "Golgi membrane"; C; GO:0005794; "Golgi apparatus"; C; GO:0006486; "protein glycosylation"; P; GO:0008378; "galactosyltransferase activity"; F; GO:0016020; "membrane"; C; GO:0016021; "integral to membrane"; C; GO:0016740; "transferase activity"; F; GO:0016757; "transferase activity, transferring glycosyl groups"; F;
MPOA703TR	GO:0004029; "aldehyde dehydrogenase (NAD) activity"; F; GO:0005739; "mitochondrion"; C; GO:0005759; "mitochondrial matrix"; C; GO:0006578; "betaine biosynthetic process"; P; GO:0008152; "metabolic process"; P; GO:0008802; "betaine-aldehyde dehydrogenase activity"; F; GO:0016491; "oxidoreductase activity"; F; GO:0016620; "oxidoreductase activity, acting on the aldehyde or oxo group of donors, NAD …
MPOA706TR	GO:0000166; "nucleotide binding"; F; GO:0000381; "regulation of alternative nuclear mRNA splicing, via spliceosome"; P; GO:0001047; "core promoter binding"; F; GO:0003676; "nucleic acid binding"; F; GO:0003682; "chromatin binding"; F; GO:0003723; "RNA binding"; F; GO:0003729; "mRNA binding"; F; GO:0005634; "nucleus"; C; GO:0005654; "nucleoplasm"; C; GO:0005681; "spliceosomal complex"; C; GO:00057…
MPOA739TR	GO:0004190; "aspartic-type endopeptidase activity"; F; GO:0005576; "extracellular region"; C; GO:0006508; "proteolysis"; P; GO:0008233; "peptidase activity"; F; GO:0009405; "pathogenesis"; P; GO:0016787; "hydrolase activity"; F;
MPOA747TR	GO:0000122; "negative regulation of transcription from RNA polymerase II promoter"; P; GO:0003677; "DNA binding"; F; GO:0005634; "nucleus"; C; GO:0006351; "transcription, DNA-dependent"; P; GO:0006355; "regulation of transcription, DNA-dependent"; P; GO:0007275; "multicellular organismal development"; P; GO:0007399; "nervous system development"; P; GO:0021854; "hypothalamus development"; P; GO:00…
MPOA773TR	GO:0000166; "nucleotide binding"; F; GO:0003676; "nucleic acid binding"; F; GO:0003723; "RNA binding"; F; GO:0005634; "nucleus"; C; GO:0005654; "nucleoplasm"; C; GO:0005681; "spliceosomal complex"; C; GO:0005737; "cytoplasm"; C; GO:0006397; "mRNA processing"; P; GO:0006417; "regulation of translation"; P; GO:0006810; "transport"; P; GO:0008380; "RNA splicing"; P; GO:0030529; "ribonucleoprotein co…
MPOA793TR	GO:0005488; "binding"; F; GO:0005575; "cellular_component"; C; GO:0008150; "biological_process"; P;
MPOA796TR	GO:0005737; "cytoplasm"; C; GO:0005768; "endosome"; C; GO:0005829; "cytosol"; C; GO:0007175; "negative regulation of epidermal growth factor receptor activity"; P; GO:0016020; "membrane"; C; GO:0031901; "early endosome membrane"; C; GO:0032266; "phosphatidylinositol-3-phosphate binding"; F; GO:0042059; "negative regulation of epidermal growth factor receptor signaling pathway"; P; GO:0046872; "me…
MPOA807TR	GO:0000785; "chromatin"; C; GO:0005488; "binding"; F; GO:0005515; "protein binding"; F; GO:0005634; "nucleus"; C; GO:0005654; "nucleoplasm"; C; GO:0007049; "cell cycle"; P; GO:0007059; "chromosome segregation"; P; GO:0007067; "mitosis"; P; GO:0032116; "SMC loading complex"; C; GO:0034088; "maintenance of mitotic sister chromatid cohesion"; P; GO:0051301; "cell division"; P;
MPOA829TR	GO:0000166; "nucleotide binding"; F; GO:0003824; "catalytic activity"; F; GO:0004467; "long-chain fatty acid-CoA ligase activity"; F; GO:0005524; "ATP binding"; F; GO:0006629; "lipid metabolic process"; P; GO:0006631; "fatty acid metabolic process"; P; GO:0008152; "metabolic process"; P; GO:0008756; "o-succinylbenzoate-CoA ligase activity"; F; GO:0009234; "menaquinone biosynthetic process"; P; GO…
MPOA831TR	GO:0003676; "nucleic acid binding"; F; GO:0003700; "sequence-specific DNA binding transcription factor activity"; F; GO:0005622; "intracellular"; C; GO:0005634; "nucleus"; C; GO:0006351; "transcription, DNA-dependent"; P; GO:0006355; "regulation of transcription, DNA-dependent"; P; GO:0008168; "methyltransferase activity"; F; GO:0008270; "zinc ion binding"; F; GO:0016032; "viral reproduction"; P;…
MPOA853TR	GO:0005737; "cytoplasm"; C; GO:0005829; "cytosol"; C; GO:0006810; "transport"; P; GO:0071816; "tail-anchored membrane protein insertion into ER membrane"; P; GO:0071818; "BAT3 complex"; C;
MPOA892TR	GO:0000398; "nuclear mRNA splicing, via spliceosome"; P; GO:0003723; "RNA binding"; F; GO:0005634; "nucleus"; C; GO:0005681; "spliceosomal complex"; C; GO:0005684; "U2-type spliceosomal complex"; C; GO:0006396; "RNA processing"; P; GO:0006397; "mRNA processing"; P; GO:0008380; "RNA splicing"; P; GO:0071013; "catalytic step 2 spliceosome"; C;
MPOA911TR	GO:0000166; "nucleotide binding"; F; GO:0003774; "motor activity"; F; GO:0003779; "actin binding"; F; GO:0005524; "ATP binding"; F; GO:0016020; "membrane"; C; GO:0016459; "myosin complex"; C; GO:0032982; "myosin filament"; C;
MPOA933TR	GO:0003824; "catalytic activity"; F; GO:0008152; "metabolic process"; P; GO:0008710; "8-amino-7-oxononanoate synthase activity"; F; GO:0008890; "glycine C-acetyltransferase activity"; F; GO:0009058; "biosynthetic process"; P; GO:0009102; "biotin biosynthetic process"; P; GO:0016740; "transferase activity"; F; GO:0016769; "transferase activity, transferring nitrogenous groups"; F; GO:0030170; "pyr…
MPOA937TR	GO:0000166; "nucleotide binding"; F; GO:0003676; "nucleic acid binding"; F; GO:0004386; "helicase activity"; F; GO:0005524; "ATP binding"; F; GO:0005634; "nucleus"; C; GO:0005737; "cytoplasm"; C; GO:0006397; "mRNA processing"; P; GO:0008026; "ATP-dependent helicase activity"; F; GO:0008380; "RNA splicing"; P; GO:0016787; "hydrolase activity"; F;
MPOA963TR	GO:0004180; "carboxypeptidase activity"; F; GO:0004185; "serine-type carboxypeptidase activity"; F; GO:0005773; "vacuole"; C; GO:0005794; "Golgi apparatus"; C; GO:0006508; "proteolysis"; P; GO:0006915; "apoptosis"; P; GO:0008233; "peptidase activity"; F; GO:0016020; "membrane"; C; GO:0016021; "integral to membrane"; C; GO:0016787; "hydrolase activity"; F;
MPOA985TR	GO:0008270; "zinc ion binding"; F; GO:0046872; "metal ion binding"; F;
MPOAA14TR	GO:0004872; "receptor activity"; F; GO:0005509; "calcium ion binding"; F; GO:0005515; "protein binding"; F; GO:0005576; "extracellular region"; C; GO:0005578; "proteinaceous extracellular matrix"; C; GO:0005604; "basement membrane"; C; GO:0005615; "extracellular space"; C; GO:0005624; "membrane fraction"; C; GO:0005737; "cytoplasm"; C; GO:0005768; "endosome"; C; GO:0005783; "endoplasmic reticulum…
MPOAA24TR	GO:0000166; "nucleotide binding"; F; GO:0004842; "ubiquitin-protein ligase activity"; F; GO:0005524; "ATP binding"; F; GO:0005680; "anaphase-promoting complex"; C; GO:0007049; "cell cycle"; P; GO:0007275; "multicellular organismal development"; P; GO:0010458; "exit from mitosis"; P; GO:0010994; "free ubiquitin chain polymerization"; P; GO:0016567; "protein ubiquitination"; P; GO:0016874; "ligase …
MPOAB44TR	GO:0000166; "nucleotide binding"; F; GO:0003676; "nucleic acid binding"; F; GO:0003723; "RNA binding"; F; GO:0005634; "nucleus"; C;
MPOAB46TR	GO:0000049; "tRNA binding"; F; GO:0002098; "tRNA wobble uridine modification"; P; GO:0003723; "RNA binding"; F; GO:0005524; "ATP binding"; F; GO:0005737; "cytoplasm"; C; GO:0005829; "cytosol"; C; GO:0008033; "tRNA processing"; P; GO:0016740; "transferase activity"; F; GO:0034227; "tRNA thio-modification"; P;
MPOAB83TR	GO:0005737; "cytoplasm"; C; GO:0005794; "Golgi apparatus"; C; GO:0016020; "membrane"; C; GO:0032580; "Golgi cisterna membrane"; C;
MPOAC37TR	GO:0004601; "peroxidase activity"; F; GO:0005576; "extracellular region"; C; GO:0005615; "extracellular space"; C; GO:0006979; "response to oxidative stress"; P; GO:0016491; "oxidoreductase activity"; F; GO:0020037; "heme binding"; F; GO:0042744; "hydrogen peroxide catabolic process"; P; GO:0046872; "metal ion binding"; F; GO:0055114; "oxidation-reduction process"; P;
MPOAC53TR	GO:0003677; "DNA binding"; F; GO:0003700; "sequence-specific DNA binding transcription factor activity"; F; GO:0005634; "nucleus"; C; GO:0006351; "transcription, DNA-dependent"; P; GO:0006355; "regulation of transcription, DNA-dependent"; P; GO:0043565; "sequence-specific DNA binding"; F; GO:0046983; "protein dimerization activity"; F;
MPOAC74TR	GO:0000166; "nucleotide binding"; F; GO:0003674; "molecular_function"; F; GO:0003676; "nucleic acid binding"; F; GO:0003723; "RNA binding"; F; GO:0003743; "translation initiation factor activity"; F; GO:0004386; "helicase activity"; F; GO:0005524; "ATP binding"; F; GO:0005575; "cellular_component"; C; GO:0005634; "nucleus"; C; GO:0005681; "spliceosomal complex"; C; GO:0005737; "cytoplasm"; C; GO:…
MPOAC82TR	GO:0000166; "nucleotide binding"; F; GO:0005524; "ATP binding"; F; GO:0006457; "protein folding"; P; GO:0006950; "response to stress"; P; GO:0051082; "unfolded protein binding"; F;
MPOAC91TR	GO:0000086; "G2/M transition of mitotic cell cycle"; P; GO:0000166; "nucleotide binding"; F; GO:0000226; "microtubule cytoskeleton organization"; P; GO:0000775; "chromosome, centromeric region"; C; GO:0000785; "chromatin"; C; GO:0000910; "cytokinesis"; P; GO:0002574; "thrombocyte differentiation"; P; GO:0003682; "chromatin binding"; F; GO:0004672; "protein kinase activity"; F; GO:0004674; "protei…
MPOAD28TR	GO:0000166; "nucleotide binding"; F; GO:0003824; "catalytic activity"; F; GO:0005524; "ATP binding"; F; GO:0008152; "metabolic process"; P; GO:0008756; "o-succinylbenzoate-CoA ligase activity"; F; GO:0009234; "menaquinone biosynthetic process"; P; GO:0016874; "ligase activity"; F;
MPOAD42TR	GO:0003676; "nucleic acid binding"; F; GO:0003677; "DNA binding"; F; GO:0003700; "sequence-specific DNA binding transcription factor activity"; F; GO:0005622; "intracellular"; C; GO:0005634; "nucleus"; C; GO:0006351; "transcription, DNA-dependent"; P; GO:0006355; "regulation of transcription, DNA-dependent"; P; GO:0008270; "zinc ion binding"; F; GO:0016032; "viral reproduction"; P; GO:0046872; "m…
MPOAD59TR	GO:0005634; "nucleus"; C; GO:0005730; "nucleolus"; C;
MPOAE16TR	GO:0000166; "nucleotide binding"; F; GO:0004672; "protein kinase activity"; F; GO:0004674; "protein serine/threonine kinase activity"; F; GO:0005524; "ATP binding"; F; GO:0005634; "nucleus"; C; GO:0005737; "cytoplasm"; C; GO:0006468; "protein phosphorylation"; P; GO:0007275; "multicellular organismal development"; P; GO:0016055; "Wnt receptor signaling pathway"; P; GO:0016301; "kinase activity"; …
MPOAE35TR	GO:0005737; "cytoplasm"; C; GO:0005813; "centrosome"; C; GO:0005815; "microtubule organizing center"; C; GO:0005856; "cytoskeleton"; C; GO:0005929; "cilium"; C; GO:0005932; "microtubule basal body"; C; GO:0030030; "cell projection organization"; P; GO:0035085; "cilium axoneme"; C; GO:0042384; "cilium assembly"; P; GO:0042995; "cell projection"; C;
MPOAE49TR	GO:0000166; "nucleotide binding"; F; GO:0004842; "ubiquitin-protein ligase activity"; F; GO:0005524; "ATP binding"; F; GO:0005680; "anaphase-promoting complex"; C; GO:0007049; "cell cycle"; P; GO:0007275; "multicellular organismal development"; P; GO:0010458; "exit from mitosis"; P; GO:0010994; "free ubiquitin chain polymerization"; P; GO:0016567; "protein ubiquitination"; P; GO:0016874; "ligase …
MPOAE76TR	GO:0003674; "molecular_function"; F; GO:0003676; "nucleic acid binding"; F; GO:0003677; "DNA binding"; F; GO:0003700; "sequence-specific DNA binding transcription factor activity"; F; GO:0005622; "intracellular"; C; GO:0005634; "nucleus"; C; GO:0005730; "nucleolus"; C; GO:0005739; "mitochondrion"; C; GO:0006351; "transcription, DNA-dependent"; P; GO:0006355; "regulation of transcription, DNA-depe…
MPOAF05TR	GO:0004091; "carboxylesterase activity"; F; GO:0005576; "extracellular region"; C; GO:0016020; "membrane"; C; GO:0016021; "integral to membrane"; C; GO:0016787; "hydrolase activity"; F; GO:0080030; "methyl indole-3-acetate esterase activity"; F; GO:0080031; "methyl salicylate esterase activity"; F; GO:0080032; "methyl jasmonate esterase activity"; F;
MPOAF39TR	GO:0000166; "nucleotide binding"; F; GO:0005524; "ATP binding"; F; GO:0005622; "intracellular"; C; GO:0005737; "cytoplasm"; C; GO:0005829; "cytosol"; C; GO:0006457; "protein folding"; P; GO:0006950; "response to stress"; P; GO:0009986; "cell surface"; C; GO:0030529; "ribonucleoprotein complex"; C; GO:0042470; "melanosome"; C; GO:0042623; "ATPase activity, coupled"; F; GO:0045892; "negative regula…
MPOAF48TR	GO:0000166; "nucleotide binding"; F; GO:0003674; "molecular_function"; F; GO:0004842; "ubiquitin-protein ligase activity"; F; GO:0005524; "ATP binding"; F; GO:0005575; "cellular_component"; C; GO:0008150; "biological_process"; P; GO:0016567; "protein ubiquitination"; P; GO:0016874; "ligase activity"; F; GO:0016881; "acid-amino acid ligase activity"; F;
MPOAF62TR	GO:0000166; "nucleotide binding"; F; GO:0000902; "cell morphogenesis"; P; GO:0003779; "actin binding"; F; GO:0005524; "ATP binding"; F; GO:0005634; "nucleus"; C; GO:0005694; "chromosome"; C; GO:0005737; "cytoplasm"; C; GO:0005856; "cytoskeleton"; C; GO:0006281; "DNA repair"; P; GO:0006310; "DNA recombination"; P; GO:0006351; "transcription, DNA-dependent"; P; GO:0006355; "regulation of transcript…
MPOAF86TR	GO:0003756; "protein disulfide isomerase activity"; F; GO:0005783; "endoplasmic reticulum"; C; GO:0005788; "endoplasmic reticulum lumen"; C; GO:0016853; "isomerase activity"; F; GO:0045454; "cell redox homeostasis"; P;
MPOAG22TR	GO:0003723; "RNA binding"; F; GO:0003735; "structural constituent of ribosome"; F; GO:0005840; "ribosome"; C; GO:0006412; "translation"; P; GO:0030529; "ribonucleoprotein complex"; C;
MPOAG63TR	GO:0004866; "endopeptidase inhibitor activity"; F; GO:0004867; "serine-type endopeptidase inhibitor activity"; F; GO:0005576; "extracellular region"; C; GO:0005615; "extracellular space"; C; GO:0010466; "negative regulation of peptidase activity"; P; GO:0010951; "negative regulation of endopeptidase activity"; P; GO:0030414; "peptidase inhibitor activity"; F; GO:0052548; "regulation of endopeptid…
MPOAG67TR	GO:0000166; "nucleotide binding"; F; GO:0000502; "proteasome complex"; C; GO:0005524; "ATP binding"; F; GO:0005737; "cytoplasm"; C; GO:0016787; "hydrolase activity"; F; GO:0017111; "nucleoside-triphosphatase activity"; F; GO:0030163; "protein catabolic process"; P;
MPOAG90TR	GO:0003677; "DNA binding"; F; GO:0003684; "damaged DNA binding"; F; GO:0003887; "DNA-directed DNA polymerase activity"; F; GO:0005737; "cytoplasm"; C; GO:0006260; "DNA replication"; P; GO:0006281; "DNA repair"; P; GO:0006974; "response to DNA damage stimulus"; P; GO:0016740; "transferase activity"; F; GO:0016779; "nucleotidyltransferase activity"; F; GO:0046872; "metal ion binding"; F;
MPOAH01TR	GO:0000166; "nucleotide binding"; F; GO:0005524; "ATP binding"; F; GO:0017111; "nucleoside-triphosphatase activity"; F; GO:0046872; "metal ion binding"; F; GO:0051536; "iron-sulfur cluster binding"; F; GO:0051539; "4 iron, 4 sulfur cluster binding"; F;
MPOAH05TR	GO:0016787; "hydrolase activity"; F; GO:0016818; "hydrolase activity, acting on acid anhydrides, in phosphorus-containing anhydrides"; F; GO:0046872; "metal ion binding"; F;
MPOAH15TR	GO:0000139; "Golgi membrane"; C; GO:0005385; "zinc ion transmembrane transporter activity"; F; GO:0005737; "cytoplasm"; C; GO:0005794; "Golgi apparatus"; C; GO:0006810; "transport"; P; GO:0006811; "ion transport"; P; GO:0006812; "cation transport"; P; GO:0006829; "zinc ion transport"; P; GO:0008324; "cation transmembrane transporter activity"; F; GO:0016020; "membrane"; C; GO:0016021; "integral t…
MPOAH34TR	GO:0003756; "protein disulfide isomerase activity"; F; GO:0005783; "endoplasmic reticulum"; C; GO:0005788; "endoplasmic reticulum lumen"; C; GO:0016853; "isomerase activity"; F; GO:0045454; "cell redox homeostasis"; P;
MPOAH39TR	GO:0005764; "lysosome"; C; GO:0005765; "lysosomal membrane"; C; GO:0016020; "membrane"; C; GO:0016021; "integral to membrane"; C;
MPOAH57TR	GO:0008021; "synaptic vesicle"; C; GO:0016020; "membrane"; C; GO:0016021; "integral to membrane"; C; GO:0016023; "cytoplasmic membrane-bounded vesicle"; C; GO:0030054; "cell junction"; C; GO:0031410; "cytoplasmic vesicle"; C; GO:0031594; "neuromuscular junction"; C; GO:0032411; "positive regulation of transporter activity"; P; GO:0042169; "SH2 domain binding"; F; GO:0045202; "synapse"; C; GO:0047…
MPOAH63TR	GO:0001525; "angiogenesis"; P; GO:0005102; "receptor binding"; F; GO:0005576; "extracellular region"; C; GO:0005615; "extracellular space"; C; GO:0007165; "signal transduction"; P; GO:0007275; "multicellular organismal development"; P; GO:0008061; "chitin binding"; F; GO:0008150; "biological_process"; P; GO:0016020; "membrane"; C; GO:0016021; "integral to membrane"; C; GO:0030154; "cell different…
MPOAH71TR	GO:0000166; "nucleotide binding"; F; GO:0000413; "protein peptidyl-prolyl isomerization"; P; GO:0003676; "nucleic acid binding"; F; GO:0003723; "RNA binding"; F; GO:0003755; "peptidyl-prolyl cis-trans isomerase activity"; F; GO:0005634; "nucleus"; C; GO:0005681; "spliceosomal complex"; C; GO:0006397; "mRNA processing"; P; GO:0006457; "protein folding"; P; GO:0008380; "RNA splicing"; P; GO:0016363…
MPOAH74TR	GO:0000079; "regulation of cyclin-dependent protein kinase activity"; P; GO:0005515; "protein binding"; F; GO:0005634; "nucleus"; C; GO:0007049; "cell cycle"; P; GO:0007067; "mitosis"; P; GO:0019901; "protein kinase binding"; F; GO:0051301; "cell division"; P; GO:0051726; "regulation of cell cycle"; P;
MPOAH80TR	GO:0003674; "molecular_function"; F; GO:0003676; "nucleic acid binding"; F; GO:0003677; "DNA binding"; F; GO:0003700; "sequence-specific DNA binding transcription factor activity"; F; GO:0005575; "cellular_component"; C; GO:0005622; "intracellular"; C; GO:0005634; "nucleus"; C; GO:0006351; "transcription, DNA-dependent"; P; GO:0006355; "regulation of transcription, DNA-dependent"; P; GO:0008150; …
MPOAI03TR	GO:0001510; "RNA methylation"; P; GO:0003723; "RNA binding"; F; GO:0006396; "RNA processing"; P; GO:0008168; "methyltransferase activity"; F; GO:0008173; "RNA methyltransferase activity"; F; GO:0016740; "transferase activity"; F; GO:0032259; "methylation"; P;
MPOAI08TR	GO:0004867; "serine-type endopeptidase inhibitor activity"; F; GO:0005634; "nucleus"; C; GO:0005737; "cytoplasm"; C; GO:0010466; "negative regulation of peptidase activity"; P; GO:0030414; "peptidase inhibitor activity"; F;
MPOAI42TR	GO:0003824; "catalytic activity"; F; GO:0004619; "phosphoglycerate mutase activity"; F; GO:0005737; "cytoplasm"; C; GO:0006007; "glucose catabolic process"; P; GO:0006096; "glycolysis"; P; GO:0008152; "metabolic process"; P; GO:0016853; "isomerase activity"; F; GO:0030145; "manganese ion binding"; F; GO:0046872; "metal ion binding"; F;
MPOAI45TR	GO:0004721; "phosphoprotein phosphatase activity"; F; GO:0005575; "cellular_component"; C; GO:0005739; "mitochondrion"; C; GO:0005741; "mitochondrial outer membrane"; C; GO:0006470; "protein dephosphorylation"; P; GO:0016020; "membrane"; C; GO:0016021; "integral to membrane"; C; GO:0016787; "hydrolase activity"; F;
MPOAI62TR	GO:0003779; "actin binding"; F; GO:0005737; "cytoplasm"; C; GO:0005856; "cytoskeleton"; C;
MPOAI71TR	GO:0007275; "multicellular organismal development"; P; GO:0016020; "membrane"; C; GO:0016021; "integral to membrane"; C;
MPOAJ08TR	GO:0000166; "nucleotide binding"; F; GO:0003676; "nucleic acid binding"; F; GO:0003723; "RNA binding"; F; GO:0004386; "helicase activity"; F; GO:0005524; "ATP binding"; F; GO:0005634; "nucleus"; C; GO:0005681; "spliceosomal complex"; C; GO:0006397; "mRNA processing"; P; GO:0006810; "transport"; P; GO:0008026; "ATP-dependent helicase activity"; F; GO:0008380; "RNA splicing"; P; GO:0016787; "hydrol…
MPOAJ20TR	GO:0003723; "RNA binding"; F; GO:0005634; "nucleus"; C; GO:0006397; "mRNA processing"; P; GO:0016787; "hydrolase activity"; F;
MPOAJ40TR	GO:0000166; "nucleotide binding"; F; GO:0004672; "protein kinase activity"; F; GO:0004674; "protein serine/threonine kinase activity"; F; GO:0005085; "guanyl-nucleotide exchange factor activity"; F; GO:0005089; "Rho guanyl-nucleotide exchange factor activity"; F; GO:0005524; "ATP binding"; F; GO:0005622; "intracellular"; C; GO:0005737; "cytoplasm"; C; GO:0005856; "cytoskeleton"; C; GO:0006468; "p…
MPOAJ41TR	GO:0005768; "endosome"; C; GO:0006886; "intracellular protein transport"; P; GO:0006897; "endocytosis"; P; GO:0010008; "endosome membrane"; C; GO:0016020; "membrane"; C; GO:0046872; "metal ion binding"; F;
MPOAJ63TR	GO:0000786; "nucleosome"; C; GO:0003677; "DNA binding"; F; GO:0005634; "nucleus"; C; GO:0005694; "chromosome"; C; GO:0005730; "nucleolus"; C; GO:0006334; "nucleosome assembly"; P;
MPOAK14TR	GO:0001656; "metanephros development"; P; GO:0004872; "receptor activity"; F; GO:0007155; "cell adhesion"; P; GO:0007229; "integrin-mediated signaling pathway"; P; GO:0007275; "multicellular organismal development"; P; GO:0007399; "nervous system development"; P; GO:0007613; "memory"; P; GO:0008305; "integrin complex"; C; GO:0016020; "membrane"; C; GO:0016021; "integral to membrane"; C; GO:003003…
MPOAK17TR	GO:0000166; "nucleotide binding"; F; GO:0004017; "adenylate kinase activity"; F; GO:0005524; "ATP binding"; F; GO:0005737; "cytoplasm"; C; GO:0006139; "nucleobase, nucleoside, nucleotide and nucleic acid metabolic process"; P; GO:0009165; "nucleotide biosynthetic process"; P; GO:0016301; "kinase activity"; F; GO:0016310; "phosphorylation"; P; GO:0016740; "transferase activity"; F; GO:0016776; "ph…
MPOAK21TR	GO:0004867; "serine-type endopeptidase inhibitor activity"; F; GO:0005576; "extracellular region"; C; GO:0005615; "extracellular space"; C; GO:0010466; "negative regulation of peptidase activity"; P; GO:0030414; "peptidase inhibitor activity"; F; GO:0031410; "cytoplasmic vesicle"; C; GO:0042583; "chromaffin granule"; C;
MPOAK45TR	GO:0001816; "cytokine production"; P; GO:0003676; "nucleic acid binding"; F; GO:0005515; "protein binding"; F; GO:0005634; "nucleus"; C; GO:0005737; "cytoplasm"; C; GO:0008270; "zinc ion binding"; F; GO:0010586; "miRNA metabolic process"; P; GO:0010587; "miRNA catabolic process"; P; GO:0016740; "transferase activity"; F; GO:0016779; "nucleotidyltransferase activity"; F; GO:0019827; "stem cell mai…
MPOAK76TR	GO:0000036; "acyl carrier activity"; F; GO:0000166; "nucleotide binding"; F; GO:0003824; "catalytic activity"; F; GO:0005488; "binding"; F; GO:0005777; "peroxisome"; C; GO:0006629; "lipid metabolic process"; P; GO:0008152; "metabolic process"; P; GO:0008610; "lipid biosynthetic process"; P; GO:0009058; "biosynthetic process"; P; GO:0010025; "wax biosynthetic process"; P; GO:0016020; "membrane"; C…
MPOAK83TR	GO:0003674; "molecular_function"; F; GO:0005575; "cellular_component"; C; GO:0008150; "biological_process"; P; GO:0016020; "membrane"; C; GO:0016021; "integral to membrane"; C;
MPOAK85TR	GO:0004601; "peroxidase activity"; F; GO:0005576; "extracellular region"; C; GO:0005615; "extracellular space"; C; GO:0006979; "response to oxidative stress"; P; GO:0016491; "oxidoreductase activity"; F; GO:0020037; "heme binding"; F; GO:0042744; "hydrogen peroxide catabolic process"; P; GO:0046872; "metal ion binding"; F; GO:0055114; "oxidation-reduction process"; P;
MPOAL08TR	GO:0003674; "molecular_function"; F; GO:0005575; "cellular_component"; C; GO:0008150; "biological_process"; P;
MPOAL11TR	GO:0003676; "nucleic acid binding"; F; GO:0003824; "catalytic activity"; F; GO:0004622; "lysophospholipase activity"; F; GO:0005044; "scavenger receptor activity"; F; GO:0005509; "calcium ion binding"; F; GO:0005576; "extracellular region"; C; GO:0005615; "extracellular space"; C; GO:0005886; "plasma membrane"; C; GO:0006935; "chemotaxis"; P; GO:0006955; "immune response"; P; GO:0008152; "metabol…
MPOAL30TR	GO:0003677; "DNA binding"; F; GO:0006950; "response to stress"; P; GO:0008270; "zinc ion binding"; F; GO:0046872; "metal ion binding"; F;
MPOAL34TR	GO:0000166; "nucleotide binding"; F; GO:0005737; "cytoplasm"; C; GO:0008152; "metabolic process"; P; GO:0016491; "oxidoreductase activity"; F; GO:0016616; "oxidoreductase activity, acting on the CH-OH group of donors, NAD or NADP as acceptor"; F; GO:0047964; "glyoxylate reductase activity"; F; GO:0048037; "cofactor binding"; F; GO:0051287; "NAD binding"; F; GO:0055114; "oxidation-reduction proces…
MPOAL38TR	GO:0004871; "signal transducer activity"; F; GO:0004872; "receptor activity"; F; GO:0004930; "G-protein coupled receptor activity"; F; GO:0005886; "plasma membrane"; C; GO:0007165; "signal transduction"; P; GO:0007186; "G-protein coupled receptor protein signaling pathway"; P; GO:0016020; "membrane"; C; GO:0016021; "integral to membrane"; C; GO:0050896; "response to stimulus"; P; GO:0050909; "sen…
MPOAL41TR	GO:0016020; "membrane"; C; GO:0016021; "integral to membrane"; C;
MPOAL52TR	GO:0005634; "nucleus"; C; GO:0005737; "cytoplasm"; C; GO:0005783; "endoplasmic reticulum"; C; GO:0016874; "ligase activity"; F; GO:0031397; "negative regulation of protein ubiquitination"; P; GO:0032088; "negative regulation of NF-kappaB transcription factor activity"; P; GO:0071568; "UFM1 conjugating enzyme activity"; F; GO:0071569; "protein ufmylation"; P;
MPOAM15TR	GO:0001669; "acrosomal vesicle"; C; GO:0003824; "catalytic activity"; F; GO:0004252; "serine-type endopeptidase activity"; F; GO:0005097; "Rab GTPase activator activity"; F; GO:0005509; "calcium ion binding"; F; GO:0005576; "extracellular region"; C; GO:0005622; "intracellular"; C; GO:0006508; "proteolysis"; P; GO:0007596; "blood coagulation"; P; GO:0008233; "peptidase activity"; F; GO:0008236; "…
MPOAM18TR	GO:0005215; "transporter activity"; F; GO:0005886; "plasma membrane"; C; GO:0006810; "transport"; P; GO:0008643; "carbohydrate transport"; P; GO:0015574; "trehalose transmembrane transporter activity"; F; GO:0015771; "trehalose transport"; P; GO:0016020; "membrane"; C; GO:0016021; "integral to membrane"; C; GO:0022857; "transmembrane transporter activity"; F; GO:0022891; "substrate-specific trans…
MPOAM24TR	GO:0003746; "translation elongation factor activity"; F; GO:0005853; "eukaryotic translation elongation factor 1 complex"; C; GO:0006412; "translation"; P; GO:0006414; "translational elongation"; P; GO:0009615; "response to virus"; P;
MPOAM35TR	GO:0000166; "nucleotide binding"; F; GO:0004672; "protein kinase activity"; F; GO:0004674; "protein serine/threonine kinase activity"; F; GO:0005524; "ATP binding"; F; GO:0005737; "cytoplasm"; C; GO:0006468; "protein phosphorylation"; P; GO:0016055; "Wnt receptor signaling pathway"; P; GO:0016301; "kinase activity"; F; GO:0016310; "phosphorylation"; P; GO:0016740; "transferase activity"; F; GO:00…
MPOAM44TR	GO:0004571; "mannosyl-oligosaccharide 1,2-alpha-mannosidase activity"; F; GO:0005509; "calcium ion binding"; F; GO:0005783; "endoplasmic reticulum"; C; GO:0005789; "endoplasmic reticulum membrane"; C; GO:0005975; "carbohydrate metabolic process"; P; GO:0008152; "metabolic process"; P; GO:0016020; "membrane"; C; GO:0016021; "integral to membrane"; C; GO:0016787; "hydrolase activity"; F; GO:0016798…
MPOAM67TR	GO:0004014; "adenosylmethionine decarboxylase activity"; F; GO:0006596; "polyamine biosynthetic process"; P; GO:0006597; "spermine biosynthetic process"; P; GO:0008295; "spermidine biosynthetic process"; P; GO:0016829; "lyase activity"; F; GO:0016831; "carboxy-lyase activity"; F;
MPOAM81TR	GO:0005524; "ATP binding"; F; GO:0006754; "ATP biosynthetic process"; P; GO:0006810; "transport"; P; GO:0006811; "ion transport"; P; GO:0015991; "ATP hydrolysis coupled proton transport"; P; GO:0015992; "proton transport"; P; GO:0016469; "proton-transporting two-sector ATPase complex"; C; GO:0016820; "hydrolase activity, acting on acid anhydrides, catalyzing transmembrane movement of substances";…
MPOAN15TR	GO:0003847; "1-alkyl-2-acetylglycerophosphocholine esterase activity"; F; GO:0004067; "asparaginase activity"; F; GO:0004622; "lysophospholipase activity"; F; GO:0005625; "soluble fraction"; C; GO:0006520; "cellular amino acid metabolic process"; P; GO:0006528; "asparagine metabolic process"; P; GO:0006644; "phospholipid metabolic process"; P; GO:0016042; "lipid catabolic process"; P; GO:0016787;…
MPOAN70TR	GO:0005737; "cytoplasm"; C; GO:0005815; "microtubule organizing center"; C; GO:0005856; "cytoskeleton"; C; GO:0005874; "microtubule"; C; GO:0006810; "transport"; P; GO:0007049; "cell cycle"; P; GO:0007067; "mitosis"; P; GO:0016226; "iron-sulfur cluster assembly"; P; GO:0051301; "cell division"; P;
MPOAN80TR	GO:0003674; "molecular_function"; F; GO:0005575; "cellular_component"; C; GO:0008150; "biological_process"; P;
