# Supplementary material for: The ovarian transcriptome of the cattle tick, Rhipicephalus (Boophilus) microplus, feeding upon a bovine host infected with Babesia bovis
Source: Parasit Vectors. 2013 Sep 23;6:276. doi: 10.1186/1756-3305-6-276 (PMC4028808; doi:10.1186/1756-3305-6-276)
Supplement: Additional file 6 — Microarray values for ovary transcripts that were up-regulated in ticks feeding upon a B. bovis-infected calf. FC denotes fold change and d is the SAM statistic. This table in Excel format gives BLASTX definition line and e-value information for members of BmiGI Version 2 that were statistically significantly up- or down-regulated in the microarray experiment. The threshold value delta was set to 0.53 and fold change set to ≥ 2.0 to determine significance. No transcripts were found to be down-regulated under these conditions. [file 1756-3305-6-276-S6.xls]

## Sheet: Microarray Results
Supplementary Table S5. Microarray values for ovary transcripts that were up-regulated in ticks feeding upon a B. bovis-infected calf. FC denotes fold change and d is the SAM statistic.
	Gene_Info	d	Fold Change	Blastx annotation	e-value
1	TC12551	2.14891	47.7754	secreted salivary gland peptide, putative (Ixodes scapularis), XP002411978.1	0.0003
2	TC9311	1.94269	60.7854	Kunitz-like protease inhibitor precursor [Ancylostoma caninum], AAN10061.1	5e-105
	!GO_CC			basement membrane, extracellular matrix, extracellular matrix (sensu Metazoa), extracellular region,
3	TC6492	1.86204	32.7911	Kunitz-type serine protease inhibitor 6	0
				(P83606.2) Rhipicephalus microplus
4	TC13077	1.86022	39.5518	Kunitz-like protease inhibitor precursor [Ancylostoma caninum]	5e-116
	!GO_CC			basement membrane, extracellular matrix, extracellular matrix (sensu Metazoa), extracellular region,
5	TC9020	1.83019	30.7739	No significant similarity found
6	TC6491	1.49337	16.1182	Kunitz-type serine protease inhibitor 6	2e-94
				Rhipicephalus microplus (P83606.2)
7	TC6326	1.45985	16.5538	putative secreted salivary gland peptide [Ixodes scapularis], XP002411978.1	3e-10
8	BEAAA85TR	1.45948	19.9455	No significant similarity found
9	TC11578	1.43202	16.9244	No significant similarity found
10	BEABQ71TR	1.20585	10.5092	GGY domain protein [Amblyomma variegatum], DAA34729.1	1e-09
11	BEAC749TR	1.20167	10.0868	No significant similarity found
12	TC6758	1.13188	7.90881	hypothetical protein IscW [Ixodes scapularis], XP002411179.1 with Von Willebrand Factor D domain	1e-54
13	TC8946	1.12262	7.86302	No significant similarity found
14	TC6671	1.11922	8.93052	No significant similarity found
15	TC5979	1.02963	7.5413	hypothetical conserved protein 57 [Amblyomma variegatum], DAA34262.1	2e-33
