# Supplementary material for: The ovarian transcriptome of the cattle tick, Rhipicephalus (Boophilus) microplus, feeding upon a bovine host infected with Babesia bovis
Source: Parasit Vectors. 2013 Sep 23;6:276. doi: 10.1186/1756-3305-6-276 (PMC4028808; doi:10.1186/1756-3305-6-276)
Supplement: Additional file 7 — Overall statistics for SAGE experiment. Excel file containing raw counts for the SAGE tag libraries, including total number of tags, number of unique tags, and number of mutually occurring tags. [file 1756-3305-6-276-S7.xls]

## Sheet: RawCountStats
Supplementary Table S6: Overall statistics for SAGE experiment
ReadMe
Statistics for Raw Data
	Unique tags	Total count of all Tags
Control	3933	6764
Babesia Infected	5315	8750
total	9248	15514
Mutual set (Occur in both SAGE libraries)	-798
Total	8450	15514
Occur only in Control library	3135	3737
Occur only in Infected library	4517	5759
Occur in Both libraries	798
Found in Control library but the tag also occurs in Infected		3027
Found in Infected library but the tag also occurs in Control		2991
total	8450	15514
