# Supplementary material for: The ovarian transcriptome of the cattle tick, Rhipicephalus (Boophilus) microplus, feeding upon a bovine host infected with Babesia bovis
Source: Parasit Vectors. 2013 Sep 23;6:276. doi: 10.1186/1756-3305-6-276 (PMC4028808; doi:10.1186/1756-3305-6-276)
Supplement: Additional file 8 — SAGE tag raw counts in ovary infected tissue and in ovary control uninfected tissue. Excel file lists each tag and its corresponding number of occurrences for both SAGE libraries. [file 1756-3305-6-276-S8.xls]

## Sheet: Tag Ordered Counts
Supplementary Table S7. SAGE tag raw counts in ovary infected tissue and in ovary control uninfected tissue.
Ovary_Infected (tag)	tag count		Ovary_Control (tag)	tag count
ATCTGAGTTTAGACCGA	339		ACGTGACTGTCGCCACC	57
TGATTGTGTGCTATGTG	142		TGGTGCCCGAAACGAAG	55
GGGGCAAACACTATGGA	85		TGGCTGGCTGCCCACTG	48
AAGATCACACTGGCATT	57		GACGGCGAGTGGGAACC	45
TTTTCCCCAACCCAGGA	50		TACGAAGCGCTGGCAGA	43
CAGGCTGTCCCAGCAAT	43		ACGCGACTGTCGCCACC	40
TTTTTCCCAACCCAGGA	39		TCTGGACGCGGCAAGGG	38
GGTCAAGGGGTAATAAA	37		GCCCGCAGCGGCTGAAC	35
GTGGTTACGGAGGCGGG	36		CTCACCGACCCGTCGGC	35
GACGGCCCTTGCAAGTG	33		GGTCCACCCCAGCGACT	33
CAGAAGCTTCAAAGCCA	33		AAGAGCGTGTGCGGCTG	29
TCGACAGGGTCATTCCG	31		CGCAAGGCCCAAGGAGG	29
GCCGTTCTTAGTTGGTG	28		GTGGTGCACGCCAACCC	28
TGGTGGTAGCTGGTGCG	25		CCAGCGCTAAAGATGCG	27
GCGGTTACGGAAGCGGG	25		GAGGCGGTGCGGGAGAG	27
CAGTTGTTGTTGCAGGG	24		GCACGGCGATGCGACGG	26
AAGATCACGCTGGCATT	24		TGTGGCTGGGGCTCCGC	26
GTAGCCGCCAGCCAAGG	22		GACTCCAATGAAGGCCC	25
TGGCTGGCTGCCCACTG	22		ACACGACTGTCGCCACC	23
GTAGGCCCGGTATTGGT	22		GCGAGGAGCTTGTCGGG	22
CACATCATAGAACAGCT	21		GCTGTGGTTGCGCGCAC	22
CTGTCCAATAAATGTCC	21		CTGCAGACGTTGACGGG	21
GAAATAAATGCTGCCCT	21		GGCCCCCTCCCGCCCAA	21
ACAAATAAAATTGAGCT	21		TGCGCAAAGGACGCCCG	21
CTTACTGCCCCAGCAAT	20		ATCTGAGTTTAGACCGA	21
GTGGGCTTCGGGGTCGC	20		CTGAGGATTGCCGAGCC	20
GACTCCAATGAAGGCCC	20		CACGTACAACCTCTGCG	19
TTGAGAGGTGGACAGGT	19		GGGGAGTCTGACGACTG	19
ACGCGACTGTCGCCACC	18		GGCGACCGCTTCACCGA	19
ACGTGACTGTCGCCACC	18		TTGTGCAGCGATCGGCA	19
GGTCCACCCCAGCGACT	17		GCACCTGGCGCTGGCAA	18
TACTGTACCGAGGCCAG	17		CTGGCCGCTTGGGTCCG	18
GTTGTTACGGGTAACGG	17		GTAGGCCCGGTATTGGT	17
ATATTGACATTTCGTAG	17		CACCTTTGCATCGACGC	15
GCGAGGAGCTTGTCGGG	16		GTACCAGAGGACAAGCC	15
AAAAAGGCTCAAGAAAT	15		GGAAGCGCTAAGCGGCC	14
GGACTCTGTAAGCACCG	15		GAGGCACAGGCGCCGAA	14
CCGGTTCTTTCTTGGTG	15		TCTGTGCGTGCCAAGGA	14
GGCGGAATAAAAGCGGT	14		GTCAGCTGATGGGCAGA	14
ATCTGAGTTTAAACCGA	14		CAAATCTCTGCGTGGCA	13
CCTCCAACGTACTCCGG	14		GCCTGCGTTTGCTGCAG	13
GCACGGCGATGCGACGG	14		TTGCGGCTGCGCCGCAC	13
GGTCAGTCGGTCCTTAG	13		GTTTGTGAGAGCGCCGC	13
TAGGAATTTAAAAGTTG	13		CCCGCGGTCATCACGGA	13
CTCACCGACCCGTCGGC	13		AAGGCGCCAGCGGTGAT	13
CCGAAATAAGGCGAAAC	13		GCCGCACACTTTGACAG	12
ACCAGTTCAGGAGAGCC	13		GGTTGGGCGCCGACGCG	12
CCCGGCCACAACCAGGA	13		GCGTTTGCTGGTGCCAG	12
TACGAAGCGCTGGCAGA	12		TGGTGGTAGCTGGTGCG	12
GGATTTGGTCTCTTTGA	11		GTGGTGCCGTCGGCGCT	12
CGCAAGGCCCAAGGAGG	11		TGAGCAACCTGCAAAGG	12
TGTGGCTGGGGCTCCGC	11		GGCGAGTGTCAGGACTG	12
GCCCGCAGCGGCTGAAC	11		GTGGTGCCATCGGCGCT	11
GCCCCCTCCCGCCCAA	11		GGACTCTGTAAGCACCG	11
GGAAGCGCTAAGCGGCC	11		TGGGGCACGTCCAAGCT	11
AAGAAACCACGTGTGTC	11		GCCCCGAGCAGGCGGGC	11
CAGGAAGATTTCGCGTC	11		GCCGGCCAGGGAGCGCC	11
CATCCAGACTGCCATAG	11		TTGAGAGGTGGACAGGT	11
ACGGACCCCAAGATCTC	10		TCAGACACGGAGCTGCG	11
CAGTTGCTGGTGGATCC	10		CGGTTTGCCAAGAGGCA	10
GCTGTGGTTGCGCGCAC	10		GGCGGAATAAAAGCGGT	10
GCTGGAGTTTCTCCCTT	10		GACCACGAAGAAGCCAG	10
CCTGTATGGTCCTGGCA	10		GAATGGTCCCGACTTGC	10
CCAGCGCTAAAGATGCG	10		TGCGGGGCGTCTCTGCC	10
ATTTGAGTTTAGACCGA	10		GCCGTGCCCTTATTGGC	9
CAGCTGCAGGGTGACCA	10		CCAGCGCCTAAGATGCG	9
CTCATATTCCTTGCTCT	10		GTGGCAACTTCGGTGTG	9
AAGGCGCCAGCGGTGAT	9		ACCCGCAGCGTCCAGGC	9
GGTAAATAAATGCCGCC	9		TCGAACCCCCGGCAGTA	9
GCAGTGCAGCTTGCAAA	9		GACTCGCGCCCTCTGCC	9
TTGCAGAAACCCAAGGC	9		GGCCGCTACCCGGACCT	9
TACGAGTTTTGACCGGT	9		GAAGAAGCCATCGGCCG	9
AAAGGATGCGACCTTCG	9		GGGCTCGGGTGGACGTC	9
CACCTTTGCATCGACGC	9		ACCAGTTCAGGAGAGCC	9
GCCGGACCTCAGCGGAC	9		GCGGGACGGGGGAGGGG	9
GGCGAGTGTCAGGACTG	9		AACCCCGTCGAGCACCC	9
GGCGACCGCTTCACCGA	9		GGAGGAGCCCCTTCTTC	8
CTCCTTTTGCATTGACG	9		CGCAAGCAGGCCGAAGA	8
CAACACACATCTTTTTG	9		TGCTGCCGCGCGTCGCA	8
GATGCTTTTTTCCATCC	8		GTTCAGCGCGCGGCCCC	8
CCTGTGTCGTTGCACTC	8		ACGAGGCTGCACTGGCC	8
CGGTCTCCATCTGGTGT	8		GTCGATGCGCACGATCG	8
GGAGGAGCCCCTTCTTC	8		CGGCAGCAACACATCGC	8
GCGGGACACTGATCAGT	8		CGAGACCCGTTCTGCGG	8
ATTGAGTTTAGACCGAT	8		GCAGTGCAGCTTGCAAA	8
GGGGAGTCTGACGACTG	8		TGGGCCAGGGTCAACCT	8
ACTGGATGCCTTCGGAG	8		GTGGCTGCTGCTCCGGG	8
TGTCGTTGCGCTCTCAG	8		CACCGATCTCAGCGCGC	8
GTGGTGCACGCCAACCC	8		GAGCCTAAGAAGGAGCC	8
TCGGGACCTGCGTTGCG	8		CAGTTGTTGTTGCAGGG	8
GCTGGCATCTCTGGCCT	8		TCACACGCAGCCTCGTC	8
ACAGAACCCAAGCTCTC	8		GCGACCACGACCGATGT	8
CAGTGAGCCTGGAGCCC	8		ACGGACCCCAAGATCTC	8
CCTGCTGTTGTCATTCG	8		GCCAAGCCAGCTGGAGG	8
CGGTTTGCCAAGAGGCA	8		TGGCAGCTCGTCTTCCT	8
ATCTGAGTTTAGACCGT	8		TCCGTGCACTTGTCGCC	8
ACCAAGTCCATCTTGAT	7		AAGTTTGCCCGGCGGTC	8
GAGCCTAAGAAGGAGCC	7		GTGGCCGAGCACGCAGC	8
CTGCAGACGTTGACGGG	7		AACGGCGTCGTGCTCAA	8
TGCAGGAAACGCGGAGC	7		GGCAGGCAGTTCCTGGG	7
GCAGTGGCAGCCTGAAG	7		AATAACGGGGCACGTGC	7
GAGGGTGTTTTTTTTGG	7		TCACGCGCAGCGAACCG	7
CCCAGAAGTCAAATGCG	7		TTGTCGCAAGTCACTTG	7
TGCAACCAGAAGGTGCT	7		TGCAACCAGAAGGTGCT	7
TGCGTTGTTGTCGTCAA	7		CAGCCTGGTGTCACGTG	7
GCCGTGCCCTTATTGGC	7		GGCAACAAGTCTGCTGC	7
TGTGCCGCGCAGTCCGA	7		GCCGAATCGTCTGTGCT	7
GACCACGAAGAAGCCAG	7		CCCGGCCACAACCAGGA	7
CATCCGTCTGCAGTTTC	7		GTGTGCTGGCGCGGGCG	7
GACTCGCGCCCTCTGCC	7		TGGGGCCGGCCCAGTCT	7
GCCGCACACTTTGACAG	7		ACGGTTACCCGGGTTCA	7
CTGAGGATTGCCGAGCC	7		CAGTCCGCCGGCGCTAG	7
CGCAAGAACTGGCCATT	7		GGAGGAGGCGGGCCCCT	7
GGGTGCCGCGCTACAAC	7		GCTGCTCGTCAGGCCCG	7
GCAGTCCACCTCGCGAG	7		CCGTGGGTGACATTCCA	7
TCGCAATCTCTTGATGG	6		GCACGGGGAACGAGCGC	7
TGCCCAGTGAAAAGAAC	6		CAGCTGCAGGGTGACCA	7
TGGTGCCCGAAACGAAG	6		AACAGCTTTGTCAACGA	7
GAATGGTCCCGACTTGC	6		CCGCCGCCGCAGCAGCA	7
GTGGCAACTTCGGTGTG	6		TCCAACTGGGCCGCTCT	7
TTGGCTGAGCTCAACAA	6		AAGGTCAAGCCTCGCGG	7
CTGGCCAAAATTGGCAC	6		TGGCGCTGTGGGTATGG	7
CCTTCCGAGCAGTAAAC	6		CGGGCGCTGGAGCAGTG	7
GAAGCACAGGCTCCAAA	6		TGTGCCGCGCAGTCCGA	7
GTGGTATCCGCCGTGAC	6		ACCACGCAGCTGGTGAG	7
GGGCTCGGGTGGACGTC	6		GACACCCAACTTGCACC	7
AGACACCAATAAAGGCT	6		GCAGACACGCACGTGCG	7
TCTGTGCGTGCCAAGGA	6		GACGGCCCTTGCAAGTG	6
AACGGCGTCGTGCTCAA	6		CTAGAGTCTGCCGCCCA	6
GCCAGGTGCATCGGGCG	6		CGGCCATCTTATCGCCC	6
GACGGCGAGTGGGAACC	6		ATCCCGGAGAAGGCGCA	6
ATCCCGGAGAAGGCGCA	6		CTAGCCAAGCACATCGG	6
CCAAACTAGTCTTCGTG	6		GGCTATGTTAGGCTGCA	6
CGCAGCAATGTGGGTTT	6		GTCATCGTACTGCCCGA	6
ACCACCCAGGCTGTTGG	6		CGCACCGCCGCGCTCCA	6
CCGTGGGTGACATTCCC	6		CAGGGACCTCGCAACGC	6
CTGGCCGCTTGGGTCCG	6		GCTCTGTTCCCGCTGCA	6
GGCAACAAGTCTGCTGC	6		CAGTTGCTGGTGGATCC	6
TGAGCAACCTGCAAAGG	6		GAACGGCTCGCCGGCCT	6
GCCGCAACAATGGCAAG	6		CCTGCTGTTGTCATTCG	6
CCTGAACGTGGACAAGC	6		TAGACCGGGGCGCCGGC	6
ACACGACTGTCGCCACC	6		CCGTGGGTGACATTCCC	6
GGGGAAGAAAGCTTTGT	5		TCAAGGATTCCCAGGGC	6
CAGATTTTTGTCAAGAC	5		TAAGCGCAAGGGCACCG	6
AAGCTGCGAGTGAAGGC	5		CGAGGGCACCCTGTGGT	6
CACCCTCATCTGCACAT	5		CGCGTCGAGGCAGGTCG	6
GTGTCGGTGCTAATAAT	5		CACACGAGGTCCAGCCC	6
TGAAGCGCTCGCCAGAA	5		GGGTGCCGCGCTACAAC	6
ACACCGGAACGCAAGAA	5		AAGCGCTGGTCAAGGCA	6
GTTTTTCCAGAAGTTGC	5		GTCCGCGGCCACACTTG	6
GCCACGAGCCGGCGACG	5		TACTGCCAGGTTTCGGC	6
TGGCAGCTCGTCTTCCT	5		GCCCCCTCTCCACCTAC	6
ATCTGAATTTAGACCGA	5		GCGTGCCGCAGGCCCTT	6
TCCATTGCGACCAAGGT	5		CTGGCCGACATCGTTGC	6
CCACTGATGAGCTCAAG	5		GGCACCACCTTCGAGCG	6
GGCTTCTCCCGGTTGTC	5		GACAGAGTCACGCGCGC	6
GAGGCACAGGCGCCGAA	5		CCGCCAGCGGCCACCCT	5
CGGACCACCCTGCCGTC	5		ACCGGGCTGTTTCGAGA	5
AGTGAATAAAAATTGCC	5		GGCCTCACGAGTTCGTG	5
CCTCCGGTCGTTTGTCA	5		TGTGCACACTGCTGCGT	5
GCTGCCCACAAGACGTT	5		ACCACCCAGGCTGTTGG	5
CCCGCGGTCATCACGGA	5		CCACGCAGCCGTATCGG	5
GCCTGCGTTTGCTGCAG	5		GTGGGCTTCGGGGTCGC	5
CTCTTCAGGGACGGATG	5		GCAGGCCGACCAGTGCG	5
GCGTATTCTGCCGAAGC	5		CGCTACGGCCGACGTCA	5
ACACTTACCGGAGTTCA	5		TTCGGCCCTGACATCTG	5
TGAGCACTGTACAACCT	5		CAGGGACCCCGCAACGC	5
GATATGCGTGCGATCGT	5		GCCAGGTGCATCGGGCG	5
GCTGCTCGTCAGGCCCG	5		GCACTGACTGGACGGCA	5
GGGGCAACACTATGGAT	5		GGACTACCACTGACACT	5
TGATTAGCTGCTCACTA	5		GCTGGCATCTCTGGCCT	5
CGCCGTGGGCGACTGGC	5		CCTAGGGGAAAACCCAG	5
TGCGGGGCGTCTCTGCC	5		GAAGCACAGGCTCCAAA	5
GCAGTGCCCAAAATGGC	5		ACCCCCTGACCAAGAAG	5
GGCTCCCTTTACCAGGA	5		TTACTGGCAGTGGTGCT	5
GCTTTCCTTTTGTTGTT	5		GGAGGCGGAGGCGGTGG	5
GGCCTTTTCTGCGGCTC	5		TGGTGTTGCTCCCATCG	5
AGCGATGCGAACTGCGT	4		AGCGCAGCCACCCCCGT	5
GGGGCAAACATATGGAT	4		CAGGTCTGGCAGATGGC	5
GCGCAAGGAGCGCCAGG	4		TGCCAGCACTTCGTGTG	5
TACAGCCCGCGTTCATT	4		TTGCCGTGCCCACCCCC	5
TGCGCAAAGGACGCCCG	4		TTGTGGACGATTGGGGG	5
ATGTGTTAAAGCGCTAT	4		CTGGGTCTTGGTCCCCG	5
ATCTGAGTCTAGACCGA	4		TCCTTGGTGCGAGACCA	5
CAGCCTGCCTCTGATAT	4		CATCCAGACTGCCATAG	5
GCCGGACACTGATCAGT	4		GCAGGAGGGCGCGTTGG	5
TGGGCCAGGGTCAACCT	4		GCAACCTTCGCACGTTC	5
CAGGTCTGGCAGATGGC	4		ACAGCTGGCGTGTACGG	5
AGTTGTGGAGTCAAGCG	4		ACGAGGCTGCACTAGCC	5
ATCCGAGTTTAGACCGA	4		CCACTGATGAGCTCAAG	5
GCCTGGCCCCGCCCCAG	4		CCTTCCGAGCAGTAAAC	5
GTGTGCAATGCCCATCT	4		GCCGCTTCCAGACTCCG	5
GGCTTCTCGGGATTTGG	4		GAAGACCTGACGCCCGC	5
ACAAGGCTTTCGAATCC	4		TACGAGTTTTGACCGGT	5
TTCGTATGAAATGGCGC	4		GAGCAGACAGGGGACAG	4
CCGCTCAGCTTGTCCTG	4		GTGCAAGTGTTCACCGC	4
GAGGCGGTGCGGGAGAG	4		ATAGCTGCGCTACGTCA	4
ACACGAAACACCAGCTG	4		AGCACGCGCGTCTGGCG	4
TTGCACACGCCAAAAAA	4		GAAGAAGCCGTCGGCTG	4
AAGATTGGGCGTATCGA	4		GCTGAACCAAGGCCTGG	4
GTGGAGGATTCCAGTCC	4		AAGGCGTGGAGGAACCG	4
GCCAAGCCAGCTGGAGG	4		ACAGAAGCGCGTCACGC	4
TTTGAGGCTTCTGGGGT	4		GCTGTGCGCTCACGATG	4
ATGAAGCCACGTGTGGG	4		GTCATTGCGGCAAAGTT	4
GGTCCCCCCCAAAAACT	4		AAACGGCTCGCCGGCCT	4
TGCGCGAGTCAATGGGT	4		TGCGGATTGTGCCAGGA	4
AAGATCACACTGGCATC	4		CTCCTTTTGCATTGACG	4
TCCTTGGTGCGAGACCA	4		GCCGGACCTCAGCGGAC	4
CGGTGCCTTATCCGCGA	4		CGTCGCTCCACTTGCAC	4
ACACTGCCATCTCTTGG	4		TGACTCGACAGGCTGTT	4
GCGTTTGCTGGTGCCAG	4		GTTGAGCCCTGGAAGAG	4
CCCCCAGGTTCACAACA	4		CCAGCCTCTGACGGTGC	4
TCGTTTGATGTAGCAGG	4		CTGGCGTCCACGGGAAA	4
CTCTATCCGTCTCGCAT	4		CTGTCCAATAAATGTCC	4
GAGTTTATGACAACCCA	4		CCTGTATGGTCCTGGCA	4
AAGACTGCTGACGAGCT	4		ATTGTCCGCCGCGCACT	4
GAGCACTGACATTTCCC	4		CTGTCCCGACGCGGCTC	4
CCAGACTCGTGAACGAG	4		CCGTCAGCTGCTCTGAG	4
TTGTCGCAAGTCACTTG	4		GGTCCCGCAGCCTGGCG	4
AGCATCGAAGGACGGTT	4		CCAGCAAGGTTGGAATG	4
CACGCTCGTAGCGGTTG	4		AATCGCACCGGTGTCGC	4
GTGTACCCCAACTACCC	4		ACTGGATGCCTTCGGAG	4
CAGCCTGGTGTCACGTG	4		ACGGTTACCCGAGTTCA	4
GCCGCTGTTCTCGAATA	4		GCGCGCGAACGGTTTCG	4
TGGGATAACCTCGCTAC	4		CGCCGTGGGCGACTGGC	4
GCCCCGAGCAGGCGGGC	4		CAGCGCAGAGCCGAAGC	4
CTAGAGTCTGCCGCCCA	4		GGCTTCTCCCGGTTGTC	4
GTTGCCGACGTCCATCG	4		CGCAGCAATGTGGGTTT	4
GAAGTTGATTGCTTGTC	4		GAACTGGCGCAGCCCCG	4
ATGTCCCACGCCACCTT	4		CACACTCGGACGCAGCT	4
TCCACCGACTCTTCTAG	4		CGTGGTGGATGGGGTGG	4
TTCAAGTGCCTCTTTGG	4		CTGGCTGATGAGCTGAG	4
CGACCGCTGGATGGCCT	4		TCCATTGCGACCAAGGT	4
CCACAGGTTCGACGCCC	4		GTGTGCGGAGTGGGCTG	4
ATTGAGTTTAGACCGAG	4		CCTCTTTGTCGACCGTG	4
GCGGTTACGGAGGCGGG	4		GCCGGACACTGATCAGT	4
GACACCCAACTTGCACC	4		GCAGTCCACCTCGCGAG	4
GCTTGGCTTCAATGCTG	4		GGGAGTTCACACAGGCT	4
ACTGCGCCGTCGTTATA	4		GCCGAGGTCAAGTAGTG	4
CTGGCCTACAGCCAGTG	4		TGGAGCGACAAGCACGG	4
CGTACTCTGCCAACTGG	4		GCCGGTATTGAGGACTG	4
CGCGTGCGTCTCTCGCT	4		GATATGCGTGCGATCGT	4
TGAATAAAAGGCGACGT	4		CTCCCCATCGAAGCGCC	4
GCAGTTGGCGTAACGTA	4		CCTGAACGTGGACAAGC	4
CAGCTGCAGGGAGACCA	4		TGGCTCCACGCCGCCGC	4
TCACACGCAGCCTCGTC	4		CAGAGCAACGGCGCCAC	4
TCAGGAGGGCGCGTCGG	4		CGGACCACCCTGCCGTC	4
GCCGAGCGCCAAGCCAA	4		TGCAGGAAACGCGGAGC	4
TGATAAAATCTCCGGCA	4		GAGGTGTCTGCGGCCGT	4
TACTGCCAGGTTTCGGC	4		CTGCTGCGAAGTGCAGC	4
ACCGGAGAAATCTGTGC	4		GAGGAGGAGGGCATCCG	4
AATGATTTCGACCGGTT	4		CTCAAGACGAGCGAGCT	4
GTCAGCTGATGGGCAGA	4		CGCAACACCACCACCAA	4
GTGGTACTGGCGGATGT	4		CGACCGCTGGATGGCCT	4
GCACCCCAAGCGCCACC	4		TGGGCACAACGCGATCC	4
GTCGATGCGCACGATCG	4		TGTACGGATGCTGTACG	4
GCCTACTGGCTGGTTAT	4		AAGCGGCCGCGGTATCT	4
GGTTGGGCGCCGACGCG	4		GGACTCAGCCTGGTGTT	4
GAGGGTGTTTTTTGGAT	4		GGGGCTCTTGCTCATTG	4
GCAACGAATAAACTTTG	3		GGCTTCCCAGCCCCCGC	4
CGAGGACTGTGGAACGA	3		CGAGCGTGTGTGCTGTA	4
CTTCATTGGCCCTTTCC	3		GAGGCCCCATCGCCGTG	4
CTTCCCATTCTGCACTC	3		CAAGCCCTACGCGAGCA	4
GGAGGCCTAGGCCCGGC	3		ACCGTGATGGCCCTCCT	4
ATCGCTGCGCGAATCGG	3		GGAGGCTCTCGGCTGTA	4
TCGTCAAACCACCCCAG	3		GCCCCGAGCAGGAGGGC	4
CGGCCGGCTCCGAAGAT	3		AAGGCTTTCTAGTGCCT	3
GCCCTGTAGGCAAGTGC	3		GTGCTGCAGCTGCGGTG	3
AAGATCAAGATCATCGC	3		CGGCAACGTAGGAGCTA	3
AAACGAAGATACCAAGA	3		GCGACCACGACCGAGGT	3
TTCGTGCCTGCCGAGGA	3		CACGATCTGCTGGCAAG	3
GCGAGCTTGTGCGATTG	3		GACGACGACACCCTGCT	3
CGGACGCCGCGGATCGC	3		GGTGCTCGACACAGCGC	3
TACTGTCTCGGGCTTTC	3		TGGACCGTTCGTTGCTG	3
CTGGTGCCCACCGGAAA	3		GCGCGCAAGAAGCGGGA	3
TACCGCATCCGGTACTA	3		GTGGGCCACAATCCCGC	3
GCACCTGGCGCTGGCAA	3		CGCAAGAAGCAGCGCCA	3
GCCCCCTCTCCACCTAC	3		GCCGACTCGGTCGTCAG	3
CATCTTGCCTGCAAAAT	3		GACCGGACAGACGGCCT	3
CGCCCGGTTTGAAAAGC	3		AGTTGTGGAGTCAAGCG	3
AGAGGTGTAGCATAAGT	3		ATTGAGTGCTCCGAGTG	3
GTGGGTGTCTGTGTGAT	3		AACGACCTGGTCTCGGA	3
GTGACTGGTGGCCACAA	3		GTCTACGTCAGCGGCCG	3
CCGTGGGTGACATTCCA	3		GACCCGTCTCGGCAGGC	3
TGGGCACAACGCGATCC	3		TTGGCTGAGCTCAACAA	3
CTGGCTGTCCCAGCAAT	3		CCATACGTGCCGGTCTC	3
GAGTGCCACGTGGAGCG	3		CTCTTCACGGTCGAGCT	3
CCGGCGTGCCGTAATGG	3		GCGGTGCCCAGAATGGC	3
CTTGTGCCTGAAGTGAG	3		TGGTGCCCGAAACGAAC	3
GACAACCAAGTTGTTCC	3		TGCCTTACACACCGAGG	3
ATGTGAGTTTAGACCGA	3		GCCGTTCACGAGCGCAC	3
GTCATCGTACTGCCCGA	3		CATCCGTCTGCAGTTTC	3
ACGCTTCAACCCAGTGA	3		GTGCAAGGGCAGGTGAC	3
GTTTGTGAGAGCGCCGC	3		CGTGTGCTTCTGGAGGC	3
TGAGCAACCACTGACCT	3		GCTCTGCAGACTGATGG	3
CACAGGTGTAGGCCCCA	3		GCCGTCCGGTGCCTCCA	3
CGAGGGCACCCTGTGGT	3		CAAGGTAGCTGTGCTCG	3
TAACGTTTCCCAACAAG	3		CGACACATTTCAAGCCA	3
TGATTGTGTGTTATGTG	3		TCTGGCTCTTCCCTGTC	3
CGCTGCCCACAAGAGTA	3		TTTTTAACTGGGGGGTG	3
CTGAGCTGCGATTCCTC	3		ATGCTGCCCTGTTGCGG	3
TAAGAGTTTTGACCGGT	3		CGGCCTGACAATGCCGA	3
TGGAACAACTCCGGGAC	3		TCCGGACGTGGCAAGGG	3
GAGCAGACAGGGGACAG	3		TGAGGCACTTTGCGAGG	3
CACCGGCCCTACCGGCA	3		TGGTAGCCCCGCCACGT	3
CGAAATTCAGTTGATTG	3		TACGTGCCGTAATCGCG	3
GCGCAGCAGCAGGCGTC	3		ATGTGGCCAGCGCTTCC	3
CCGCAGACGTTCCGGTT	3		AAGCAGGCAGGCTCTCG	3
GAGGATGGTGGCCATCA	3		GTGTGTGTGTGTGTGTG	3
GAAAGACCGACACCGGA	3		CGCCACAGCCTGCATTG	3
CCTCTTTGTCGACCGTG	3		CAACGTTTTCCCGGCGC	3
GGGGCAAACATTATGGA	3		AGAGCACCCTCCGATGC	3
GGTGCTGCTGGGATTCT	3		GCACGAAGGCGCCGGGG	3
TGGCAGTTCGGAACTAG	3		ATCAAGTTGTACCGAGT	3
TGCTTCCTAAACCAGAG	3		GAGACGGACGAATCCGA	3
AAATGCTGTGCAAAAAT	3		GTGCTTCCGTTCGCCCA	3
ATGTGCGACTTTGCCTG	3		GCGCAGCAGCAGGCGTC	3
GGCTTCCCAGCCCCCGC	3		GCTCCTGGGACGCGCAG	3
AAGTTTGCCCGGCGGTC	3		GGAGGCCTAGGCCCGGC	3
AGGCTGTGTGCTGCTTT	3		GCCAGCTTCGGCAGCAG	3
GGCCAAGGGATGTAAAG	3		GCAGCGCCCACGAAAGA	3
GGAGGCATTCCAGAATT	3		CGTCTCTGCGACCCGAG	3
GCTCGTGCTCATCGCGT	3		GGTTTCTGGCCCAGCCT	3
TTGTGTATCATATGTTC	3		TAAAAGTGGCACCCCCA	3
TCGGACGTACATCGTTA	3		GCCGCTGGTGGCAGCCC	3
GCTGCCACGGGCACTTC	3		AAGGCGCGAAATGCCGC	3
GTCATTGCGGCAAAGTT	3		GAGGGTTGCAGTTTTCC	3
TCACCGGAGCATCTGGC	3		AAGACACCCGCACCACA	3
GCAGACGTCATACCGGA	3		CAAGAGCTGTGGCGCAA	3
GCATAGAAAAGCTGGCA	3		TGCAATGACTCCTCGCG	3
AAGCGCTGGTCAAGGCA	3		CGCTCTGCAGTTGGCGG	3
GCTGTGGTTGGCCAGGC	3		GAGAGCAGAGCAGTGGG	3
CGCGCTGGGGTCGAATA	3		CGGCGGAGACTTCAACC	3
AACGCAAGACTCCTCTC	3		GCTGCCACGGGCACTTC	3
AAATTTTCGTTGCAGTA	3		GAGTACTCGCGCTACTC	3
TTGTGGACGATTGGGGG	3		CCGCCGCCGCCGCCGAG	3
GAGGAGACTTTTCTTGC	3		GTTCAGCGTCACGGCCT	3
GCGATAGTACGCCTTTC	3		CCACGACGTCACGCCGC	3
CATCTCGGCTTCCTTGA	3		CACCACTGCAGCGATGT	3
TGCGCTTTTGTTTGAGA	3		CCGGCGCGGTATAACGC	3
GACGCAGCTGCAGGAAT	3		GTCAGCAACGGGCCGGA	3
GAGCAAGCAGAGCCAAG	3		TTGCAGCACAAGCGCCG	3
GCTCTGTTCCCGCTGCA	3		GCATCAACTCGGGGAAG	3
AAGGGTCGGCAGGGGAT	3		TGGTGTTCGCTGGCAGG	3
GTGGTGCCGTCGGCGCT	3		CCGCTCGCGCGGGTTGT	3
CAATGCCCAGAATGGGG	3		CTGGTTGGTTGGTCATC	3
CCGCCGCCGCAGCAGCA	3		CCGCTGCGCAGGGCCCA	3
GCCGCTGTTCTCGAATT	3		CAGCGGCGGCGTCAGGG	3
AAGAGCGTGTGCGGCTG	3		CGCCTTTTCCCAAAGCG	3
TATTCGGAGCGGGTAAT	3		CCCCGACTGTTCCCGGC	3
CAGGGACCTCGCAACGC	3		TGCGAGAGCAGCAAGAG	3
TGCAATACACGCAAAAG	3		TACAGCCCGCGTTCATT	3
TTGCTTCCAGAGTCTCG	3		CAACCAATTTGGGCAGC	3
CACACTCGGACGCAGCT	3		TGCTGCCCACCCACCCC	3
TGTCACAGATGTGTGCC	3		GGTGGTACCTGTGGGGT	3
TGACTCTACCAAGGATT	3		AGCCCTTGCGGCTGTGC	3
CGATTGTGTGCTATGTG	3		GTGAGGGTGCACAGTTG	3
ATGCTTGCCACCACCGT	3		GAAGCGGACGCGTTGCC	3
GGACTACCACTGACACT	3		GGCACGGTAGGTGCGCC	3
GTTGGCCTATGAAAAAA	3		GTTCACAGGACGGTGCT	3
GAAAAGGCGCTGACGAA	3		CAGCTGCAGGGAGACCA	3
ACCGGGGTTCCACGCAG	3		CTCGTCATAGTCCGCGG	3
TGCCAGCACTTCGTGTG	3		GGCTTCCCAGCCCCTGC	3
CTCCCCATCGAAGCGCC	3		CCAGGCCCTGGGTCCAC	3
TCTGCAATTCCTTGCTC	3		GTTGAGCTAGCCCCTCC	3
CTAGTACACAGTGCCGC	3		CCGTGGTCGTCGTGACG	3
CGGTTTCACAGCAGTTA	3		GCCAGACACGTGGGACC	3
TCTGTGTGCTTCTTGGC	3		GTGGAGCGTTTGAAGCA	3
GCACATCGCGTTTCACT	3		CAAATATCTGCGTGGCA	3
GGTACTTTGAGTTATGT	3		CCAACAATGCCCGCGAC	3
TGAAGCACTCCAAGTGC	3		GTTTTTCCAGAAGTTGC	3
CAGACGGTTTCAAAACG	3		GGCGGTGGTGCGTCCTA	3
TTGCCGTGCCCACCCCC	3		TACCCTTGCCCCCACCC	3
AAGCCTACATTTTTTAT	3		GCTGCCCACAAGACGTT	3
CTAACAATGCGTCACCT	3		CAGGCTGTCCCAGCAAT	3
ATCTGAGTTTAGACAGA	3		GGTGCTCTCAGAGCACG	3
GTTGTAGCGCAGGGAGG	3		ATGGCAGAACTACCCCC	3
GGTGGACCTTCGGGAAA	3		AACAAGGAGGACGGCGG	3
TGTAGGCCGGTCTGAAT	3		GAAGAACAGCGCCAGCG	3
GCTTGGTTTTAAGGTGG	3		GGCCACTCTTCGTGCGA	3
GGAGGCGGAGGCGGTGG	3		GATTGGCTCAAGATGCC	3
CTTCCCTACAATTGCAC	3		ACCGAGGCTGCCTGGAG	3
GCCGGGTACACGGACGA	3		GCTCCTGCTGCTCCCCG	3
TGGGGCCGGCCCAGTCC	3		ACAGAACCCAAGCTCTC	3
TTTGTTGTGCTGTTAAT	3		ATCGGTGTGCGCGCATC	3
GAGCAACTTCTTGCAGC	3		GTCGCCAACAAAAAAAA	3
TTGCGGCTGCGCCGCAC	3		GACACTGCGGCGAGCAA	2
ATGCCCTGTGGCCAAAT	3		CTTGGTCCGCACCCGGG	2
GCCGCTGGTGGCAGCCC	3		TGGACGTGACAGCGGTG	2
CCATACGTGCCGGTCTC	3		GCTGCCAAGCAGGACAA	2
CGGCAGCAACACATCGC	3		TGTGGGGCTTCTTCGGC	2
CCTTCCGCGCGCAAGCG	3		ATACCAGCGGCATTCCT	2
CGCTACGGCCGACGTCA	3		ATGCCGTCCGCGTTAGC	2
CAAATCTCTGCGTGGCA	3		CAACACCAACACGCCCG	2
GCAGCAAACTTCCTCGA	3		GCAAACAAGCCAGTCCG	2
TGATTGTGTGCTATGTC	3		CCTCACAACGAGTTCAA	2
GAGACCCGCAAGCGCAA	3		GCGATGAGCAGAGCCAG	2
AAGGTCAAGCCTCGCGG	3		TTAGCGTGACTGGCTCC	2
GCCGGCCAGGGAGCGCC	3		TGGCCCCGGCTAACTCT	2
TCAAGGATTCCCAGGGC	3		TGTTTGGTTGAAGGCCA	2
GGCAAGAATCAGATGAG	3		AAGCTCCGCGGTGACCA	2
ATCTGAGTTAGACCGAA	3		CTTGCCAGCTCGAACTG	2
TGCTAATGTTCAACAGG	3		TTATGGCTGCCAGCCTG	2
TCCGTGCACTTGTCGCC	3		CAGCTAACTGAAAGCAG	2
TATGGACTATGCTGAAG	3		GTATTAGGCAGCCCAGC	2
GGCGGTGGTGCGTCCTA	3		TGCCGGTGCTGTGCTTT	2
CGATTGACAACCACACT	3		GAAGCTAGCCGCCACTG	2
CAAGCAATCTGCCGACT	3		CTGACAGAAAATGCGAA	2
GGGCAAACACTATGGAT	3		GACTGGCTGAACGTGGG	2
TCCGGAAATAAAGGCTG	3		CCTCCGGTCGTTTGTCA	2
CAAACTGGTTGGTGGGT	3		GCGTCTTCAGGGCCCCG	2
CAACTGAGTGTCTGGCA	3		TCCCCGACCTTCCCACC	2
ACAAGTAAAATTGAGCT	3		CTGAGCTGCGATTCCTC	2
TCCAGTCTCAGCGAAGG	3		GAGCGGGCTGCAGAGTT	2
ATCTGAGTTAGACCGAT	3		ACGTCGGCCGAAGGTTC	2
TCGTTTCAGCAGTACGT	3		CTGGGAACACACGGACC	2
TGCTGCCCACCCACCCT	3		ACTGACGAGTCCTATGC	2
GCCTGGATCCCGTGCGA	3		TGAGCACGATGAGTTGA	2
GGGAGTTCACACAGGCT	3		CTGGTGTCCACCGGAAA	2
ACGGACCCCAAGCTCTC	3		GCCGCCAGCGTCGCCGA	2
CACACGAGGTCCAGCCC	3		GCAGCGCAGCTTGCAAA	2
CACAAACTGTAGATAAG	3		TCGTCAAACCACCCCAG	2
GAGAAAAAGGGTGGCGA	3		ATAGCCAGCTGGGGAGC	2
GAAGCTGCGCTTCAGAT	3		TAGCGAACAGTAACCGA	2
TGGTAGCCCCGCCACGT	2		GAGATGTTGACCGCTGG	2
TTTTATTGATCGCTTTG	2		CCGGCGTGCCGTAATGG	2
CTCTTCCTGGACTCGCC	2		TCTTGCTTTCGAGCCTG	2
CGCAAGCAGGCCGAAGA	2		GAACGGACCCCGGACCG	2
ACTACCTGCTACACTCA	2		GAGGAAGGCGAGTTCTC	2
GTGGTACTGGCGGGTGT	2		TCCAGACGGCGCGCGGC	2
TTTGGAGGAGTCAAGGG	2		GGGGCACGATGCGCTTT	2
GCAGAAAAGGGAAAAGG	2		GAGCAACTTCTTGCAGC	2
GACACGGTGATGAAGGA	2		CAAAATGCGCGCGGTAA	2
TGTCAAGAAGCTCACGG	2		CACCCCGGCGTCTTGGC	2
AGCAGTCCTTGTCACAT	2		AGCTAATGCGACTTTTG	2
GCACGGGGAACGAGCGC	2		GAGATGATGACCGGCGA	2
TGATTGTGTGTATGTGG	2		GTCTGGAGCGAATCCTG	2
CCGCCGCCGCCGCCGAG	2		GTGTTTCGACAGCGATT	2
ACGGGCATCGGCGCCAC	2		GGTCGGGTGGAGCCGCT	2
GCTCGCCGGATCCAGTT	2		TTGAGAGGTGGGCAGGT	2
CTCACCACGAAGCCCAA	2		GTCCTGGTGAGCCACGA	2
TGACTGTTTACGCGGTG	2		ATTGGCGATCGACACTC	2
TGAATAAAGTTCCCATC	2		GGCCGATTGCACAGGCA	2
ATGTGCCACAAGAAGAT	2		CTTGCGAGTTGCTGGAG	2
TGCAATGGAGAGTCAAG	2		TGCCCTGGAAAGCCGCC	2
TGCTAGGCTAAGCCCGT	2		CCGGGCAGCTCGAAGTA	2
GACGACGACACCCTGCT	2		GCCGCATTCAGGGTGTG	2
CTGAACACTCTACAGAT	2		TGGACGCTTGGTGGCAG	2
GTCGTAACAAAGCAGCC	2		GCGCAGGCGCCAATCCT	2
TGTGCAGTATAGTGTGG	2		CGGCCGGCTCCGAAGAT	2
GACTCGCGAACTTTCCA	2		CGCTATCGCCAGGCGAG	2
GTGTGGCTCAGGTGCGC	2		TCGGGACCTGCGTTGCG	2
CATAATTTTCAGGCTGC	2		CGTGGGCACCCTCCTCC	2
CAGAAGGACTGAGAGTC	2		GCTGCGCAACCAGTGCC	2
GAGATGCAGTAGCGTTT	2		GCAAAAGGCGAGGGACG	2
TACGTACAGGCATATGG	2		CGTAGTTTGCCGAACAG	2
AGCCGCATCGATGCAAC	2		GGAGGCCACGACTTGTC	2
ATTGAGTTTAGACCGAC	2		TGCCCGTAAACTGCAGC	2
TGGGAAACGTTGACCCC	2		GCCAAGTACCGGGAGCA	2
TCTCCCGGTCTGACCTC	2		TCACCAGCGCCTGCGGC	2
AAGATCACACTGCCATT	2		CCAAAGCAAAGTCCGGG	2
CACGTTGCGCTGCCAAC	2		CCGGCCGACGATGGCAG	2
ATCTGAATTTAAACCGA	2		TGCATCAATCTCATACC	2
GGCAGGAGGAAAAGTAT	2		CAATCCGTGCTAGGCAG	2
CCTTTTCCCAGGGCCTG	2		GGCCGCAGCGACCGGTC	2
CTGAAGACAAGTTTCTC	2		GCATCGGCCCTATAGTC	2
GAAGAAGCCATCGGCCG	2		TCGCTCGAGCAGCGGCA	2
CCTGAGGGCAGGCTGTC	2		CACCCTCATCTGCACAT	2
ACCGCCGACCAATACAT	2		CAGACGGTTTCAAAACG	2
CCGCCAGCTGATGGCAT	2		CCAAACTAGTCTTCGTG	2
CAGCACGACGGTGAAGG	2		AGGGCGCCAGCGGTGAT	2
AGTGCCTTGTTCTTATA	2		GGGCCTGTCCTCAGCCC	2
GAGATCACACTGGCATT	2		GATCGAGGCCGGACAGC	2
GCTACCAATGTCGCCAG	2		GGATCCCAGGCTGGCAG	2
TCGCCCCTTAAGCAAGT	2		GCCGGCGCTAACATTGG	2
CTGGCTGATGAGCTGAG	2		GCTGATTAGCGCTGGTT	2
GTCTAATGTTGGCTTGT	2		CGCGCTGGGGTCGAAGA	2
ACTGCAGTCCAGCGACG	2		TTCAAGCTGCGGCTGCC	2
TGTTCACCTTCTCGCTG	2		ATGGGCGTGCTGCAGTG	2
CGCCAAATCCTCGGTGC	2		ACGTCCAAGAGGCGCAA	2
GTGGGTTTCGGGGTCGC	2		TCACCAGCGCCTGCCGC	2
GTGATCACGCCTTCAAG	2		CTGGTGCACACCGGAAA	2
GCTCAGACATTTGACGT	2		AAGCCTGACCCCAAGGG	2
GCCGTACTGCTTGTCTG	2		TCGGACGTACATCGTTA	2
GGCTGCGATTATAAAAG	2		GCTGGGTCGCACGGTGC	2
GTCGCCAACAAGCAAAA	2		TCATTAACATCGCTGGG	2
GTGAAACAAGCGGATCC	2		GGCTCCGTCCGCGACTT	2
GACAAAGAGATGCCAGA	2		GAGCGGGCCCGCATCGT	2
CGTACGCTTATCGCCTT	2		GCTGGCGTTCCTGCGGC	2
AATATTTTCGACGCACA	2		GCCACAGCAGGGCTTAA	2
AAAATCACACTGGCATT	2		TAACGTTTCCCAACAAG	2
GAGCAAGTGCCACTCAT	2		CCAACGAGTGCGTCTCC	2
TACATATTGATTTTAGC	2		GTTGCCGACGTCCATCG	2
CACCGATCTCAGCGCGC	2		CCTGCTGACCAGGTCCA	2
CTCGAAAGGATCGCGAA	2		ATTGACCTAGAGGGGTC	2
TGCTTTCCCATCAGTTG	2		CCTGTTCGGGCTTTTTG	2
CGAGCGCATTTTGTTTA	2		AGGGCACACTGCCTAGC	2
GACCGGACAGATGGCCT	2		GCAAAGGCGGCCGTGCA	2
AAGCGGCTGAAAAAGAG	2		TCGCCCCTTAAGCAAGT	2
TTCAAACAAGGCTGTTT	2		ACCCAAGTGGACACGTT	2
CGGCGTAACAACAAAAT	2		GCTGTTACTGTTGCCCA	2
CTACTTTTGCATCGACG	2		TCTCCCGGTCTGACCTC	2
TGCCGACAATACTGTCA	2		CACTGGGGCCGCGCCGC	2
GATGGGAAACTTGCCCT	2		GCGCTGCGGCCCAACCC	2
TCCCAAGATCCTTCTTT	2		GGCGACGAAAGCTAAAG	2
CGCAGTCCCACAACCAG	2		GGCTCGCCGCTCGCTGC	2
GGAGATGTCACTGGTTG	2		GAGCAAGCAGAGCCAAG	2
TTGTTGCAAGTCACTTG	2		CTTACTGCCCCAGCAAT	2
CGATGAGCTGCCATAGC	2		CGGCGGCGCCAATTCTT	2
GTTCCAGCTTGAGCGGA	2		GAGTTGTGAGTTGTTCG	2
TTTTTGCTTTGTGTATT	2		TGATGTGATCCACCCCT	2
TCAAGTGGGGGCGCGCG	2		ACGTGACTGTCGCCACG	2
CCAGTCTCAGGACTACG	2		CAACGTCCGAAAACGGC	2
GCAGAAATGTCGAGGGT	2		TCACGATGCCTTGAAGC	2
GGGGAGTGTCAGGACTG	2		GAGCAAGTGCCACTCAT	2
TGCTCTACTTGCATCCT	2		TACCCAGGCATCGCCGA	2
AGGGCACACTGCCTAGC	2		TGCCCACGCGTTGTAAA	2
GAAGACCTGACGCCCGC	2		ACAGCTGTGGCAGCTTT	2
ATAGTGCAAAAAGCCGA	2		GAGACTGAAACCAGCAG	2
GCTGCCAACCTGTATGC	2		GTCTGGCTCTGAGGTGG	2
TAAGATGCGCAGGTGAC	2		CTACCTGCTCGGAGAAG	2
ACCATTGTATGCTCTGG	2		CCAGCCATTAGTGCTGC	2
GGCTGGCCCTCCGGGAT	2		CGGCTCACAAATTGCCC	2
GCTGCCAAGCAGGACAA	2		CAACCAAGACCAGAAGC	2
GCCTGGTTCATAGTAGG	2		AGCAATCCCGGAGGTGC	2
CCAACTTGGTCTGTTTT	2		TCAACTTTTGCCGTTAC	2
GAGCGTGGAAAGCCGTT	2		CTGCAGCACAAGCGCCG	2
CCAGCTGCCAAACAGTG	2		CGGGATGGTCAATGCGC	2
GCGTGTGGCCTGACGGG	2		TTGGCTTTCAAACGACG	2
TGTCGCAAGTCACTTGC	2		AGTCCAGTGCCAGCGGC	2
TGGCAAAGCCCAGCGAT	2		TTCGTGGTCAAAGCCTA	2
GCTGCCTGACCACGCCA	2		AGACCACCACCAAGACA	2
ATGATTTCTGTGGATGT	2		TTGGCCCACTGCCCACG	2
TAACTTTAATGCTGAGC	2		GTGGCGTTCCTGGACTG	2
TAGCGAACAGTAACCGA	2		GCCTACCTGCAGGCTCG	2
CACTCCCCTGAGAGATG	2		GGCCTTTTCTGCGGCTC	2
TGGGGCACGTCCAAGCT	2		CACCAACCGTGGCTGCA	2
TTCGTCTGTCCCAAGTC	2		CGGTGCCCGAAACGAAG	2
GGCCTCGTTGTGATGAT	2		TGACTGTTTCCGGTGCC	2
GGTGCTCTCAGAGCACG	2		TTACGTGTGGCAGATTG	2
GGCATAGCGGGAAACAC	2		CAGAGCCCAAGAGAGCC	2
CGTTGAGAGATTGACGA	2		TACGGACGGCGGGAGTG	2
AACCTGACCCCGGCAAG	2		TCTAACTTGCTTGGATT	2
CTTGTGTCTTCTTCGTT	2		GCGTGCTGTACAGCTGG	2
TACTGTCAGCATCACCA	2		GAGCAGGCTGCGCGCCT	2
GCCTGCTTGTCAACGTC	2		CTGTGAGGCCTTTGTGG	2
TGGTTGTGTGCTATGTG	2		CTCCACCAACTGCAGCG	2
AATAACGGGGCACGTGC	2		ACACGAAACACCAGCTG	2
ATCTGAGTTTAGACCGG	2		GGGATGTTGACCGCTGG	2
GAGATACCAGTTCCGGA	2		TCACTGCTGCGACAGCA	2
CTGGTTGCGCAGGCCCC	2		GGAATGGGCGGCTGATT	2
GCGCTGGTGGTTACAAC	2		GGGAACCGCCTGGTCTC	2
GAATAAAAGAGCAGTTG	2		CTGTTGCCACAGCATTG	2
CGTGTACGAATGAAGTT	2		GCCGTCCTTCAGTGAGC	2
TCGCAATCTCTCGATGC	2		TGCCGCGGCGGGCCGTC	2
AAAAAGGCTCAAGAGAT	2		CTCGCCGACCCGTCGGC	2
GCCAGCTTCGGCAGCAG	2		CAATGCCACTTTTCGCG	2
GATTTTTCGGTGCACAG	2		GTGGCGCGTTTGAAGCA	2
AGGGCTTCGGAAGTTCT	2		GGGTCCAGCTCCGACAC	2
GGCTGAAGATCAAGAAC	2		AACTGCACTCGCACCTG	2
TGTGCACCTGGCTGCCT	2		TACTCCGAACGAACTCG	2
GCAAACAAGTTGCTCCT	2		CGAGCGCCGGCGAAGTC	2
TGTTTGGTTGAAGGCCA	2		ACCCCATCAGCGCTCCG	2
GGGATTCTGCTGATGTT	2		GCAATGGGTGGGAGTGG	2
CCCACATACAACGTACC	2		CCGGATGTGCAGGGGTG	2
ACCTTGTGCGCTTTGGC	2		GGGCCTGTAAGGTATCT	2
CCAGCGACCAATGTCGG	2		ACGCGACTGTCGCCACT	2
GCCCAGCAATAAAGCCA	2		AACAGGCTCTGCAGCTG	2
GCCGTTCTTAGTTGGCG	2		TTGTGGCAGTGTTGGGC	2
GCACAGTGAAGTGGCGT	2		CTGCGCGAATCGCCACT	2
TGTTGCAGCAGCAGAAA	2		CTGGAACGCATCGTGGC	2
CTTTTACGGGTGATGAG	2		GCGATTGTAGGGCTTCT	2
GAGGAGGAGGGCATCCG	2		GTTCTCCGTGACAGGAG	2
TTCCTGATTGAATTTTC	2		ATTGACGTGTGGTCGGC	2
AGCTATTGTTTGTGCAC	2		AGGCAAACGGTCGCCGT	2
GGTAAATAAATGCTGCC	2		GCAGTGGCAGCCTGAAG	2
ACGGTTACCCGGGTTCA	2		GAGCAAGGGACGCCGAC	2
GCAGGCCGACCAGTGCG	2		AAGCGGCTGAAAAAGAG	2
GAGAAATGCGACAGTGA	2		GGTCCCCCCCAAAAACT	2
ACCTGAGTTTAGACCGA	2		TTCGCGAGGGCGCACCC	2
ATCTGAGTTTAAAACGA	2		CTGCTGAGCAGCAGAAA	2
CTTCCGGGAGCTTACGT	2		GGCACCCATCATTCAAG	2
ATCTGAGCTTAGACCGA	2		CCTCCAACGTACTCCGG	2
TCCCCGGGGAAGGAGAC	2		TGCTCGCTTCCAGTCGG	2
AAGATCGCACTGGCATT	2		GCTAGGAACTCCCAGCT	2
CAGCTCGTGTGCCGTGA	2		TGAATAAAAGGCGACGT	2
ACCTCTGTACATATAAC	2		GTCGTCTTCGCCGGCGC	2
GTAGGCATCATTGCCGG	2		CGTACTCTGCCAACTGG	2
CAGTTTTGTGGCAGGAG	2		AGCAAGGACAGACCTCG	2
GCACCTATCTTTCTGGA	2		ATCTTGAGCACTTCGTC	2
AGCAAGCCTGGAACTTG	2		CTGCAAGGCGCCCTTGA	2
GCGGCGCCCCGTGTGGC	2		TCGGCGGCTCGACTGCC	2
TCCCCTTCGGATGTTGA	2		CAGTGAGCCTGGAGCCC	2
GGAGGAGGCGGGCCCCT	2		GCACAATGCGTCCAGGC	2
AAGCGGCCGCGGTATCT	2		CGCGCCACGCAGACCCT	2
GACTAGAACACCTGAAG	2		ATGGCGAAGCTGGACGA	2
TCTTGCCTGCTGTTCTT	2		TGTTTTTCGCCTCTACG	2
GAGACGGACGAATCCGA	2		GCTGTGGTTGGCCAGGC	2
TTGAGCTCAATGTTACC	2		GTGGTGCGCGCCAACCC	2
CGAACCTACCTGGAGTC	2		TCCCAGTGGCGCTGGTG	2
GGCCAATTCCTGGCCAG	2		GTGCGCGCCTGTCATCT	2
GTCTGAGTTTAGACCGA	2		ACGCGGCCGCGGTATCT	2
TCCGGCACCGTGTGAAA	2		TCGCCAGGATTCGCGGT	2
CCCAAGTTCGCTCTACT	2		GTGAGGCCTGCGCTGTC	2
TCTAGGACCAGAGGATG	2		GCTGTTCTCTCCCAGTC	2
GCCGGTATTGAGGACTG	2		CCAAGGGCAGCAGCGGC	2
GCGCAAGCCAGTCTGCT	2		CGCGATACGGTGTGGTG	2
TGCCGACAATACTGTCG	2		GAGCTCGCGGACTACTG	2
ATGCGGGCCGCTTACCA	2		CTGTTGTGTGAGGTCGC	2
CTGTTAAGTCGCACCAC	2		GCGAGCGAAGATACAAG	2
GTCTACGTCAGCGGCCG	2		CGTTCTCTCACAGGCCT	2
GAGCACAGCACTACGTG	2		TCCGAGGAGATGCAGCA	2
GCGCTGATGGGTTGCCG	2		GGCCGCCGAAAACCCAG	2
CACCAAAAGCTGTGCTG	2		GGACAGCAGCTAGCTGC	2
GAGAAGATCTGGCACCA	2		GCGCAGACCGCCTTTGC	2
GGACAGCAGCTAGCTGC	2		CCTGGGGGCATTCTTGC	2
GCTGAACCAAGGCCTGG	2		GGCACGCCGCTCCGATC	2
ACGCGGAGAAGCATTCA	2		CGGGAAGCCGCCTGGCC	2
CGGAAATAAAGACTTGC	2		CGCGTCCCGCCGTATCA	2
AGCACGCGCGTCTGGCG	2		GCCATCTACAAGAACCT	2
TCGATTATCGGCACAGC	2		GCAGCAGCTGCTCCTGT	2
GTGGCTGTACTTTTGGA	2		GTGTGATGGCGGCACTG	2
TAGAGCTAGTTAACTGG	2		GTGTGGCTCAGGTGCGC	2
CGAGCGTGTGTGCTGTA	2		TCTGCAATTCCTTGCTC	2
GAGATGGAGGCTACCGA	2		CCAGGAGCCAGTGGGGG	2
TCACAAAGAGTCCACGT	2		GTGACTGGTGGCCACAA	2
CGCGACTGTTGGGCCAT	2		GGGCCCTCGTTGGTCGA	2
TTCGCAGGCAACTCACC	2		TTTAGGCATTTGTGACC	2
CGCGCTTGACAAATAAA	2		ATGGGCGCTGTGCGAGG	2
AACAGAAGGGCACAGCG	2		GGCGGGCGCCTTGGCCG	2
CTGGTGCACACCGGAAA	2		AGAAGCCCCTTGCCTAG	2
CAGATCTTTGTGAAGAC	2		GTGTCACCGTCCACCTC	2
CTCGTCATAGTCCGCGG	2		GCTGGCAGTGGAGATCC	2
GTTCCAAGTCGCGCGCA	2		TGCGAGGACTGTGGCCG	2
GTGGGCCTCGACTGCCT	2		GCCGGTGTGGGCAAGCG	2
CAGGGCCGCAAGATCTG	2		GTGCTGGACCGTGGGCA	2
AGCCTACTCCGCTCACA	2		GCCCCTGGGTACAACGT	2
CACCACCATCCACCGAA	2		TGTATCCGCGTGCTGGG	2
GGCTACGTACGTGCCTT	2		CATAATTTTCAGGCTGC	2
AGGGTTCTCGCAGCCCT	2		TCTCCACCAGGCCATCC	2
AACAGCTTTGTCAACGA	2		CAACGCCCGAAAACGGC	2
CGGCCATCTTATCGCCC	2		CGGAAGCTTCAAAGCCA	2
TCGACAGGTCATTCCGT	2		CCCGGCGGCTTGGGAGA	2
CCACGGATTGTATATGC	2		TTGCCTGCTTCGTTCTC	2
CCAGCTGGCAAAGCAGG	2		GGGGTGATGTCTCGTCG	2
AAGATTCAATGCCGAGT	2		GACGAAAGCCAGCTCCA	2
CCCTGCGGGATGCTTTC	2		GAAGGCCAGCTGGAGCG	2
CGTCCAGCAGTGGAAAT	2		GTCCTCACGAGTTCGTG	2
CTGCCCCGGCCCGCACC	2		GCTCGCCGGATCCAGTT	2
CGGCAGATTTTTTTCAT	2		CGGTTCCTCGTGCTGCA	2
GTGGCAATGCCACACAA	2		AAAGTGGCGGAATTCGA	2
CTACTGGTGATCTTGCA	2		CCTACCGCGCGCAAGCG	2
GCTTGGTCTGTGCGTGG	2		TGGGGCCGCCTGGGGAA	2
AACGGCTGGCACGAGAG	2		AACAGAAGGGCACAGCG	2
TCTGCCGATTTCGAGGA	2		GCGCGACTGTCGCCACC	2
CGGAACAAGAAATCGCG	2		GACCCCTCCCTGTGTGA	2
GTTGGTGTCAAGGCCTG	2		CGCGACCAGCCCCGACG	2
CGACAGGTAGAGTCTGT	2		TCCTGGCCACGTTCATA	2
GTGACCCAAGGGCAGAG	2		TGGGAAGCCTTCCACGG	2
CTGAATGCGCCGGTTCT	2		TGCGCGTGGTGCGTGGC	2
GCGTGCCGCAGGCCCTT	2		GAAGATGGCTTTGTGGA	2
TGGTGGTAGCTGGTGCT	2		GGGTGCGCGACTCAGAT	2
CACTGCGAGGCTACGTG	2		GGTCACGAAAACATCTG	2
CCCGCAGCTGGTCCGCC	2		CTGGCGCTTGCACATTA	2
TATCCCGCGAACTTCAG	2		CTCTTCCTGGACTCGCC	2
TCACCAGCGCCTGCCGC	2		ACCGAGGATTGTACCCC	2
TTGGGGTGTTTGTGTTG	2		GCACCTACCCTGTCTGG	2
TTCAAGCTGCGGCTGCC	2		GAAGTGTCTGGCTTAGT	2
GGGCGCTTCCGCCGTCT	2		TGTGCACCTGGCTGCCT	2
GGCCCTCTGAAAAAGGA	2		GCGTATTCTGCCGAAGC	2
GGCGCACTGTACATCGC	2		GCGACGTTCCAGCAGTG	2
CTGCTGCGCTGGTTTGT	2		TTGAAGCACGACACGCT	2
GCAATGGAGCTATGCGG	2		GACACATCGCTTTCCGG	2
GGCTCGGCCGTTCCAAC	2		GCTCTACGGGAGAGGCG	2
AACCCCGTCGAGCACCC	2		CTGTTAGCCTGTGCTGC	2
GATTGAACTCCGGGACA	2		CGGATTACGCAGCCATT	2
CAGTCACCGCCATAGTC	2		GACTGGCGCCCTCTGCC	2
TTTTCTACGCCTCAAAT	2		GCAGGCTCCACGGGTTT	2
GTTGAGCTAGCCTCTCC	2		CCTTCCGCGCGCAAGCG	2
CTACAAAGGCAAGTGGC	2		TCTGTGCCACTCTGGTG	2
TCTGGACGCGGCAAGGG	2		CTGCGCGAGCGGTGTGC	2
ACCTGGTGCAGATGCTG	2		AAGGACCCGCCGCTCAT	2
GAAGTCGGAATCCGCTA	2		ACTGCCGAGGTGGTGCG	2
CTTGTTTTTTCGCTTTG	2		GTAGCCGCCAGCCAAGG	2
TGCAGCCGCTCGTTTAA	2		GGTCGTCCCGGCATTGC	2
GGGTAGCCTAGTCGATA	2		AAGCAAGCGCAGTCCGC	2
CCTATGTGCCTGGTATT	2		ACCAACCTGGGCGAGAA	2
GAGCAAGGGACGCCGAC	2		CCCCCAGGTTCACAACA	2
GTCGTTGCGGCAAAGTT	2		GGCAACTACCGCATCGC	2
CGGGCGCTGGAGCAGTG	2		CGCACTGCCGACGAAGA	2
GCATCCAGAGCACTTTT	2		GAGAAAGCGACTGCGTG	2
ACGAGGCTGCACTAGCC	2		GGCAGCCCTTCATTTGC	2
GCAAAAGGCGAGGGACG	2		AAGGCTCAGCAACAGAT	2
TGCAACCTGAAGGTGCT	2		CACGCACACACTCCACG	2
TGAAAATCGACCCCATT	2		GAAAAGGTGCACACACT	2
AGGGCCTTTTTTTTCCC	2		GTCTTCAAGGACGACTA	2
TGTGGGAGGGGATTGTG	2		CGTTGCCGCAGGCAGAG	2
TACTTCACATCCCACTT	2		CCACAGCTTTCCTCGGA	2
TGTCAACACTTTGCCGC	2		GTGTGGCGGTGGATGGT	2
GCGGCGCGATTCCATTC	2		TGAAGCGCTCGCCAGAA	2
TGGTGTTGCTCCCATCG	2		CACGTTGCGCTGCCAAC	2
TGATTGTGTGCTACGTG	2		CGGCAGCCGTACCTCGG	2
CCTGGAAATGGCTTACA	2		GTCACTCTCTTTTCGTG	2
GTCACTGCGTAGCTGTC	2		CACGATCTGTCAGCCTA	2
GGTATGACGTGGCAACG	2		CAGCGCCGAGGCGATTT	2
CACAAAACGGGGACAGT	2		CAAGCCACGCTGCGAGG	2
CTGGCGCACCGGGAGCC	2		CGGGCGCATTTTGGCCT	2
GAGATTGAGGGGGGAGG	2		CGAATTCGTCATTGTGC	2
GAGCAGCCCAGCCGATA	2		GAGGATGGTGGCCATCA	2
CTGTTGCCTTTGCCAAC	2		GAACTGGAGCAGCCCCG	2
TGCGGCGCGTAACTGAT	2		CTCCGGGTGCGCAAGGG	2
CGCCGATAAGCTTAATA	2		GCGGGCGTCCCCCCAAG	2
GAGAAGATGCTGCAGCC	2		AAGTGAAGCTGCGAGTG	2
ACGTGCGAGGTGACTGG	2		GCACACCAGCTACCGGA	2
ATCTGAGTTTGGACCGA	2		GAACAGATGCAAACTGC	2
TCACGTTGCTGGGTGGA	2		GGTCACTTGGGCACAGG	2
GAGCTTATATAGGAATG	2		GCACTCTTCCTGCTACT	2
TGGCCAATGAGAGGGCA	2		CGCAGATACTCACGGCT	2
TCTGAAAAATGGGTGTT	2		GCCGCTGTTCTCGAATT	2
TGGACACCATTCACTTT	2		TCCCCGGGGAAGGAGAC	2
GACGCAGCTGCGGGAAT	2		CAGCAGATCGCCGGCAA	2
AAAAAGCCGCGGCAATC	2		CTGGAGCAGAACTTGTG	2
GAGGGTTGCAGTTTTCC	2		ACACTGCCATCTCTTGG	2
CGGATTACGCAGCCATT	2		GCAGATGGTTGGTCCAC	2
TAAAATTCGCTGGCTAC	2		TTTGTGCTGGGATTTTG	2
CTGTCCTTACAGCGGTG	2		GTTACTTGCGATGTGAG	2
GCCAACACGTCGCCGAT	2		GACTGTGTGGCTTTCAG	2
TGACTGTTTCCGGTGCC	2		GTGTGGCGGTTGACCGT	2
CGCTGACTCCCGGCGAC	2		GCGGGCATCTCTGGCCT	2
TGGGGCCGGCCCAGTCT	2		TGTTGCAACTGACGGAG	2
GGTGTTTCTATTTTAAA	2		GAGAGGGTCCTCAAGCG	2
CCGCTGTTCTAATTCTG	2		TCGGCGCTATTGCGTCT	2
TGCTGTCATAGCTAGGT	2		GCGACTCCTTCGCCGGC	2
CACATTGAACCCGGACC	2		CACTACAAGCACGATGC	2
TGTTTCGTTGTTTACTG	2		TCATTCAGCACTGGAGC	2
CCCTGCTCTGAAAGAAA	2		TGCCGCGCGGCGGCAAA	2
AAGTCGGCGTACGCGGG	2		AGGTGTGCAAGGAAGGC	2
CATTTTCTGAGGCATTA	2		GTGTGGTGGAGTGTTGC	2
GTGCATAAAGCGTTATT	2		CCACTTTCGGACACTGC	2
TCCAGTGAGCCCCCGTA	2		CGTGAGGAGCACGCACG	2
TGGGCCGGGCACGTTGT	2		CCAAAGCTGGTTTGGTG	2
GAGTACATCCACAAGAA	2		GCAGCCACGAAGGTGGC	2
TTACTGGCAGTGGTGCT	2		CACCTGCAAGGCAGCAG	2
ACCGTAGCGTGGTGGTG	2		CAGGGCGAGATAGCCAC	2
TTCAAGGAGAGACGAGC	2		CAGGGTGGTGTACAGGA	2
GTCGACTGGATCGTCAA	2		TGCTGGCTCGATAAACG	2
TGTGCACACTGCTGCGT	2		GGTAGGTTTGGCCGAGT	2
GCACTGACTGGACGGCA	2		CGACAACCATTTCACCG	2
AGCACTGTGTGCTTTCC	2		GCCGACATTATCGCGCC	2
TCTCCGGCTCAGAAAGT	2		TTCACCGGGTGTGGTGT	2
TTCGATGCACCCTTCCC	2		GTAGTTCTGACGGGGCT	2
TACCTCCGTCGGTGAGC	2		ATGCCTGGGGCCCCAGT	2
TACGTGGCCATCCAGGC	2		TTTGAGCGACTCTCGGT	2
TGACGCGCACAACGGCT	2		GGACGGCTTTTGGCTCT	2
GAGGTGTCTGCGGCTGT	2		GCGACGTTTCAGCAGTG	2
CTTCAGGAAGGTAGGGC	2		GCACGAAGGCGCCGGGT	2
CTGTCTTTCACGGGACC	2		GCAGTGTTGGACACGCC	2
AATGGACCGGCTCTTTC	2		CACAACCAGCCCTCTGT	2
TACATATGCGGCACACT	2		GCGGGCGTGATGAGCCG	2
CCGATATGCACGACACG	2		CCATCCGTGGGCAACGC	2
CAGCATTCAACTGGGAG	2		TGGCCCAGCTGAGGGAC	2
CCTTGCCACGGATCAGA	2		GCCAAGGCAGCCAGTAG	2
CGAGCAGAACTGAAACA	2		CGAGAAGTGCGTCGGGA	2
TCAAGTGGAGGCGCGCG	2		GCAGATGCGCCGGCGGC	2
ATCCTGGAACTGATGGG	2		GGAGCAGCAATGTTTGG	2
CAAGTATGTGGTGTGCA	2		GTGGCGTGGGACCTCTG	2
GCCGAACCGTGAATAGG	2		CGCCGTCGCCCACCATC	2
GAAACACTGTCACCATC	2		GTGCGATTGTGCCAGAG	2
CTGGCGCGGCCTGAAGT	2		GAGCGGCTGGCGCTGGC	2
GATCTGAGTTTAGACCG	2		ATCTGAGTCTAGACCGA	2
TACCCCCTCTCCCTTCT	2		AGAACGGCGGCGCGGTA	2
TGGTGGTAGTTGGTGCG	2		GCGTTCCGACGAGCGCC	2
ATCTGAGTTTAGACCAA	2		GGTGCCTCGTTCCGCAA	2
TTGCAGAGACCCAAGGC	2		CTGGCTGCCTTCGCCAG	2
CGTCGCTCCACTTGCAC	2		CGAACTTTGCGAGCGCT	2
GCGACCACGACCGATGT	2		GATGCGGAATGCAGAGA	2
GCTGCTTATATCACGCT	2		TCAGTGGTCTAAGCGTG	2
CTGATAACTTGACAGCT	2		ACGTCACGGATCGCTGC	2
TGACTTGCCGTTTCTCG	2		CTGCTCGCCTTGGCGCA	2
GTGCTGGCACCAATAAA	2		GGATGCCAACAGAAGCC	2
TGCAATGCAGATTCAAG	2		GACCGGTGTTCGTTTTC	2
GCTTGGCTGCCCTCTAC	2		AAGTGCGACGTGGACAT	2
CGCACCTATCATTCTTG	2		GGCAGCAGGGTTCTGCA	1
ATGCTTGCCACCACCGA	2		GGACGAACCTACGCCTG	1
ATGCCTGGGGCCCCAGT	2		CACTCGCCTTGGATGTC	1
GCAGACACGCACGTGCG	2		CTTTGCCGGAGGAGCCA	1
GGCAGGCAGTTCCTGGG	2		CCTGCTGGTGGATTCCC	1
TTGGGCAACGTCACGAA	2		AACACTCGGGTTCTTTT	1
TTGTGCAGCGATCGGCA	2		ACCGGGCCGCAGAGTCC	1
GGGTCCAGCTCCGACAC	2		CTCCAGCACGATCGACA	1
CGGCCATCAACTCAGTC	2		CCGGATGCTTACGAGCG	1
TTTGCTGTAAAAGGCTG	2		TGTGACTTGCGCAAGAG	1
ATCTGGGTTTAGACCGA	2		ATTGGCGCGTCGCCGGT	1
CCACCTTCAGGGACTCC	2		GAAATTTTGTTCGGTTG	1
AACACTCGGGTTCTTTT	2		AAGTGTAGGCTACGTTT	1
GCCGGGCCAGGGAGACC	2		GCTGTTTCACAAGCGCT	1
CACCACCAGATTCGTGC	2		CTTCGTGGAAGGACTGG	1
GAAGTCCAGCCAGAAAT	2		TGACACGCAGCCTCGTC	1
GTGCTTTTCTGCTTGGC	2		TCTGGACGCGGCAAGGC	1
CCAGACAAATCTCACAC	2		GCGCTGTGAAATGACGC	1
CCGAGAGGCTAAACTCG	2		TGAGGCCCACAGTTCCC	1
TTGCGGTTCCCGCCGTT	2		GCTTGGTCTGTGCGTGG	1
ATCACCTCAATAAAGAC	2		GGCCTAGCCAGACTGGG	1
GACCCCAAGAACTACCA	2		AGGTCGCGCGACACAAC	1
GGTTCTTCTTCGACTTG	2		GATAAAGTAAAGCCCGT	1
AACAAACCGTGGCTCTG	2		GTGCTAGTGCTGCTGCG	1
GATCAGTTCCTGGCCTT	2		CGGTCTCCATCTGGTGT	1
GTGTCACCGTCCACCTC	2		CTGCAGCCCATAACTCG	1
CAAATATCTGCGTGGCA	2		ACGCCCAGTGGCGTAGC	1
TAAGGGGGGGGGGTGCT	2		GGGCTGGCTCCTCCCTG	1
TCACGGTGGGGCATAAA	2		ACGAGCTGTTTTTGCCC	1
GCTTCAACGTCGGAAAG	2		TGGCACTGCCCACTGCA	1
ATGCCGTCCGTGTTAGC	2		TTCAAACTTGTAGCGTG	1
AATAAATTTTCACCCAC	2		GGCACTGCCCCGTTTTT	1
TTCTTACGCACAATTTT	2		GTCGACTTTTTGGTGGA	1
CGTAGGGCGGAAAAAAC	2		CGACAGAACGACGCCTT	1
TGCGTGCTGCTTCCGAT	2		CAGACACGAAGCGCGCG	1
TCGGCAGGGTCATTCCG	2		TAATCCGCCAGACGAAC	1
TGCGGCATAGCGGGAAC	2		CCTTCGCTGGCCGACGG	1
CAAGTGTCCCACCCGAT	2		GCACAAAGAACAACACC	1
GTCGCCCATTGAGAGGC	2		CCACGCACAGTCCGCCA	1
GGTCAAGGGGAATAAAT	2		CAAACAGTCGGAAGGTG	1
CCCTGACTGTTCCCGGC	2		AGAGGAGGTCCAGCGCT	1
TCGAACCCCCGGCAGTA	2		GCGTCCCTGGATGAGCC	1
TCCTTTTTCTGGCACTG	2		TACCGGGGCCCCCACAC	1
GGAATCTGATCAAGAGC	2		GCTGCCGACGTCCATCG	1
GCACCTACTAATGCTGC	2		CGGAGCACCTCTCGCGT	1
GGCGGAAGCCAATGAAA	2		CCGTGGCATTTGTGCGT	1
CAGCGCCGAGGCGATTT	2		CCGAGCCCGAAGGCCTA	1
AAACTGGGACCGGCGTT	2		CTCACGATCCTGCTTTC	1
GCCACAGTCCACTGTTT	2		ATTCAGATGGTGCCTGG	1
ACGTGCGATCAATTACT	2		AAGCGGCCGTGGTATCT	1
GACAGCTTGCATATACG	2		AGTGCGATCGAAACCCC	1
CGACGTTTATGATTACT	2		GACCTACTGAAGCCGCC	1
TGATGATGCCAAAAGGA	2		TCGCTCTTGACGTGGCA	1
GCGCATCACTGAATGAG	2		GGCTGCACAAATGGTGG	1
CTGTGATCGCCAACAAG	2		CGGCAACGTAAGAGCTA	1
CAGCACCACATACGCCA	2		CCGAGCCGAAAGGCCTA	1
TGGTTCAATTTGTGCCC	2		CCGTGGCATTTTTTGCG	1
GATGGACCGGCTCTTTC	2		ACAGGAGGTCCAGCGCT	1
TGAAGCCGTCTCTTAGC	2		CAAACAAGCCAGTCCGG	1
TCCGTGTGATCCTCGAA	2		AACCAGGGTCAAGTGTA	1
TCCGCTTCTCAAAGTGC	2		GGCCCCGATGGCGGCGT	1
TGGCGCTGTGGGTATGG	2		CAGAGGGTGTAAAGAGC	1
GGACTCAGCCTGGTGTT	2		GGGAACCTTGCCCAGTC	1
AGCTGCCTTTGTAAGAG	2		GGAGGCGAGTGGCTTAT	1
TTGCAGAGACCCAGGGC	2		TCGGGGGAAGGGTGACG	1
CTGCTTTCTTCAGCTGG	2		CAAGTGAACTAGGCGAA	1
TCCAGTGTGGGGCTAGA	2		GACGACCCCGCAGTGCA	1
CCTCCTGCGTGTGAGCT	2		CTGACCCGACCAGTCGT	1
GCGACCACCAAACTGCC	2		GACTGCACGCACAGAAC	1
TTACCTGAGCGTGTCCT	2		ACCTGAGTTTAGACCGA	1
CACTCATTCTCCTTCCC	2		CCGTAGCACTGCTCCTC	1
TGCTGCCGCGCGTCACA	2		CCCAGCTTGCGGCAAGA	1
GTGGTCCTGCTTCCGGA	2		CTACTTTCGTGTGCGCA	1
GCCGCTTCCAGACTCCG	2		CTCGACGTCTGCATCGT	1
TGATAGCCTCCCTTGTG	2		GTGCCACGTCCGAGTGG	1
AAGATCACGCTGGCGTT	2		CGCGGCTCCTATTCGGC	1
TGTGACTTGCGCAAGAG	2		GACTTCGACTTGAAGGG	1
TGCCAGCGTCAGCATCA	2		TGGTGATGGACCTGCGG	1
CGCACACTGCCAGCTGG	2		TTGCGGTCGCTCACCGG	1
GCCACGCCTTTGGCATA	2		AGCCACAGCGCCAGCGC	1
ATGCTTGCCATATCGAT	2		CCTGTTCGGGCTTCTTG	1
CAGGCTGTCCCAGCATT	2		GCACTTATTGCGGTTGA	1
TGTGCCCCTGTTGAGAT	2		CACGAAGGCGCCTCCTT	1
CTTGCTGCCTGTAAAGA	2		CAAGCCAGTTTTCTTGC	1
AAAAATTATTTTACCTC	2		AATCTCCCGAGTGCCAC	1
CAAGTAGCTGGTTCTTC	2		GGCCTCGTTGTGATGAT	1
TAGACCGGGGCGCCGGC	2		AGCTGACGGCAGCTGAG	1
TCAGGGTCAAGCTGTCC	2		AGTCGTGTCAGCATCTC	1
CCTCGGATGGCAGCGTT	2		ACAAACACCACGAAATG	1
TGTCGTTGCGCTCCCAA	2		GCGGGTCATCTCCAGCA	1
TTTCCAATAAACCGCTC	2		TTCGCTGCACTGGCTTG	1
CGCTGTCGTTGCCGAGT	2		CGACGAGCCACGCCGAG	1
TGTAGATGTTTGACCTT	2		GGCGAAATTGCAAGTGG	1
CTCTTGTAACTTGATGG	2		ACTGAGGCAAAGGTGGG	1
GGAAGCGCTACGCGGCC	2		GGTGGCAAAGTGCGCGC	1
TCTGTGCGTGCCAGGGA	2		ATACTGTCGCGTCAGAG	1
TACTATAAGCAGCGTCC	2		CGCTGTCGCGCGCTACG	1
CGCCGCTTGCACTAACG	2		CTCTTCACGGTCGAACT	1
GGTGCGGAGTGTTGAGA	2		CTGGCGGTAATAGAGGT	1
CTGCACTTGAACGTGCA	2		AACACAATGCTTCAGCT	1
AGCCCGCTTTGAACGGC	2		GCGCTTGCTGGTGCCAG	1
CCGCCCTGGATGGCGCC	2		CGTACCGCCAGTTCGCA	1
CCAGCGGGTGTTCGAGA	2		GGCTGGCACACCGGCCC	1
CTACATCTCGGATGAAG	2		GCAGTCGCCACCGGCTC	1
ATCCCAGCTGTGCACGC	2		GGCGACCGCTTCGCCGA	1
CTCGAGATGTGCGACTC	2		ATCACAGCAGGCCAGGC	1
GACAGCCCAACTACATT	2		ATCGCATTGGCAAGAAG	1
CTGCAGATCAAGAACCT	2		GCGAGCACACCACGAAA	1
CCGAGCCCCGAAGGCCT	2		GACACAGCTTGAGATGA	1
CTAAGCAGCAAGGGTGT	2		ATTTAAATGCGAGCGGC	1
AGGAACTTGGCTTTGCT	2		ATCCCACTGTGCACGCG	1
CGGTACTGGGCCAACTT	2		AAATCACAGGTCGATCG	1
GGAAGAGTATGACGCCA	2		CTGGCCAAGCACATCGG	1
GTGGTGGCCACGAGCAC	2		GCCGCTGTTCTCGATAC	1
CCCTCGACTTACGCTTC	2		TCGCCGTTCGCAAGATG	1
TAGCTGGGAGGCCCCCA	2		AATTGTGTGATGCGCGT	1
GAGGTGCAAAAAAAAAA	2		GCACACGTGGGCGCCAA	1
GCACACGGGAAAAGATG	2		CAGCCGCACCGGCGTGA	1
ACGTCCAAGAGGCGCAA	2		GGGCTCACCCCTGTATT	1
ATATTGACATTTCGTAA	2		GAGCGTACAAAAGTCTG	1
CGGCTAAACTTTCTTCA	2		TATGTTGTGGTTGTGTC	1
AAAAGCTCTCGTGCCTT	2		TCGACCAGCAAGCCACT	1
GTCGTTGTCAGGGGAAA	2		ATGCGAATCCCGTGCCT	1
TGCGGTTTGTAATAAAT	2		CTGGCTTGAATGACGTG	1
CCAGTTCTTTGAGCGTG	2		TTGCCGCAATTGTGCAG	1
GACTTGTGGAAGGACAT	2		GCAAATATGATGGCTTC	1
TTGCTCGTTTTAGACAA	2		GTGTAGTCGTCGCTTTC	1
GAACACCACTGTGTGGA	2		TGGGCACACTCCGCCGG	1
GCCAGGGTTGCCACCAT	2		AAATACTGCCACCAGCT	1
GCCCCGACGAGATCTGT	2		GTCCGTGGGCGGAGGAC	1
CTAGAGTCCTCAGTAGC	2		CGACGTATGGAAGGCAG	1
GACACGGTCCTTACGCA	2		AGCGATGGAAGATCCCG	1
CGACACACAGCAACCTT	2		TGTGTCCGTTCACCTCA	1
GACTGTGTGGCTTTCAG	2		CCCTCCCGGTGCTTGCG	1
CCACCACCGTAATGCTT	2		TACCATAGCAGCCTGCA	1
CTTAACTTGAGGGAATG	2		CGCCTGCGGCACCACAG	1
TCAAGCGGAGGCGCGCG	2		GCGAGCGGAGCAGTTCT	1
GGTCATCGGTCCTTAGG	2		TCTTGCCTGCTGTTCTT	1
CGTCATCACCATCTCCC	2		CGTAGATTTTGGCGCTG	1
CGAATTCGTCATTGTGC	2		CGGTAAATTGGGGGCCC	1
CAACAACCAACACCTGC	2		CGGCACCAACACATCGC	1
ATGATCCCAACGGTGCC	2		GCGGAGCACACGCAAGG	1
GGCACTTACAGACGCAG	2		GCTGCCCACAAAACGTT	1
CGCTTTTGTGATCGCCT	2		GCCGTCAGGGTGACCGG	1
GAGTTCTTGACTGCCCG	2		TACAAACCTTGCCCCCT	1
GAAACGCAGCAGATCAC	2		CGCCTAGCCGTGTCGCA	1
GCTCTCACGGTCAATCT	2		CAAGGCAATCACACCAG	1
GCTGTGCGCTGTACTGT	2		TACCTCGCACCCAACCT	1
TCCCCGGAAGTGTTGAT	2		GCAGAAGTGTGTTGCCT	1
CACACTTCACCTGGCTA	2		TGGATCATCTCGGGGTA	1
TGGTCGACAGCCACGAC	2		CTGCAGACGTTCCGGTT	1
GTCAAACGTGATTTTGG	2		GAGAAAAAGGGCGGCGA	1
CCTGCGGTATTCCAGCT	2		TCATCGTCGGTCGTGGT	1
TTACAGCGCGCGTGTCA	2		CCCATTTGTGCCTTTGG	1
TCGCGATAGAGATGGAG	2		AGTGACACGGACCTGTC	1
TGAAATGTCTTGGCCAA	2		TTGCTCGTTTTAGACAA	1
AAGCTGGCAGGCCTCAG	2		GAGTGTCATTAGCACTA	1
CTGTGCTGGCAGTTGGC	2		AGCAGAAGCAGCAGCTC	1
GCGACATCTGGGGAAGC	2		AAGGTGGCATCGCGACG	1
AAGATTACACTGGCATT	2		CTGCGAGCCCACGATGA	1
CGCTTCAGATCACAGAG	2		ACGACGGGAGCTTCGTG	1
CAGTGCCCAGTGTCTTG	2		ACCGTGACCGCGGGGTG	1
GAGGCCATCCAGAGCTC	2		TCGCAACTTTTCACCCC	1
TCACGGTGGGCGCGAAC	2		GTGGCGTGGGACCTTTG	1
ATTCTTGAACTTTCACA	2		GTTGGTTGAAGGCCAGC	1
TAGCGTTACGCGATAGC	2		ATGACTGAACTTATGGT	1
GGCGAGCATCTGAAAGA	2		ACTGGTTGGTATTAGCA	1
AAGGCCATTTTCGTGTC	2		CCTCCTCCCCCTGGTGC	1
GAACGCCAAAGCGATGC	2		CCGATGCAGCTGCTCGA	1
TGCTTTTTCTAGGAGTG	2		GTGACCTGGATGGCCAG	1
CTGCTGCGAAGTGCAGC	2		GCGATGATGTCTTGCAT	1
CATCTTATAGGACCCCT	2		GCAGCGCCCGAAGGGGA	1
TCGGGACTTGCGTTGCG	2		GGGCACGAGCGGCGCCA	1
GCTTAGTATGCAAGGTT	2		TGAATAAAGTTCCCATC	1
TCGTGTAGTTGCTGTTC	2		TTTTCAGGACCGCTTGC	1
ATTGTCGCTGGTGGAGG	2		TGACAGAAGCAGCCACA	1
CTTGATTGTCACGAATG	2		TGTTGTACTGATATTGC	1
TGGGCAACCTGCAAAGG	2		TATAAGGGTGGCATCGC	1
TGGAACAACCCCGCTTG	2		CACTGTCCAGCCGATAG	1
TAGGAACTTAAAAGTTG	2		GCTTCCAGCGCGTACAC	1
GCTGCTCGACACAGCGC	2		CTCCGCATCAAAGCAAT	1
CCTGTAACAATGCCCAT	2		ACACACGCATCTTGTTA	1
ATGCAGGTGGCCAACAC	2		TGTGTGCACGGCTGCGT	1
TCCATCAAAGGTCCTCT	2		GCGGCCTGAAACACCCC	1
GCTGCCAACTCCGATGT	1		CAAGGGGAACCCTTTGG	1
ATGCGACGACCTGTACA	1		GTCAGGCATTGCCAGTA	1
GCCCTTTGCTCACCATC	1		TGCGCAAGGAGCACAGC	1
CTGCTACTATATTCAGT	1		GCCTCCCAAACTTTGCT	1
CGACCAGCAGCGCCTGC	1		GCGTACCTGCTGCAGAG	1
GCTGTGATCTTTTTTCA	1		CCTCAACTTGCTGCGAC	1
CATTCACAGCCAAGACG	1		GGCGACGTGCTGTTCCT	1
CGTAACACGAGGAAAGG	1		GGCTTGCGGGAGGGAGG	1
TCTAATAAAACGTTGAC	1		GCCTCCCAAACTTTGTT	1
ACACTTCGTCTACCCCT	1		GAGGAAGGGGAGTTCTC	1
ATTCGATGGCGATTTTA	1		GTGCTGCCTTCTAGCAA	1
GCGGCTGCGGGGAGGTT	1		CGCCTGGAGGGTCGAAT	1
CTTTGCAATGTGAATAA	1		GTCTGCCTTTCTCGACA	1
CCGCATCTTCAGCTGTT	1		GCTGCCCACAAGACGTC	1
CGAGGACTGTGGACGAC	1		TGATCAGCCGCTTGTCG	1
ACAAATCGCCTCAAGCT	1		ACACACAGTGATGTCCG	1
CGGCTAGTACACGCACA	1		ACACGTATGCACGACGC	1
CAGCGACACACCTGGAT	1		TGTGACTTGCGCAAGGG	1
ATGCGACCATTCCCAAC	1		TGCCCCGGCCCACGGCC	1
GGCGCCAAGAAAGTTTC	1		GACGCTTCGGCATTGGC	1
ATGCGACCATTCGCCAA	1		CCCAACAGCCACGGCAC	1
CAGCGACACAACCTGGA	1		CTAAACCTGGCAGGCTT	1
CGGCTACGTACACGCAC	1		GAGGGTAGGGCTAGGGA	1
TAGGAAAGAACAAGTGA	1		CTTGAACGGCAGACGGG	1
GTGACGATGAGTTGTCT	1		AGTTAATGCGACTTTTG	1
TGAAGAAGAAGGGGAGA	1		TGTGGCTGGGGTTCCGC	1
TCACCAGGCTTGCTTTG	1		CTAAACCTGGGAGGGTT	1
CTGCAGAAGTTGACGGG	1		CCCGAGGGGGGGGGGGA	1
AGTAAAGGCCACGCGGC	1		TCTGGACGTGGCAAGGG	1
TGGTGTTGCTCCCCTCC	1		TTATCTGTGCGACCCCA	1
TGGACATTGGTTGGAAG	1		GAGCACTGACACTTCCC	1
TGCCATTGCTCACCAAC	1		ACGCGCCTTGCCCTGTG	1
GTAGGCCCAGTATTGGT	1		ACGATGCCATCACGAGG	1
CAATAAAAGAGCAGTTG	1		GTGTACACCAAACGGGC	1
GTTCGATCGGCACAATC	1		GGGGGCCTGCTTAGACA	1
TATGTCTGCGCTCTACT	1		GCCGGCCAAGGGCAGTT	1
ATTTGTTGTAGCTGCTT	1		CACGAGGAAAGCCACAC	1
CAGAGACAACTGCTCAA	1		TCTGACGTGCAAGGGTC	1
CCTGCGCTGATCTTGGA	1		CCAATTTCGAACCAGCT	1
GGGTAGCCCAGTCGATT	1		GCTGTAGAATGGCAGCC	1
GCAGGGGGAACGAGCGC	1		CGCGGAGTCAAGCAGGA	1
TGGACCGCGCGATGAGG	1		GGCTTTTCATCGGCCGG	1
GAAATAAATGCTGCCCC	1		TAGCCGCCGCTGTTGTT	1
ATCTGAGTTTATAACGA	1		GCCTCACGAGTTCGTCA	1
AGCAGTCCTTTGTCACA	1		TTCGGGCCGGTGCGCCT	1
ATCTGAGTTAAGACCGA	1		GGCCTTGTCAGTCATTG	1
CAAGCAAAATTTGCCGC	1		TACCCCGGTATCGCCGA	1
TGATCAATTCCGGCATT	1		GGACGCTTGGTGGCAGC	1
GAGAACATCACCCACTT	1		GTGTGGGCCCCGAAAAC	1
GTGCTCAAAGCACAGCT	1		GTGGACGAGGCACCTGT	1
CCTGCTTCCCATCTTCT	1		GCCCCTGCGCAAAAGTG	1
GCCGCTTCCCATTGGAT	1		GGCACTTCCGCCGACTG	1
TGGCGCCATCGGCGCTG	1		GCTGGCATCTCTGGCCC	1
ACCTGCCGTGCACTGGC	1		TACCCGGGTATCGCCGA	1
ATGCCTACTGCCTCGGC	1		TGCTTACACACCGAGCC	1
CAGGAATTCAAAGAAGG	1		TATCCCTGCGTCGCGTG	1
CGCGCTTATTGCGTGGC	1		CGCTACGCTGACGTCAC	1
TTGTGCACGATCGGCAG	1		AACCTGACCCCGGCAAG	1
AGCTCCCTGCGTCACCT	1		TCGACGAGTTCCTTGTA	1
GGCCCCTCCCGCCCAAT	1		GATCTTACATCGCGGCA	1
CTGTTGCGTAGGGTGAA	1		TGTTGGGATTGATACTG	1
CCCTGTGCATAGGAAGC	1		TATGAGGGTGGCAGGGC	1
CGAGGCCATCGAACTCC	1		GTGAGGTGGCCGTGCTC	1
GGAGAATGGCCGGGGTA	1		GTGAGCTGCAGTACCAG	1
GCTGGCATTTTGGCCTT	1		CAGCCCGTTTTTGCTCG	1
TGTCATTTGATGCATAA	1		GCTCCGTTGGCGATGCT	1
CAAGAGTTGCAAAGTCG	1		GGCAAGTGGTCTATGTG	1
GAAGCGGCCCGGAAGAA	1		TGCTCCATCCCCGCAGC	1
GAGAAGATTTGGCACCA	1		GGTCCGAAAGCACTGTC	1
CGGCTCAAAAGCGGCGT	1		GTGAAGATGGCGCCATT	1
AAGGGTTCTTCTGCGCC	1		GCATCAAGGTACTGGCC	1
ATAGACGGACTGGCAAC	1		GTTGCATCCCGCTGTGC	1
CATTTTTTTTGCAGGGA	1		TGGTTTGGAGTACCGAT	1
GGAAAATCGACCCCATT	1		CTGCAGAGGTTGACGGG	1
TGACAGGGTCATTCCGT	1		AAGGCCTTCAAGAGGGG	1
GTTGTTACGGGTTACGG	1		GGAGAGTGAAGTAAATT	1
CAACAAATGCAAGAACC	1		CGGTGTTGCTCCCATCG	1
CGAAAATCGACCCCATT	1		TCGCCGGGCCGCGACAT	1
CGACTGCTGAAGAGTAA	1		TGAGCGATTTACAGTTG	1
GTGGTTACGGAGGCGGT	1		CAGCCTACTCGGGCGGT	1
TCACCAAGCACGGTGTG	1		GCAAAGGGCGAGGGACG	1
CCCTACAGCACCGTCCG	1		GGTGGAGTGTCGACAAC	1
GGAAATATGCTGCAAAT	1		GAGCGGGACACCAATCA	1
TTTGACCCCAAGGGCCG	1		GAAGCTTGAATGCCAGT	1
CTTGGTTTGCTACCCTG	1		GGACGAGTCCCCACCGA	1
GACTGGTATTTTGTATC	1		CGCTCCAGGCGATTTTC	1
CAAAGTACGCCTGCAGA	1		GGATAGCCCAGCCGATA	1
CACCATTGACCATCCCT	1		TCCCAACGTGAGCGCCG	1
TGGGGGGAGAAAAGAAA	1		ACTGGATGCCCTCGGAG	1
GGAATGCAAGAAGTGCT	1		GTCATTTGACACACTCG	1
GCAGCCACGCTTCCAGT	1		TGATCCGCAAGGAGATG	1
GCAACATCAGAACATTC	1		GTCATTTGACACATTCG	1
TCTGCAATTTCTTGCTG	1		GGATAGCCCAACCCATA	1
ATCACAAGCATAACCTG	1		TGGTGGTAGTTGGTGGG	1
GCGGACATAGGCCGCTA	1		GAGCCTAAAAGGAGCCC	1
TGTCTTTCGCCTCTACG	1		CCTAAGGGAAAACCCAA	1
GTATGCAATCTAGCTGG	1		GGAGGAGGCGGGCCCTT	1
TTGAAGCAGGGCAGATT	1		CTGCGTCCACTGCAACC	1
TGGTATATGACTTCTCA	1		TGGACCTGATTGAGAAG	1
GCCGCACGCAAACCGGT	1		TGAACCTCTGCACACTT	1
AGCACGGGCAGAACTTC	1		GTGGCGTGGCGGCAACC	1
GCCCCATATAATCGTCC	1		TCCTGGAAATCCGTCCC	1
GTGGGCTTCGGGGGCGC	1		GCGTGTAGCCGAGTGTC	1
GGCTCTTTTCAACTAAA	1		GTCCAGGGCTACAGAAG	1
CGAGAACTGAACTCAGC	1		CGTGGATCGCTGCAGTG	1
GCCCCATATTATCGTCC	1		CTACTGACACAGTTCCG	1
TCCTTACTGTACAGTCA	1		CCCAAGTCTTCTGTAAC	1
GCGATTGTAGGGCTTCT	1		CGAACCTACCTGGAGTC	1
TCGAATTGTCACGCGGT	1		GGTGCCATAGGTGGGGC	1
ACCTGCCTCTTTTGCAT	1		TCGCCCCATAAGCAAGT	1
TTTCGAACTTCTCGTCG	1		CTATGACACAGTTCCGC	1
GCCTTGTATATTTGCTT	1		GGAGTTTTCACCATCGG	1
ACTCTGTAACTTAGAAC	1		CTGTTCTGGCCAGCCTC	1
GTGTGGCGGTTGACCGT	1		GTCAGAAAACGCTGCCG	1
GAAGGCCAGCTGGAGCG	1		GCCAAGAAACTGCAGTT	1
GCACTTCATCTATTGTA	1		CGAAGCAGCGCGTGGGT	1
GCGGCAAGCTTCCCTCT	1		CAACTGGCGACTACCTG	1
GTTGTCCCAAAAAAAAA	1		GTGGCTGAGCCTACCCG	1
TGGAGGTTTATCGTGGA	1		GCAAAAAAACAGGGCCG	1
TACGGTCATCGACAGTT	1		GCGTAGCGGATGACCGG	1
TAGCAGTGTCCAGGGCC	1		GTTGAGCCCTGGAAGGG	1
AGCATCTGCAGGAGGTG	1		GGCGAGTACTTCAGAGA	1
GCCCAGGTCAAGTAGTG	1		ATCAAGTCGTACCAGTC	1
GACCAGATTTCATTTCC	1		CGGTGTTCTGTGTACGA	1
CGATCTTCCTGGTTTGG	1		CAAAAAAACAGGGCCGC	1
AAGGGAAGGCATTCTAC	1		ACGAATTGCTACGCGCC	1
TTCAGCAAAGCTGCTCT	1		CCATTGGGGGAGGCAGG	1
AAAAGGCGCTGACGAAG	1		GAGGCCACGTGCAACAT	1
TACCACCCTGCTAAAAT	1		GCTCCAAGTTGAGCACA	1
ATCTGAGTTTAGACGAT	1		GTGCAGACAGGCGACCC	1
CATTTGTTTTGGGACAC	1		TCGACACTCTGTTGTGA	1
TCTGACGCGGCAGGGGT	1		ATGTGCAAGAGGCCGTC	1
TTCTTCTGCAGCAATGG	1		GGCTCTGCTGGAAGGCT	1
TGATTGTGTGCTTTGTG	1		TGCAATGTCGGCCCTGA	1
TCTCTGCAGTGTGTGGC	1		CAGGAAGATTTCGCGTC	1
TCCGGAAATAAAGGCTA	1		TACGAAGCGCTGGCAGG	1
TGGTTCAGCCTGTTCTA	1		CTACAAGTCTGGCTGGC	1
TACTTCTCAGAGTTGTG	1		TTGCTCGTTTTAGAAAA	1
CCAGGCAACTGCAAGAA	1		ACCAAGCCAGCGCACGG	1
GTGGCAGAGTAGACTGT	1		CTGTGTGTGCTTCAGTC	1
TGGCTGTACAAAAAAAA	1		GACTACAAGGGCTACCT	1
CCCCCTGAGATTCCACC	1		TAGGAAGCGCTGGCAGA	1
TCACGCGCAGCCTCGTC	1		TGGGGCTCTGCACGATC	1
ACATCAAGCTACGTTAG	1		CTTGCAGCGCCATTCTG	1
GCTGGTACGCAACGGCT	1		TCACACGCAGCCTCCTC	1
AAGACTCTGGGCTACTG	1		GTGCAGTGTTCCGTCCA	1
TAGCTACCATAATTGAG	1		CATTCCGAGCAGTAAAC	1
CGGGAACGACCACGTCT	1		CTGCGCCTGGAACGGGA	1
TTTACATCTGTCGGCTC	1		GTGGTGCGCAGGTATTT	1
GGTGGAAAGCCACATCG	1		CATCCATACTGCATTAG	1
GTGGCAGAGTAAACTGT	1		GCCCGCAGCGGGTGAAC	1
TATTTCTCAGAGTTGTG	1		GTAATGTGGCTGCAACG	1
TGGTTCACCCTGTTCTG	1		CAGTGCAACACTTCAGC	1
TCCGGAAATAAAAGGCA	1		GACTCCAATGAAGGGCC	1
TGCAGGAAACACGAACC	1		TGGCTGCCCGTGCTTTG	1
ATGTCCCCCTCACCATT	1		CCAGATCTGCGCCTGAC	1
TTGCGAAGACATATTCG	1		CACTCTACAACTATGGG	1
TGCAAAGCGAGGTTGTA	1		GCCGAATGTGAAATGCT	1
GCAAACGTGCACCTACT	1		GCAGCTTTGGAGCCTCG	1
CCGCTAGTATTTGTGCA	1		GCACGACCCTCCTCGCT	1
GACGACGCTACAGACAG	1		GAGTCCGACGAGATGCG	1
TACCGCGATGAACCAGC	1		GCTGGCCTCCCGGACCG	1
CTTAAGTTGACCCACTT	1		CGTAGGGCGGAAAAAAC	1
TGGAGCGCTCGCCAGAA	1		GGCGGAATAAAAGCGGG	1
GCCGCGGTTTTAGAATT	1		GCGAGCCGTCTAGTGCC	1
ATCGGAGTTTAGACGGA	1		CTGGCGCACCGGGAGCC	1
TGGCATTGTTTTTGGGC	1		TCTGTGCTGCCAAGGAG	1
GCCTCATCCCCAGACAA	1		GGCAACAAGTTGCTGCT	1
GCCTTCTGTTCAAAGGT	1		GCACGACCCTCCTCCTC	1
CCAGTATGTGGTGTACA	1		GCAGTTTGGAGCCTCGA	1
ATTGGAGTTTAGACGGA	1		GCCGAATGTGAAATGTG	1
GTAGCCGCCAGCCAAAG	1		CGCGACTGGTGGGCCAT	1
AAAGGAAAGGAAGTGCC	1		GCAGAGCTGAACAGAAT	1
GATCCCTCTGTGTTTCC	1		CCGCGAGCTGCGGAGCG	1
TGCTGGGAATAGGCAGG	1		TAAGTGGCAACTTGAGT	1
GTTGGTGCCAAGGCCTG	1		GTGAAGCGCTCAGGCGA	1
TTTGCCTGCATACAAGT	1		GACGCTGGACGCCTGTC	1
GACGGAAAATGACAGAC	1		GCACCCAGAACACAAAA	1
CAACGAAACGAAGTGGC	1		CGCGCGGCAGCGAACGA	1
CAAGTATGTGGTGTACA	1		TTGCGGTGCCTCTTCTC	1
GCCTTCCGTTCAAAGCT	1		CACACCCACCACTGCGG	1
GCGTCATCTCAAGATAA	1		TTCGTGCCATCTGCGCA	1
TGGCATTGCTCTTCGGC	1		GCGTCCGAGTCGCTGAT	1
TCATACAGCCGCTCCGC	1		GTTGCGGCGCTCGTGGC	1
CTTTGCATAGTTATTCA	1		ACAGAGGCGCGTCACGC	1
GCTTTAGGGACGGTGTC	1		GCTGCGTCTCTCAGTAC	1
ATGGGGTCCAGGAATTC	1		TCGGACGACAGCGTCGG	1
CACGGGTTGCACCGAAA	1		CTAGCCAAGCACATCGC	1
TGGCAGTTGGTCTTCCT	1		GCCGGGGCAGCGTGGGG	1
TCCGTGACGGTAAAAAA	1		TCAGAAACGTCGGCCGC	1
CTTGAGCGTCGGCCGTT	1		TCCTCGGCGAACATAGC	1
ATGACACAGATGCCCTA	1		TAAACACGCGAGCACAA	1
CCACCCGCTCTGCACTT	1		ACGCGTCGAGCCTCCCT	1
CTCAGTCTCAATAAAAC	1		CGCGTGTTTTTCTGGGC	1
GACGTGGCTCGTTCATT	1		CACCGCTGTCAGATGCG	1
CCACCCGCTCTGCAGCT	1		CGTAGGAGTTGGATTCA	1
ATGACACAGACTGCCCT	1		CCACGCGCCGTATCGGG	1
TACCGCATCCGGTATTA	1		GCAACAGATGCGGCAGG	1
GACATCCAGTGGCATCG	1		ACACATCGCGGCGCAAT	1
GCTTCCTTGGCCAGAAG	1		GCCAAGGACGACCCCCG	1
CCTTCCACAACCGAACC	1		TGCGGCCGCGTACCTTC	1
GGAAGAGCCCCTTCTTC	1		TGCAGATCCTGCCGCTG	1
CTGCCCGTTTGGTTCCG	1		AGCAAGCTGAGATGCGC	1
AACTTAACCGTGTGCAT	1		GGAGTCGGATTTGTCGG	1
TCAGCCTCATCTCGAAT	1		CTGCCAGTTGAAAGCTT	1
GGGCCTGACGAACTGTT	1		TTGTAGCTTAAACGGCT	1
CCCTCAGCAAGGATGCC	1		GCGGGTCAAGCGCAGAA	1
GGCGCCGACGTCAGCCA	1		ATGTCCCACGCCACCTT	1
ACCAGATGAACTTTTGC	1		GTCTGAGTTTAGACCGA	1
TATTCTCCCTGCGATGC	1		TGTCGTGGGTATGTAGG	1
TGCTCATTGAGGCGGAT	1		CCTACCACGCCCGTCAC	1
CCACTCAGCGGTTCATC	1		GTCATTGGTCTGACCGG	1
GGACCGCCGGACAGTCC	1		CCACGGCCGGACGCGCC	1
CGCCGTACCGACAAGAT	1		TGCGCTAGAGCCTAGGT	1
CGCCTAGCCGTGTCGCA	1		TTGTAACTTAAACGGCT	1
TATGTGCCGTAATCGCG	1		GGATAGGTTTACCAGCG	1
ATATCCGCCAAAGTCTG	1		CTCGACAAACTGGGCAT	1
TAGCCTGCAAAAGGCAT	1		ATGCGGGCCGCTTACCA	1
GGTGTCCTTTGGAGTGA	1		CAAGTTTTGCAGTTGTG	1
TCGCCGTTGAGGGGCCA	1		GAAGCGCAAGGGTGGCG	1
GACAGACCCTTCAGCAA	1		TCACTTTCACGTGTGCA	1
CGCCCGGTTGAAAAGCA	1		GCGACGCTGCAGGCAGC	1
TTTCCTCGCCGCCGGTC	1		CCCGGGTACCTACCGGC	1
GTAGTGGGACAAGTTAT	1		TCTAGGACCAGAGGACG	1
AACGCGTCTGCAAATAA	1		GTCGCCCATTGAGAGGC	1
CTGAAGTTGTGGCTCTT	1		AGCTGCCCCCTTGCTGC	1
TGTGCACTCGCTTATGA	1		GCACCTTCCACACCTCT	1
GTGGTCCTGGCTCCGGA	1		AATGCCACCTGCATCCT	1
GCTGACTCGGGGAACTC	1		CGGACCGCGCGATGAGG	1
TGGCGAAGCGCCGACAG	1		GCTAGGAACTCGCAGCT	1
CAGTGACGGATGATCTT	1		GCGCTTTCTGGCAGCCC	1
CAAGGCTTTGATATGCC	1		TGGCGTCGAGGGGGCGG	1
AGGATTACAGTCCCCTT	1		CTCCGGAAAATTTGGAG	1
AGCTGAAAAAAAAAAAA	1		TGTAGCGGGCCTCTCCG	1
AGTGGTTAACCTGCACT	1		GTGTGCAATGCTCATCT	1
CTATCGGCACGCAAGAA	1		GCCCTCTCTTACCTACC	1
AAGATCACACTGGCTTT	1		TGCCAGCACTTCGTGCT	1
CAGGCTGTCCCAGCTAA	1		GCCGAGCTTCGGCAGCA	1
ATCAACGCTGTGTCGAA	1		GAGTCTATAAGGCATTT	1
GTCAATATCGGCGACAG	1		CAGTGCCGGGGTGCCCG	1
TACAGGAAGCAGTGGCA	1		TGTTGCTTCACGCACAC	1
GTACGTCCTGGTGCCCA	1		TGACACCCATTTCCAGC	1
ATTGGTGACCAACGCTA	1		CCAAAAAAGGGTCGGCG	1
GACAGTTGGCGCTGCCA	1		ACGTGACTGTAGCCACC	1
CAGTCTGCACTCTCGTT	1		TACAGAGTACATCCTTT	1
TTGCTACAACAGCGCAT	1		TACGGGCGCCAGGCGGT	1
TTTAGAGGAGCTGCAAA	1		GTGCACGTGCCTTGAGT	1
GGTCAAGGGGTATTAAA	1		GTGTGGGCACTTAGAGA	1
GGCTTCTCAGGATTTGG	1		CACACGGCCGCCGGCGC	1
TGGATTCTCGTGAACGC	1		GCGGTTGCGGCTGTCAG	1
TAAATGCTGCTCAGCGC	1		TTTGCCCGGTTTCGCGG	1
CAGTAATACCCGTCTTT	1		TGAGGATGCCAGGGGGT	1
AGTGCCTTGTTTTTATA	1		TGGGCGCCGCAGTCGGG	1
CCTCGCTTCTCTACAAC	1		GCGGCGAAAGAGCCGCT	1
CAGTTTGCATCGTTTGT	1		TCGACCGGACGAAGCCG	1
TACAAGAAACGTACCAA	1		TGCAACGCCCCCTCTTG	1
TTTCGAGTGTTAGGTAG	1		GCGTCACCACACCACTA	1
GGGAACCGCCTGGTCTC	1		CTGCGCCCTCTCCACTG	1
GCTGCAAGATACAGACT	1		ACCAGCAAGAATCTGCA	1
TACACGCGCGATGTCTG	1		GCGGAGGGCGGCCAATT	1
ATTCCGTACCAGCTAGC	1		TACGGAGCGCTGGCAGA	1
GCGCATAATTCAAGAGG	1		GCTACGAGGAAAAAGCT	1
ATGACGCACTGGCCGGT	1		CGTCCCGGGCCTTCCCT	1
TAGGAATTTAAAAGTAC	1		TCCCAGGGAACGCCCTC	1
CTAGCCAAGCACATCGG	1		GGCGAGTGTCAGGATGA	1
GGCTGGCTGCCCACTGC	1		GGTCAGTGCTGCGTGGC	1
CGCAACACCACCACCAA	1		GTCATTGCGGCAAAGTG	1
TGGCAGTTTTCAAAATG	1		CGGTTGCCAAGAGGCAC	1
GCGCATAATTCTAGAAG	1		GCTCGGTTCAATGCTGT	1
GAGGTTTTTTTCCATCC	1		TGGTGTCGTGACGTACT	1
ATTCCGTACCACTAACG	1		CACGCGCGCGCGGTGAA	1
TACACCCGCGATGTCTG	1		CCAATGAGGGCCACGGG	1
GCTGCAAGATACCAACT	1		GAAGTGGACGCGTTGCC	1
CAGTTGCAGGGTGACCA	1		ATCACTGTGACTGCCAG	1
TGAAGCCCTCGCCAGAA	1		CGCTGCCTTGAGTGCGC	1
TGTGACGAAAGGTTATG	1		TTCGACCCCAAGGGCCG	1
GACTCCAATGAAGGCCA	1		GGTGCCGGAGGGTGTGC	1
GGCCCTGCACGAGTTTC	1		CCGCCAGCGGCCACCCC	1
TCTGGGACACTTCTAGT	1		TGCTCACGGCCGTTTCG	1
AGCTCTTCCCACTGCTC	1		AAGGGGCCCGGCTCTGC	1
AAGCGCTGGTAAAGGCA	1		TCTGTACTGCCTTGCTG	1
CCGCCAGCGGCCACCCT	1		CAGGCCAACAGGGGAAG	1
CTGCAGGAACGTCTTTT	1		ACCGCTGCTGTAGCTCA	1
ACACAAGATGAAGCGTC	1		CCTGGCGGCCCATTGTC	1
TGCCCGTAAACTGCAGG	1		GTATGCAGCTGCTGGTT	1
TGCGCGATTGATACGGG	1		CTTGTCCCATCTGTGTC	1
CGGCGTACCCAGAGAAG	1		GGCACATACGTAGTTTG	1
AGGTGTTCACTTGTTGC	1		TTCCTCTGCCTTACAGG	1
TCTGGACGCCGCAAGGG	1		AGCAGGACCCAGCCCAT	1
ATCACAAAATGAAGCGT	1		GCACAGTGAAGTGGCGT	1
CCGGCGTGCCCTAATGG	1		GGGGCCGTCGAGGGACT	1
CTGCGGGAAACGTCTTT	1		TTCATCGGCGGCACCAT	1
ATTACTGCCCCAACAAT	1		GGGGCCTTTGCGTAAAA	1
ATTTAAGTTTAGACCGA	1		AAATGGCGCTCTTGGAA	1
CCGCCCCCGGCCACCCT	1		GTCGATGTGCCCGACAC	1
AAGCGTTGGTAAAGGCA	1		GCACAGTGAAATGGCGT	1
GGCAGTGGTACGGGAAT	1		AGCCGGACCCAGCCCAT	1
GACTCCAATAAAGGCCC	1		CCGGCGGTCATCACGGA	1
GCCACGGGCGCGTGGGG	1		GCTGGCGTTCCTGCCGC	1
GCAAGCCCTCAGAAGAA	1		TGAGTAACCTGCAAGGG	1
GCAGTTCTGAACGCTTG	1		GTGCCTTGCTGCCGCTG	1
GCTGCTACGTTTGTTTT	1		GGGTCCTCTGCCGTAGA	1
GGGATGGAGGGGGCTGG	1		GGCCTCTGCAAGCCGGT	1
CGTGGTGATCCTTGAGG	1		GCGGCAAGCAGATGGTG	1
AATTCTTATGAACAAGC	1		TAGCCGGTTAGCTCCGT	1
TCATATTGATTTTAGCT	1		GACGAGCACATTGGACA	1
AGTGAGGACCTCTCTTT	1		GCTGGACCTCAGCGGAC	1
AAGCTCGAGTTGGCGCA	1		TGCGCGAGTCAATGGGT	1
TAGGCTGCTGCTACGTG	1		CCGTGTTCCCCTGCCTT	1
CCTGAACTCAGCGCACA	1		GGGAAGACTCGGAGACG	1
TGGAGCACCAAAGCTCT	1		ACGTGGCTGTCGCCACC	1
CAAGGACTACCATCTCT	1		GTGCCCCCCTGGGGCTG	1
GAGGCGGTAAACCTGCT	1		TCGCGATAGGCGGAGCC	1
GGCCTTGTCAGTCATTG	1		CCTGCCTGGACGACGAT	1
CCGTGCGCCACGGCTTC	1		GTGCTGGTGCGCTGTGC	1
CGTGTTGAGCGCTCAAC	1		CTAAACCCAGATTTGGC	1
GCTAGGTGGGAAGGTTG	1		TGAAGTTCCTCATCGCC	1
CAGAAAGGCAAGTTTTC	1		AAAAGCTCTCGTGCCTT	1
ACCGCCAACCAATACAT	1		ATGAGCACTCCCGTGGA	1
TGACGACAAGGACACAA	1		TTGCATAACACCAAGCG	1
GATGCATTGAATAAAGA	1		TACTGTCTCGGGCTTTC	1
CTCAAATGACGCAGAAC	1		AGGGCTCTCAGCCCCCG	1
CAGGCTGTCCCCACAAT	1		CACCCATTGGCTGCTGA	1
CGAGCGCAGTTTTGTTT	1		CGAGGGCACCCTGTGGC	1
AGTTTTGGCTGTTGTAT	1		CATCCTTCGTCTGGCCG	1
AGATTTGTTGACCAGTT	1		CCACAGGCCGGTCCTAC	1
TTGCTCGAGCAGCGGCA	1		ACGTGTTTTTGATGCGT	1
TGATTTTGTGTTATGTG	1		CCGTGCCTTATCCACGA	1
CGTGAGGTTCGGATCCG	1		GGCATAGCCCCGTTTTT	1
CGCGCTTGCATCCTCAC	1		CGCCGTTCGATGTCCGA	1
ATTGCCGACTCGAGTAC	1		CGCAAGAAGCACGCCAG	1
TAGGAATTTAAAGGTTG	1		CTTCAGCAAACGTTCGA	1
CCGCTATTCGGCGAGCA	1		CGACCGCTGAATGGCCT	1
GTAGAGTACAGCGCGTA	1		CCCCACCAGGGTGGGTC	1
GAACAAAAGAAGTGATG	1		GCATTTTTGCCACAGGG	1
AAGTGACGCTGAGGTTT	1		CTTAGGGCCATCGGCGC	1
CATCGAATTCATCCGTT	1		GGCAACAACTCTGCTGC	1
AGCTGGGAGCAGGTTTC	1		CTGGGACTATTCACCTG	1
AGCACGTAGCGAAGATG	1		ACAGTCTGCCCCTGCGC	1
TTTCTTGTTCCTTGCCT	1		GACAAGCTCAAGGGCGC	1
AAGGCGGCATCGCGACG	1		GACGAAATGTTCGACGT	1
GGAGGTTTTCGGCATTC	1		CACGGGTTGCACTGAAA	1
ATCAGAGTTTAGACCGA	1		TCAGACTCCAACCGACT	1
GAAAGGACATTGTTGTT	1		ACTCGCTGGTGGCGAAT	1
GGAATCACAGAATCAGC	1		GGCCCCACCACCGCTGC	1
TGAAACTGTCGGTGGAA	1		GCATTGGCTCTGCAGGT	1
CGCACAAAGTTGGTATA	1		CCTCGGATGGCAGCGTT	1
TCATTGCCACGACCATT	1		GGTTTCGAGCGGCAGAA	1
TGAACATTTGTCCCACG	1		AAGGGACGCTACCATTG	1
TTTTCCCCACCCAGGAA	1		CTGGGGCTATTCACCTG	1
CCACTCTACGACGGCGC	1		TGGTGCCCGAAAGGAAG	1
TATCGAAGTCGCCCGCA	1		CTGCTGGACGAGATGCA	1
GTGCAAGTGTCACCGCA	1		GGCGTGTTACCCGACGT	1
AGCGACAGCTGGTGGGA	1		GCCGCGGTTCTCGAATA	1
CCAAAGTAGAGGAGAAA	1		CCTCACTGGGCAGTACC	1
AGTAGATTCCCAAGGAT	1		CGAGCTTGTGCGATTGG	1
TGCTTTTAAGACTTTTA	1		TAGGCCCTCGCGGCTTT	1
TTGCAGCACAAGCGCCG	1		CCTGTTGCCTCCCTGCC	1
CACCTCCTCCCAGAAGA	1		TGAAACGACCGTAAATG	1
TGATTGTGTGTTACGTG	1		ACGCGTGCGTTTTGCAT	1
GGGAGCTGCGCCAATGG	1		TTTTCTTTCTGCGACAC	1
CTGCAATCACATTCTCT	1		CACGGGGGCAACCGGGA	1
GACAAGAAGATCCAGGA	1		CTTACTGCCCCGGCAAT	1
CGTACCGTTTTCCCCCC	1		TGGCGAAGCGCCGACAG	1
GGGGGTGGGTGCCCACT	1		CACAAGTTCGGGGTTAG	1
TGCGGCATTGGGCGCAG	1		GTAGAGTACAGCGCGTA	1
AGTGGGTCGGCGAGGTC	1		AAAATGGAGACCAGCAG	1
GCGCGTCACTTCCTGGC	1		CTACTTTTGCATCGACG	1
GCGGTCACACTTCAATC	1		GCATAAGCCGGGTACGT	1
CAGAGTGAAACAACAGA	1		CTGGCCCCGTCCGCGAC	1
AGGTTACGTCTCAAGGG	1		CTAGTACACAGTGCCGC	1
GAATCGAATCGTTGGCA	1		GCTGCTGCGGCCGAACG	1
GTCGCCGACTCGTCGGT	1		CGGACCACGCGCTTGAC	1
AAATCCTACGCCTTTGC	1		AAACGCTGCCTCTGCTG	1
GGCACCACCTTCGAGCG	1		CCGACTGCACAGTGAGC	1
ACTGACTGTCCCACCTA	1		ACCTTGTGCGCTTGGCA	1
TACAAGCGCTGGCAAAA	1		TGCTGTGGCTCGGTGTC	1
ATCTGAGTTTAACCGAG	1		GCTGTGGTGGCCAGGCC	1
CCAAATACATCTGCGTG	1		GAGCTGCATCCGAGCCA	1
AAGAGTGGGGCGAAGCT	1		TGGTGCCCGAACGAAGG	1
CACTGATCCTAGGAAAA	1		CACACGGTGTGGTCACC	1
CAGGAAGATTTCGCGTT	1		AGCTGGTAGGCCTCAGG	1
GTTTTTCCTTTCCTTCA	1		CAGTTGATGGTGGATCC	1
TTACCGCAACCTCGTCC	1		TCACAGGCGGCCTCCAG	1
ATAGTGCAAGGAGCCGG	1		TCATCTTACACCCCACC	1
GCGGACAGAATCAGCGC	1		GCTGTAAGTGCAGGTGT	1
CCAGTAGCCCTGACCCA	1		CTTCTGTTCCAGTGTTG	1
ACGTCACTCGTCGCAAC	1		TGTTGGTCCTGTATGGC	1
TACTGCTCTTAGCTTTT	1		GGGAGGAGCTTGTCGGG	1
TCTGTGCGAGAGCAGTG	1		CAAGCACTCATCGCCAT	1
ATGCAGCTCGCCATCCC	1		GGCATTGCTAAGGCGAA	1
CCAGTAGGCCTGACCCA	1		GGCCGCAGCGCCCCCCT	1
TCTACCGCAACCTCGTT	1		ATATCGATGTCTCGTTC	1
CGACGTTGTTCGGTCCG	1		ACGGAAACTGCGCTGCA	1
GCCTTGTTCTTTCGTCA	1		GGAGGCATTCCAGAATT	1
GAAAACACAGAACGAAC	1		CTACGCGCGCTGCAGCA	1
TTCTTGTGACGCTGTAC	1		GCTGCTGCGCACGTGCG	1
CGTACCAAACGCAGAAG	1		CGGATGTACTCGAGTTC	1
TGATGTGTACGTGAGTG	1		GCTGAACCAAGCCTGGC	1
TGCATCAGTGTCACTAC	1		TAGTGTGCTCCCATCGC	1
GGTTTTGTTCCGGAAAC	1		GGCCGCTACCCGGACCA	1
AAGTACGAGGGCGGTGC	1		GACACAGCTTGAGATGT	1
TTTGGCCAAACCCTGTG	1		GCCTTTCGCTAGGGCGC	1
ACGAGGCTGCACTGGCC	1		CCCTGACGGACGGAAGG	1
AAGCTCAAGAAGGGGAT	1		TCACTGCGATGGCGTAG	1
GCAGCCAAGTGCAACTA	1		TGCCTTGCACATCGAGG	1
GGGGCAAACACTATGGT	1		GCTGTGGGAGCTACGGA	1
CCAGAGGCACTGTCTCA	1		GGCCGAAGCCGTTCTCG	1
CCCTGCTTCTGCAACTG	1		TTCGATGCACCCTTCCC	1
TGCACTGGTGTAGAACA	1		GGGATCTGCGAGAGCTG	1
CGGAGATTGAACCAAGT	1		GCTTTATGCTGTCGCAC	1
CGGCGGCGCCAATTTTT	1		GCTGCCTGTCTCTCGCG	1
TCCCAGATGCGCTCCGG	1		TTGTGAAAGTGCGCGAT	1
CGTTGCAGCTTCCATAG	1		CACCCAAGAACCACTGC	1
AACTCAACTTTATGCCC	1		TTTGAGGCTTCTGGGGT	1
TCAGCAAGGGAAAGCCC	1		ACGAAAGTAGCCCGAAG	1
CAAAAAAAAAGGCCAAC	1		AGTGTGCCGCCTGACGC	1
TTGATCCTGCTGCTGTG	1		AGCCTCCAGTCTTCCTG	1
GTGGGGCAGCTTGGCGC	1		GCGACGCACCTACCTCG	1
CAGATTGCCTGCATCAC	1		GCGACAGCACAGAGAAT	1
TGAACATTCGTCCCACG	1		GGGACGCACCAACCTCG	1
TAGCCGTCACCGCCGCC	1		CGCGCTGGGGTCGAATA	1
AGTGAATAAAAATTCGC	1		GCCGACCCAGTGGTACT	1
GTCACATAAACGAAGTC	1		TACACGCCCGAGTGGGC	1
GCTCTCCGCTCGAAAGG	1		ACGATTCAACGCCGAGT	1
ATGGCGCAGTGGCAGGC	1		TAACGCCGTGCCCAAGC	1
CTGGCAGGATGACGGGC	1		AACTCTGGCTACCAGGG	1
GCTAGGAACTCGCAGCT	1		GCGAGCGGAGCAGTTTT	1
CTATTTTTTACATTAAT	1		CACGGCGTTAGCGCAAA	1
CCAGTTGCCAAACAGTG	1		GACAGATGTCGAGAAGG	1
GTCACATAAAGGAAGTC	1		GTCGCTTAACGCAGCAC	1
GAAGCTTCGAATATACT	1		GTCGCTGAATGATCACA	1
ATGGTGTGTTTTGTTTG	1		TTAATCGGGTGCGTGCC	1
CTCTTTTTCCCTTCATA	1		GCCGCTGTTCTCAATAC	1
TTGAGCTTTGGGGATAG	1		ACCGGCGATGAACGGCG	1
TGATGTCCAATCTGCTT	1		TGCTGGTAGCTGGTGCG	1
ATCTGAGTTTCGACCGA	1		CCTCCGGTGCCGACGCA	1
GAAGCTTCGAATATATT	1		TGTGGGGGGGTGCGGGG	1
CACACCCACACAGGAGA	1		ATTGATATAGTAGCACG	1
CAGGCTGTCCCAGCCAT	1		GGCCGGACCTCGCGCCC	1
GGTACTTCGTCGGCAGG	1		ATGCCGTCCGTGTTAGC	1
CCTACCGCGCGCAAGCG	1		GATATGCGTGCGATCGC	1
GCCGGGGCAGCGTGGGG	1		CGAAGTCCAGCTCATCA	1
TGGGCTCCACACTGCTG	1		GCCGCGCGGTAGCGCTG	1
TTCTACTACACCGATGA	1		TCTAAACTGCCACGTCA	1
GACTACTTTCAGTCCAA	1		TACAAAGCGCTGGCAGA	1
TGGGCTCCCACACTGCT	1		ACGGGCGATGAACGGCG	1
GGTACTTCGTCGGCCAG	1		CCAGCCATTAATGCTGC	1
GGGCTCGGGGTGGACGT	1		CTGTGAGCCTTTGTGGG	1
ATCCTGCTTGACAAGTA	1		TCGAGTCACAAGGGGCC	1
TTTCAGACTGCGCCGCT	1		GCAGCACAACAGCCGAT	1
CCCAGTGCGTTGTCGGC	1		AGCGTCACTTCCACAGA	1
GTAGGGAGATTATAGAG	1		GTGCCATCCAAGGACGT	1
GGCGGGCATTAGGAGGC	1		CCGCTCAATAAACCTCA	1
TCGCACCAAACTCACTT	1		GCGGTGCGCGGAAGGTT	1
TCGACCAGCAAGCCACT	1		TGAAACTGGGCCTCCAC	1
CGGAAAACTGTACAGCA	1		CCTGGCGGCGGCACTAG	1
TGATCCCCAACTACGTT	1		GTATTCGGCTTGTGCCA	1
CGGATTAAGCAGCCCTT	1		AGGACACAGATGAAGGC	1
CGGACTCCGTTGCTTCA	1		ACGTGACTGTTGCCACC	1
GTGGAGTACTTGGTACT	1		TTGTTGTCGTCCCACCG	1
CTGATCCCGTCCCACGT	1		GTCAAGGCTGGTGGCAC	1
GGCGCCGCCGCGACCTA	1		GCTTCTGCATAGGCTTT	1
GACAGGCGAGAACTCAT	1		TGAACGCCCCCGCAGGG	1
ACAAGGGCTTTGCCGGG	1		AGGCCCTTGAGCGCAGC	1
GGCCCAGCCACCAGCGC	1		CTCATCTTCCGGGCCAC	1
AGCACCCAAATTTTTCC	1		TGTCAGCTTCGGAGCGG	1
TCGGGGCATACGTGCCG	1		CCACAGCTGCTGCCGAT	1
TCACGACCGGTGAGGAC	1		CACGATGGCACTGCGCT	1
TGGCAAGGCCCAGCGAT	1		AAACAACGAACTTCAGC	1
GTGGGAGTACTTGGTAC	1		TCGCCAGTGAAAAAAAA	1
CGGACTCCGTTGCTTTA	1		CGGCTGGCAGGCGGCTT	1
TGGTGGAGCTGGTGCGT	1		GGTGTGCCAGCAACCTG	1
AGTAGCCGGCTGTCCCA	1		GCATTTGCCAGCCGACC	1
AGCTCGAGGGGTCAGGT	1		CAAGAGGTCCGTGGCTC	1
GCCAGCTTCGTCTCGCG	1		AGAACGCCCGTGGTGTT	1
TGAAAACGGAGGTAACC	1		CGGACGCACACGGGTGA	1
TGAAATAAAATTCTGCA	1		TAGAGCTAGTTAACTGG	1
CCCACAAACTGTGAGCC	1		AAAAAGGCTCAAGAAAT	1
CCTCCGTCCAACGAGAG	1		TAAGCTAGTTAACTGGT	1
AGGCCCTTGAGCGCAGC	1		GAGGGTGCAGTTTTCCG	1
TCACAGTATTGCAGTTA	1		CCACGGATTGTATATGC	1
GTTTTGCGGCGGCTTCT	1		CCTAGAGCGGTCGCCGC	1
GTCATATTTGCTCTGTT	1		AGGGACGCTTTTTGCGG	1
CCTATTTGGTCCCAACA	1		CCGAGGCTGCTGCTGCT	1
CATTGGCTCTCGAGTTG	1		TCGTGTCCTGACGTCGC	1
ATCACGTCAATGACGCC	1		TGACCACAAATGGCACC	1
TACGGACGGCGGGAGTG	1		TTTTTCGCGGCTGTGTG	1
GACGACTTACCTATACA	1		GCAAGTGTGTTAGGATT	1
TCTGCAATTCCCCGCTC	1		GACACGCTACAAGGGGC	1
GCACAATTCAACGCCGA	1		TAACTAGAATGGCCATT	1
CCTATTTGGCCCCAACA	1		GCTGGGTAGCCGGGACG	1
GGGGCAACACTATGGAA	1		CGCGTGAATATAACCGC	1
TGGGGCCCGTACAAAGC	1		GGCTAGCCGCTCGTTGC	1
CGAAATAAATTCGGCAG	1		GTGGCCCTGGGTGGCGT	1
ATCTTAATTTAAACCAA	1		TCGCCACCGGGAATGAC	1
GCACTCGAGGCATCGCC	1		CTTACTGCCCCAACAAT	1
AGTGAAGCTCTTCTCTT	1		CCAGACTCGTGAACGAG	1
GGAGCACTCGGTACACA	1		GCTATCGTTGGCAGTGC	1
AATGCACCAGTTCTGCT	1		CACAAACGCTGGCAGAT	1
CACGCCAGTGTCCCATA	1		ATATGACTGTCGCCACA	1
GGAGCTACGACAACGTA	1		TGCTGCCCACCCACCCT	1
CAGGAGGTCTCGGGCCC	1		CCTGGATGGACCAGCAA	1
TCTGCGGCTCTCGTCTG	1		ACGAGGACCACAAGGGC	1
GTCGCCAACAGAAAAAA	1		TTGCTGAGTTGTCCAGC	1
GACACGACATAATTGTT	1		GTGGCGGTTGCTGCATA	1
TCTCCCGGTCTGACCTT	1		GCTGTGGTTGCGGGTTT	1
CTAGAATAAAATCTACA	1		ATACGACTTCTGGCGGT	1
CGCAAGGGCCAAGGAGG	1		TGTTGCCGCGCGTCGCA	1
CCTTCTTCGCCCTTGGC	1		TTAGTCACACCATCCCT	1
ATTGAGTTTAGACCGAA	1		TGGTGTTTACCTCCAGA	1
TCACCTTGACTCATCTT	1		GTACGAGTTTCGGGTCT	1
CGAGAAAAAGCAGACTC	1		GTGTTACGAAGATGCTC	1
TCACCTTGACGTCATCT	1		CGGCGGCGCCAATTCGA	1
TTGTAACTTAAACGGCT	1		CATCTCTCAGCTGTACA	1
ACCCCACGGAGCCCAAG	1		TACCACGCGCTCGTGCC	1
TCGCAAAACTGCCTAGG	1		GAGTCGGCCGTTGCGCA	1
CACCGCATCATATTTAC	1		CGTCAGCTGAAGTTCCT	1
CTAACAAGTGTAACTCA	1		GAAAAGCAGATGGCACG	1
TGGAGGACAGCGGGTTT	1		CTGCCAGTCGTCGACCC	1
TCTGAAATCACCACAAG	1		ATGTAGGGCACATCAGA	1
TATTTTTGTTCTGCAGC	1		TGCTGCTGTCTGCATAA	1
CGTCCGGTGGTCTCCCA	1		CGGGAGGGTGGATGCGC	1
GCAGTGGCCACAGCTTC	1		GAAGTCAAAGTACCTGC	1
GACCACGAGAAGCCAGG	1		CTGTGCTGCAGTTGCTG	1
CCAGGCCCTGGGTCCAC	1		GCTTTCACAGGGGTCAA	1
CCTGTGTTGTCCCTGTG	1		GCGATCTGGCGATGCGC	1
CCGCAAACGTTCCGGTT	1		CAGAAGGTGCACATCCG	1
GGTAAGGTGCACTTTAT	1		GAATCGACGCGAAGTGC	1
GTCGTGGACGATGGGGC	1		TGTCGCTGCTCCCTCGG	1
GGGAGGACAGCGGGTTT	1		CTGCGGTCATACACGGG	1
GTAGCCCCGGTATTGGT	1		GCCCTGTAGGCAAGTGC	1
CGAATGGATCTAGGGAT	1		GGGCCCCCACCCGCACC	1
CAGCCTAGTGTCACGTG	1		CACCGGGAAGCCGTGGT	1
GCGCGCTCTGTTGTCAC	1		GCGCACGTGCCCTTCCC	1
TTCGCTCACCTTTTCTC	1		GCGAGTGTCAGGACTGA	1
GGGTGGTCAGAGGTGCA	1		TCCGCCTGCCTAGCGTC	1
GGAACACGCAAGGCTCT	1		GCTGGGCGCTGAGGAAG	1
CGGATCGTTCCCTTTTA	1		TCAAACTGCGACCTGGG	1
TGCAGCGAGGAAAGGCT	1		GCGCTCGGCTGAAACGA	1
AAAGCTGTTAATTGCGC	1		GTGTGCGGATGGGCTGC	1
ACCTCACGGCTTCTTCT	1		AAGGTCAAGCCTCGGGC	1
AAGCGGCTGAAAAAAAA	1		GCTGGGCGTGAGGAAGT	1
CAGATTTTTGTCAAAGA	1		GGAAGGGACCAGCTGTG	1
ATCTGAGTTTATACCGA	1		GGCGTCGTATTTGCCGG	1
CTTACTGCCCCCAGCAA	1		TTTATGCTGCACAGACT	1
TGTGCTTCTTGCCTAGT	1		ACTGGCGAGTTCGTCCG	1
CGAATCGTTCCCTTTTA	1		CGAGACCCGTTATGCGG	1
TTCGCTCACCTTTTTTC	1		TTGCGCAACACCGAAGA	1
GGAAGCTTCCCAAGACG	1		CGCCACGCGTTCGTGCG	1
TTGTCGTCGTCCCACCG	1		CCGACAAGTGCGCCTGC	1
ACTCCAGAGCCACCTCT	1		TCGGCGTGGATGTCGTA	1
TGGCAAACACCAACCAG	1		TGGGTCCGAGGACCAGA	1
GACGTCGATGGCCCACT	1		AGGCCGCCCTCGCAGCC	1
TGATCGACTCTCTGCAT	1		GACGTGGCACGAACTGT	1
GCGCAGGCGCCAATCCT	1		GAAGTGTCGCTTTCTTC	1
TGTCTTTTGGCTAGGAT	1		TGTGCACACTGCTGCTC	1
TGCTGACTGTCGTGGCA	1		TGAGCACGATGGGCTGA	1
AAGCTTCTCTGGGAAAG	1		GAGCTGAAGCTGCCCCT	1
ATAGAAACCCCGTTTTG	1		CGACGGCGACCGCCCTG	1
TCGTACTACTTTTCTGC	1		CGCGCCCCACAAACATC	1
TCCGAGCATTAAAAGTG	1		GCGGCAACGCGGCTGTG	1
TGCTCAGATTTGGGAGC	1		GTTTCGGGTGATCGACG	1
CAACAATGCAAACTTGG	1		GTTTGCGAGAGTGCCGC	1
TTTCATCACGGTGTCAC	1		GGCTTCTCGGGATTTGG	1
GCGCGGTCGTGACCGTT	1		GCGCGCGGATTGGATTT	1
TGGTGGAAGCGACGTGT	1		GAAGGGTGGAGCGATGG	1
TCTGCAGTTCCTTGCTC	1		AGCGAGAGGTGCTTGCT	1
CCAGCCTCTGACGGTGC	1		CCACGCGGAACATTACA	1
CTTGCCGCGCTGCTGCA	1		CCACCCGTTTTCCGCCG	1
TATCCCATTGCTTGTTG	1		ACAGTACAGTCGGGAAA	1
GGCGGCAACAAAGACCC	1		TGACAGTACAGTCGGGA	1
ATTTGAGTTTAGCCCGA	1		CACGTACAACTCTGCGG	1
CGTGTACGAATGAAATT	1		TTGGCTTATACCCCGCA	1
TACGAAACCCTGGCAGA	1		ACCAACTGAAAGGCGAC	1
CCAGCTTTTGACGGTGC	1		TGCGGGCAATGCGCTTC	1
ATCTGAATTTTAACCGA	1		CGACGCAACGACCTGTG	1
AAGCTTCTCTGGGGAAG	1		ATGGGCAAGCTGGCCGA	1
TGGTGACTGTCGTGGCA	1		AGAACTAGCTGCACAGT	1
CTACTGATTGTATGTAC	1		CGTGGAGCCAGCGTTTA	1
CGCTATGCTGTGTGTAT	1		GCTCAGCACCTTCGCCA	1
CTTCCGGACCCCAAGAT	1		TGAGCTGCACTAGGCTT	1
AAGGCAGAGCAGCCCGA	1		GCCCCTGCGCAAGGATG	1
CCGACCCTGAGCCTCTG	1		GTGTCTCCGCCAGGCTT	1
GTAAACACAAGAAAGTC	1		GCCCGTGCGCAAGGATG	1
GGAGACGTAGCAGAAGC	1		TGAGCTGCACTAGGGTT	1
AAGGCAGAACAGCCCGA	1		CGGTACGGCGGACGTCA	1
CGATTGTGTGTTATGTG	1		GCTCAGCACTTTCGCCA	1
GGACTCTGTAAGCACCC	1		GGGAACCGCACTGGTCT	1
CTTGGAACGGTCGTGTT	1		TGCTGGCAATGCGCTTC	1
ATACAGGAAGTCTCTGA	1		TGCAAGCTTTCCACTGC	1
GGCCGCTACCCGGACCT	1		GAGAAAAAGGGTGGCGA	1
CCAGCAAACTTCCTCGA	1		CAGTGCCCCGAGCTGCT	1
GTTGTTGTTGTTTTCTT	1		ATCACCGATTTCACTTG	1
TGCTTTTTTAAAAAAAA	1		CCCTTGCGGCGGATGTC	1
TTTGTTTGTGGTGTGCA	1		GCGATCAGCCTGAGGCG	1
TTTTCCCCCACCCACGA	1		GGTGCTGCTGGGATTCT	1
GTTATCGCAGACGCTTT	1		TGAGCAACCACTGACCT	1
CTTGGGGAAAAACCAAA	1		CAGGAGGTCTCGGGCCC	1
TCGTGGCCTACAGCACA	1		TGACTATTACATAGACG	1
ACAAACACAGCCGTAAT	1		TAAAAGTTCACTCGCAC	1
CTTTCGTTGTCTTGTGC	1		TTGGTCGGCGACTAGTC	1
CAGGCTGTCCCAGCAAA	1		AATGGTGTGTCCACATC	1
ATCTTGAGCACTTTGTC	1		TTACTGGCAGTGGTGCC	1
CATTTCTTGTCTTTCTG	1		CCGTGGAAGCCGTGATG	1
ATATCGATGTCTCGTTC	1		GCGACAGATCGTGCCAA	1
TATTATACGTTGCTTTG	1		GCGCCTTTGTTTACAGC	1
CCACCGTAGGAACCGCC	1		GCCACCGGTGTTCCGTC	1
TCTTGATGTGTATGGGA	1		CCACCAGTCACTCGTGC	1
TCTTTTTATGACGCTGC	1		GCGCCCTTCAAACGCCA	1
GGAAGCGTTAAGCGGCC	1		TGCAGCGAGGAAAGGCT	1
AAGATCACATTGGCATT	1		AAGCGCTGATGCTCGCG	1
CTTCGTTGTTTTGTGCT	1		TTTTGTGTTTTTGCTCT	1
ACAACACAGCCGTAATG	1		GTGCCCGCCCAAGTGCG	1
TGGTGCCCTCACAGCAC	1		GTGCCTCCTTCCTCTAT	1
CACCAAAACAACTGCCC	1		GGCCGCTACCCGGACCC	1
CTAAAGGCACACACATT	1		CGAACTGGCAGCACTTC	1
TCAAATCCACGGCGATA	1		CTAGCCAGGCACATCGG	1
TCGGTGCACTACAGGTT	1		TGTTCAGTGGACGCTCG	1
GCAACTCTCTGGCACCC	1		CAGTGACTCGCGCTGAC	1
TTTTCGCGAAGGCCTTA	1		CACACGCCCTTTTGGCA	1
TTAGCGTGACTGGCTCC	1		ACTCGAAAGCGACAGGA	1
TCCTCGTCGCTATGTAC	1		GAGCACGCTGCGCGCCT	1
ATTAAGCTCTTGGGCT	1		GGTTTCTGGCCCAACCT	1
TGCCTGTAGTTTACCTC	1		AAAAGCGTGTGCGGCTG	1
TCCCGTCCCCGTGCATA	1		CTGCGCGAGAAGCTGCG	1
GGCATTGTGCCTCTCCA	1		CAGCATCACTTCTCTGC	1
GAGTTTTTGTCAGCCCT	1		GCAGCGCTTCGTTTCCG	1
GTGGGCCTCGGGGTCGC	1		GGGCAGGGGCCAGCCCC	1
TGTCGCATTGAAATTGG	1		TGTTGAACTTGCACCGT	1
CCCAAAGAAAAAAAAAG	1		TCCCCCGCGAAAGAATT	1
CGGGAGGTCGACGAGCA	1		TGGGAGCCAGCATCTGA	1
TGTTTGTGAGTGGTACT	1		CGCGAAGTTGGCGCCCA	1
GAGCTCCAGGCCACGAT	1		AGCCCCGAGAGCGCGCT	1
CGGCTTTTTCAAAAAGA	1		GAACCCTCGCCCTCGCC	1
CGAAACGATGGCAAGGT	1		CGGAGCCGTCACACACG	1
AAATAGCCAGCAGTAAT	1		GTACGCGCGAACACGGA	1
AAGTAGATTTTGTGATT	1		GCGACGGCGGGTGCTGC	1
CTTACTGCCCCAGCAAA	1		GTCATCTCTGGCCCGAA	1
GGGGCAAATACTATGGA	1		ACACGACTGTCGCCCCC	1
GTGTGAGCATAAAAGGC	1		GGAAGCGTAAGCGGCCG	1
TTTGTAAGTCCTCTGAA	1		GACGGTCGCCGGCTGAA	1
TGCACCTTTTGCTCCAT	1		TGCAGCTTGTGCCTCAG	1
TGCTCCACTATGGGAGA	1		CACTTGCGCTGAAACCA	1
CAGAGCAACGGCGCCAC	1		ATCGTGGCCTGCCAGTG	1
CGTGCGATAAGACACAG	1		GGCGACCGCTTCACGAC	1
CCAGCCATAATAAAATC	1		TCCCCCGCGAAAGATTC	1
AGCACGACCATTAAATT	1		TCTTGCAGTAAACTCAC	1
TTAAGGCAACAGCTGTC	1		GTTTCACGAGCACCCCC	1
TGTCCAGGGGTACCTTG	1		TACGAGTTTTGACCGGG	1
TTTTATATGCAAAGAAG	1		CCAGTATTCGCACTTCG	1
GCTGCGGACTCTGTTGC	1		GCGCGCCTGCGGGAGCT	1
CAAGAGGGTAGAACAGC	1		ACCGACCAAAACCTCTC	1
GCCTTCAAAAAGTGAAT	1		ATGGTAGGCAGGCGGAG	1
CTAAGGCAACAGCTGTC	1		ACGGACCCCAAGCTCTC	1
TACTGTACGGAGGCCAG	1		TGTTCACCTTCTCGCTG	1
TCCAAATTTTTGCGCCA	1		TCAAGGCAGCGACGTCA	1
GGCCAGGCCTGCGAAAA	1		CCTTCCAACGACGAGCT	1
TGCAAGACGATATGGTT	1		TGTGGCGTATGCGAGGC	1
GCAGTGCAATTTCTGAA	1		CAAACACGCAGACACCA	1
GGGTCCAAAGGGAGCGG	1		CACCGGCCCTACCGGCA	1
CGTTGAAGCTTCAGCTG	1		CACTGCGAGGCTATGTG	1
GGATGTAGGGGCATTTA	1		GACGACGACACCCTGAC	1
TTGGCTTTCAAACGACG	1		GGAGGAGAAAGTGGAAG	1
GGGTCCGAAGGGAGCGG	1		CACATTTGTTTATTGCC	1
CTTTGGCGGTGCCGCTC	1		GGTTGGGCGCTGACGCG	1
TGCAAAAGCAGGAAAAG	1		GAAGTTGATTGCTTGTC	1
TAACCTGGTTGTAGCGA	1		CCAACGGCCTGCCCCTG	1
ACTTATCCAGATGTGGT	1		TCAAATAAATCGGAGTC	1
AGGAATTGTGAGTAGCA	1		AAGATCACACTGGCATT	1
GTGGCAGAGTTGCATTG	1		GTCCGAGTCACCAACTG	1
TATATACCTACTTCGCA	1		TCCTTGGTGCGAGACCG	1
CAAGCAAGGCAAAAACA	1		CGGTGAGCCTGGAGCCC	1
CCGCAAAAGCCCTGGTC	1		TGGGATAACCTCGCTAC	1
AGCTTAGCGAAGTGATG	1		AGTCGACTCACTCGGAC	1
ACCCGGTCGCTGCCCTC	1		TCCGCGCACTTGTCGCC	1
CAAAATGCGCGCGGTAA	1		CGGGCGCTGGAGCGGTG	1
CTGTCCCGACGCGGCTC	1		TGACGCAACTGACGGAG	1
ATACGCTACAAGGAGTA	1		TGTCCGGTACGGCTTCG	1
TGCTGGCTCGATAAACG	1		GCACCTCGGTTTACAAG	1
AGCTGCACCAAGGACTT	1		AGCACGGTGCCCTTGCC	1
GCCACAATGAGTCATAA	1		ACGTACGGGATGTCTGG	1
AGGGCTTCGGAAGTTTT	1		TACACACCCGACTTCAA	1
AGTCGGCTCTTAACAGC	1		CTGACTTTTGGGGGTGC	1
CGCCGCGAATACCAAAG	1		CAAGACAACTATTGCAG	1
GCGGTTACGGAAGCGGC	1		TGGTGAGAACTTCCGGT	1
AGGCATCCATCTTATAG	1		CCGGTGAACCAAGCCGC	1
CTGTAGTGGAGGCTTCC	1		AAGGCTGCCTCACAGAG	1
CAACCTTTGTTATTTCA	1		GGCGCTAACTTTCAAGG	1
CCTGAATCTGCTGAGCT	1		CACCGCCGCAGTCACCT	1
TTGCAGAAACCCAAAGC	1		GGAGCGCAAACCGCCCT	1
GTGTGGCGGTGGATGGT	1		CTCGACACGCATTTTTT	1
GAGCCCAACAAGTGCGA	1		CCGTACTCTCAGCGGCC	1
CCGCAAACCAAAGAATC	1		GTCTGCCCAATCATTCC	1
CCGTGCAGTGGCGGCTG	1		CGCCTATCTGGCTAGGG	1
TCAGGAGCCCAGTAGCT	1		GCAAGTGTGTTCGGATC	1
AAATTCTCGGCTGAAGC	1		GACACTGCGGCGAGCAG	1
CTACATTTGAGGAGTAC	1		GAGGAGGGAGAGTTCTC	1
CGAATCTCAATGATTTC	1		CTCCGCCAAGTGCAGCG	1
GCCGCTCCAGACTCCGG	1		CAGTGGCGGCGTCAGGG	1
TGAGGACGCAATTTATT	1		GACTGAACACTCAATAG	1
CTTCAGAAGGTAGGGCC	1		ATGCTCGCCAGGCCCGC	1
AACGAAACGCTGCTGCT	1		GAGTTGCAGGGGCATTG	1
AACCAATTGCCCAGCCT	1		TAGCCAAGCACATCAGC	1
GGATTTGGTTTCTTTGA	1		TCAGAAATAGGGCGCAG	1
TGTGGCTCAGCGTCTGG	1		CCGTCTTCGAACGTGAC	1
TGAATTGTGAGACAAGC	1		TCGTCGAGCCAGGCGTC	1
TTTTTGCCCACTGTGGT	1		CCATAAAAACGTTTCGC	1
TTTCAGGAAGGTAGGGC	1		GCTGGACTACTTCTTGG	1
AAGATGGCCCGCTGTAC	1		GTGTCAGCGCTGGTAGC	1
CCAAAGTAAATTTGTTG	1		TATTCGAAGACTTGTGC	1
ATTTATGACAACCTTAG	1		CGCGACACCCGCCACGG	1
GTCTTCTGCAAACGATG	1		CTGGGGTCTCCAGGTTT	1
TGTAGGGAGCCTCGATG	1		GACAGAGTTGCAGAGCC	1
CCATCAATGCTGACTCG	1		ATGTCCAAGCCTGACTG	1
GTGCAGAGCTGCATCTC	1		GTGAACACGTTCAACTT	1
TGCTGCACTGCCTCTTT	1		GTGCACCGGCTGGCGCG	1
CAGCACACATTGGACAA	1		CGATGTGTGCCAGAAGC	1
TCAAATTTCGCAGATTG	1		TTCACGCTGTAGCGACG	1
ACCGTCGTATTTTGTGG	1		CCGCAGGACCTGGAAGT	1
GTGACCGAGCTGTTCGA	1		CCAGGGCAGCAGCGGCA	1
CCTGGAGTAATGTTTTC	1		TGGGATCCAGAGTACCG	1
CGGACCACGCGCTTGAC	1		TGCCGCTGCCGACAACT	1
GATCAGCAGCCACAAGT	1		TAAGTGGCAACTTGAGC	1
CCACTGCCCCAGCAATC	1		GCGGCTATTGGGTACCC	1
ATCTGAGTTTAACCGAT	1		TAAGGGGAACCCTGGCA	1
GTCCCTTTACGAGAAAT	1		GAGGGCGAGTGGGAAGC	1
GCCTGTTCAATCTATGT	1		GTCATCTGATGGGCAGC	1
CACTTGTGCTTTCGCAC	1		GGCACAGAACGGCAACA	1
CTTGTTGGCAACAAGAC	1		GCAGCACGCCCAGCAGA	1
GCGGATGCTGTGCGGTT	1		TGAGGCGTGGGCAACCA	1
CAAGCGACTACTCCGTG	1		TGCTTTTGCTGGAGCCT	1
CTGTCCAATAGATGTCC	1		CAGTGGCCAGGAGTTAG	1
AACGTGGCTGACCTCAT	1		GTGCAGCTTCAGAATGT	1
CCGAGATAAGGCGAAAC	1		GAGTTCGGTGTTGCCAG	1
GAGAGTTTGTCGCGCGG	1		TGATCCCAATGGCAAGC	1
TCAATGGCTCTTGCATT	1		GCTAGCGCTAACATTGG	1
CTTCCAGCAGTGGCACT	1		ACCGTGGGGTACAAAAT	1
GTCCCTTCTACGAGAAA	1		CCAAATTCCACGGCGAC	1
GCTGCGCACGCGGGCCC	1		CCGCGCATCCTCGGTTC	1
TGAAGAACTGCAGATAT	1		CTGCATTTCGCGCCGAT	1
TTATTAAGTGTGTCCGG	1		CTGAAGTTGCTGACGGA	1
CTAGCGGCCTTTTCGTC	1		GTGCCAGTTGGCGAGCC	1
ACCAACCTGGGCGAGAA	1		GGCCCCATCATCAAGGG	1
GTCTCTATGCAATGGCT	1		ATAAGTCGTACCAAGTC	1
ATCAATGTCATTATAAT	1		CGGTGTGCGATGTTTGA	1
TAGCGCTGGTCAAGGCA	1		CACACTCGGACGCACTC	1
CTTTCTTTTGCACTGCA	1		AATTTGCCCGGCGGTCC	1
TGGCTTGACAAGCCGCT	1		ACTACTTCTCGAGCTGC	1
AAATTTGCCCGGCGGTC	1		CTTGAGAAAGCAGCCGT	1
TGCCACATAAGGCGTCA	1		AAAGACCTTGTGAACGA	1
CCCTTTATTTGTTTTGT	1		GGTCCACCCAGCGACTC	1
CATATGACCAGTCCACA	1		CGCAAGGCCCAAGAGGC	1
TGTGGGCGACACACGGA	1		CCTGCTGCTGCTAGCCG	1
GCGGGCACAAGTCGTCC	1		CCGACGTGGCCGCCCGC	1
CCAGGCCAGCAGCTCAT	1		CAACAGCGGAGGGCCCA	1
CGGCAAAATTAAGTTTG	1		CCCTGTGGCAGGTATCG	1
CGCGCCTCCCACGGCGA	1		CAGTTGTGGTGGATCCG	1
TGAGCAACCTGCAAAGT	1		AAGGCGTGGAGGAGCCG	1
TGGGCCCTACTCCACCA	1		GTGAAGGTTGCTGTCGG	1
AACGACCCAGTCGTACT	1		CCAGATGGGTTGCCAGA	1
TCTCCACCAGGCCATCC	1		GTGTCGTAGGCGAAGTG	1
AGGGAAGCCGCATTCCA	1		AGTCGTACGAGAGGGCT	1
GGCGTCAGAGGGACAAT	1		TGGTGCCTTATCCGCGA	1
CCGAACACAGAAGGCAA	1		GCAGCAGAGGTGGCAGC	1
TATTTGAATCGGCAATA	1		AAGGGCAGGGTTCAACT	1
ATGGACCACGACCGTTT	1		GCAACGAATAAACTTTG	1
TCTTGCCTGCTGTTCTC	1		CCCGTTCACCGCCACGA	1
ATCCACGGTGCCATCCC	1		GCGTACTGTGGCGTGTC	1
TGCAGCTTTATGCATTG	1		GCCACAAGCTATCGCCG	1
GGCGATGAAAGGTGTTG	1		ACGGGGAGCGATTCCCG	1
CAGTGCACTCGAAGAGT	1		CCCGTTGCAGTACGCCC	1
GGAGTCGTGATCGTTCA	1		TTGCGGCAGCTGCAGCA	1
CAGGAACAGATTGTGCG	1		GAGAGCGTGTGCGGCTG	1
GCTCGACCGGTTCACGC	1		GTTCCAAGTCGCGCGCA	1
CATTCAACGTTCGGAGA	1		GAAAGACGCTCACGTCG	1
TTGAAATGCATCGGGGG	1		TCGACCAGGCTCTAGCC	1
GCGGTTACGGGAGCGGG	1		TTGCTGCCGAGACAGCG	1
TGCTTTTACACTTCCAC	1		TTGAGCCAGTCGATACG	1
ATGATGCGCAGAGATGT	1		GGGGGGTCTGACGACTG	1
AAGCAAAGAGTAGGCAC	1		CGATCCTTTGCTAGGTG	1
TGCTAAGGAGTTCGTTG	1		AGCTGCACCAAGGACTT	1
GGAGTAGTGATCGTTCA	1		TGTGCTCGTATGCGCCA	1
CCGAATTAATGCCCACC	1		CTATGACGAGGGGCTGG	1
TTTGTTGCTGTCTGTGC	1		AGGCGCATCGATGCAAC	1
GAAAACTCCTGCTCAGC	1		AACTGTGCAGTTTGCGG	1
CGACAGACGGCTGAACG	1		TGTCGGTGTGAAAAGCA	1
CTGGCCGACATCGTTGC	1		ACACATCGCGGCACAAT	1
GCCAAGGCAGCCAGTAG	1		TGCGCGCGCTCGTAGAC	1
TGATTTTGTGCAACCTG	1		CGGAGCGCTAGACGACG	1
TGACTGCACTTGATACC	1		CAGAGCGCTATACGACG	1
CTACGCGGAGACAAGCC	1		GGACTGTTTGCAGTGGA	1
CTGGGCAGCGACCAGAC	1		CCGACAGCTCTAGGGCG	1
CAAAGGCTCGGGTTTAG	1		GTAGAAAGGGCCAAATG	1
GCTGCCACCAACCGACC	1		ATACTTGCACAGCCATA	1
GCTTGAAATTTTAAAAA	1		ACCTTGTGCGCTTTGGC	1
GGCTTCCCAGCCCCCCG	1		CCGAGCCCCGAAGGCCT	1
GCTTGAAATTCTAAAAA	1		CAAAAGCACGGGCTCGG	1
CAAAGGCTCGGGCTTAG	1		GCCCAGAACGGGGTGCC	1
GCCGAGGCAGCCAGTAG	1		AAGTTTTACGCCTGCTT	1
CTGGCCCGACATCGTTG	1		AACCATTCGCTTCGCAG	1
GAAAACTCCTGCTCAAC	1		GAGGGTGTTTTTTTTGG	1
TTTGTTGCTGTTTTGTG	1		CCGGCAATTCGCTGGCG	1
CCGAATTAATGCCCCAC	1		AGCTGGATTTGGGGACA	1
CCGCCCCCGCCGCCAAG	1		AAAAAGCGCGCTCGCTA	1
TTGTGCAAGTCACTTGC	1		GTAAGTGGGGAGCACTT	1
GCCTGGCCCCGCCCCCA	1		GCGGTTGTGCACGAGCT	1
ACTGGAAAACCCTGGCG	1		GACTCACGCATCGTTCA	1
GCGATTAAGTGGGTAAC	1		GTGCGCTGGAACCAGGT	1
GTCTGATTTAAACCGAT	1		TACGAGTTTTGGCCGGT	1
TTGTGATGACTACGTTC	1		TTGCTTGCGGTGTGTCA	1
GTTGAACTGTTCAAGCG	1		GCCCATTCGCCGCGCAC	1
GCGCTGTGAAGTGACGC	1		CTGTCGTAATTGCTTTG	1
CGAGCATTGCCGAAGGG	1		ACCGCGAATAAAGTTCG	1
ACGTGTTGCTGTGACCG	1		GGCTCTTGTCGCCATCC	1
CAAATCTTCGTTAAGAC	1		ATGACGACCCGAGAAGC	1
GCTGCCTAACTAACAAT	1		CCAAGGCACAGGTCCAG	1
TTCAGCTTATTGGCTCT	1		TTGTTCCTATGCCTGGC	1
CTCGCATCTGATGGTGC	1		CAGCTGCCGTGACTGAG	1
GGCAGGGCAGTTCTGGG	1		GAGAGTGGGGCGAAGCT	1
TGCCACGGACAACCTTC	1		CCGACTTCTACAATGAC	1
ATGAAGGAAGGCCACAG	1		GGTGGTTGCCGGACTGG	1
CCCATCAAGAAGAGCGT	1		GAAGACCTCAACTAAGC	1
CTCTGAGGCACTTGGTG	1		ACTATTCGAGGCTGTAG	1
GTTGAGCCCTGGAAGAG	1		TCCCAGTGGTGCTGGTG	1
CTTGTCGTGCCCGAGAT	1		CCAACCCTAAAGATGCC	1
TCGCGCCGCCGACGGAA	1		GCCAGTACACGGACCTG	1
GCCACAAGTGGATAGGC	1		GGCCCGTGAAGGGCCTG	1
ACTGTCCCGCATATACG	1		CGCCCTGGCTCCAGGGC	1
GCCTCGGAAGAAAACTC	1		GAAGGCCCAGGCCCAGC	1
CCAACCCTCAATCCCCA	1		CTTCACGTCGTTGCAAA	1
TGATTGTGTGTACGTGC	1		GTAGGCCCGGTATTGGA	1
CGCACCTTGTTGATACG	1		CGGAGATTGAACCAAGT	1
GGCGAGTGTCAGGATGA	1		GTCACAGAATCTGGAGG	1
TCACAGGGTCATTCCGT	1		ACTTGATGGGCTGGGCT	1
GAAAAGCTTGCAAGCGC	1		GGGGTTGGTAGGCTACG	1
TGGTGCCTTATCCGCGA	1		ACGGAAGCACTCCTCGG	1
TCAAGAGTGCCAGCACT	1		CAAGTCTCTTCTCTGCC	1
GCAGGACTGTCTGGTCA	1		CCGAACTCGGCCGCGTA	1
ACGTCACACCAAATGCT	1		AGAGTGGCGGAATTCGA	1
ACTGACGAGTCCTATGC	1		CTGCCTGTACCTTCTGT	1
GCCTTTGTTATTTTGAC	1		CAGACAGGCAGCACCAC	1
GACTCCGATGAAAAATA	1		CTTCACGAGCTAAAGCA	1
CTTCGACGTGCGCTCAT	1		GTTGACGATGCGCAAGC	1
GCAGTCCACTTTTCAGC	1		GGAGGCGGGCTGTCCCC	1
GCTGATTCTTCCGGTTC	1		CTCACCGACCCGTCGCA	1
CTCTGCTTTCTTGCGAT	1		CCTTGCGCTCGGTCACC	1
GACCGACTTTCGCCGAC	1		TGGTATGAAGTGGGTTC	1
CTGTGTTCAAACACATC	1		TAACGCCCCGACATTTT	1
CGGGAGGTGATCACGAA	1		CCGTGGTCGTCGCGACG	1
GAGTACACTGTGGCCCA	1		TCCTTAGCACTGCACTT	1
CAGAGGGTAGGGCGGTG	1		AAAGTGCACAGACTTGC	1
GCCAAGGGTGATTTCGG	1		AACGCAGCCACCCCCGT	1
GCGCGACCGATGTCATA	1		TCCGATTCATTCGTTTC	1
CTTGATAGAAGGCCAAG	1		CCCTGTGGTGTGGTTAA	1
GAGGCAGAGGGGACCAC	1		GTAGGCCTTCTCGGCGG	1
TGTGAATGTATGCGTGT	1		CGTGCCGTCCTGTCATC	1
AAACGGCTCGCCGGCCT	1		CGTTCACATTGCCTAGC	1
GCCTGCGAAAGTTCCGA	1		CTCCTTTTGCATCGACG	1
TGAATAAAAGGGGACGT	1		GAAAAGTGAGCTTACAC	1
GCGTTTGTAAAAGCTGC	1		TGAGTCAGTTGCGCTAA	1
GCTATCGTTGGCGGTGC	1		TCCGTGCACTGTCGCCA	1
CCAGATTCGTGAACGAG	1		TGAGTGCAAGAGACCTG	1
AAATTTTTTGGCACGTT	1		GGCGCTGGCCCTGGTGG	1
AAGGGAGCGAGTGTTTC	1		ACTCCAATGAAGGCCCC	1
CTTTGGCGGATATGGAA	1		CGGGTCCACACCTGCGA	1
CACCCTGGCTCCAGGGC	1		TTGTGCAATGCCCATCT	1
GCATAAACGGTGTTGAT	1		TGTGGACGCGGCAAGGG	1
TTCCATCTCAACACGCA	1		TTTGAAGCTTCTGGGGT	1
GTATTTTACTCCAGGAC	1		TCTGATCTCGTGGCTTG	1
TATACGTTGCTGTACGC	1		CAGGATATTTCCAAGCA	1
AGCATTATATTGGCGTT	1		CGAATGAAAGAAATTGC	1
CTGGTCGTGGTCGGTCT	1		AGTGGTAGTGTGGAGGC	1
GGTCAGGTAGACCACCC	1		ATCCGAGTTTAGACCGA	1
CTTTCTGGTTATTCTGC	1		GCAGCAGCAGCGGCGCT	1
GAAGCAGCCCAGGATGC	1		TCGACGAGACGCTCCCG	1
GCGGGTTACGTTCAGGT	1		GCCAAGGAGAAGCCCGC	1
CACCCAGTACGTCAAGA	1		GAGAAGATGCTGCAGCC	1
CAGGACCGGCCGACACT	1		TGCACTCATCTAGCAGC	1
AATGCCTTCGATAGAGA	1		CCGACTTCCTTCGCTGG	1
CGTATTGCCCGCATTAC	1		GGAAGAGTATGACGCCA	1
CCTGGTCCGCCGCTTGG	1		TCATCGCAAATGCGTCC	1
TGTTGACAACCTATTTT	1		TACATAGCTGCCTTTCT	1
GGCCCAGGGATGTAAAG	1		CCTGGCAGCCTGTGCAC	1
GAAGCAGCCCGGATGCC	1		GCTGCCATCCCCATCGG	1
GCCGCACACTCTGACAG	1		CGGCGGGCAAAGAGGAC	1
TTGCAATAAACGGCGCT	1		TGTGCCTTGCCAGTCGT	1
GAACACTGAGTGGCAGA	1		AAGGGCAGCTGAAACCC	1
GGACACGGTGAGAGACT	1		GGGGAGTCTGACAACTG	1
GTATGGCAACGAGTACG	1		CCTGTTTGTCGACCGTG	1
GAGTAATAAATTTTGCC	1		GGTGGAGGCACCGGTGG	1
TCTATTTTTCTCGGCTC	1		CTGTTGTGTGAGGTCAC	1
TGCTTTACTGTCGACGT	1		CTGTCGATGCAGGAGAG	1
CGATTTTGGTCATCTTT	1		GCAGGTGGCCGAGCATA	1
TTTTGCAGAACACCCGC	1		CTCGAGCGGTCGCCAAA	1
ACACTGCCACCACGATG	1		ATTACGCCAAGCTATTT	1
GGAAGGAGATTCCCCTG	1		CTGTCGCTGCAGGAGAG	1
ACACTGCCACCACAATG	1		GGTGGCGGCACCGGTGG	1
TTTGCAGAACACCCGCC	1		GCTGCCATCGCCATCGG	1
CGATTTGGTCATCTTTT	1		CTCCCGATCGGGGCGCC	1
ACTTCAGATATTGCAGA	1		ATGGGGAAACGTCTGCC	1
TCTATTTTCTCGGCTCT	1		TCTACAACACCACCATC	1
GGACACGGTGAAAAACT	1		GCCGGGAGGTGTATGTG	1
GAACACTGAGTGGCAGG	1		GGTTCTTGGCAAGGGGC	1
TTGCAATAAATGGTGCC	1		CGGTACTGCAGAGCACT	1
CTGGTGCAGCGTGTGTT	1		ACACAGCAGCACCGGCA	1
TGGTCACACTTGCCACA	1		AGCGATCCGAAGAGGGC	1
TCGCACCAAACTCACTC	1		TTCAGCACCAAGTCGAG	1
GCCCCTCTAGTAGCTGC	1		GGTTTCGGCCTGTTAGA	1
TTGGCTGAGCGCAAAAT	1		TCCTCGCGGGCCCCGAC	1
TTCCGCCAGTTAACCCA	1		CCTGAGTCAATAAACCG	1
TGGCACCCACACCTTTT	1		GGCAAACGCCTGCAGGG	1
AAGTGCCTTCAAGGTGA	1		TGCGTTGTTGTCGTCAA	1
AGCTTAATTGAAAAATG	1		GCGGGACGGGGGAGGGA	1
CCTATGGAGCAACGGAC	1		GCACGGCGATACGACGG	1
CCAAAAAAAAAAAAAAA	1		CGTGGTTTTCCACAGGC	1
GATGAAATCACTCGTTC	1		AGCAGTGGAGATGTTGC	1
CAGCTGAACCAGGTCAA	1		TTTCAAACACCGTTCCG	1
TGTAAAGTGCTGATGGA	1		CATAGTGTGGCATTCCG	1
CCGGCCAGCAGGCACGC	1		GGCCTCATAGCAGGAAA	1
CACTTTTCAATGCAACC	1		TCCACGTCTTGTTGGTG	1
GGTTAGACTATAGTTCG	1		GCGGGAACGCGACAGTC	1
AGCAGAAGCAGCAGCTC	1		ATTGCACAAGAGCGTAG	1
GCTTGGCTGCTGCTTGG	1		ATTGACCGCACGAAGGA	1
CAAAAAAAAAAAAAAAA	1		CACTTTTGCATCGACGC	1
TTTAGGACCAGAGGATG	1		TACTGGGTGCGTGAAGA	1
ACGTGATGACCCTGCCT	1		ACTCGACGCACTAAGGG	1
GTAGCTGAGCAATAAAG	1		GTCGCTAGCGTCTACGG	1
AAACGCCGGAAAAACTT	1		ATAACCCGTACCGGTCG	1
TTTTCCTGTCCTCTTTC	1		GCGCCGTGCTTATTTTC	1
CGTGGAAGTGTAAATTT	1		GTCGCTAGCGTTACGGA	1
GGTGTCATAGCCTTGGT	1		CGGCTGCCCAGCGCCTC	1
GGCTGTCAGGTAATACC	1		GCTTTTCAAGCGCGGCG	1
TTAAGAGCTGGCCTCCA	1		GCAAACCGACTGCTGCA	1
TTACGAGGGCTTTGATA	1		CAGCAAGGACAGTCCCC	1
GAAAGATTGCTCTACAT	1		TCTAGACGCCTCAAGGG	1
TTGCGGCGCGTAATGAA	1		ATCTGAGTTTAGACGGA	1
TTAAGAGCTGGCCTCGA	1		GCCACCGTGCGGTGACG	1
ATGTGTGCTCTGCACGC	1		AATGGATGCCTTCTGAG	1
CGCGTTGACTTAGAAGC	1		GCACACCAGCTACCTGA	1
CCAATGAATGTGTGTCT	1		CATCCGTATGCAGTTTC	1
AGCCCGGGCCATCAAGC	1		GTCGATGCGCAGGATCG	1
CAAGTCGAAAGCACGCA	1		TTAGCGTCTGACTGCAA	1
CCGAGGAAGCTCGTCGT	1		GTGGCCGAGCACGCAAC	1
CGCCGCTGCAGTAACAT	1		TAAAAAACCCATTTCTG	1
CTCCCACCGAAGTTCAC	1		TTGATCGGGTGTCCGCG	1
CAGAGGAGCTTGTAGAG	1		TTATTCAGCTGGCCTTG	1
CGAGTGGTGTGATGGAA	1		TGGTCAGTTGGGTGCAA	1
CAAGGGTTTCGTCAGGA	1		GCCTGAGTTTGCTGCAG	1
GCAGGAAGTGGCGTCTT	1		GCTGCTTCCAGACTCCG	1
GACTGAACACTCAATAA	1		GACGGAGAGTGGGAACC	1
GACGGCCTTTGCAAGTG	1		GGCACCGCCCAGGTGGA	1
GGCGAGTGTCAGGAGTG	1		TGGGCACACTCCGCTGG	1
GCCACCATCATCATAAT	1		TCAGCGCATTGTTTGGA	1
ACAAACCCAAGCCACGT	1		GCGCAAGGAGCGCCAGG	1
CCCTCCTGCTTTGGTCT	1		AGTAAAGGCCACGCGGC	1
CTTTGGATGAATCGAAC	1		GCTGGCGATCCAGTTCT	1
CACGAAGCTGGCCACTT	1		GTCGCTCACAATTCCGG	1
GGCCCTTCGATTTGGCA	1		GAATCCGCCCAGAAAAC	1
CACTCAGTGGCACGCAC	1		AGGGCGCGAAGACACGT	1
CAAGTGAACTAGGAAAA	1		AGCCGCAGAACCGGTTC	1
CGTCTTGTGACTGAGCT	1		GCGGATAGACGAGGGGA	1
CTGAGTTGCCTTGTGGG	1		CGAGGACACGAAGCTGC	1
CATCCACACAACTCTGC	1		GCGCGCGGATTGGATTA	1
AAGGGCAGCTCCTGACG	1		CAAACTACTCCGCCGCT	1
TTGGTGCCTTGAGGTTG	1		GCGGCACGCAAACACGA	1
CTGAGTGCCTTGTGGGT	1		ACGATGCTCGTCTGGTG	1
CAGGGAAGAATGATGAG	1		CAGTGATGGTCTGGCGT	1
GGGTAGCCCAGTCGATA	1		GACACATCAGTTGGCAC	1
TGTGTGTGCATCTCCGG	1		CGCGTGCGGTAGTACCG	1
GCTCAGGCCCTGGAAAA	1		ATTCCAGCTGTACGCGC	1
GTTACAACCTCTCTTTG	1		GTGCCTGGGGAAGCTTC	1
TCTAGAGTACAGCGTGT	1		AGGCTCACCGAAACCTG	1
TACAACCCCCTCACTCG	1		ACGCGCAGCGTCCAGGC	1
TCGATTGCAATTCGGAA	1		CAAAGGGCCTGAAGCTC	1
TAGGCATTCCACAGGTT	1		CACGAAAAGATGCGCAT	1
GATCTTCTTGCCGTGGC	1		CACCCACATCCAGCGGA	1
CTGCTCGTTCTGTATGC	1		CGCGATACGGTGTGCTG	1
AGCACGCGCTTCTGGCG	1		CTCAAGTTGGCGACAAG	1
GCTCAAGCCCTGGAAAA	1		GTGTTGGCGAACCTGGC	1
CGAGCGGTTGTGAATGG	1		CTGACCACACCGCGGCA	1
CATCGCAAGAACTGGCC	1		TAAAATTCGACAGGGCT	1
GCGGTTACGGAAGCGGT	1		CACTCAAGAGGTGGCAC	1
AGCTGCCGCTGTCTCCC	1		CTTGACCGGGTCTCAGG	1
TAAGCTAGTTAACTGGT	1		TTCCTTCTGGACGCGCC	1
GCGGCCCTTGCAAGTGC	1		CTGCAGATGTAGACGGG	1
GCGGTACGACGGCACCG	1		CACATTGAACCCGGACC	1
CGCGTGACTGGAGACCG	1		AGCCACTTCGACGTCGG	1
GTGACGACCCGCGTGCC	1		TGGACGATGTATTCAGC	1
GTGAGCGGTGGGGTGTC	1		CTTTCGCACGCATTCCA	1
GCTACGAAACAGTCGGC	1		ACTGCTTGCCCGCGGCG	1
GCTGCCGACCTGTATGC	1		CAGAGAACGTCGATCCC	1
GAGAGCAGAGCAGTGGG	1		CTCGGTGTTGACACACG	1
ACGATTCAACGCCGAGT	1		GCAGGAGCCCTGAGTGT	1
CACATTTTTGTCGTGAC	1		GCGCCCCTTAGACGTGA	1
TCATACCAATTACTCTG	1		CATTCCACAGCGGCGGC	1
CGCCCCCTCCCGCCCAA	1		GCTGGGAGCCGTGGTGG	1
GCCTTTTCAGCGATGTC	1		CACGGGCTATACAGTCT	1
TTTGCAGGGTATTTGGA	1		TTGAAGTTTTGCTCCCT	1
GCAGAGCAAAAGACAAA	1		TTGCGAGAGGTTTCGAT	1
AAAACTTTGTGCACGTG	1		GCTCTTTCCCGCTGCAT	1
GCTGACCGGCGGGAGCA	1		GCTGCCCGACACGAGCG	1
GCCGAGCGCGCCGGCCA	1		TCGTCGTCCCAGTCCTC	1
GTGGTGGTGGTGGTGTG	1		TGCAGACAGCGCTCATT	1
CAAATTCCGGTGAACTG	1		TTTCGTCGTCCCACCGA	1
CATAATTTTCAGGCTAC	1		CGTGTGCTTCTAGAGGC	1
CTCACGGCCACCGACGC	1		TGCTTCCTAAACCAGAG	1
TTGTGCGGGATGCGAGC	1		TACCAACCATCCCATAT	1
ACTGCGTCGAAATGGAC	1		CAACCGCGCTCCCGAGT	1
GCCTTTTCAGGGATGTC	1		CGTGGGGCGGAAAAAAC	1
TGAATGTGTGCCAAGTG	1		AGGTCTGCTGACGCAGG	1
GTCCGGGGTCCTCGCGC	1		GCTGACCCCAGGTCAGC	1
TGGAATTCAGTGATGGG	1		GCCGACAGGGTGACCGG	1
CTGCGTGAGCGGTGTGC	1		AAGGCAGTGCGCAAGGT	1
GGCCCAGCTCTTGGTGT	1		GTCCGCGGAGGCAGCAC	1
AATGACGCGCGGCGCGC	1		GCATCGATGCCGACGGC	1
GGAAAGCAGGTGGAAGA	1		AGGACAGAGCCCAGTTC	1
TAAATGGCAACTTCAGT	1		CTTGGCTTTGGCTGGGC	1
TGAGGCACACAGTTCCC	1		GACCACCGCGCGTGGAG	1
ATGGCAAAATTATGGGG	1		GCCGGTGGCGGCGGCCC	1
ATGTCAGATGTGTCGCC	1		GGCGAAAGTGTGCTCCG	1
GCGCGCCTGCGGGAGCT	1		ACACGGTGCTCTTGCCC	1
CGCAAGAAGCAGCGCCA	1		CCAAATGCAGGGCCGCT	1
TCCCCCCAGACTCAAGT	1		CAGTAGGCTGCTGCTAG	1
TGGAATTTAGTGATGGG	1		CGTTGGTGCGCTTCAAG	1
CGCAAAAAAAAAAAAAA	1		GGAACCCTGCGGACCGG	1
GCAATAAAATGAAGGCC	1		CTGGGCTCGGCAGGCTA	1
GTGTCATAAAGGGTGTG	1		TCGTCGCTGGCGCTCCG	1
CTGCAAGGCCAGGGTCA	1		TCAAGGCGACCCCTTGT	1
CGCAGAAGGCTGTTAGC	1		GCGTTACATCGGTGCTC	1
CCCAGTTGGAGGCGCAG	1		CAACACCAACACGCCGG	1
GGCGTCGGCAGCGGGGT	1		CCACCTTCAGGGACTCC	1
[truncated: 3,319 more rows]
