# Supplementary material for: The ovarian transcriptome of the cattle tick, Rhipicephalus (Boophilus) microplus, feeding upon a bovine host infected with Babesia bovis
Source: Parasit Vectors. 2013 Sep 23;6:276. doi: 10.1186/1756-3305-6-276 (PMC4028808; doi:10.1186/1756-3305-6-276)
Supplement: Additional file 9 — SAGE tags with matches to sequences in BmiGI Version 2 in the forward direction. Excel file lists each SAGE tag that has an exact match to a member of BmiGI Version 2. [file 1756-3305-6-276-S9.xls]

## Sheet: Tags2TCs
Supplementary Table S8. SAGE tags with matches to sequences in BmiGI Version 2 in the forward direction.
LongSAGE Tags (21mer)	GI ID 2.0
CATGAAAAATTATTTTACCTC	>TC12730
CATGAAAACTTTGTGCACGTG	>TC12138
CATGAAACAAGCATTCATTCT	>TC5771
CATGAAACGCCGGAAAAACTT	>BEAA573TR
CATGAAACTGGGACCGGCGTT	>TC8804
CATGAAAGCAAAAAAATGTGG	>TC9468
CATGAAAGCCAAGAAGAAGCC	>TC12961
CATGAACAGCTTTGTCAACGA	>TC12013
CATGAACCCCGTCGAGCACCC	>TC12306
CATGAACCTGACCCCGGCAAG	>TC14952
CATGAACGGCGTCGTGCTCAA	>TC12040	>TC12041
CATGAACGTGTCGCTTTTATA	>TC8158
CATGAACTCAACTTTATGCAT	>TC12071
CATGAACTGCACTCGCACCTG	>TC12170
CATGAAGACACTGCTTTGCCC	>TC14147
CATGAAGAGCGTGTGCGGCTG	>TC9377
CATGAAGATTCAATGCCGAGT	>TC12205
CATGAAGATTGGGCGTATCGA	>BEAGU67TR
CATGAAGGCGCCAGCGGTGAT	>TC5868
CATGAAGGCGTGGAGGAACCG	>TC7934
CATGAAGGGAAGGCATTCTAC	>TC12104
CATGAATAAAACAAAAGTGCA	>TC8553
CATGAATAAAACCCTCCCTTT	>TC6294
CATGAATAAAGTCTTCCCCAC	>TC6603
CATGAATAACGGGGCACGTGC	>TC6714
CATGAATCGTCAGTCTGGGCT	>TC6284
CATGAATGCCTTCGATAGAGA	>TC11875
CATGAATGGACCGGCTCTTAT	>TC9108
CATGAATGTTGCAGTGGTTCA	>TC14426
CATGACACGAAACACCAGCTG	>TC7024
CATGACACGTATGCACGACGC	>TC9223
CATGACACGTCCAGCAGTGCA	>TC14400
CATGACAGCTGTGGCAGCTTT	>TC5919
CATGACAGCTTTGCTGTGGAC	>TC10526
CATGACCAACTGAAAGGCGAC	>TC6954
CATGACCAAGTCCATCTTGAT	>TC6218
CATGACCACCCAGGCTGTTGG	>BEAD366TR
CATGACCATTGTATGCTCTGG	>TC9205
CATGACCCAAGTGGACACGTT	>TC8990
CATGACCCCGAGGTTTGCCTC	>TC7565
CATGACCCGCATTGTAGTCAT	>TC11012
CATGACCCGGTCGCTGCCCTC	>TC14697
CATGACCGAGGATTGTACCCC	>TC12588
CATGACCGGGCTGTTTCGAGA	>TC9030
CATGACCGTAGCGTGGTGGTG	>BEAB757TR
CATGACCGTCGAAGACCCGAC	>TC11500
CATGACCGTCGTATTTTGTGG	>TC6409	>TC6410
CATGACCTCTGTACATATAAC	>TC8891
CATGACGACGAAGACCGATTC	>TC6421
CATGACGACTCAGTCTGATGC	>BEAFL50TR
CATGACGATTCAACGCCGAGT	>TC12204
CATGACGCGACTGTCGCCACC	>TC5798
CATGACGCTAGCAGCTGCAGA	>TC9359
CATGACGCTCATTCTTTTTCT	>TC14392
CATGACGCTTCAACCCAGTGA	>TC6015
CATGACGGACCCCAAGATCTC	>TC7247
CATGACGGAGAGAAATGCATA	>BEAAG84TR
CATGACGGGCATCGGCGCCAC	>TC9353
CATGACGGTTACCCGGGTTCA	>TC8886
CATGACGTGCGATCAATTACT	>TC6361
CATGACGTGGTACTCCCTGTC	>TC6971	>TC8857
CATGACGTGTTGCTGTGACCG	>TC11272
CATGACGTTCGACATCAGCTC	>TC7295
CATGACTAAAACAGACCTGGT	>BEAEH38TR
CATGACTACTTCTCGAGCTGC	>TC12032	>TC12033
CATGACTCAACTGTTTGAGCC	>TC13284
CATGACTCCAGAGCCACCTCT	>TC6682
CATGACTGCGCCGTCGTTATA	>TC9028
CATGACTGTTCCGAGTCTGGT	>TC14469
CATGAGAAGCCCCTTGCCTAG	>TC12178
CATGAGAATGACCAGGCCCGC	>BEABG30TR
CATGAGACACCAATAAAGGCT	>TC14629
CATGAGAGGGGAAAAATGTGA	>BEAAX18TF
CATGAGAGGTGTAGCATAAGT	>TC11482	>BEAG105TR
CATGAGCACCAGCTTCGTTGC	>TC8086
CATGAGCACCCAAATTTTTCC	>TC7213
CATGAGCAGTCCTTGTCACAT	>TC8997
CATGAGCAGTGGAGATGTTGC	>TC9781
CATGAGCATCGAAGGACGGTT	>TC6379
CATGAGCCCGTTGAACGGGAA	>TC12384
CATGAGCGATCCGAAGAGGGC	>TC5914
CATGAGCGATGCGAACTGCGT	>TC6072
CATGAGCTAATGCGACTTTTG	>TC5988
CATGAGCTGCACCAAGGACTT	>TC12037
CATGAGCTGCCCCCTTGCTGC	>TC12411
CATGAGCTTAGCGAAGTGATG	>TC6723
CATGAGGAACTTGGCTTTGCT	>TC6083
CATGAGGACACAGATGAAGGC	>TC6537
CATGAGGCCCTTGAGCGCAGC	>BEAES93TR
CATGAGGCTGTGTGCTGCTTT	>TC6872
CATGAGGGAGGGCACTGGTTG	>TC10703
CATGAGGGCACACTGCCTAGC	>TC13426	>TC13806
CATGAGGGCATCAGTGAAGAT	>TC14038
CATGAGGGCTTCGGAAGTTCT	>TC13323
CATGAGGGGTGTACCTGGCTG	>TC9127
CATGAGGTTACGTCTCAAGGG	>TC12311
CATGAGTCAAGGCAAGACTGA	>TC9712
CATGAGTCGACTCACTCGGAC	>TC7668
CATGAGTGAATAAAAATTGCC	>TC9492
CATGAGTGAGGACCTCTCTTT	>TC5809
CATGAGTGTTGAAGTGAGGTG	>TC6736
CATGAGTTAATTGGCCTCGGC	>TC11476
CATGAGTTGTGGAGTCAAGCG	>TC5890
CATGATAGACGGACTGGCAAC	>TC14736
CATGATAGCTGCGCTACGTCA	>TC5870
CATGATATAATGCTGCTCTTC	>TC9187
CATGATATCGAGTTCGCCCAA	>TC6858
CATGATCAACGCTGTGTCGAA	>TC13778
CATGATCACAAGCATAACCTG	>TC12935
CATGATCACCTCAATAAAGAC	>TC7744
CATGATCAGAGTTAGTTTATC	>TC9067
CATGATGAAGCCACGTGTGGG	>TC9742
CATGATGACACTGCACCAGAA	>BEAF703TR
CATGATGATTGCTGACAAAGC	>TC13642
CATGATGCCTGGGGCCCCAGT	>TC12245
CATGATGCGAATCCCGTGCCT	>TC9256
CATGATGGCAAAATTATGGGG	>TC7605
CATGATGGGCAAGCTGGCCGA	>TC9998
CATGATGGTTTTGCTACTGCG	>TC7130
CATGATGTACTTGGTGCCCAG	>TC14430
CATGATTAAAGCTCTTGGGCT	>TC11873
CATGATTCTGGAGCTCCGAGA	>TC10198
CATGATTGACGTGTGGTCGGC	>TC5895
CATGATTGAGTGCTCCGAGTG	>TC9428
CATGATTTTATCGGCTGTGAC	>TC5905
CATGCAAAAGTCCCATCCAGA	>TC9944
CATGCAAAATTTTTTTGCACT	>TC13750
CATGCAAAGTACGCCTGCAGA	>TC10060
CATGCAAATCTCTGCGTGGCA	>TC6114
CATGCAAATCTTCGTTAAGAC	>TC6372
CATGCAACACACATCTTTTTG	>TC14473
CATGCAAGAGCTGTGGCGCAA	>TC12027
CATGCAAGGACAGATTGTGCG	>TC14749
CATGCAAGGACTACCGTCTCT	>TC13734
CATGCAAGTATGTGGTGTACA	>TC12197
CATGCAAGTGTCCCACCCGAT	>TC9826
CATGCAATCGCTACCTTCTCC	>TC12091
CATGCAATCTTAATCGGGTAG	>TC11069
CATGCAATGCCACTTTTCGCG	>TC6573
CATGCACACACACACAAGACG	>TC10322
CATGCACACAGTGCAGCAAGA	>TC10823
CATGCACAGGTTGTCGGCTGA	>TC12560
CATGCACATCACATAATGTTG	>TC12185
CATGCACATTGAACCCGGACC	>TC7245
CATGCACCCTCATCTGCACAT	>BEADV09TR
CATGCACCGAATGTGATGTGG	>TC6654
CATGCACCTCCACTATGTTCA	>TC8525
CATGCACCTGCAAGGCAGCAG	>TC7552
CATGCACCTGTCGTCAACTGG	>TC6993
CATGCACGACATTCGCTTTTT	>TC9227
CATGCACGGGTTGCACTGAAA	>TC6538
CATGCACGTGGCTCGTTCATT	>TC7288
CATGCACGTTGCGCTGCCAAC	>TC13801
CATGCACTATGAAACTACGTT	>TC9193
CATGCACTCATTCTCCTTCCC	>TC8929
CATGCACTCTACAACTATGGG	>TC11044
CATGCACTTCAACCATCCCCT	>TC6302
CATGCAGACGGTTTCAAAACG	>TC9097
CATGCAGAGCCCAAGAGAGCC	>TC8856
CATGCAGAGTAAAACAACAGA	>TC9060
CATGCAGATTTTTGTCAAGAC	>BEAGA48TF
CATGCAGCAAGGACAGTCCCC	>TC8924
CATGCAGCACACATTGGACAA	>TC13977
CATGCAGCAGATCGCCGGCAA	>TC13484
CATGCAGCATTCAACTGGGAG	>TC10325
CATGCAGCCGAATGAATGCGC	>TC9266
CATGCAGCCTGCCTCTGATAT	>TC6266
CATGCAGCCTGGTGTCACGTG	>TC8954
CATGCAGCTGAACCAGGTCAA	>TC6222
CATGCAGCTGCAATGGTGGTT	>TC6300
CATGCAGCTGCCGTGACTGAG	>BEAED91TR
CATGCAGGAATTCAAAGAAGG	>TC9125
CATGCAGGACCGGCCGACACT	>BEAGS96TR
CATGCAGGCATTATTGCTGCC	>TC11060
CATGCAGGCTGTCCCAGCAAT	>BEAE009TR
CATGCAGGGACCTCGCAACGC	>TC12136
CATGCAGGGCGAGATAGCCAC	>TC12396
CATGCAGTCACCGCCATAGTC	>TC7638
CATGCAGTCTGTGCGAACTTG	>TC10231
CATGCAGTCTGTTGCATCCCG	>TC9373
CATGCAGTGCCCAGTGTCTTG	>TC9384
CATGCAGTTGTTGTTGCAGGG	>TC9188
CATGCAGTTTTCATTCAACAC	>TC12155
CATGCATAACTGGACAGGAGG	>BEAES32TR
CATGCATAGTGTTCTGTGAGT	>TC10606
CATGCATATGACCAGTCCACA	>TC6383
CATGCATATGGGGCGACATTG	>TC6990
CATGCATCCAGACTGCCATAG	>TC5823
CATGCATCTGTTACAGTCTCC	>TC9692
CATGCATCTTGCCTGCAAAAT	>TC6090
CATGCATTCAACGTTCGGAGA	>TC12735
CATGCATTGACAATAAATCTC	>TC8113
CATGCATTGGCTCTCGAGTTG	>TC12873
CATGCATTTGTTTTGGGACAC	>TC11464
CATGCCAACTTGGTCTGTTTT	>TC13856
CATGCCAAGAATGTCATTTTC	>TC10508
CATGCCAAGCAGGGAGTGGGG	>TC13209
CATGCCAAGCTCCTCTCTGTA	>TC7417
CATGCCACACGCGTGCTCGTC	>TC12561
CATGCCACAGCTTTCCTCGGA	>TC10538
CATGCCACATTCAGGGACTCT	>TC13039
CATGCCACCTTCAGGGACTCC	>TC13059
CATGCCACGGATTGTATATGC	>TC5766
CATGCCACGTCGACGCCGGTC	>TC8719
CATGCCACTTTCGGACACTGC	>TC12485
CATGCCAGCAGTTCTCGCAGA	>BEACM75TR
CATGCCAGCGGGTGTTCGAGA	>TC9804
CATGCCAGCTGCCAAACAGTG	>TC10447
CATGCCAGCTGGCAAAGCAGG	>TC12328	>TC12329
CATGCCAGTCTCAGGACTACG	>TC12884
CATGCCATAAAAACGTTTCGC	>TC10939
CATGCCATACGTGCCGGTCTC	>TC9505
CATGCCATTGTTGATGTGCCT	>TC14134
CATGCCCAAGTGCCGGCTATC	>BEAD583TR
CATGCCCACCTGGCGGAACGT	>TC6545
CATGCCCCCAGGTTCACAACA	>TC8910
CATGCCCGACGTGGAGGCCTG	>TC6428
CATGCCCGCCATTCTGTACAA	>TC9012
CATGCCCGGCCACAACCAGGA	>TC10088
CATGCCCGGCGGCTTGGGAGA	>TC14657
CATGCCCTACAGCACCGTCCG	>TC9225
CATGCCCTGCTCTGAAAGAAA	>TC12165
CATGCCGACTTCTACAATGAC	>BEAG712TR
CATGCCGAGAGGCTAAACTCG	>TC6461
CATGCCGAGGTGGTGGACCTA	>BEAA846TR
CATGCCGCCATTGTGACTGAA	>TC9391
CATGCCGCCGCCGCCGCCGAG	>TC11794
CATGCCGGATGCTTACGAGCG	>TC12191
CATGCCGGCCAATCACCCTCT	>TC10764
CATGCCGGCGCGGTATAACGC	>TC9746
CATGCCGTCAGCTGCTCTGAG	>TC8763
CATGCCGTCGTCTTGCTCAAC	>TC13477
CATGCCGTGGAAGCCGTGATG	>BEAEF05TF
CATGCCGTGGTCGTCGTGACG	>TC9290
CATGCCTAACGTGCATATGTA	>TC6092
CATGCCTCACTGGGCAGTACC	>TC6292
CATGCCTCCAACGTACTCCGG	>TC9526	>TC11473
CATGCCTCCGGTCGTTTGTCA	>TC7314
CATGCCTCGGCGCCATCCAGT	>BEAE175TR
CATGCCTCGGGGTCCAAGACT	>TC6217
CATGCCTGAAATGCGACATAT	>TC8555
CATGCCTGAACGTGGACAAGC	>TC11337
CATGCCTGAATCTGCTGAGCT	>TC6211
CATGCCTGCTGTTGTCATTCG	>BEADE80TR
CATGCCTGTATGGTCCTGGCA	>TC12406
CATGCCTGTTGCCTCCCTGCC	>TC6459
CATGCCTTGAGGTTTGTGCTG	>TC12468
CATGCGAAGGTTTTGCCAAAT	>TC10659
CATGCGAATTCTGTGGAAGCT	>TC14958
CATGCGACGTTTATGATTACT	>TC6005
CATGCGAGCAAGACAACGGCA	>TC6494
CATGCGAGGACACGAAGCTGC	>TC6288
CATGCGAGGACGTTGTTCCGG	>TC13282
CATGCGAGGACTGTGGAACGA	>TC9066
CATGCGAGGCGTATTTTGTTC	>TC12870
CATGCGAGGGCACCCTGTGGT	>TC9081
CATGCGATGCTGTGTGCACTG	>TC12476
CATGCGCACCCACACCGGCGA	>BEAF753TR
CATGCGCACCTTGTTGATACG	>TC6690
CATGCGCACTCTACTTTGTGT	>TC6051
CATGCGCAGCAATGTGGGTTT	>TC9099
CATGCGCCGATAAGCTTAATA	>TC8887
CATGCGCCGCTTGCACTAACG	>TC12236
CATGCGCCGTGGGCGACTGGC	>TC9921
CATGCGCCTTTTCCCAAAGCG	>TC10025
CATGCGCGACACCCGCCACGG	>TC10548
CATGCGCGATACGGTGTGGTG	>TC9466
CATGCGCGCCTCCCACGGCGA	>TC8698
CATGCGCTCCAGGCGATTTTC	>TC13959
CATGCGCTCTGCAGTTGGCGG	>TC7512
CATGCGCTTGGAGAATGTTCT	>TC14997
CATGCGGAGATTGAACCAAGT	>TC12982
CATGCGGAGCACCTCTCGCGT	>TC9021
CATGCGGATTACGCAGCCATT	>TC11170
CATGCGGCAGCCGTACCTCGG	>TC13937
CATGCGGCCATCTTATCGCCC	>TC12920
CATGCGGCCTGACAATGCCGA	>TC9939	>BEABS57TR
CATGCGGCGATTTTCCCGATC	>TC9999
CATGCGGCGGCGCCAATTCTT	>TC11773
CATGCGGCTAAACTTTCTTCA	>TC10065
CATGCGGCTACGTACACGCAC	>TC8561
CATGCGGGCGCATTTTGGCCT	>TC7828
CATGCGGGCGCTGGAGCAGTG	>TC13479
CATGCGGTTCCTCGTGCTGCA	>TC14816
CATGCGTACTACCTGCAGTAC	>TC10013
CATGCGTGAGCGTGACGAGAG	>TC6212
CATGCGTGGAAAAAACTAAAC	>TC6468
CATGCGTGGAAACAGCTTGAA	>TC7190
CATGCGTGGTGATCCTTGAGG	>TC14505
CATGCGTGTACGAATGAAGTT	>TC5796
CATGCGTGTGTGCGTGCGTGT	>TC13883
CATGCGTTCTCTCACAGGCCT	>TC9747
CATGCTAATCCATTTGCCGAG	>TC8518
CATGCTACATCTCGGATGAAG	>BEADT88TR
CATGCTACGCGGAGACAAGCC	>TC6164
CATGCTACTGACACAGTTCCG	>TC14230
CATGCTACTTGTACTTTGAAT	>TC13729
CATGCTACTTTTGCATCGACG	>TC10149
CATGCTAGAGTCTGCCGCCCA	>TC13421
CATGCTAGCCAAGCACATCGG	>TC6076
CATGCTAGGACAAGGGTATGT	>TC8938
CATGCTAGTACACAGTGCCGC	>TC7956
CATGCTAGTCAAGGCAAAGAT	>BEAET86TF
CATGCTCAAAAGGAATATTCG	>BEACX74TR
CATGCTCAACCAGTTCTGTGC	>TC8196	>BEAF096TR
CATGCTCAATGCCAGGGTTCT	>TC12641
CATGCTCAGACCGCGCGCGTT	>TC6333
CATGCTCCACAGCTCCTGCAG	>TC7691
CATGCTCCACCAACTGCAGCG	>TC12516
CATGCTCCGGAAAATTTGGAG	>BEABU87TR
CATGCTCGAAAAGTGTTGCAA	>TC10480
CATGCTCGACAAACTGGGCAT	>TC9667
CATGCTCGCGTGAACAATGGC	>TC11834
CATGCTCTGCGTACCAAGCGA	>TC10285
CATGCTCTGCTTTCTTGCGAT	>TC10567
CATGCTCTGTGTGATTCAGTG	>TC6097
CATGCTCTTCACGGTCGAGCT	>TC12704
CATGCTCTTCAGGGACGGATG	>TC6146
CATGCTGAAACACCGCTGATG	>TC8989
CATGCTGAACACTCTACAGAT	>TC9506
CATGCTGACTTTTGGGGGTGC	>TC13754
CATGCTGAGGATTGCCGAGCC	>TC5935
CATGCTGCAGACGTTGACGGG	>TC9098
CATGCTGCCACCTGACGAAGA	>TC14685
CATGCTGCCTTGTATGAGGAC	>TC5889
CATGCTGCGCCCTCTCCACTG	>TC9652
CATGCTGCTACTATATTCAGT	>TC9740
CATGCTGCTGTCCGTGCCTTG	>TC8047
CATGCTGCTTCTTCACATTCG	>TC6710
CATGCTGGAACGCATCGTGGC	>TC9253
CATGCTGGAGCAGAACTTGTG	>TC7289
CATGCTGGATTTCGTGGTCTG	>BEAAH49TR
CATGCTGGCAGGATGACGGGC	>TC13133
CATGCTGGCCAAGGACGGCAG	>TC14786
CATGCTGGCCGACATCGTTGC	>TC9420
CATGCTGGCTGATGAGCTGAG	>TC6439
CATGCTGGGAACACACGGACC	>TC11768
CATGCTGGTAAAATTGTAAAA	>TC11172
CATGCTGGTTTGGAAAAAGCC	>BEABE25TR
CATGCTGTCAAAGTACGGCGA	>TC8494
CATGCTGTCACTCCTGGTGAA	>TC11260
CATGCTGTCATTCGTTGCTTG	>TC13167
CATGCTGTCCAATAAATGTCC	>TC12182
CATGCTGTCCTTACAGCGGTG	>TC6111
CATGCTGTCTTTCACGGGACC	>TC10813
CATGCTGTGAGGCCTTTGTGG	>TC12805
CATGCTGTGCAAAATTGCAAG	>TC13084
CATGCTGTGCTGGCAGTTGGC	>TC12079
CATGCTGTTGCCACAGCATTG	>TC6962
CATGCTGTTGCCTTTGCCAAC	>TC10557
CATGCTTAAGTTGACCCACTT	>TC6443
CATGCTTACTGCCCCAGCAAT	>TC8005
CATGCTTATGTTTGGACTCCT	>BEAGJ22TR
CATGCTTCACGAGCTAAAGCA	>TC8256
CATGCTTCGACGTGCGCTCAT	>TC13055
CATGCTTCTTTGCAACACTCC	>TC12157
CATGCTTGCCTCCTGAAAGTG	>TC12275
CATGCTTGGCTTTGGCTGGGC	>BEAGY26TR
CATGCTTGTGCCTGAAGTGAG	>TC9906
CATGCTTTCGTTTGTTGCACA	>TC12525
CATGCTTTTTTCTTGCTCGCC	>TC13666
CATGGAAAAGGCGCTGACGAA	>BEABU29TR
CATGGAAAATGTGAAGCCAGA	>TC12226
CATGGAACAAACACGACCATC	>TC7723
CATGGAACCCTGGGAATTATT	>TC8521
CATGGAACTGGAGCAGCCCCG	>TC9232
CATGGAAGACCTGACGCCCGC	>TC6011	>TC6012
CATGGAAGCGGACGCGTTGCC	>TC9772
CATGGAAGTGCAGGCCAAGAA	>TC13930
CATGGAAGTTGATTGCTTGTC	>TC9090
CATGGAATAAAAGAGCAGTTT	>TC14196
CATGGAATCGACGCGAAGTGC	>TC6219
CATGGACAAGAAGATCCAGGA	>TC9293
CATGGACACACTCAAGCGTTA	>TC12921
CATGGACACAGCTTGAGATGA	>TC12598
CATGGACACCCAGCTGGTGCG	>TC14712
CATGGACACGACATAATTGTT	>TC7356
CATGGACACGGTCCTTACGCA	>TC11690
CATGGACACGGTGATGAAGGA	>TC6356
CATGGACAGAGTCACGCGCGC	>TC13240
CATGGACAGCTTGCATATACG	>TC6547
CATGGACCACGAAGAAGCCAG	>BEAFA11TR
CATGGACCCCAAGAACTACCA	>TC10324
CATGGACCGGACAGACGGCCT	>TC6642
CATGGACGACGACACCCTGCT	>TC12134
CATGGACGAGCACATTGGACA	>TC9087
CATGGACGAGGCCTGCTGTTC	>TC6264
CATGGACGGCGAGTGGGAACC	>TC8950
CATGGACTACTTTCAGTCCAA	>TC12865
CATGGACTCCAATGAAGGCCC	>TC9399
CATGGACTGAACACTCAATAG	>TC12080
CATGGACTGAGGCTTAGCAAG	>TC8592
CATGGACTTTGACCCATTTAC	>TC13723
CATGGAGAAGGAAAACATTCT	>TC6881
CATGGAGACCCGCAAGCGCAA	>TC11706
CATGGAGACGAGGTGCAGCAG	>TC9456
CATGGAGACGGACGAATCCGA	>TC9016
CATGGAGAGCAGAGCAGTGGG	>TC8976
CATGGAGATTCTGAAAATCCT	>TC11096
CATGGAGCAAGCAGAGCCAAG	>BEAH211TR
CATGGAGCAAGGGACGCCGAC	>BEADZ46TR
CATGGAGCACTGACATTTCCC	>TC9555
CATGGAGCCCAACAAGTGCGA	>TC13635
CATGGAGCCTAAGAAGGAGCC	>BEAFO58TR
CATGGAGCGTGGAAAGCCGTT	>TC10344
CATGGAGCTCGCGGACTACTG	>TC9393
CATGGAGCTGAAGCTGCCCCT	>TC14243
CATGGAGGACCACCGTTCGCT	>TC12508
CATGGAGGCACAGGCGCCGAA	>TC12299
CATGGAGGGTAGGGCTAGGGA	>TC7231
CATGGAGTAAAAAAACTGGGG	>TC11836
CATGGAGTACATCCACAAGAA	>TC12014
CATGGAGTGCCACGTGGAGCG	>TC6525
CATGGAGTTGCAGGGGCATTG	>TC14421
CATGGAGTTTATGACAACCCA	>TC9122
CATGGAGTTTTTTTTTCTCAG	>TC9126
CATGGATCATCAGGAAGGCAG	>TC14784
CATGGATCGAGGCCGGACAGC	>TC10857
CATGGATGAAACTCATTCCCG	>TC9336
CATGGATGACCTGGGAAATAA	>TC5954
CATGGATGACTTTGCAGAATC	>TC6700
CATGGATGCTTTCCACAAGCG	>TC5948	>TC5950
CATGGATGCTTTTTTCCATCC	>TC9144	>TC9145
CATGGATTATGTACAGTTGCC	>TC15069
CATGGATTGGCTCAAGATGCC	>TC7686
CATGGCAAACACAGAGAGAAT	>TC6454
CATGGCAAGAAAGGAGCCGTG	>TC14973
CATGGCAATAGCTGCTTGCTT	>TC11912
CATGGCAATTCGTGTGCTTGG	>TC14544
CATGGCACAATGCGTCCAGGC	>TC7442
CATGGCACATCCAAATAAAGT	>BEABX94TF
CATGGCACATCGCGTTTCACT	>TC9273
CATGGCACCTATCTTTCTGGA	>TC11662
CATGGCACGGGGAACGAGCGC	>TC6565
CATGGCAGAATCCTTCCTGGT	>TC11871
CATGGCAGACACGCACGTGCG	>TC9019
CATGGCAGACGTCATACCGGA	>TC8039
CATGGCAGCCCTACCCCACTG	>BEADM48TR
CATGGCAGCGCAGCTTGCAAA	>TC5813
CATGGCAGCGTGGCACAGTGG	>TC11388
CATGGCAGGACTGTCTGGTCA	>TC8736
CATGGCAGGAGCCCTGAGTGT	>TC14484
CATGGCAGGCCGACCAGTTCG	>TC12377
CATGGCAGTCACCGTTTTTCT	>BEADG05TF
CATGGCAGTGGCAGCCTGAAG	>TC12853
CATGGCAGTTTTTTCCCATTT	>TC12821
CATGGCATATGAATTGTCCCT	>TC7463
CATGGCATCAACAATTTTCCC	>TC12370
CATGGCATCGAGGGCCACATC	>TC8843
CATGGCATTAGGCAGGTCTTG	>TC9288
CATGGCCAAGCCAGCTGGAGG	>TC6236
CATGGCCAAGGAGAAGCCCGC	>BEAEM20TR
CATGGCCAAGTCACCCAAGGT	>TC8963
CATGGCCACATTCAGTACTTT	>TC13105
CATGGCCACGCAGTCGTTGCT	>TC14246
CATGGCCAGGTGCATCGGGCG	>TC5886
CATGGCCCAGTACCTGGTAGA	>TC7630
CATGGCCCGCAGCGGCTGAAC	>TC7866
CATGGCCCTGTAGGCAAGTGC	>TC12359
CATGGCCGACCCAGTGGTACT	>TC6456
CATGGCCGCAACAATGGCAAG	>TC9078
CATGGCCGCACACTTTGACAG	>TC10071
CATGGCCGCCAGCGTCGCCGA	>TC13172
CATGGCCGGACACTGATCAGT	>TC6066
CATGGCCGGACCTCAGCGGAC	>TC6626
CATGGCCGGCGCTAACATTGG	>TC12548
CATGGCCGTCCTTCAGTGAGC	>TC6368
CATGGCCGTGCCCTTATTGGC	>TC6037
CATGGCCTACATAAGGACTCC	>TC9971
CATGGCCTACTGGCTGGTTAT	>BEAAG37TR
CATGGCCTGCGTTTGCTGCAG	>TC12242
CATGGCCTGGCCCCGCCCCAG	>TC6685
CATGGCGAAGCACGCTGTCAC	>TC6235
CATGGCGACACAGCAACTGCT	>BEADO47TF
CATGGCGACACTCATCGGGCT	>TC13236
CATGGCGACCACCAAACTGCC	>TC12492
CATGGCGACCACGACCGAGGT	>TC9720
CATGGCGAGCGGAGCAGTTCT	>TC10340
CATGGCGAGCTTGTGCGATTG	>TC8548
CATGGCGATAGCACTTCTTGC	>BEADJ93TR
CATGGCGCAGCAGCAGGCGTC	>TC9053
CATGGCGCATCGCCGAATGAG	>TC11050
CATGGCGCCCTTCAAACGCCA	>TC5996
CATGGCGCCGTCTACTGGTCA	>TC12181
CATGGCGCCTTTGTTTACAGC	>TC8919
CATGGCGCGCGAACGGTTTCG	>TC11041
CATGGCGCGTCACTTCCTGGC	>TC13982
CATGGCGCTGCTGCTAATGCA	>TC8790
CATGGCGGACGACCACGTGCG	>TC6968
CATGGCGTACTGTGGCGCGTC	>TC12183
CATGGCGTCGTCGCTCCGGGA	>TC6193	>TC9396	>TC13295
CATGGCGTGTAAAAAGATCTG	>BEAC668TR
CATGGCGTTTGCTGGTGCCAG	>TC9744
CATGGCTAATGGTAAGCAGTT	>BEAFD44TF
CATGGCTACAGCTGTGCGAAC	>TC13196
CATGGCTACCAATGTCGCCAG	>TC11814
CATGGCTACGGCCACTACGGC	>TC10104
CATGGCTAGTTGTCGCTAGGG	>TC6087
CATGGCTCACGTGTCCTCTTA	>TC6789
CATGGCTCCTGGGACGCGCAG	>TC12376
CATGGCTCTCACGGTCAATCT	>BEABB77TR
CATGGCTCTGTTCCCGCTGCA	>TC6772
CATGGCTGCCAACCTGTATGC	>TC14255
CATGGCTGCCAAGCAGGATAA	>TC12010
CATGGCTGGAGTTTCTCCCTT	>TC12081
CATGGCTGGCAGTGGAGATCC	>TC12554
CATGGCTGGCATCTCTGGCCT	>BEAF016TR
CATGGCTGGGAGCCGTGGTGG	>TC10448
CATGGCTGTGCGCTCACGATG	>TC6254
CATGGCTGTTACTGTTGCCCA	>TC12224
CATGGCTTCCGGCGCACAGCT	>TC10181
CATGGCTTCTGGCACAGGAAA	>TC7077
CATGGCTTGGCTTCAATGCTG	>TC10023
CATGGCTTTCTTTTCTTTGCC	>TC8899
CATGGGAACACGCAAGGCTCT	>TC14439
CATGGGAAGAGTATGACGCCA	>TC10011	>TC14317
CATGGGAAGCTTCCCAAGACG	>TC10078
CATGGGACAGCAGCTAGCTGC	>TC12129
CATGGGACCCACACCCTCTGG	>TC6495
CATGGGAGGAGCCCCTTCTTC	>TC9392
CATGGGAGGCATTCCAGAATT	>TC12250
CATGGGAGGCTCTCGGCTGTA	>TC12529
CATGGGATTTGGTCTCTTTGA	>TC13709
CATGGGCAACAAGTCTGCTGC	>TC6992
CATGGGCATCGGGGCCACGAC	>TC9474
CATGGGCATTACGCTCGCCGA	>TC12584
CATGGGCATTGCTAAGGCGAA	>TC12420
CATGGGCCAAGGGATGTAAAG	>TC11391
CATGGGCCCCCTCCCGCCCAA	>TC13335
CATGGGCCGCTACCCGGACCT	>TC10648
CATGGGCGACCGCTTCACCGA	>TC12444
CATGGGCGAGCATCTGAAAGA	>TC13523
CATGGGCGAGTACTTCAGGGA	>TC14596
CATGGGCGCCGACGTCAGCCA	>BEAAX89TR
CATGGGCGGAATAAAAGCGGT	>TC8903
CATGGGCGTCAGAGGGACAAT	>TC9997
CATGGGCGTGTTACCCGACGT	>TC14197
CATGGGCTCTGCTGGAAGGCT	>TC9741
CATGGGCTGATCCTTGTGCTA	>TC12046
CATGGGCTTCCCAGCCCCCGC	>TC8407
CATGGGCTTCTCAGGATTTGG	>TC12922
CATGGGGAACCGCCTGGTCTC	>TC11328
CATGGGGCGCCTGCGTACGCG	>BEACG15TR
CATGGGGGAAGAAAGCTTTGT	>TC13280
CATGGGGGCCGTCGAGGGACT	>TC9417
CATGGGGTGCGCGACTCAGAT	>BEAGA29TR
CATGGGTCAGTCGGTCCTTAG	>TC12507
CATGGGTCCACCCCAGCGACT	>TC12372	>TC12373
CATGGGTCCCCCCCAAAAACT	>BEABF87TR
CATGGGTCCTTTATGTGGATG	>TC8733
CATGGGTCGGGTGGAGCCGCT	>TC10027
CATGGGTGAATGTGATGATCA	>TC9224
CATGGGTGAGGACGAGTTCAG	>TC13321
CATGGGTGCATTCTGTGGACA	>TC11099	>TC14849
CATGGGTGCGGAGTGTTGAGA	>TC5918
CATGGGTGCTGCTGGGATTCT	>TC5822	>BEAGQ72TR
CATGGGTGGTCTCTCTCCTGA	>TC12253
CATGGGTGTCATAGCCTTGGT	>TC12347
CATGGGTGTGTAATAGGTAGT	>TC14689
CATGGGTTGGGCGCCGACGCG	>BEABI57TR
CATGGTACAAATAAAGCAAAA	>TC9406
CATGGTAGCTCTTGTAATGCC	>TC12277
CATGGTAGTACGCAGCCAAGC	>TC8785
CATGGTAGTTCTGACGGGGCT	>TC9316
CATGGTATGTTCCACTTTTTC	>TC7085
CATGGTCACATAAACGAAGTC	>TC11346
CATGGTCACTATGGTACGCGA	>TC11665
CATGGTCAGCTGATGGGCAGA	>TC6908
CATGGTCAGGCCATTCTTGGG	>TC12206
CATGGTCCAAAAATAAAAGCC	>TC12111
CATGGTCCATTAAAAAATTCC	>TC12500
CATGGTCGACTTTTTGGTGGA	>TC11669
CATGGTCGCCGACTCGTCGGT	>TC6533
CATGGTCGTACACCATTCTTG	>TC10210
CATGGTCTTCAAGGACGACTA	>TC7081
CATGGTGACCCAAGGGCAGAG	>TC12043
CATGGTGATCACGCCTTCAAG	>TC14881
CATGGTGCAAGGGCAGGTGAC	>TC10233
CATGGTGCATCAGTCGTCCAC	>TC6506
CATGGTGCCCGCCCAAGTGCG	>TC13229
CATGGTGCTCCTCCCTTGCTG	>BEAEO81TF
CATGGTGGCGTGGGACCTCTG	>TC7042
CATGGTGGCTGCTGCTCCGGG	>TC7824
CATGGTGGTACTGGCGGATGT	>TC9833
CATGGTGGTCCTGCTTCCGGA	>TC12478
CATGGTGGTGCACGCCAACCC	>TC12062
CATGGTGTACACCAAACGGGC	>TC9237
CATGGTGTGCGGAGTGGGCTG	>TC7155
CATGGTGTGGCTGTAATAAAA	>TC6610
CATGGTGTGTGTGTGTGTGTG	>TC7018
CATGGTGTTTCGACAGCGATT	>TC13000
CATGGTTCACAGCAGTGCTGT	>TC12697
CATGGTTCCAGCTTGAGCGGA	>TC12550
CATGGTTGAGGCCGACCTCGA	>TC10804
CATGGTTGCCGACGTCCATCG	>TC6291
CATGGTTGCTGACACACTGAA	>TC14554
CATGGTTGGTGAGCAAGAGAG	>TC13889
CATGGTTGGTGTCAAGGCCTG	>BEAE374TR
CATGTAAATAAGGCCTCTATA	>TC9154
CATGTAACGTTTCCCAACAAG	>TC9414
CATGTAACTAGAATGGCCATT	>TC7232
CATGTAAGCTCATTGATTGGT	>TC9378
CATGTAAGTTTTGCAGTTGTG	>TC12469
CATGTAATCGAGATACCGTGT	>TC7032	>TC10585	>TC14699
CATGTACAAATAAAGCGTCCC	>TC5888
CATGTACAACACAACGGCCGA	>TC8588
CATGTACAAGTGCTGTCTTCT	>TC13491
CATGTACAAGTTGTGGTATAA	>TC6697
CATGTACAGCTCGCCCGAAAG	>TC6001
CATGTACAGGCCGCCGAAGAA	>TC9250
CATGTACAGTCACCACGTTAC	>TC8507
CATGTACATATGCGGCACACT	>TC8453
CATGTACCCTTGCCCCCACCC	>TC10911
CATGTACGAAGCGCTGGCAGA	>TC8716
CATGTACGCGTGTGTGTAAAT	>TC14061
CATGTACTTCTCAGAGTTGTG	>BEACW85TR
CATGTAGAAACCGCAAGGAAG	>TC10110
CATGTAGACCGGGGCGCCGGC	>TC8644
CATGTAGCCGTACAGGAAAAC	>TC11520
CATGTAGCGAACAATAACCGA	>BEAFF36TF
CATGTAGCGAACAGTAACCGA	>TC10335
CATGTAGGAATTTAAAAGTTG	>TC5761
CATGTAGTCATATGGGCAAGT	>TC12749
CATGTATACGCTGCTGGTGGG	>BEAE752TR
CATGTATCCCTGCGTCGCGTG	>TC11076
CATGTATCGAAGTCGCCCGCA	>BEACL94TR
CATGTATGGTGCTAATGGAGC	>TC13877
CATGTATGTGCCGTAATCGCG	>TC12068
CATGTATGTTTAACAGAGCTG	>TC5836
CATGTATTACCCGTGCGATAT	>TC12284
CATGTATTTGAATCGGCAATA	>TC6359
CATGTCAAATCCACGGCGATA	>TC8872
CATGTCAACTTTTGCCGTTAC	>TC6616
CATGTCAAGTTCACAACATTG	>TC13641
CATGTCAATCTTTACACTAGC	>TC5990
CATGTCACAAAGAGTCCACGT	>TC5969
CATGTCACACGCAGCCTCGTC	>TC13459
CATGTCACAGTATTGCAGTTA	>TC10220
CATGTCACCAGGCTTGCTTTG	>TC10262
CATGTCACGATGCCTTGAAGC	>TC14119
CATGTCACTTTCACGTGTGCA	>BEACT01TF
CATGTCAGACGCTTTCGCGTG	>TC13148
CATGTCAGACTCCAACCGACT	>TC8342
CATGTCAGGAGGGCGCGTCGG	>TC11573
CATGTCAGGGTCAAGCTGTCC	>TC12240
CATGTCAGTCGATACGGCGTA	>TC6460
CATGTCAGTGTGCCTGCAGAG	>TC10442
CATGTCCAACTGGGCCGCTCT	>TC12101
CATGTCCATAAACCAGCTCGA	>BEAEB15TR
CATGTCCATTGCGACCAAGGT	>TC9319	>TC14799
CATGTCCCAAGATCCTTCTTT	>TC9454
CATGTCCCACACCCCCCTCTC	>TC8215
CATGTCCCCGGGGAAGGAGAC	>TC6449
CATGTCCCCTTGGCCTTGGAT	>BEAFL78TR
CATGTCCGTGCACTTGTCGCC	>TC7143
CATGTCCTGGAAATCCGTCCC	>TC14194
CATGTCGAAAAGGCATTGATC	>TC12457
CATGTCGAACCCCCGGCAGTA	>TC14104
CATGTCGACGTTCTGAAGTTC	>TC12638
CATGTCGAGTCACAAGGGGCC	>BEAEH94TR
CATGTCGCAACTTTTCACCAC	>TC6617
CATGTCGCACCAAACTCACTT	>TC6768
CATGTCGCCAGGATTCGCGGT	>TC14235
CATGTCGCCCCTTAAGCAAGT	>TC12028
CATGTCGCCCGATCAGCCAGA	>TC8201
CATGTCGGCGCTATTGCGTCT	>TC5790
CATGTCGTCGAGAGCGAGGAG	>BEAG104TR
CATGTCGTCGCTGGCGCTCCG	>TC9135
CATGTCGTGGCCTCACAGCAC	>TC8567	>TC11683
CATGTCGTTTCAGCAGTACGT	>TC6475
CATGTCTAACTTGCTTGGATT	>TC12303
CATGTCTATTTTCTCGGCTCT	>TC6020
CATGTCTCAAAACGCCGTTCA	>TC10695
CATGTCTCCACCAGGCCATCC	>TC8711
CATGTCTCCCGGTCTGACCTC	>TC12375
CATGTCTCGCTCCATAATTTG	>BEAA173TR
CATGTCTGGCACGTACCGCAC	>TC10608
CATGTCTGTGCCACTCTGGTG	>TC12383
CATGTCTGTGCGTGCCAAGGA	>TC8894
CATGTCTTACAGTGCACGCTC	>TC9361
CATGTGAAATGTCTTGGCCAA	>TC9475
CATGTGAAGCACTCCAAGTGC	>TC9306
CATGTGAAGTGGGATGTGCTC	>TC12369
CATGTGAATAAAAGGCGACGT	>TC9089
CATGTGACAGAAGCAGCCACA	>TC9697
CATGTGACGAAGCGCCTTCCG	>TC11583
CATGTGACTCTACCAAGGATT	>TC12720
CATGTGACTGTTTACGGTGCC	>TC6420
CATGTGAGAAATTTGTGGAAG	>TC10714
CATGTGAGCACTGTACAACCT	>TC9212
CATGTGAGCTGTGTTACCACG	>TC13968
CATGTGAGGCACTTTGCGAGG	>TC13274
CATGTGAGGCCCACAGTTCCC	>TC10561
CATGTGATAGCAGCACCTGTC	>TC9733
CATGTGATCCGCAAGGAGATG	>TC12187
CATGTGATTGCACGCAAGCTG	>TC10236
CATGTGCAAAAGCAGGAAAAG	>TC13364
CATGTGCAACCAGAAGGTGCT	>TC9111
CATGTGCAATGACTCCTCGCG	>TC8778
CATGTGCAGCGAGGAAAGGCT	>TC8931
CATGTGCAGGAAACGCGGAGC	>TC6827
CATGTGCATCAGTGTCACTAC	>TC12800
CATGTGCCAGCACTTCGTGTG	>TC9062
CATGTGCCCAGTGAAAAGAAC	>TC9043
CATGTGCCTTACACACCGAGG	>TC8915	>TC8916
CATGTGCGAGAGCAGCAAGAG	>TC9534
CATGTGCGCAAAGGACGCCCG	>BEAET94TR
CATGTGCGCGTGGTGCGTGGC	>TC6880
CATGTGCGGGGCGTCTCTGCC	>TC14036
CATGTGCGGTTTGTAATAAAT	>TC10440
CATGTGCGTGCTGCTTCCGAT	>TC6763
CATGTGCTCGCTTCCAGTCGG	>TC6070
CATGTGCTGGCTCGATAAACG	>TC11120
CATGTGCTTCCTAAACCAGAG	>TC6433
CATGTGCTTTACTGTCGACGT	>TC12378
CATGTGCTTTCCCATCAGTTG	>TC14907
CATGTGCTTTTGGTAATCATA	>TC6444
CATGTGGAACAACTCCGGGAC	>TC12119
CATGTGGAATTTAGTGATGGG	>TC11815
CATGTGGACACCATTCACTTT	>TC10922
CATGTGGAGCGACAAGCACGG	>TC8321
CATGTGGCAGCTCGTCTTCCT	>TC9994
CATGTGGCAGTTTTCAAAATG	>TC9366
CATGTGGCCCAGCTGAGGGAC	>TC10179
CATGTGGCTGGCTGCCCACTG	>TC9039
CATGTGGGATAACCTCGCTAC	>TC9070
CATGTGGGCCCTACTCCACCA	>BEAFQ21TR
CATGTGGGGCACGTCCAAGCT	>TC6102
CATGTGGGTAGGAGGGGCACG	>BEAD764TF
CATGTGGTAGCCCCGCCACGT	>TC12345
CATGTGGTATATGACTTCTCA	>BEAEO16TF
CATGTGGTGCCCGAAACGAAG	>TC12322
CATGTGGTTCAATTTGTGCCC	>TC6386
CATGTGGTTCAGCCTGTTCTA	>TC11312
CATGTGTACAACTGTACAAGG	>TC9209
CATGTGTCGCATTGAAATTGG	>BEAE651TF
CATGTGTGAATGTATGCGTGT	>TC12117
CATGTGTGCACTCGCTTATGA	>TC12543
CATGTGTGCCGCGCAGTCCGA	>TC9178
CATGTGTGGTGGTACTTGCAG	>TC10859
CATGTGTGTCCGTTCACCTCA	>TC8610
CATGTGTGTCTGTTGTCTGGA	>TC13180
CATGTGTGTGCACGGCTGCGT	>TC9394
CATGTGTGTGGCACGCAACAT	>TC9766
CATGTGTTCACCTTCTCGCTG	>TC12493
CATGTGTTCATCTGTATTTTT	>TC9550
CATGTGTTCGCATCCTGAGCC	>TC6529
CATGTGTTGCAACTGACGGAG	>TC12047
CATGTGTTGGTCCTGTATGGC	>TC9592
CATGTGTTTGGTTGAAGGCCA	>TC8884
CATGTTACCTGAGCGTGTCCT	>TC7252
CATGTTCAAGGAGAGACGAGC	>TC8382
CATGTTCACGCTGTAGCGACG	>TC7696
CATGTTCATATTGTCTGCAGA	>TC11540
CATGTTCATCGCCACCCTCAT	>TC11035
CATGTTCCAGCGCAAGGCCGA	>TC6438
CATGTTCCAGTGGAAGTTCTC	>TC11488
CATGTTCGTATGAAATGGCGC	>TC9656
CATGTTCTACTACACCGATGA	>TC7021
CATGTTCTGGCGTAGCCTTTT	>BEAAR85TR
CATGTTCTTACGCACAATTTT	>TC5917
CATGTTCTTCAATAGGTGCTC	>TC12147
CATGTTCTTCTGCAGCAATGG	>TC12707
CATGTTGAAGCACGACACGCT	>TC6293
CATGTTGAAGTTGTGTTGTGC	>TC7283
CATGTTGACGTCCTCCTCATT	>TC6312
CATGTTGCAGAAACCCAAGGC	>TC7238
CATGTTGCCCACGGCAGTTTG	>TC8771
CATGTTGCGGCTGCGCCGCAC	>TC12211
CATGTTGCTCGAGCAGCGGCA	>TC13410
CATGTTGGCGCCACACAAGAT	>TC10362
CATGTTGTAACTTAAACGGCT	>BEACI96TR
CATGTTGTGAGTTTTAGAAAT	>TC11902
CATGTTGTGGCAGTGTTGGGC	>TC6848
CATGTTGTGTATCATATGTTC	>TC8957
CATGTTGTTGCAAGTCACTTG	>TC5833
CATGTTTACCCTGTGCCTCCT	>TC7370
CATGTTTCGAGTGTTAGGTAG	>TC6190
CATGTTTGACCCCAAGGGCCG	>TC9050
CATGTTTGAGGCTTCTGGGGT	>TC6067
CATGTTTGAGTATGCTGATGC	>TC6009
CATGTTTGATAGAAGGCCTTC	>TC9435
CATGTTTGCCTTTTTGTACAG	>TC7513
CATGTTTGGAGGAGTCAAGGG	>TC14763
CATGTTTGTGCTGGGATTTTG	>TC12767
CATGTTTGTTGTGCTGTTAAT	>TC6174
CATGTTTTACCGTGAAGGACA	>BEABA45TR
CATGTTTTATTGATCGCTTTG	>TC6584
CATGTTTTCCCCAACCCAGGA	>BEACP61TR
CATGTTTTCCTGTCCTCTTTC	>BEAFG47TR
CATGTTTTTAACTGGGGGGTG	>TC8979
CATGTTTTTGCCCACTGTGGT	>BEAEG86TR
