# Supplementary material for: The ovarian transcriptome of the cattle tick, Rhipicephalus (Boophilus) microplus, feeding upon a bovine host infected with Babesia bovis
Source: Parasit Vectors. 2013 Sep 23;6:276. doi: 10.1186/1756-3305-6-276 (PMC4028808; doi:10.1186/1756-3305-6-276)
Supplement: Additional file 10 — SAGE tags that match sequences in BmiGI Version 2 when tag is reverse complemented. Excel file lists each SAGE tag that, when reverse complemented, has an exact match to a member of BmiGI Version 2. [file 1756-3305-6-276-S10.xls]

## Sheet: Tags2TCs-rc
Supplementary Table S9. SAGE tags that match sequences in BmiGI Version 2 when tag is reverse complemented.
LongSAGE tag (21mer)	GI ID 2.0
CATGAAAAGGCGTAACGAGCT	>TC10144
CATGAAACGAACGGTGCCTTG	>TC12488
CATGAAACTCGAGTTCACGGC	>TC9425	>TC9426	>TC9427
CATGAAACTTTGAGCACTACA	>TC6174
CATGAAAGACCTTGTGAACGA	>TC10298
CATGAAAGCCGCCATCTTGGA	>BEAFR49TF
CATGAAAGCTGTTAATTGCGC	>TC14898
CATGAAAGTGGGGCCTTCGCT	>BEAA846TF
CATGAAATCGAATCGTTGGCA	>TC7078
CATGAAATGCTGTGCAAAAAT	>TC12076
CATGAAATTATTTGCAGCTGG	>TC9552
CATGAACAACTCCCAAGCAGC	>TC13067
CATGAACCCTTACTGCCCCGA	>TC12133
CATGAACGACCCAGTCGTACT	>TC13301
CATGAACGGCGTCGTGCTCAA	>TC12039
CATGAACTGTGCTGGGCCCAG	>TC6121
CATGAACTTATTGAGGCTGCG	>TC6913
CATGAAGATTCAATGCCGAGT	>TC12206
CATGAAGCCAAACGACTGGTT	>TC7823
CATGAAGCGCTGGTCAAGGCA	>TC12252
CATGAAGCGGAGCAGTACAAG	>BEAAI53TF
CATGAAGCGGCTGAAAAAGAG	>TC14683
CATGAAGGGTTCATCTGCGCC	>TC12503
CATGAAGGTGACCAGCGATGA	>TC9852
CATGAAGTGAAGCTGCGAGTG	>TC14792
CATGAAGTGCCTTCAAGGTGA	>TC9476
CATGAATAAAGTGTGCGGATC	>TC9331
CATGAATACGGAAGCAGCTTG	>BEAC564TF
CATGAATAGAAATAATAGGGC	>TC7145
CATGAATATTTTCGACGCACA	>TC5946
CATGAATGTTGCAGTGGTTCA	>TC7235
CATGACAAATGCAGCGGCCCA	>TC8945
CATGACACCGGAACGCAAGAA	>TC8921
CATGACACTGCCATCTCTTGG	>TC6136
CATGACAGAACCCAAGCTCTC	>TC10608
CATGACAGAAGCGCGTCACGC	>TC9259
CATGACAGCTGTGGCAGCTTT	>TC5920
CATGACCACGACGACACATTG	>TC6172
CATGACCCCCTGACCAAGAAG	>TC14697
CATGACCGAGGCTGCCTGGAG	>TC9173
CATGACCGGAGAAATCTGTGC	>TC5885
CATGACCGGGAAGTGGCAGAG	>TC9126
CATGACCGTGGGGTACAAAAT	>TC7250
CATGACCTCCCACTACTTCCG	>BEAFK25TF
CATGACGAAAGACTCGGATTC	>TC13325
CATGACGATGCTCGTCTGGTG	>TC13239
CATGACGCGTGCGTTTTGCAT	>TC9157
CATGACGTTTTGCTGCTACAT	>TC13000
CATGACTCAACCCTGAAAGTA	>TC12795
CATGACTGACGAGTCCTATGC	>TC9264
CATGACTTAGGTGTACTGATT	>TC6198
CATGACTTTCCTGTGCCAAGA	>TC7303
CATGAGACCACCACCAAGACA	>TC13287
CATGAGATGTCCCACGCTCAG	>TC5854	>TC5855
CATGAGCAAGCCTGGAACTTG	>TC13532
CATGAGCACTGTGTGCTTTCC	>BEAEG70TF
CATGAGCCCGTTGAACGGGAA	>BEAFE41TF
CATGAGCCGCATCGATGCAAC	>TC7175
CATGAGCGGGTCGGCGAGGTC	>TC12779
CATGAGCGTCACTTCCACAGA	>TC6851
CATGAGCTCTTCCCACTGCTC	>TC6608
CATGAGCTGCACCAAGGACTT	>TC12036
CATGAGGACAGAGCCCAGTTC	>BEAFD34TF
CATGAGGCTGTGTGCTGCTTT	>BEAF823TF
CATGAGGGTGAACCTGGATCT	>TC7076
CATGAGGTCGCGCGACACGAC	>TC6983
CATGAGTATAGGGCCTGTTCC	>TC12125
CATGAGTCGTGTCAGCATCTC	>TC10220
CATGAGTGAAGCTCTTCTCTT	>TC9367
CATGAGTGCCTTGTTTTTATA	>TC9885
CATGAGTGGTTAACCTGCACT	>TC13471
CATGAGTGTTATCTGTTGGCA	>TC14848
CATGAGTTCTGGTTCCTGCCT	>BEAES94TF
CATGATACCACCAAGCCAGTG	>TC12514
CATGATAGTGCAAAAAGCCGA	>TC6130
CATGATATGTGGGATTCACAA	>TC9556
CATGATATTGACATTTCGTAG	>TC12054
CATGATCAATGTCATTATAAT	>TC6117
CATGATCCAAGGTGGTGACTT	>TC10033
CATGATCTGAGTTTAGACCGA	>TC5761
CATGATGACGCACTGGCCGGT	>TC6565
CATGATGCCATCTTCGACTGG	>TC5955
CATGATGCCGTCCGCGTTAGC	>TC12362
CATGATGCCTGGGGCCCCAGT	>TC12246
CATGATGCGGGCCGCTTACCA	>TC9629
CATGATGGCAGAACTACCCCC	>TC9488
CATGATGGCGTACGTCTTTGA	>BEAAR04TF
CATGATGTTTACTCATAAAGC	>TC9903
CATGATTGTCCGCCGCGCACT	>TC6544
CATGATTTGTTGTAGCTGCTT	>TC6367
CATGCAAACACCTTAGACTGC	>TC13820
CATGCAAACAGTGAATGGGAC	>BEAE561TF
CATGCAAACTGGTTGGTGGGT	>TC9035
CATGCAACACCAACACGCCGG	>TC9301
CATGCAAGCTTTGTACAGACT	>BEAF667TF
CATGCAAGGTAGCTGTGCTCG	>TC6715
CATGCAAGGTTTGCCTGCCGG	>TC12984
CATGCAATATTAAAATGGCGC	>TC9317
CATGCACAAACTGTAGATAAG	>TC8852
CATGCACACGGTGTGGTCACC	>TC13357
CATGCACATTTGTTTATTGCC	>TC9624
CATGCACCAACCGTGGCTGCA	>TC10023
CATGCACCACTGCAGCGATGT	>TC15074
CATGCACCATTGGGTGGCATA	>TC7210
CATGCACCCAAGAACCACTGC	>TC8832
CATGCACCCTGGCTCCAGGGC	>TC11676
CATGCACGGGTTGCACCGAAA	>TC7276
CATGCACTGCGAGGCTACGTG	>TC12835
CATGCACTTGCGCTGAAACCA	>TC13729
CATGCACTTTTCAATGCAACC	>BEAC865TF
CATGCAGCAGAAGAAGATGCT	>TC13549
CATGCAGCCTGCCTCTGATAT	>TC6267
CATGCAGCCTGTGTGTTGAAG	>TC9553
CATGCAGCTAACTGAAAGCAG	>TC12490
CATGCAGCTGCAGGGTGACCA	>TC5804
CATGCAGGCAGGCCTGCCTAC	>BEAGI33TF
CATGCAGTGCACTCGAAGAGT	>TC9607
CATGCAGTGGCCCCCCGGGTC	>TC6363
CATGCAGTTGGGCACCACTAC	>TC12792
CATGCATAATTTTCAGGCTGC	>TC14736
CATGCATATTGAATGTTGGCA	>TC13478
CATGCATCCGTCTGCAGTTTC	>TC11001
CATGCCAAGCATCACCATTCG	>TC7736
CATGCCAATGAATGTGTGTCT	>TC6445
CATGCCACAGCTTTCCTCGGA	>TC8333
CATGCCACCGTAGGAACCGCC	>TC10408
CATGCCACGACGTCACGCCGC	>TC7046
CATGCCACGGCCGGACGCGCC	>TC14891
CATGCCACTGATGAGCTCAAG	>TC7062
CATGCCAGAATGCGTGGAACA	>BEACG23TR
CATGCCAGAGGCACTGTCTCA	>TC9498
CATGCCAGCGCTAAAGATGCG	>TC6533
CATGCCAGGCCCTGGGTCCAC	>TC12976
CATGCCAGTATTCGCACTTCG	>TC12513
CATGCCCAACAGCCACGGCAC	>TC13995
CATGCCCACAAACTGTGAGCC	>BEADO18TR
CATGCCCCTGCTCAATGCTCA	>TC14401
CATGCCCGCAGCTTTATACTT	>TC12509
CATGCCCGCGGTCATCACGGA	>TC5821
CATGCCCGGAGACAGTGGCAC	>TC9147
CATGCCCTATATGCAGAGATG	>TC13291
CATGCCCTTTACCCCCCACTA	>TC11357
CATGCCGAGGCTGCTGCTGCT	>TC13702
CATGCCGCATCCCTTGTGTGA	>TC8590
CATGCCGCCAGCGGCCACCCT	>TC13044
CATGCCGCCGCCGCAGCAGCA	>TC6331
CATGCCGCGACCGCATTGCTC	>TC6209
CATGCCGGCGTGCCGTAATGG	>TC12102
CATGCCGGTGAGCTCAAGGCC	>TC6796
CATGCCGTACTCTCAGCGGCC	>TC8247
CATGCCGTGTTCCCCTGCCTG	>TC13828
CATGCCTAACCTGCTGCCCTT	>TC12576
CATGCCTATGGAGCAACGGAC	>BEADI43TF
CATGCCTATGTGCCTGGTATT	>TC7126	>BEABW18TF
CATGCCTCCATCGGACACAGG	>TC9043
CATGCCTCCGCGCAGCCGGAG	>TC6372
CATGCCTCTTTGTCGACCGTG	>TC6274
CATGCCTGAACGTGGACAAGC	>TC6789
CATGCCTGATTTTACCTGTGA	>TC7651
CATGCCTGGAGTAATGTTTTC	>TC10302
CATGCCTGGATGGACCAGCAA	>BEAGA59TF
CATGCCTGGGGGCATTCTTGC	>TC7008
CATGCCTGTGTTGTCCCTGTG	>TC10213
CATGCCTTCCGAGCAGTAAAC	>BEAEQ88TF
CATGCGAACCTACCTGGAGTC	>TC12633
CATGCGAAGAGCATTTGTCAT	>BEAFK78TF
CATGCGACGATGAATGTTCTG	>TC10178
CATGCGACTGTTGACAGCATC	>TC9921
CATGCGAGAGGGTGCCAATCG	>TC6194
CATGCGAGTTTAACTGGAGGT	>BEACP73TF
CATGCGCAAGAAGCAGCGCCA	>TC6399
CATGCGCAAGGCCCAAGGAGG	>TC12056
CATGCGCACTCGGACAGAGTC	>TC13259
CATGCGCAGGTTAGCGCAGAT	>BEACV45TF
CATGCGCCTGGAGGGTCGAAT	>TC12494
CATGCGCGACACCCGCCACGG	>TC12345
CATGCGCGCTGGGGTCGAAGA	>TC12086
CATGCGCGTCACTAATTAGAT	>TC11389	>TC11482	>BEAG105TR
CATGCGCGTGCGTCTCTCGCT	>TC10322
CATGCGCTACGGCCGACGTCA	>TC8292
CATGCGCTTCGCCCTGCAAGC	>TC9893
CATGCGGAAATAAAGACTTGC	>TC9314
CATGCGGAACAAGAAATCGCG	>TC6828
CATGCGGACCACGCGCTTGAC	>TC9131
CATGCGGACGCCGCGGATCGC	>TC6028
CATGCGGCAAAATTAAGTTTG	>TC10374
CATGCGGCAACGTAGGAGCTA	>TC12985
CATGCGGCAGCAACACATCGC	>TC9033	>BEACJ92TF
CATGCGGCCGGCTCCGAAGAT	>TC9159
CATGCGGCGGAGACTTCAACC	>TC9025
CATGCGGTTCCTCGTGCTGCA	>TC15123
CATGCGGTTTCACAGCAGTTA	>TC6149
CATGCGTAGGGCGGAAAAAAC	>TC11680
CATGCGTCTTGTGACTGAGCT	>TC12784
CATGCGTGTGCTTCTGGAGGC	>TC6686
CATGCGTTCACATTGCCTAGC	>BEAFI68TR
CATGCTAAATTTTTGTCGCAC	>BEAFO27TF
CATGCTAACAATGCGTCACCT	>TC6216
CATGCTACATCGACTGCCAAA	>TC12880
CATGCTACTGATTGTATGTAC	>TC10274
CATGCTCACCACGAAGCCCAA	>TC12790
CATGCTCACGGGACAGAGAAG	>TC10558
CATGCTCAGAACTGGAAACTA	>TC12038
CATGCTCCACCACGACGAAGC	>TC14837
CATGCTCCCCATCGAAGCGCC	>TC12021
CATGCTCCTTTTGCATTGACG	>BEAH165TF
CATGCTCGCGTGAACAATGGC	>TC7370
CATGCTCGTCATAGTCCGCGG	>TC9161
CATGCTCTCGTAGTCCGGCTC	>TC6461
CATGCTCTTGTAACTTGATGG	>TC5769
CATGCTCTTTTTCCCTTCATA	>TC6123
CATGCTGAATGGCCCTATGGA	>TC10015
CATGCTGAGCTGCGATTCCTC	>TC13130
CATGCTGCACAGCACTGTCCG	>TC12759
CATGCTGCCTGTACCTTCTGT	>TC6753
CATGCTGCGTGAGCGGTGTGC	>TC6062
CATGCTGGCCAAAATTGGCAC	>TC12177
CATGCTGGCCGCTTGGGTCCG	>TC6404
CATGCTGGGACCCAAGTGAAG	>BEACP08TF
CATGCTGGGCAGCGACCAGAC	>TC11045
CATGCTGGGTTGCAAAGGTGG	>TC8358
CATGCTGGTTTTGCCAAATGC	>BEAG773TF
CATGCTGTCCCGACGCGGCTC	>TC9135
CATGCTGTGCTATGGGCACTA	>TC9258
CATGCTGTTAGCCTGTGCTGC	>TC6424
CATGCTGTTGCGTAGGGTGAA	>TC6024
CATGCTTCACGGCTATATTAA	>BEAFX67TR
CATGCTTCAGGAAGGTAGGGC	>TC12417
CATGCTTCCCATTCTGCACTC	>TC10059
CATGCTTCGACACTTCCATTC	>BEAA569TF
CATGCTTCGCAACGCTGCCGA	>TC7025
CATGCTTCGTTGTTTTGTGCT	>TC12108
CATGCTTGAACGGCAGACGGG	>TC10173
CATGCTTGGCACAAATGTTTG	>TC12435
CATGCTTTCTGGTTATTCTGC	>TC12475
CATGCTTTGCAATGTGAATAA	>TC14135
CATGCTTTGCATAGTTATTCA	>TC9189
CATGCTTTGCCGGAGGAGCCA	>BEADU32TF
CATGCTTTGGGCTTCCTCAGC	>TC10167
CATGCTTTTAGCTGATTGCTT	>TC6882
CATGGAAAGACCGACACCGGA	>TC13800
CATGGAACAGATGCAAACTGC	>TC6317
CATGGAACCCACATCACTGCT	>TC12427
CATGGAAGAAGCCATCGGCCG	>TC12617
CATGGAAGACCTCAACTAAGC	>TC9618
CATGGAAGCCATAGCCCAATC	>TC9859
CATGGAAGCTTCGAATATACT	>TC7028
CATGGAAGTCAAAGTACCTGC	>TC11704
CATGGAATAAAGGTTGATGTC	>TC8258
CATGGACAAGCTGATCAAGGC	>TC12430
CATGGACACCCAACTTGCACC	>TC8978
CATGGACAGCGCGTCCAAGAA	>TC8885
CATGGACCTGATTCAGCCACC	>TC13137
CATGGACGCTTCGGCATTGGC	>BEAA573TR
CATGGACGTCGTGTACGCCCT	>TC13047
CATGGACTCGCGAACTTTCCA	>TC6951
CATGGACTCGCGCCCTCTGCC	>TC6039
CATGGAGAAAAAGGGTGGCGA	>TC6119
CATGGAGACGGACGAATCCGA	>TC9015
CATGGAGACTGAAACCAGCAG	>TC6451
CATGGAGAGAATTGAACACGC	>BEAB869TR
CATGGAGAGCAGAGCAGTGGG	>TC8977
CATGGAGAGGGTCCTCAAGCG	>TC13354
CATGGAGATATTCGCAGAAGC	>TC13498
CATGGAGATGTTGACCGCTGG	>TC6071
CATGGAGATTGAGGGGGGAGG	>TC11777
CATGGAGCAACTTCTTGCAGC	>TC12546
CATGGAGCAGACAGGGGACAG	>TC5896
CATGGAGCGGGCCCGCATCGT	>TC6064
CATGGAGGAGGGAGAGTTCTC	>TC14196
CATGGAGGATGATGGCCATCA	>TC9325
CATGGAGGCCCCATCGCCGTG	>TC6917
CATGGAGGGTGTTTTTTGGAT	>TC9085
CATGGAGGGTTGCAGTTTTCC	>TC10280
CATGGAGTCTCAGTGGGCTCT	>TC6004
CATGGAGTGCACCGCTTGCAG	>TC10142
CATGGAGTTGTGAGTTGTTCG	>BEAF988TF
CATGGATCAGCAGCCACAAGT	>TC12940
CATGGATGTAAAATGCCTGAT	>TC9265
CATGGATTGTGAATCGTGATG	>TC12307
CATGGATTTTTCGGTGCACAG	>BEAEY50TR
CATGGCAACGAATAAACTTTG	>TC7316
CATGGCAATAGCTGCTTGCTT	>TC8617
CATGGCAATGCTCAGAACTGC	>TC10447
CATGGCAATGCTTTCATTTGC	>BEAEZ28TF
CATGGCACGACGGCGGAATCG	>TC8170
CATGGCACGGCGATGCGACGG	>TC9245
CATGGCAGAAAAGGGAAAAGG	>TC8117
CATGGCAGAATCCTTCCTGGT	>TC13307
CATGGCAGTGTTGGACACGCC	>TC11878
CATGGCATATGGCCTTGTTTG	>TC8771
CATGGCATCAACTCGGGGAAG	>TC12665
CATGGCATCGGCCCTATAGTC	>TC12279
CATGGCCACAGTCCACTGTTT	>TC10384
CATGGCCCCATATTATCGTCC	>BEAEG65TF
CATGGCCCCGACGAGACCTGT	>TC12615
CATGGCCCCTGGGTACAACGT	>TC6499
CATGGCCCGCAGCGGCTGAAC	>TC12340
CATGGCCGAGGTCAAGTAGTG	>TC9725
CATGGCCGCCGAGGCTGCTGC	>TC13391
CATGGCCGCTGTTCTCGAATA	>TC8644
CATGGCCGGCGCTAACATTGG	>TC12547
CATGGCCGTCCGGTGCCTCCA	>TC7127
CATGGCGACAGCACAGAGAAT	>TC9492
CATGGCGACCACGACGCCTCC	>TC11875
CATGGCGACGTTCCAGCAGTG	>TC6343
CATGGCGAGCGGAGCAGTTCT	>BEAEF53TF
CATGGCGATAGTACGCCTTTC	>TC10071
CATGGCGATGGTGAAGGCGCT	>TC8160
CATGGCGATGTTCGAACGCTC	>TC14144
CATGGCGCAGACCGCCTTTGC	>BEAEK08TF
CATGGCGCAGATGCAAGACCT	>TC8513
CATGGCGCCCGTGACCAGGGT	>TC14729
CATGGCGCCGAGTTTGCCAAC	>BEAAN60TF
CATGGCGCGCGGATTGGATTA	>TC9008
CATGGCGCGCTCGCTCGTTAC	>TC6704
CATGGCGGCAGCTTCGGTCAG	>TC6190
CATGGCGGCGACGACGGCCGG	>TC9074
CATGGCGTACTGTGGCGCGTC	>TC12182
CATGGCGTATTCTGCCGAAGC	>TC5958
CATGGCGTCCATCTCGGGCTC	>TC10256
CATGGCGTCGTCGCTCCGGGA	>TC7889	>BEAGL49TR
CATGGCTAGGCAGCCGAAGCG	>TC12372
CATGGCTATTGTTGGCGGTGC	>TC7009
CATGGCTCACGTGTCCTCTTA	>TC11337
CATGGCTCGACCGGTTCACGC	>BEABM64TR
CATGGCTCGCGTGTCCGCCGA	>TC11881
CATGGCTGAACCAAGGCCTGG	>TC6852
CATGGCTGATTAGCGCTGGTT	>TC8017
CATGGCTGCAAGAGTGACCAT	>TC12469
CATGGCTGCCTGACCACGCCA	>TC11613
CATGGCTGCTCGTCAGGCCCG	>TC12027
CATGGCTGGGGCACTAACTGG	>TC11652
CATGGCTGTAGAATGGCAGCC	>TC6152
CATGGCTGTCCAGCTGACGGG	>TC9384
CATGGCTGTGGGAGCTACGGA	>TC13297
CATGGCTGTGGTTGGCCAGGC	>TC8908	>TC8909
CATGGCTTAGGCAAGCCGTGC	>TC12814
CATGGCTTCCTTGGCCAGAAG	>TC13126
CATGGCTTGTATGGTGGAAGA	>BEABN20TF
CATGGGAAGGTGCGCAACTAC	>TC6683
CATGGGACTACCACTGACACT	>TC6217
CATGGGACTCAGCCTGGTGTT	>TC6082
CATGGGAGCACTCGGTACACA	>BEAB719TR
CATGGGAGGGGCTTGTTGGCC	>TC13673
CATGGGCAAGAATCAGATGAG	>TC6147
CATGGGCAAGGATTTAAAATC	>TC10252
CATGGGCACCACCTTCGAGCG	>TC11948
CATGGGCATTGTGCCTCTCCA	>TC9322
CATGGGCCCTCTGAAAAAGGA	>TC5884
CATGGGCCGATTGCACAGGCA	>TC6409	>TC6410
CATGGGCCTTGTCAGTCATTG	>TC8941
CATGGGCGAGTGTCAGGACTG	>TC13139
CATGGGCTCCCTTTACCAGGA	>TC12103
CATGGGCTCGTTCATTTGAAC	>TC12843
CATGGGCTGCGATTATAAAAG	>TC5974
CATGGGCTGGACGCTGCTGCA	>TC6095
CATGGGGAGTTCACACAGGCT	>TC9572
CATGGGGCCTGTAAGGTATCT	>TC14102
CATGGGGCTCGGGTGGACGTC	>TC6505
CATGGGGGAAGAAAGCTTTGT	>BEAGS34TF
CATGGGGGCTCTTGCTCATTG	>TC9291
CATGGGTAGGTTTGGCCGAGT	>TC11287
CATGGGTCAGGTAGACCACCC	>TC14829
CATGGGTCCAGGACGGGGTCA	>TC7441
CATGGGTCTGATGTGTTCCTG	>TC12798
CATGGGTGAACAGATTCAGAG	>TC13312
CATGGGTGCTCTCAGAGCACG	>TC9608
CATGGGTGCTTTTGATAGCAG	>BEAEG81TF
CATGGGTGGAGTGTCGACAAC	>TC8361
CATGGGTGTTTTTATTTTAAA	>TC9913
CATGGGTTCTCACTGCTGGAG	>TC9737
CATGGGTTTCGAGCGGCAGAA	>TC12799
CATGGTAAGGTTGCCTCTGTC	>TC9931
CATGGTAATGCGCGGGCCTGC	>TC6114
CATGGTAGGCCCGGTATTGGT	>TC10972
CATGGTATTGGGCCGGTGCGT	>TC11603
CATGGTATTTTACTCCAGGAC	>TC6196
CATGGTCAACGCGCCGTGCGC	>TC9790	>TC11963
CATGGTCACCATTGTTTCGCT	>TC9482
CATGGTCACTCTCTTTTCGTG	>BEABS50TF
CATGGTCAGGCATTGCCAGTA	>TC12974
CATGGTCAGGCCATTCTTGGG	>TC12204	>TC12205
CATGGTCATCGTACTGCCCGA	>TC5931
CATGGTCCACACAATGCTGCT	>TC6165
CATGGTCCAGGGCTACAGAAG	>TC12333
CATGGTCCCGCGAAGATCTTC	>TC12658
CATGGTCCGCGGAGGCAGCAC	>TC8680
CATGGTCGACAGGGTCCTCGA	>TC15098
CATGGTCGACTGGATCGTCAA	>TC6480
CATGGTCGCCCATTGAGAGGC	>TC9532
CATGGTCGGCTTTCTCGTTCG	>TC6322
CATGGTCTGGATGTGGCAGGT	>TC14623
CATGGTGACTGGTGGCCACAA	>TC12202
CATGGTGAGGCCTGCGCTGTC	>TC11305
CATGGTGATGCCTGGAGAAGA	>TC6186
CATGGTGCAAGTGTTCACCGC	>TC5945
CATGGTGCACGTGCCTTGAGT	>TC6229
CATGGTGCAGCTTCAGAATGT	>TC12621
CATGGTGCCAGTTGGCGAGCC	>TC10066
CATGGTGCCTCCTTCCTCTAT	>BEAC427TF
CATGGTGCGATGAATAAATGT	>TC12083
CATGGTGCGCGCCTGTCATCT	>TC12450
CATGGTGCTCAAGGAACAGAT	>BEAAW76TF
CATGGTGCTGCAGCTGCGGTG	>BEAGU67TR
CATGGTGCTGGACCGTGGGCA	>TC15002
CATGGTGCTGGCACCAATAAA	>TC8672
CATGGTGGCTGTACTTTTGGA	>TC9142
CATGGTGGGCCACAATCCCGC	>TC6207
CATGGTGGGTGTCTGTGTGAT	>TC5933
CATGGTGGTGCCATCGGCGCT	>TC8913
CATGGTGTGCAATGCCCATCT	>TC6836
CATGGTGTGGGCACTTAGAGA	>TC9381
CATGGTGTGGTGGAGTGTTGC	>TC13470
CATGGTTCACAGGACGGTGCT	>TC9540
CATGGTTCAGCGCGCGGCCCC	>TC13737
CATGGTTCATTGTCAGCTGAG	>TC10420	>BEAFQ18TF
CATGGTTCTCCGTGACAGGAG	>TC12322
CATGGTTGAACTCCACGCACG	>BEAFF42TR
CATGGTTGAGCCCTGGAAGAG	>TC6774
CATGGTTGCCGGTCACCTTCT	>TC11400
CATGGTTGTGTTTGAACGATG	>TC9251
CATGGTTGTTACGGGTAACGG	>BEAE880TF
CATGGTTGTTGTTGTTTTCTT	>TC10478
CATGTAAAATTCGACAGGGCT	>TC6814
CATGTAACGCGCGTTGAACGC	>TC13508
CATGTAAGAAATGTTGGTTCA	>TC12298
CATGTAAGAAGAGAGGTTCGA	>TC10199
CATGTAAGTTAAATGACGAGA	>TC8974
CATGTACAAGTTGTGGTATAA	>BEADH23TF
CATGTACATATGCGGCACACT	>TC12719
CATGTACATATTGATTTTAGC	>TC12183
CATGTACCATAGCAGCCTGCA	>BEAEO16TF
CATGTACCCACTTAACTGCAT	>TC10435
CATGTACGAGTTTTGACCGGT	>TC12130
CATGTACGTGACGTACGTGTA	>TC9526	>TC11473
CATGTACTATAAGCAGCGTCC	>TC9352
CATGTACTGCCAGGTTTCGGC	>TC6520
CATGTACTGTACCGAGGCCAG	>TC13703
CATGTACTGTCTCGGGCTTTC	>TC12164
CATGTACTTCGTGTAAGTTCT	>TC12662
CATGTAGAGCTAGTTAACTGG	>TC6116
CATGTAGCAACTCATTTTGCC	>BEAF751TF
CATGTAGCTAGTCCTGAGTGT	>TC9686
CATGTAGTCCCTTGGCTGTGA	>TC13353
CATGTATAGCTTGAGACGTTG	>TC12477
CATGTATATACCTACTTCGCA	>TC6543
CATGTATTTGAATCGGCAATA	>TC5928	>TC6360
CATGTCAACAAGGAGACATCG	>TC6263
CATGTCAAGATAAACTGGTGT	>TC10506
CATGTCAAGTCGAGACTCGAG	>TC12947
CATGTCACCAGCGCCTGCGGC	>BEADE80TR
CATGTCACCTTGACGTCATCT	>TC6545
CATGTCACTGCTGCGACAGCA	>TC10246
CATGTCAGACACGGAGCTGCG	>TC6063
CATGTCAGCAAGGGAAAGCCC	>TC7624
CATGTCAGCCAAGGAGGCGTA	>TC10168
CATGTCATCAGTAACAGCTGT	>TC6313
CATGTCATCTCTTATCGTGGT	>BEADK91TF
CATGTCCACCAACGTTCGAAA	>TC10016
CATGTCCACCGACTCTTCTAG	>TC8250
CATGTCCAGTCTCAGCGAAGG	>TC9309
CATGTCCAGTGAGCCCCCGTA	>TC6128
CATGTCCATAGGAACTGCAAT	>TC15084
CATGTCCCAGTGGCGCTGGTG	>TC7045
CATGTCCCCGGAAGTGTTGAT	>TC7314
CATGTCCCGGCGTCTTGCTGC	>TC6184
CATGTCCGGCACCGTGTGAAA	>TC9095
CATGTCCTGAGTCGTGCTGCA	>TC6113
CATGTCCTTGGTGCGAGACCA	>TC6462
CATGTCGACACTCTGTTGTGA	>TC6280
CATGTCGAGTCACAAGGGGCC	>TC12179
CATGTCGATCCGGAGTGTTTG	>TC6572
CATGTCGTACTACTTTTCTGC	>TC12655
CATGTCGTTTCAGCAGTACGT	>TC8137
CATGTCGTTTGATGTAGCAGG	>TC8005
CATGTCTCGTGTGGTGGTGTT	>TC9269
CATGTCTGTGTGCTTCTTGGC	>TC10085
CATGTCTGTTGCAAGTGGTCC	>TC12697
CATGTCTTCACATAGCGCTGC	>TC12046
CATGTCTTGCCTGCTGTTCTT	>TC12201
CATGTCTTTGGTACTGAATGC	>TC6177
CATGTGAAACTGGGCCTCCAC	>TC5833
CATGTGAAAGAAGTCACGAGT	>BEAB286TF
CATGTGAAATTTGGTTACACT	>TC9323
CATGTGAACCTCTGCACACTT	>TC6734
CATGTGAATAAAGTTCCCATC	>TC8966
CATGTGAATTGTGAGACAAGC	>TC9821
CATGTGACTCGACAGGCTGTT	>TC6145
CATGTGACTGTTTACGCGGTG	>TC13015
CATGTGACTTACTTCGAGGTG	>TC6330
CATGTGATGTGATCCACCCCT	>TC6630
CATGTGCAACCAGAAGGTGCT	>TC9110
CATGTGCAAGGGTGCGATGAA	>TC11926
CATGTGCAATGTCGGCCCTGA	>TC13692
CATGTGCACTTTCGATACCAA	>TC13086
CATGTGCATCAGTGTCACTAC	>BEAGM34TF
CATGTGCCCCGGTGCTACTGA	>TC10223
CATGTGCGCGCGCTCGTAGAC	>TC8167
CATGTGCGTCCACCGCTCTAT	>TC11665
CATGTGCTAATGTTCAACAGG	>TC12153
CATGTGCTCTTCCAATGCCTG	>TC12863
CATGTGCTTGATGGCCTGTGC	>TC8997
CATGTGCTTTCCCATCAGTTG	>TC13215
CATGTGGCCCAGCTGAGGGAC	>TC11230
CATGTGGCCCCGGCTAACTCT	>TC8607
CATGTGGCTGCAGACTTATCG	>BEAEJ66TF
CATGTGGCTGGCTGCCCACTG	>TC9038
CATGTGGTCACACTTGCCACA	>TC12748
CATGTGGTCTTTTTAAGGCCG	>TC10616
CATGTGGTGCCTTATCCGCGA	>TC11735
CATGTGGTGTTGCTCCCATCG	>TC6521
CATGTGGTTCAATTTGTGCCC	>BEAEH07TF
CATGTGGTTTGGAGTACCGAT	>TC8949
CATGTGTAGTTTGCCCAACAG	>TC7128
CATGTGTCCGGTACGGCTTCG	>TC7199
CATGTGTCCTGGTCTGTCACT	>TC6220
CATGTGTGACTTGCGCAAGAG	>BEAB288TF
CATGTGTGCACCTGGCTGCCT	>TC12409
CATGTGTGCAGTATAGTGTGG	>TC9898
CATGTGTGGCGTATGCGAGGC	>TC12109
CATGTGTGTTGATACGTACGC	>TC8449
CATGTGTTGAACTTGCACCGT	>TC13529
CATGTGTTGAGTGGTGTTACC	>TC12258
CATGTGTTTCGTTGTTTACTG	>TC9722
CATGTGTTTGTGTGTGGTACT	>TC15075
CATGTGTTTTCCTCGTCTGGC	>TC5947
CATGTTACTGGCAGTGGTGCT	>TC9138
CATGTTATAAGCCTTTTCGGT	>TC6010
CATGTTCAACGAAATGGTTGC	>TC13018
CATGTTCAAGTGCCTCTTTGG	>TC12304
CATGTTCACCGAGCCCGGTCG	>TC6015
CATGTTCATTTGTTCTGAGCA	>TC13507
CATGTTCCACATAATCACTTG	>BEAAX18TF
CATGTTCGTCCCTGCCGAGGA	>BEAFZ74TR
CATGTTCTGGGTGAGCTGGAT	>BEAF703TR
CATGTTCTTGAGTGCGAGTGG	>TC8848
CATGTTGAAGTTTTGCTCCCT	>BEAEY02TF
CATGTTGAATGATTGACTAAA	>BEACP61TR
CATGTTGAATTGTTGAACTTG	>TC10078
CATGTTGAGAGGTGGACAGGT	>TC12097
CATGTTGAGCCAGTCGATACG	>TC13002
CATGTTGCGCAACACCGAAGA	>TC13582
CATGTTGCGGCTGCGCCGCAC	>BEAFU25TF
CATGTTGCTCGTTTTAGACAA	>TC7579
CATGTTGCTGCAAGCTGAGGT	>TC8027
CATGTTGCTTGCGGTGTGTCA	>TC8630
CATGTTGTCGTCGTCCCACCG	>TC9266
CATGTTGTGATGACTACGTTC	>TC12451
CATGTTGTGCAGCGATCGGCA	>TC9405
CATGTTGTGGACGATTGGGGG	>BEAFF42TF
CATGTTGTGGCAGTGTTGGGC	>TC6847
CATGTTGTTCCTATGCCTGGC	>TC9268
CATGTTGTTCGCGCGTTCTTA	>BEADF21TF
CATGTTGTTGCAAGTCACTTG	>TC5832
CATGTTGTTGCGAAGCGCCGC	>BEADI08TR
CATGTTTACGACGCGCTTTGC	>BEAAE58TF
CATGTTTCAGACTGCGCCGCT	>TC6264
CATGTTTCGAACTTCTCGTCG	>TC5977
CATGTTTCTTGTTCCTTGCCT	>TC6307
CATGTTTGAGCGACTCTCGGT	>BEABI92TF
CATGTTTGCAGGGTATTTGGA	>TC13284
CATGTTTGCTGTAAAAGGCTG	>TC9533
CATGTTTGGAGTCTTTTTCGG	>TC6232
CATGTTTGTGTACTGTGAACA	>TC12804
CATGTTTTGGACGCACGGAGC	>TC6923
CATGTTTTGTGTTTTTGCTCT	>TC13063
CATGTTTTTACGCAATACGTG	>TC9731
