# Supplementary material for: The ovarian transcriptome of the cattle tick, Rhipicephalus (Boophilus) microplus, feeding upon a bovine host infected with Babesia bovis
Source: Parasit Vectors. 2013 Sep 23;6:276. doi: 10.1186/1756-3305-6-276 (PMC4028808; doi:10.1186/1756-3305-6-276)
Supplement: Additional file 11 — SAGE sequence tags that show higher normalized tag counts in infected samples compared to control samples. This Excel file contains a list of SAGE tags that show higher normalized tag counts in infected samples compared to control samples. This includes the tag sequence, the normalized tag count for both the control uninfected sample library and the Babesia bovis-infected sample library, and the calculated fold-change. [file 1756-3305-6-276-S11.xls]

## Sheet: UpRegulatedTag FoldChanges
Supplementary Table 10. SAGE sequence tags that show higher normalized tag counts in infected samples compared to control samples.
LongSage tag	Control Tag Counts_Normalized	Infected Tag Counts Normalized	total in both Libraries	Fold Change
ATCTGAGTTTAGACCGA	20.1804	251.829	272.009	12.4789
TGATTGTGTGCTATGTG	0.96097	105.486	106.447	109.77
GGGGCAAACACTATGGA	0	63.1429	63.1429	n/a
AAGATCACACTGGCATT	0.96097	42.3429	43.3038	44.0626
TTTTCCCCAACCCAGGA	0	37.1429	37.1429	n/a
CAGGCTGTCCCAGCAAT	2.88291	31.9429	34.8258	11.0801
GTAGGCCCGGTATTGGT	16.3365	16.3429	32.6793	1.00039
GACGGCCCTTGCAAGTG	5.76582	24.5143	30.2801	4.25166
TGGTGGTAGCTGGTGCG	11.5316	18.5714	30.1031	1.61048
TTTTTCCCAACCCAGGA	0.96097	28.9714	29.9324	30.1481
GGTCAAGGGGTAATAAA	0	27.4857	27.4857	n/a
GTGGTTACGGAGGCGGG	0	26.7429	26.7429	n/a
CAGTTGTTGTTGCAGGG	7.68776	17.8286	25.5163	2.31909
CAGAAGCTTCAAAGCCA	0.96097	24.5143	25.4753	25.5099
TTGAGAGGTGGACAGGT	10.5707	14.1143	24.685	1.33523
TCGACAGGGTCATTCCG	0	23.0286	23.0286	n/a
GCCGTTCTTAGTTGGTG	0.96097	20.8	21.761	21.6448
GGACTCTGTAAGCACCG	10.5707	11.1429	21.7135	1.05413
GGCGGAATAAAAGCGGT	9.6097	10.4	20.0097	1.08224
GTGGGCTTCGGGGTCGC	4.80485	14.8571	19.662	3.09211
CTGTCCAATAAATGTCC	3.84388	15.6	19.4439	4.0584
GCGGTTACGGAAGCGGG	0	18.5714	18.5714	n/a
ACCAGTTCAGGAGAGCC	8.64873	9.65714	18.3059	1.1166
GTAGCCGCCAGCCAAGG	1.92194	16.3429	18.2648	8.50331
AAGATCACGCTGGCATT	0	17.8286	17.8286	n/a
CTTACTGCCCCAGCAAT	1.92194	14.8571	16.7791	7.73029
CCCGGCCACAACCAGGA	6.72679	9.65714	16.3839	1.43562
CACATCATAGAACAGCT	0	15.6	15.6	n/a
GAAATAAATGCTGCCCT	0	15.6	15.6	n/a
ACAAATAAAATTGAGCT	0	15.6	15.6	n/a
CAGCTGCAGGGTGACCA	6.72679	7.42857	14.1554	1.10433
CAGTTGCTGGTGGATCC	5.76582	7.42857	13.1944	1.28838
CATCCAGACTGCCATAG	4.80485	8.17143	12.9763	1.70066
TACTGTACCGAGGCCAG	0	12.6286	12.6286	n/a
GTTGTTACGGGTAACGG	0	12.6286	12.6286	n/a
ATATTGACATTTCGTAG	0	12.6286	12.6286	n/a
CCTCCAACGTACTCCGG	1.92194	10.4	12.3219	5.4112
AAAAAGGCTCAAGAAAT	0.96097	11.1429	12.1038	11.5954
CCTGCTGTTGTCATTCG	5.76582	5.94286	11.7087	1.0307
TACGAGTTTTGACCGGT	4.80485	6.68571	11.4906	1.39145
CCTGTATGGTCCTGGCA	3.84388	7.42857	11.2725	1.93257
CCGGTTCTTTCTTGGTG	0	11.1429	11.1429	n/a
GCTGGCATCTCTGGCCT	4.80485	5.94286	10.7477	1.23685
GGTCAGTCGGTCCTTAG	0.96097	9.65714	10.6181	10.0494
CTCCTTTTGCATTGACG	3.84388	6.68571	10.5296	1.73931
GCCGGACCTCAGCGGAC	3.84388	6.68571	10.5296	1.73931
ATCTGAGTTTAAACCGA	0	10.4	10.4	n/a
ACTGGATGCCTTCGGAG	3.84388	5.94286	9.78674	1.54606
TAGGAATTTAAAAGTTG	0	9.65714	9.65714	n/a
CCGAAATAAGGCGAAAC	0	9.65714	9.65714	n/a
CAGGAAGATTTCGCGTC	0.96097	8.17143	9.1324	8.50331
GGATTTGGTCTCTTTGA	0.96097	8.17143	9.1324	8.50331
GCAGTCCACCTCGCGAG	3.84388	5.2	9.04388	1.3528
TGCAGGAAACGCGGAGC	3.84388	5.2	9.04388	1.3528
ACAGAACCCAAGCTCTC	2.88291	5.94286	8.82577	2.06141
ATTTGAGTTTAGACCGA	0.96097	7.42857	8.38954	7.73029
CGCAGCAATGTGGGTTT	3.84388	4.45714	8.30102	1.15954
CCTGAACGTGGACAAGC	3.84388	4.45714	8.30102	1.15954
AAGAAACCACGTGTGTC	0	8.17143	8.17143	n/a
CATCCGTCTGCAGTTTC	2.88291	5.2	8.08291	1.80373
TCGGGACCTGCGTTGCG	1.92194	5.94286	7.8648	3.09211
CAGTGAGCCTGGAGCCC	1.92194	5.94286	7.8648	3.09211
TTGCAGAAACCCAAGGC	0.96097	6.68571	7.64668	6.95726
GCTGGAGTTTCTCCCTT	0	7.42857	7.42857	n/a
CTCATATTCCTTGCTCT	0	7.42857	7.42857	n/a
TTGGCTGAGCTCAACAA	2.88291	4.45714	7.34005	1.54606
GCAGTGGCAGCCTGAAG	1.92194	5.2	7.12194	2.7056
CGGTCTCCATCTGGTGT	0.96097	5.94286	6.90383	6.18423
ATTGAGTTTAGACCGAT	0.96097	5.94286	6.90383	6.18423
GCGGGACACTGATCAGT	0.96097	5.94286	6.90383	6.18423
GGTAAATAAATGCCGCC	0	6.68571	6.68571	n/a
AAAGGATGCGACCTTCG	0	6.68571	6.68571	n/a
CAACACACATCTTTTTG	0	6.68571	6.68571	n/a
GTTTTTCCAGAAGTTGC	2.88291	3.71429	6.5972	1.28838
GCTGCCCACAAGACGTT	2.88291	3.71429	6.5972	1.28838
CCAAACTAGTCTTCGTG	1.92194	4.45714	6.37908	2.31909
GAGGGTGTTTTTTTTGG	0.96097	5.2	6.16097	5.4112
TGCGTTGTTGTCGTCAA	0.96097	5.2	6.16097	5.4112
ACCAAGTCCATCTTGAT	0.96097	5.2	6.16097	5.4112
GATGCTTTTTTCCATCC	0	5.94286	5.94286	n/a
CCTGTGTCGTTGCACTC	0	5.94286	5.94286	n/a
TGTCGTTGCGCTCTCAG	0	5.94286	5.94286	n/a
ATCTGAGTTTAGACCGT	0	5.94286	5.94286	n/a
AGTTGTGGAGTCAAGCG	2.88291	2.97143	5.85434	1.0307
TACAGCCCGCGTTCATT	2.88291	2.97143	5.85434	1.0307
CAGCTGCAGGGAGACCA	2.88291	2.97143	5.85434	1.0307
CCTCCGGTCGTTTGTCA	1.92194	3.71429	5.63623	1.93257
CACCCTCATCTGCACAT	1.92194	3.71429	5.63623	1.93257
GGCCTTTTCTGCGGCTC	1.92194	3.71429	5.63623	1.93257
GCGTATTCTGCCGAAGC	1.92194	3.71429	5.63623	1.93257
TGAAGCGCTCGCCAGAA	1.92194	3.71429	5.63623	1.93257
CTGGCCAAAATTGGCAC	0.96097	4.45714	5.41811	4.63817
GCCGCAACAATGGCAAG	0.96097	4.45714	5.41811	4.63817
AGACACCAATAAAGGCT	0.96097	4.45714	5.41811	4.63817
CCCAGAAGTCAAATGCG	0	5.2	5.2	n/a
CGCAAGAACTGGCCATT	0	5.2	5.2	n/a
GTTGCCGACGTCCATCG	1.92194	2.97143	4.89337	1.54606
ACACGAAACACCAGCTG	1.92194	2.97143	4.89337	1.54606
GGTCCCCCCCAAAAACT	1.92194	2.97143	4.89337	1.54606
TGAATAAAAGGCGACGT	1.92194	2.97143	4.89337	1.54606
CGTACTCTGCCAACTGG	1.92194	2.97143	4.89337	1.54606
CCCCCAGGTTCACAACA	1.92194	2.97143	4.89337	1.54606
ACACTGCCATCTCTTGG	1.92194	2.97143	4.89337	1.54606
ATCTGAGTCTAGACCGA	1.92194	2.97143	4.89337	1.54606
GGCTCCCTTTACCAGGA	0.96097	3.71429	4.67526	3.86514
TGAGCACTGTACAACCT	0.96097	3.71429	4.67526	3.86514
TCGCAATCTCTTGATGG	0	4.45714	4.45714	n/a
TGCCCAGTGAAAAGAAC	0	4.45714	4.45714	n/a
GTGGTATCCGCCGTGAC	0	4.45714	4.45714	n/a
CTGAGCTGCGATTCCTC	1.92194	2.22857	4.15051	1.15954
TCGTCAAACCACCCCAG	1.92194	2.22857	4.15051	1.15954
CCGGCGTGCCGTAATGG	1.92194	2.22857	4.15051	1.15954
GAGCAACTTCTTGCAGC	1.92194	2.22857	4.15051	1.15954
CGGCCGGCTCCGAAGAT	1.92194	2.22857	4.15051	1.15954
CAGACGGTTTCAAAACG	1.92194	2.22857	4.15051	1.15954
TCGGACGTACATCGTTA	1.92194	2.22857	4.15051	1.15954
TAACGTTTCCCAACAAG	1.92194	2.22857	4.15051	1.15954
GAGCAAGCAGAGCCAAG	1.92194	2.22857	4.15051	1.15954
GCTGTGGTTGGCCAGGC	1.92194	2.22857	4.15051	1.15954
TCTGCAATTCCTTGCTC	1.92194	2.22857	4.15051	1.15954
GTGACTGGTGGCCACAA	1.92194	2.22857	4.15051	1.15954
CCTTCCGCGCGCAAGCG	1.92194	2.22857	4.15051	1.15954
GAGGATGGTGGCCATCA	1.92194	2.22857	4.15051	1.15954
GCCGCTGTTCTCGAATT	1.92194	2.22857	4.15051	1.15954
ATGTCCCACGCCACCTT	0.96097	2.97143	3.9324	3.09211
TGCGCGAGTCAATGGGT	0.96097	2.97143	3.9324	3.09211
TTTGAGGCTTCTGGGGT	0.96097	2.97143	3.9324	3.09211
CCAGACTCGTGAACGAG	0.96097	2.97143	3.9324	3.09211
GGCTTCTCGGGATTTGG	0.96097	2.97143	3.9324	3.09211
GAAGTTGATTGCTTGTC	0.96097	2.97143	3.9324	3.09211
TGGGATAACCTCGCTAC	0.96097	2.97143	3.9324	3.09211
ATCCGAGTTTAGACCGA	0.96097	2.97143	3.9324	3.09211
GCGCAAGGAGCGCCAGG	0.96097	2.97143	3.9324	3.09211
AAGATTGGGCGTATCGA	0.96097	2.97143	3.9324	3.09211
CGCGTGCGTCTCTCGCT	0.96097	2.97143	3.9324	3.09211
GCCTACTGGCTGGTTAT	0.96097	2.97143	3.9324	3.09211
TTGCACACGCCAAAAAA	0.96097	2.97143	3.9324	3.09211
GCCGCTGTTCTCGAATA	0.96097	2.97143	3.9324	3.09211
CGGTGCCTTATCCGCGA	0.96097	2.97143	3.9324	3.09211
GCTTGGCTTCAATGCTG	0.96097	2.97143	3.9324	3.09211
GCACCCCAAGCGCCACC	0.96097	2.97143	3.9324	3.09211
ATGAAGCCACGTGTGGG	0.96097	2.97143	3.9324	3.09211
GCCTGGCCCCGCCCCAG	0.96097	2.97143	3.9324	3.09211
GCCGAGCGCCAAGCCAA	0.96097	2.97143	3.9324	3.09211
AGCATCGAAGGACGGTT	0.96097	2.97143	3.9324	3.09211
GGGGAAGAAAGCTTTGT	0	3.71429	3.71429	n/a
CAGATTTTTGTCAAGAC	0	3.71429	3.71429	n/a
AAGCTGCGAGTGAAGGC	0	3.71429	3.71429	n/a
GTGTCGGTGCTAATAAT	0	3.71429	3.71429	n/a
ACACCGGAACGCAAGAA	0	3.71429	3.71429	n/a
GCCACGAGCCGGCGACG	0	3.71429	3.71429	n/a
ATCTGAATTTAGACCGA	0	3.71429	3.71429	n/a
AGTGAATAAAAATTGCC	0	3.71429	3.71429	n/a
CTCTTCAGGGACGGATG	0	3.71429	3.71429	n/a
ACACTTACCGGAGTTCA	0	3.71429	3.71429	n/a
GGGGCAACACTATGGAT	0	3.71429	3.71429	n/a
TGATTAGCTGCTCACTA	0	3.71429	3.71429	n/a
GCAGTGCCCAAAATGGC	0	3.71429	3.71429	n/a
GCTTTCCTTTTGTTGTT	0	3.71429	3.71429	n/a
TACTGTCTCGGGCTTTC	0.96097	2.22857	3.18954	2.31909
CTAGTACACAGTGCCGC	0.96097	2.22857	3.18954	2.31909
GGAGGCATTCCAGAATT	0.96097	2.22857	3.18954	2.31909
CGCGCTGGGGTCGAATA	0.96097	2.22857	3.18954	2.31909
TGCTGCCCACCCACCCT	0.96097	2.22857	3.18954	2.31909
GCCCTGTAGGCAAGTGC	0.96097	2.22857	3.18954	2.31909
GAGAAAAAGGGTGGCGA	0.96097	2.22857	3.18954	2.31909
GGTGCTGCTGGGATTCT	0.96097	2.22857	3.18954	2.31909
TGAGCAACCACTGACCT	0.96097	2.22857	3.18954	2.31909
ACGGACCCCAAGCTCTC	0.96097	2.22857	3.18954	2.31909
CACCGGCCCTACCGGCA	0.96097	2.22857	3.18954	2.31909
GCAACGAATAAACTTTG	0.96097	2.22857	3.18954	2.31909
TGCTTCCTAAACCAGAG	0.96097	2.22857	3.18954	2.31909
TCCGGAAATAAAGGCTG	0.96097	2.22857	3.18954	2.31909
TTGCTTCCAGAGTCTCG	0.96097	2.22857	3.18954	2.31909
ACCGGGGTTCCACGCAG	0.96097	2.22857	3.18954	2.31909
TACCGCATCCGGTACTA	0.96097	2.22857	3.18954	2.31909
CAATGCCCAGAATGGGG	0.96097	2.22857	3.18954	2.31909
ATGTGCGACTTTGCCTG	0.96097	2.22857	3.18954	2.31909
CTGGCTGTCCCAGCAAT	0.96097	2.22857	3.18954	2.31909
TCACCGGAGCATCTGGC	0.96097	2.22857	3.18954	2.31909
TGGAACAACTCCGGGAC	0.96097	2.22857	3.18954	2.31909
TGCTAATGTTCAACAGG	0.96097	2.22857	3.18954	2.31909
GAAAGACCGACACCGGA	0.96097	2.22857	3.18954	2.31909
CGATTGACAACCACACT	0.96097	2.22857	3.18954	2.31909
TGAAGCACTCCAAGTGC	0.96097	2.22857	3.18954	2.31909
CGCCCGGTTTGAAAAGC	0.96097	2.22857	3.18954	2.31909
AAGGGTCGGCAGGGGAT	0.96097	2.22857	3.18954	2.31909
GCCTGGATCCCGTGCGA	0.96097	2.22857	3.18954	2.31909
AGCGATGCGAACTGCGT	0	2.97143	2.97143	n/a
GGGGCAAACATATGGAT	0	2.97143	2.97143	n/a
ATGTGTTAAAGCGCTAT	0	2.97143	2.97143	n/a
CAGCCTGCCTCTGATAT	0	2.97143	2.97143	n/a
GTGTGCAATGCCCATCT	0	2.97143	2.97143	n/a
ACAAGGCTTTCGAATCC	0	2.97143	2.97143	n/a
TTCGTATGAAATGGCGC	0	2.97143	2.97143	n/a
CCGCTCAGCTTGTCCTG	0	2.97143	2.97143	n/a
GTGGAGGATTCCAGTCC	0	2.97143	2.97143	n/a
AAGATCACACTGGCATC	0	2.97143	2.97143	n/a
TCGTTTGATGTAGCAGG	0	2.97143	2.97143	n/a
CTCTATCCGTCTCGCAT	0	2.97143	2.97143	n/a
GAGTTTATGACAACCCA	0	2.97143	2.97143	n/a
AAGACTGCTGACGAGCT	0	2.97143	2.97143	n/a
GAGCACTGACATTTCCC	0	2.97143	2.97143	n/a
CACGCTCGTAGCGGTTG	0	2.97143	2.97143	n/a
GTGTACCCCAACTACCC	0	2.97143	2.97143	n/a
TCCACCGACTCTTCTAG	0	2.97143	2.97143	n/a
TTCAAGTGCCTCTTTGG	0	2.97143	2.97143	n/a
CCACAGGTTCGACGCCC	0	2.97143	2.97143	n/a
ATTGAGTTTAGACCGAG	0	2.97143	2.97143	n/a
GCGGTTACGGAGGCGGG	0	2.97143	2.97143	n/a
ACTGCGCCGTCGTTATA	0	2.97143	2.97143	n/a
CTGGCCTACAGCCAGTG	0	2.97143	2.97143	n/a
GCAGTTGGCGTAACGTA	0	2.97143	2.97143	n/a
TCAGGAGGGCGCGTCGG	0	2.97143	2.97143	n/a
TGATAAAATCTCCGGCA	0	2.97143	2.97143	n/a
ACCGGAGAAATCTGTGC	0	2.97143	2.97143	n/a
AATGATTTCGACCGGTT	0	2.97143	2.97143	n/a
GTGGTACTGGCGGATGT	0	2.97143	2.97143	n/a
GAGGGTGTTTTTTGGAT	0	2.97143	2.97143	n/a
AACACTCGGGTTCTTTT	0.96097	1.48571	2.44668	1.54606
TGTGACTTGCGCAAGAG	0.96097	1.48571	2.44668	1.54606
GCTTGGTCTGTGCGTGG	0.96097	1.48571	2.44668	1.54606
ACCTGAGTTTAGACCGA	0.96097	1.48571	2.44668	1.54606
GGCCTCGTTGTGATGAT	0.96097	1.48571	2.44668	1.54606
TCTTGCCTGCTGTTCTT	0.96097	1.48571	2.44668	1.54606
TTGCTCGTTTTAGACAA	0.96097	1.48571	2.44668	1.54606
TGAATAAAGTTCCCATC	0.96097	1.48571	2.44668	1.54606
AACCTGACCCCGGCAAG	0.96097	1.48571	2.44668	1.54606
CGAACCTACCTGGAGTC	0.96097	1.48571	2.44668	1.54606
CGTAGGGCGGAAAAAAC	0.96097	1.48571	2.44668	1.54606
CTGGCGCACCGGGAGCC	0.96097	1.48571	2.44668	1.54606
GTCTGAGTTTAGACCGA	0.96097	1.48571	2.44668	1.54606
ATGCGGGCCGCTTACCA	0.96097	1.48571	2.44668	1.54606
GTCGCCCATTGAGAGGC	0.96097	1.48571	2.44668	1.54606
GCACAGTGAAGTGGCGT	0.96097	1.48571	2.44668	1.54606
AAAAGCTCTCGTGCCTT	0.96097	1.48571	2.44668	1.54606
CCTCGGATGGCAGCGTT	0.96097	1.48571	2.44668	1.54606
CTACTTTTGCATCGACG	0.96097	1.48571	2.44668	1.54606
TTCGATGCACCCTTCCC	0.96097	1.48571	2.44668	1.54606
ATGCCGTCCGTGTTAGC	0.96097	1.48571	2.44668	1.54606
TAGAGCTAGTTAACTGG	0.96097	1.48571	2.44668	1.54606
CCACGGATTGTATATGC	0.96097	1.48571	2.44668	1.54606
TGTTCACCTTCTCGCTG	0.96097	1.48571	2.44668	1.54606
GTTCCAAGTCGCGCGCA	0.96097	1.48571	2.44668	1.54606
ACCTTGTGCGCTTTGGC	0.96097	1.48571	2.44668	1.54606
CCGAGCCCCGAAGGCCT	0.96097	1.48571	2.44668	1.54606
GAGAAGATGCTGCAGCC	0.96097	1.48571	2.44668	1.54606
GGAAGAGTATGACGCCA	0.96097	1.48571	2.44668	1.54606
CACATTGAACCCGGACC	0.96097	1.48571	2.44668	1.54606
CCACCTTCAGGGACTCC	0.96097	1.48571	2.44668	1.54606
CCAGCTGCCAAACAGTG	0.96097	1.48571	2.44668	1.54606
AGCCGCATCGATGCAAC	0.96097	1.48571	2.44668	1.54606
GACAGCTTGCATATACG	0.96097	1.48571	2.44668	1.54606
GGGCGCTTCCGCCGTCT	0.96097	1.48571	2.44668	1.54606
GTGATCACGCCTTCAAG	0.96097	1.48571	2.44668	1.54606
GCTGCCAACCTGTATGC	0.96097	1.48571	2.44668	1.54606
CAGTTTTGTGGCAGGAG	0.96097	1.48571	2.44668	1.54606
TCTGCCGATTTCGAGGA	0.96097	1.48571	2.44668	1.54606
TGAAGCCGTCTCTTAGC	0.96097	1.48571	2.44668	1.54606
TTGTTGCAAGTCACTTG	0.96097	1.48571	2.44668	1.54606
CGGAACAAGAAATCGCG	0.96097	1.48571	2.44668	1.54606
GACACGGTGATGAAGGA	0.96097	1.48571	2.44668	1.54606
TGCTGCCGCGCGTCACA	0.96097	1.48571	2.44668	1.54606
CACACTTCACCTGGCTA	0.96097	1.48571	2.44668	1.54606
GGCGAGCATCTGAAAGA	0.96097	1.48571	2.44668	1.54606
GTCGCCAACAAGCAAAA	0.96097	1.48571	2.44668	1.54606
GAGGTGTCTGCGGCTGT	0.96097	1.48571	2.44668	1.54606
GTCGTTGCGGCAAAGTT	0.96097	1.48571	2.44668	1.54606
CAGTGCCCAGTGTCTTG	0.96097	1.48571	2.44668	1.54606
TGCAATGCAGATTCAAG	0.96097	1.48571	2.44668	1.54606
CCGCCCTGGATGGCGCC	0.96097	1.48571	2.44668	1.54606
GACTTGTGGAAGGACAT	0.96097	1.48571	2.44668	1.54606
GCGGCGCGATTCCATTC	0.96097	1.48571	2.44668	1.54606
TCCGGCACCGTGTGAAA	0.96097	1.48571	2.44668	1.54606
ACCGTAGCGTGGTGGTG	0.96097	1.48571	2.44668	1.54606
CGCAGTCCCACAACCAG	0.96097	1.48571	2.44668	1.54606
TGACTGTTTACGCGGTG	0.96097	1.48571	2.44668	1.54606
AAGTCGGCGTACGCGGG	0.96097	1.48571	2.44668	1.54606
TACGTGGCCATCCAGGC	0.96097	1.48571	2.44668	1.54606
AGGAACTTGGCTTTGCT	0.96097	1.48571	2.44668	1.54606
GCTTGGCTGCCCTCTAC	0.96097	1.48571	2.44668	1.54606
TGTGGGAGGGGATTGTG	0.96097	1.48571	2.44668	1.54606
AGGGCTTCGGAAGTTCT	0.96097	1.48571	2.44668	1.54606
GGTGCGGAGTGTTGAGA	0.96097	1.48571	2.44668	1.54606
ATCTGAGCTTAGACCGA	0.96097	1.48571	2.44668	1.54606
GAGCGTGGAAAGCCGTT	0.96097	1.48571	2.44668	1.54606
TCAGGGTCAAGCTGTCC	0.96097	1.48571	2.44668	1.54606
TGTCAACACTTTGCCGC	0.96097	1.48571	2.44668	1.54606
TGGAACAACCCCGCTTG	0.96097	1.48571	2.44668	1.54606
TTGCAGAGACCCAAGGC	0.96097	1.48571	2.44668	1.54606
GACACGGTCCTTACGCA	0.96097	1.48571	2.44668	1.54606
ATCTGAGTTTAGACCGG	0.96097	1.48571	2.44668	1.54606
CTGCCCCGGCCCGCACC	0.96097	1.48571	2.44668	1.54606
GTAGGCATCATTGCCGG	0.96097	1.48571	2.44668	1.54606
CGAGGACTGTGGAACGA	0	2.22857	2.22857	n/a
CTTCATTGGCCCTTTCC	0	2.22857	2.22857	n/a
CTTCCCATTCTGCACTC	0	2.22857	2.22857	n/a
ATCGCTGCGCGAATCGG	0	2.22857	2.22857	n/a
AAGATCAAGATCATCGC	0	2.22857	2.22857	n/a
AAACGAAGATACCAAGA	0	2.22857	2.22857	n/a
TTCGTGCCTGCCGAGGA	0	2.22857	2.22857	n/a
GCGAGCTTGTGCGATTG	0	2.22857	2.22857	n/a
CGGACGCCGCGGATCGC	0	2.22857	2.22857	n/a
CTGGTGCCCACCGGAAA	0	2.22857	2.22857	n/a
CATCTTGCCTGCAAAAT	0	2.22857	2.22857	n/a
AGAGGTGTAGCATAAGT	0	2.22857	2.22857	n/a
GTGGGTGTCTGTGTGAT	0	2.22857	2.22857	n/a
GAGTGCCACGTGGAGCG	0	2.22857	2.22857	n/a
CTTGTGCCTGAAGTGAG	0	2.22857	2.22857	n/a
GACAACCAAGTTGTTCC	0	2.22857	2.22857	n/a
ATGTGAGTTTAGACCGA	0	2.22857	2.22857	n/a
ACGCTTCAACCCAGTGA	0	2.22857	2.22857	n/a
CACAGGTGTAGGCCCCA	0	2.22857	2.22857	n/a
TGATTGTGTGTTATGTG	0	2.22857	2.22857	n/a
CGCTGCCCACAAGAGTA	0	2.22857	2.22857	n/a
TAAGAGTTTTGACCGGT	0	2.22857	2.22857	n/a
CGAAATTCAGTTGATTG	0	2.22857	2.22857	n/a
CCGCAGACGTTCCGGTT	0	2.22857	2.22857	n/a
GGGGCAAACATTATGGA	0	2.22857	2.22857	n/a
TGGCAGTTCGGAACTAG	0	2.22857	2.22857	n/a
AAATGCTGTGCAAAAAT	0	2.22857	2.22857	n/a
AGGCTGTGTGCTGCTTT	0	2.22857	2.22857	n/a
GGCCAAGGGATGTAAAG	0	2.22857	2.22857	n/a
GCTCGTGCTCATCGCGT	0	2.22857	2.22857	n/a
TTGTGTATCATATGTTC	0	2.22857	2.22857	n/a
GCAGACGTCATACCGGA	0	2.22857	2.22857	n/a
GCATAGAAAAGCTGGCA	0	2.22857	2.22857	n/a
AACGCAAGACTCCTCTC	0	2.22857	2.22857	n/a
AAATTTTCGTTGCAGTA	0	2.22857	2.22857	n/a
GAGGAGACTTTTCTTGC	0	2.22857	2.22857	n/a
GCGATAGTACGCCTTTC	0	2.22857	2.22857	n/a
CATCTCGGCTTCCTTGA	0	2.22857	2.22857	n/a
TGCGCTTTTGTTTGAGA	0	2.22857	2.22857	n/a
GACGCAGCTGCAGGAAT	0	2.22857	2.22857	n/a
TATTCGGAGCGGGTAAT	0	2.22857	2.22857	n/a
TGCAATACACGCAAAAG	0	2.22857	2.22857	n/a
TGTCACAGATGTGTGCC	0	2.22857	2.22857	n/a
TGACTCTACCAAGGATT	0	2.22857	2.22857	n/a
CGATTGTGTGCTATGTG	0	2.22857	2.22857	n/a
ATGCTTGCCACCACCGT	0	2.22857	2.22857	n/a
GTTGGCCTATGAAAAAA	0	2.22857	2.22857	n/a
GAAAAGGCGCTGACGAA	0	2.22857	2.22857	n/a
CGGTTTCACAGCAGTTA	0	2.22857	2.22857	n/a
TCTGTGTGCTTCTTGGC	0	2.22857	2.22857	n/a
GCACATCGCGTTTCACT	0	2.22857	2.22857	n/a
GGTACTTTGAGTTATGT	0	2.22857	2.22857	n/a
AAGCCTACATTTTTTAT	0	2.22857	2.22857	n/a
CTAACAATGCGTCACCT	0	2.22857	2.22857	n/a
ATCTGAGTTTAGACAGA	0	2.22857	2.22857	n/a
GTTGTAGCGCAGGGAGG	0	2.22857	2.22857	n/a
GGTGGACCTTCGGGAAA	0	2.22857	2.22857	n/a
TGTAGGCCGGTCTGAAT	0	2.22857	2.22857	n/a
GCTTGGTTTTAAGGTGG	0	2.22857	2.22857	n/a
CTTCCCTACAATTGCAC	0	2.22857	2.22857	n/a
GCCGGGTACACGGACGA	0	2.22857	2.22857	n/a
TGGGGCCGGCCCAGTCC	0	2.22857	2.22857	n/a
TTTGTTGTGCTGTTAAT	0	2.22857	2.22857	n/a
ATGCCCTGTGGCCAAAT	0	2.22857	2.22857	n/a
GCAGCAAACTTCCTCGA	0	2.22857	2.22857	n/a
TGATTGTGTGCTATGTC	0	2.22857	2.22857	n/a
GAGACCCGCAAGCGCAA	0	2.22857	2.22857	n/a
GGCAAGAATCAGATGAG	0	2.22857	2.22857	n/a
ATCTGAGTTAGACCGAA	0	2.22857	2.22857	n/a
TATGGACTATGCTGAAG	0	2.22857	2.22857	n/a
CAAGCAATCTGCCGACT	0	2.22857	2.22857	n/a
GGGCAAACACTATGGAT	0	2.22857	2.22857	n/a
CAAACTGGTTGGTGGGT	0	2.22857	2.22857	n/a
CAACTGAGTGTCTGGCA	0	2.22857	2.22857	n/a
ACAAGTAAAATTGAGCT	0	2.22857	2.22857	n/a
TCCAGTCTCAGCGAAGG	0	2.22857	2.22857	n/a
ATCTGAGTTAGACCGAT	0	2.22857	2.22857	n/a
TCGTTTCAGCAGTACGT	0	2.22857	2.22857	n/a
CACAAACTGTAGATAAG	0	2.22857	2.22857	n/a
GAAGCTGCGCTTCAGAT	0	2.22857	2.22857	n/a
TTTTATTGATCGCTTTG	0	1.48571	1.48571	n/a
ACTACCTGCTACACTCA	0	1.48571	1.48571	n/a
GTGGTACTGGCGGGTGT	0	1.48571	1.48571	n/a
TTTGGAGGAGTCAAGGG	0	1.48571	1.48571	n/a
GCAGAAAAGGGAAAAGG	0	1.48571	1.48571	n/a
TGTCAAGAAGCTCACGG	0	1.48571	1.48571	n/a
AGCAGTCCTTGTCACAT	0	1.48571	1.48571	n/a
TGATTGTGTGTATGTGG	0	1.48571	1.48571	n/a
ACGGGCATCGGCGCCAC	0	1.48571	1.48571	n/a
CTCACCACGAAGCCCAA	0	1.48571	1.48571	n/a
ATGTGCCACAAGAAGAT	0	1.48571	1.48571	n/a
TGCAATGGAGAGTCAAG	0	1.48571	1.48571	n/a
TGCTAGGCTAAGCCCGT	0	1.48571	1.48571	n/a
CTGAACACTCTACAGAT	0	1.48571	1.48571	n/a
GTCGTAACAAAGCAGCC	0	1.48571	1.48571	n/a
TGTGCAGTATAGTGTGG	0	1.48571	1.48571	n/a
GACTCGCGAACTTTCCA	0	1.48571	1.48571	n/a
CAGAAGGACTGAGAGTC	0	1.48571	1.48571	n/a
GAGATGCAGTAGCGTTT	0	1.48571	1.48571	n/a
TACGTACAGGCATATGG	0	1.48571	1.48571	n/a
ATTGAGTTTAGACCGAC	0	1.48571	1.48571	n/a
TGGGAAACGTTGACCCC	0	1.48571	1.48571	n/a
AAGATCACACTGCCATT	0	1.48571	1.48571	n/a
ATCTGAATTTAAACCGA	0	1.48571	1.48571	n/a
GGCAGGAGGAAAAGTAT	0	1.48571	1.48571	n/a
CCTTTTCCCAGGGCCTG	0	1.48571	1.48571	n/a
CTGAAGACAAGTTTCTC	0	1.48571	1.48571	n/a
CCTGAGGGCAGGCTGTC	0	1.48571	1.48571	n/a
ACCGCCGACCAATACAT	0	1.48571	1.48571	n/a
CCGCCAGCTGATGGCAT	0	1.48571	1.48571	n/a
CAGCACGACGGTGAAGG	0	1.48571	1.48571	n/a
AGTGCCTTGTTCTTATA	0	1.48571	1.48571	n/a
GAGATCACACTGGCATT	0	1.48571	1.48571	n/a
GCTACCAATGTCGCCAG	0	1.48571	1.48571	n/a
GTCTAATGTTGGCTTGT	0	1.48571	1.48571	n/a
ACTGCAGTCCAGCGACG	0	1.48571	1.48571	n/a
CGCCAAATCCTCGGTGC	0	1.48571	1.48571	n/a
GTGGGTTTCGGGGTCGC	0	1.48571	1.48571	n/a
GCTCAGACATTTGACGT	0	1.48571	1.48571	n/a
GCCGTACTGCTTGTCTG	0	1.48571	1.48571	n/a
GGCTGCGATTATAAAAG	0	1.48571	1.48571	n/a
GTGAAACAAGCGGATCC	0	1.48571	1.48571	n/a
GACAAAGAGATGCCAGA	0	1.48571	1.48571	n/a
CGTACGCTTATCGCCTT	0	1.48571	1.48571	n/a
AATATTTTCGACGCACA	0	1.48571	1.48571	n/a
AAAATCACACTGGCATT	0	1.48571	1.48571	n/a
TACATATTGATTTTAGC	0	1.48571	1.48571	n/a
CTCGAAAGGATCGCGAA	0	1.48571	1.48571	n/a
TGCTTTCCCATCAGTTG	0	1.48571	1.48571	n/a
CGAGCGCATTTTGTTTA	0	1.48571	1.48571	n/a
GACCGGACAGATGGCCT	0	1.48571	1.48571	n/a
TTCAAACAAGGCTGTTT	0	1.48571	1.48571	n/a
CGGCGTAACAACAAAAT	0	1.48571	1.48571	n/a
TGCCGACAATACTGTCA	0	1.48571	1.48571	n/a
GATGGGAAACTTGCCCT	0	1.48571	1.48571	n/a
TCCCAAGATCCTTCTTT	0	1.48571	1.48571	n/a
GGAGATGTCACTGGTTG	0	1.48571	1.48571	n/a
CGATGAGCTGCCATAGC	0	1.48571	1.48571	n/a
GTTCCAGCTTGAGCGGA	0	1.48571	1.48571	n/a
TTTTTGCTTTGTGTATT	0	1.48571	1.48571	n/a
TCAAGTGGGGGCGCGCG	0	1.48571	1.48571	n/a
CCAGTCTCAGGACTACG	0	1.48571	1.48571	n/a
GCAGAAATGTCGAGGGT	0	1.48571	1.48571	n/a
GGGGAGTGTCAGGACTG	0	1.48571	1.48571	n/a
TGCTCTACTTGCATCCT	0	1.48571	1.48571	n/a
ATAGTGCAAAAAGCCGA	0	1.48571	1.48571	n/a
TAAGATGCGCAGGTGAC	0	1.48571	1.48571	n/a
ACCATTGTATGCTCTGG	0	1.48571	1.48571	n/a
GGCTGGCCCTCCGGGAT	0	1.48571	1.48571	n/a
GCCTGGTTCATAGTAGG	0	1.48571	1.48571	n/a
CCAACTTGGTCTGTTTT	0	1.48571	1.48571	n/a
GCGTGTGGCCTGACGGG	0	1.48571	1.48571	n/a
TGTCGCAAGTCACTTGC	0	1.48571	1.48571	n/a
TGGCAAAGCCCAGCGAT	0	1.48571	1.48571	n/a
GCTGCCTGACCACGCCA	0	1.48571	1.48571	n/a
ATGATTTCTGTGGATGT	0	1.48571	1.48571	n/a
TAACTTTAATGCTGAGC	0	1.48571	1.48571	n/a
CACTCCCCTGAGAGATG	0	1.48571	1.48571	n/a
TTCGTCTGTCCCAAGTC	0	1.48571	1.48571	n/a
GGCATAGCGGGAAACAC	0	1.48571	1.48571	n/a
CGTTGAGAGATTGACGA	0	1.48571	1.48571	n/a
CTTGTGTCTTCTTCGTT	0	1.48571	1.48571	n/a
TACTGTCAGCATCACCA	0	1.48571	1.48571	n/a
GCCTGCTTGTCAACGTC	0	1.48571	1.48571	n/a
TGGTTGTGTGCTATGTG	0	1.48571	1.48571	n/a
GAGATACCAGTTCCGGA	0	1.48571	1.48571	n/a
CTGGTTGCGCAGGCCCC	0	1.48571	1.48571	n/a
GCGCTGGTGGTTACAAC	0	1.48571	1.48571	n/a
GAATAAAAGAGCAGTTG	0	1.48571	1.48571	n/a
CGTGTACGAATGAAGTT	0	1.48571	1.48571	n/a
TCGCAATCTCTCGATGC	0	1.48571	1.48571	n/a
AAAAAGGCTCAAGAGAT	0	1.48571	1.48571	n/a
GATTTTTCGGTGCACAG	0	1.48571	1.48571	n/a
GGCTGAAGATCAAGAAC	0	1.48571	1.48571	n/a
GCAAACAAGTTGCTCCT	0	1.48571	1.48571	n/a
GGGATTCTGCTGATGTT	0	1.48571	1.48571	n/a
CCCACATACAACGTACC	0	1.48571	1.48571	n/a
CCAGCGACCAATGTCGG	0	1.48571	1.48571	n/a
GCCCAGCAATAAAGCCA	0	1.48571	1.48571	n/a
GCCGTTCTTAGTTGGCG	0	1.48571	1.48571	n/a
TGTTGCAGCAGCAGAAA	0	1.48571	1.48571	n/a
CTTTTACGGGTGATGAG	0	1.48571	1.48571	n/a
TTCCTGATTGAATTTTC	0	1.48571	1.48571	n/a
AGCTATTGTTTGTGCAC	0	1.48571	1.48571	n/a
GGTAAATAAATGCTGCC	0	1.48571	1.48571	n/a
GAGAAATGCGACAGTGA	0	1.48571	1.48571	n/a
ATCTGAGTTTAAAACGA	0	1.48571	1.48571	n/a
CTTCCGGGAGCTTACGT	0	1.48571	1.48571	n/a
AAGATCGCACTGGCATT	0	1.48571	1.48571	n/a
CAGCTCGTGTGCCGTGA	0	1.48571	1.48571	n/a
ACCTCTGTACATATAAC	0	1.48571	1.48571	n/a
GCACCTATCTTTCTGGA	0	1.48571	1.48571	n/a
AGCAAGCCTGGAACTTG	0	1.48571	1.48571	n/a
GCGGCGCCCCGTGTGGC	0	1.48571	1.48571	n/a
TCCCCTTCGGATGTTGA	0	1.48571	1.48571	n/a
GACTAGAACACCTGAAG	0	1.48571	1.48571	n/a
TTGAGCTCAATGTTACC	0	1.48571	1.48571	n/a
GGCCAATTCCTGGCCAG	0	1.48571	1.48571	n/a
CCCAAGTTCGCTCTACT	0	1.48571	1.48571	n/a
TCTAGGACCAGAGGATG	0	1.48571	1.48571	n/a
GCGCAAGCCAGTCTGCT	0	1.48571	1.48571	n/a
TGCCGACAATACTGTCG	0	1.48571	1.48571	n/a
CTGTTAAGTCGCACCAC	0	1.48571	1.48571	n/a
GAGCACAGCACTACGTG	0	1.48571	1.48571	n/a
GCGCTGATGGGTTGCCG	0	1.48571	1.48571	n/a
CACCAAAAGCTGTGCTG	0	1.48571	1.48571	n/a
GAGAAGATCTGGCACCA	0	1.48571	1.48571	n/a
ACGCGGAGAAGCATTCA	0	1.48571	1.48571	n/a
CGGAAATAAAGACTTGC	0	1.48571	1.48571	n/a
TCGATTATCGGCACAGC	0	1.48571	1.48571	n/a
GTGGCTGTACTTTTGGA	0	1.48571	1.48571	n/a
GAGATGGAGGCTACCGA	0	1.48571	1.48571	n/a
TCACAAAGAGTCCACGT	0	1.48571	1.48571	n/a
CGCGACTGTTGGGCCAT	0	1.48571	1.48571	n/a
TTCGCAGGCAACTCACC	0	1.48571	1.48571	n/a
CGCGCTTGACAAATAAA	0	1.48571	1.48571	n/a
CAGATCTTTGTGAAGAC	0	1.48571	1.48571	n/a
GTGGGCCTCGACTGCCT	0	1.48571	1.48571	n/a
CAGGGCCGCAAGATCTG	0	1.48571	1.48571	n/a
AGCCTACTCCGCTCACA	0	1.48571	1.48571	n/a
CACCACCATCCACCGAA	0	1.48571	1.48571	n/a
GGCTACGTACGTGCCTT	0	1.48571	1.48571	n/a
AGGGTTCTCGCAGCCCT	0	1.48571	1.48571	n/a
TCGACAGGTCATTCCGT	0	1.48571	1.48571	n/a
CCAGCTGGCAAAGCAGG	0	1.48571	1.48571	n/a
AAGATTCAATGCCGAGT	0	1.48571	1.48571	n/a
CCCTGCGGGATGCTTTC	0	1.48571	1.48571	n/a
CGTCCAGCAGTGGAAAT	0	1.48571	1.48571	n/a
CGGCAGATTTTTTTCAT	0	1.48571	1.48571	n/a
GTGGCAATGCCACACAA	0	1.48571	1.48571	n/a
CTACTGGTGATCTTGCA	0	1.48571	1.48571	n/a
AACGGCTGGCACGAGAG	0	1.48571	1.48571	n/a
GTTGGTGTCAAGGCCTG	0	1.48571	1.48571	n/a
CGACAGGTAGAGTCTGT	0	1.48571	1.48571	n/a
GTGACCCAAGGGCAGAG	0	1.48571	1.48571	n/a
CTGAATGCGCCGGTTCT	0	1.48571	1.48571	n/a
TGGTGGTAGCTGGTGCT	0	1.48571	1.48571	n/a
CACTGCGAGGCTACGTG	0	1.48571	1.48571	n/a
CCCGCAGCTGGTCCGCC	0	1.48571	1.48571	n/a
TATCCCGCGAACTTCAG	0	1.48571	1.48571	n/a
TTGGGGTGTTTGTGTTG	0	1.48571	1.48571	n/a
GGCCCTCTGAAAAAGGA	0	1.48571	1.48571	n/a
GGCGCACTGTACATCGC	0	1.48571	1.48571	n/a
CTGCTGCGCTGGTTTGT	0	1.48571	1.48571	n/a
GCAATGGAGCTATGCGG	0	1.48571	1.48571	n/a
GGCTCGGCCGTTCCAAC	0	1.48571	1.48571	n/a
GATTGAACTCCGGGACA	0	1.48571	1.48571	n/a
CAGTCACCGCCATAGTC	0	1.48571	1.48571	n/a
TTTTCTACGCCTCAAAT	0	1.48571	1.48571	n/a
GTTGAGCTAGCCTCTCC	0	1.48571	1.48571	n/a
CTACAAAGGCAAGTGGC	0	1.48571	1.48571	n/a
ACCTGGTGCAGATGCTG	0	1.48571	1.48571	n/a
GAAGTCGGAATCCGCTA	0	1.48571	1.48571	n/a
CTTGTTTTTTCGCTTTG	0	1.48571	1.48571	n/a
TGCAGCCGCTCGTTTAA	0	1.48571	1.48571	n/a
GGGTAGCCTAGTCGATA	0	1.48571	1.48571	n/a
CCTATGTGCCTGGTATT	0	1.48571	1.48571	n/a
GCATCCAGAGCACTTTT	0	1.48571	1.48571	n/a
TGCAACCTGAAGGTGCT	0	1.48571	1.48571	n/a
TGAAAATCGACCCCATT	0	1.48571	1.48571	n/a
AGGGCCTTTTTTTTCCC	0	1.48571	1.48571	n/a
TACTTCACATCCCACTT	0	1.48571	1.48571	n/a
TGATTGTGTGCTACGTG	0	1.48571	1.48571	n/a
CCTGGAAATGGCTTACA	0	1.48571	1.48571	n/a
GTCACTGCGTAGCTGTC	0	1.48571	1.48571	n/a
GGTATGACGTGGCAACG	0	1.48571	1.48571	n/a
CACAAAACGGGGACAGT	0	1.48571	1.48571	n/a
GAGATTGAGGGGGGAGG	0	1.48571	1.48571	n/a
GAGCAGCCCAGCCGATA	0	1.48571	1.48571	n/a
CTGTTGCCTTTGCCAAC	0	1.48571	1.48571	n/a
TGCGGCGCGTAACTGAT	0	1.48571	1.48571	n/a
CGCCGATAAGCTTAATA	0	1.48571	1.48571	n/a
ACGTGCGAGGTGACTGG	0	1.48571	1.48571	n/a
ATCTGAGTTTGGACCGA	0	1.48571	1.48571	n/a
TCACGTTGCTGGGTGGA	0	1.48571	1.48571	n/a
GAGCTTATATAGGAATG	0	1.48571	1.48571	n/a
TGGCCAATGAGAGGGCA	0	1.48571	1.48571	n/a
TCTGAAAAATGGGTGTT	0	1.48571	1.48571	n/a
TGGACACCATTCACTTT	0	1.48571	1.48571	n/a
GACGCAGCTGCGGGAAT	0	1.48571	1.48571	n/a
AAAAAGCCGCGGCAATC	0	1.48571	1.48571	n/a
TAAAATTCGCTGGCTAC	0	1.48571	1.48571	n/a
CTGTCCTTACAGCGGTG	0	1.48571	1.48571	n/a
GCCAACACGTCGCCGAT	0	1.48571	1.48571	n/a
CGCTGACTCCCGGCGAC	0	1.48571	1.48571	n/a
GGTGTTTCTATTTTAAA	0	1.48571	1.48571	n/a
CCGCTGTTCTAATTCTG	0	1.48571	1.48571	n/a
TGCTGTCATAGCTAGGT	0	1.48571	1.48571	n/a
TGTTTCGTTGTTTACTG	0	1.48571	1.48571	n/a
CCCTGCTCTGAAAGAAA	0	1.48571	1.48571	n/a
CATTTTCTGAGGCATTA	0	1.48571	1.48571	n/a
GTGCATAAAGCGTTATT	0	1.48571	1.48571	n/a
TCCAGTGAGCCCCCGTA	0	1.48571	1.48571	n/a
TGGGCCGGGCACGTTGT	0	1.48571	1.48571	n/a
GAGTACATCCACAAGAA	0	1.48571	1.48571	n/a
TTCAAGGAGAGACGAGC	0	1.48571	1.48571	n/a
GTCGACTGGATCGTCAA	0	1.48571	1.48571	n/a
AGCACTGTGTGCTTTCC	0	1.48571	1.48571	n/a
TCTCCGGCTCAGAAAGT	0	1.48571	1.48571	n/a
TACCTCCGTCGGTGAGC	0	1.48571	1.48571	n/a
TGACGCGCACAACGGCT	0	1.48571	1.48571	n/a
CTTCAGGAAGGTAGGGC	0	1.48571	1.48571	n/a
CTGTCTTTCACGGGACC	0	1.48571	1.48571	n/a
AATGGACCGGCTCTTTC	0	1.48571	1.48571	n/a
TACATATGCGGCACACT	0	1.48571	1.48571	n/a
CCGATATGCACGACACG	0	1.48571	1.48571	n/a
CAGCATTCAACTGGGAG	0	1.48571	1.48571	n/a
CCTTGCCACGGATCAGA	0	1.48571	1.48571	n/a
CGAGCAGAACTGAAACA	0	1.48571	1.48571	n/a
TCAAGTGGAGGCGCGCG	0	1.48571	1.48571	n/a
ATCCTGGAACTGATGGG	0	1.48571	1.48571	n/a
CAAGTATGTGGTGTGCA	0	1.48571	1.48571	n/a
GCCGAACCGTGAATAGG	0	1.48571	1.48571	n/a
GAAACACTGTCACCATC	0	1.48571	1.48571	n/a
CTGGCGCGGCCTGAAGT	0	1.48571	1.48571	n/a
GATCTGAGTTTAGACCG	0	1.48571	1.48571	n/a
TACCCCCTCTCCCTTCT	0	1.48571	1.48571	n/a
TGGTGGTAGTTGGTGCG	0	1.48571	1.48571	n/a
ATCTGAGTTTAGACCAA	0	1.48571	1.48571	n/a
GCTGCTTATATCACGCT	0	1.48571	1.48571	n/a
CTGATAACTTGACAGCT	0	1.48571	1.48571	n/a
TGACTTGCCGTTTCTCG	0	1.48571	1.48571	n/a
GTGCTGGCACCAATAAA	0	1.48571	1.48571	n/a
CGCACCTATCATTCTTG	0	1.48571	1.48571	n/a
ATGCTTGCCACCACCGA	0	1.48571	1.48571	n/a
TTGGGCAACGTCACGAA	0	1.48571	1.48571	n/a
CGGCCATCAACTCAGTC	0	1.48571	1.48571	n/a
TTTGCTGTAAAAGGCTG	0	1.48571	1.48571	n/a
ATCTGGGTTTAGACCGA	0	1.48571	1.48571	n/a
GCCGGGCCAGGGAGACC	0	1.48571	1.48571	n/a
CACCACCAGATTCGTGC	0	1.48571	1.48571	n/a
GAAGTCCAGCCAGAAAT	0	1.48571	1.48571	n/a
GTGCTTTTCTGCTTGGC	0	1.48571	1.48571	n/a
CCAGACAAATCTCACAC	0	1.48571	1.48571	n/a
CCGAGAGGCTAAACTCG	0	1.48571	1.48571	n/a
TTGCGGTTCCCGCCGTT	0	1.48571	1.48571	n/a
ATCACCTCAATAAAGAC	0	1.48571	1.48571	n/a
GACCCCAAGAACTACCA	0	1.48571	1.48571	n/a
GGTTCTTCTTCGACTTG	0	1.48571	1.48571	n/a
AACAAACCGTGGCTCTG	0	1.48571	1.48571	n/a
GATCAGTTCCTGGCCTT	0	1.48571	1.48571	n/a
TAAGGGGGGGGGGTGCT	0	1.48571	1.48571	n/a
TCACGGTGGGGCATAAA	0	1.48571	1.48571	n/a
GCTTCAACGTCGGAAAG	0	1.48571	1.48571	n/a
AATAAATTTTCACCCAC	0	1.48571	1.48571	n/a
TTCTTACGCACAATTTT	0	1.48571	1.48571	n/a
TGCGTGCTGCTTCCGAT	0	1.48571	1.48571	n/a
TCGGCAGGGTCATTCCG	0	1.48571	1.48571	n/a
TGCGGCATAGCGGGAAC	0	1.48571	1.48571	n/a
CAAGTGTCCCACCCGAT	0	1.48571	1.48571	n/a
GGTCAAGGGGAATAAAT	0	1.48571	1.48571	n/a
CCCTGACTGTTCCCGGC	0	1.48571	1.48571	n/a
TCCTTTTTCTGGCACTG	0	1.48571	1.48571	n/a
GGAATCTGATCAAGAGC	0	1.48571	1.48571	n/a
GCACCTACTAATGCTGC	0	1.48571	1.48571	n/a
GGCGGAAGCCAATGAAA	0	1.48571	1.48571	n/a
AAACTGGGACCGGCGTT	0	1.48571	1.48571	n/a
GCCACAGTCCACTGTTT	0	1.48571	1.48571	n/a
ACGTGCGATCAATTACT	0	1.48571	1.48571	n/a
CGACGTTTATGATTACT	0	1.48571	1.48571	n/a
TGATGATGCCAAAAGGA	0	1.48571	1.48571	n/a
GCGCATCACTGAATGAG	0	1.48571	1.48571	n/a
CTGTGATCGCCAACAAG	0	1.48571	1.48571	n/a
CAGCACCACATACGCCA	0	1.48571	1.48571	n/a
TGGTTCAATTTGTGCCC	0	1.48571	1.48571	n/a
GATGGACCGGCTCTTTC	0	1.48571	1.48571	n/a
TCCGTGTGATCCTCGAA	0	1.48571	1.48571	n/a
TCCGCTTCTCAAAGTGC	0	1.48571	1.48571	n/a
AGCTGCCTTTGTAAGAG	0	1.48571	1.48571	n/a
TTGCAGAGACCCAGGGC	0	1.48571	1.48571	n/a
CTGCTTTCTTCAGCTGG	0	1.48571	1.48571	n/a
TCCAGTGTGGGGCTAGA	0	1.48571	1.48571	n/a
CCTCCTGCGTGTGAGCT	0	1.48571	1.48571	n/a
GCGACCACCAAACTGCC	0	1.48571	1.48571	n/a
TTACCTGAGCGTGTCCT	0	1.48571	1.48571	n/a
CACTCATTCTCCTTCCC	0	1.48571	1.48571	n/a
GTGGTCCTGCTTCCGGA	0	1.48571	1.48571	n/a
TGATAGCCTCCCTTGTG	0	1.48571	1.48571	n/a
AAGATCACGCTGGCGTT	0	1.48571	1.48571	n/a
TGCCAGCGTCAGCATCA	0	1.48571	1.48571	n/a
CGCACACTGCCAGCTGG	0	1.48571	1.48571	n/a
GCCACGCCTTTGGCATA	0	1.48571	1.48571	n/a
ATGCTTGCCATATCGAT	0	1.48571	1.48571	n/a
CAGGCTGTCCCAGCATT	0	1.48571	1.48571	n/a
TGTGCCCCTGTTGAGAT	0	1.48571	1.48571	n/a
CTTGCTGCCTGTAAAGA	0	1.48571	1.48571	n/a
AAAAATTATTTTACCTC	0	1.48571	1.48571	n/a
CAAGTAGCTGGTTCTTC	0	1.48571	1.48571	n/a
TGTCGTTGCGCTCCCAA	0	1.48571	1.48571	n/a
TTTCCAATAAACCGCTC	0	1.48571	1.48571	n/a
CGCTGTCGTTGCCGAGT	0	1.48571	1.48571	n/a
TGTAGATGTTTGACCTT	0	1.48571	1.48571	n/a
CTCTTGTAACTTGATGG	0	1.48571	1.48571	n/a
GGAAGCGCTACGCGGCC	0	1.48571	1.48571	n/a
TCTGTGCGTGCCAGGGA	0	1.48571	1.48571	n/a
TACTATAAGCAGCGTCC	0	1.48571	1.48571	n/a
CGCCGCTTGCACTAACG	0	1.48571	1.48571	n/a
CTGCACTTGAACGTGCA	0	1.48571	1.48571	n/a
AGCCCGCTTTGAACGGC	0	1.48571	1.48571	n/a
CCAGCGGGTGTTCGAGA	0	1.48571	1.48571	n/a
CTACATCTCGGATGAAG	0	1.48571	1.48571	n/a
ATCCCAGCTGTGCACGC	0	1.48571	1.48571	n/a
CTCGAGATGTGCGACTC	0	1.48571	1.48571	n/a
GACAGCCCAACTACATT	0	1.48571	1.48571	n/a
CTGCAGATCAAGAACCT	0	1.48571	1.48571	n/a
CTAAGCAGCAAGGGTGT	0	1.48571	1.48571	n/a
CGGTACTGGGCCAACTT	0	1.48571	1.48571	n/a
GTGGTGGCCACGAGCAC	0	1.48571	1.48571	n/a
CCCTCGACTTACGCTTC	0	1.48571	1.48571	n/a
TAGCTGGGAGGCCCCCA	0	1.48571	1.48571	n/a
GAGGTGCAAAAAAAAAA	0	1.48571	1.48571	n/a
GCACACGGGAAAAGATG	0	1.48571	1.48571	n/a
ATATTGACATTTCGTAA	0	1.48571	1.48571	n/a
CGGCTAAACTTTCTTCA	0	1.48571	1.48571	n/a
GTCGTTGTCAGGGGAAA	0	1.48571	1.48571	n/a
TGCGGTTTGTAATAAAT	0	1.48571	1.48571	n/a
CCAGTTCTTTGAGCGTG	0	1.48571	1.48571	n/a
GAACACCACTGTGTGGA	0	1.48571	1.48571	n/a
GCCAGGGTTGCCACCAT	0	1.48571	1.48571	n/a
GCCCCGACGAGATCTGT	0	1.48571	1.48571	n/a
CTAGAGTCCTCAGTAGC	0	1.48571	1.48571	n/a
CGACACACAGCAACCTT	0	1.48571	1.48571	n/a
CCACCACCGTAATGCTT	0	1.48571	1.48571	n/a
CTTAACTTGAGGGAATG	0	1.48571	1.48571	n/a
TCAAGCGGAGGCGCGCG	0	1.48571	1.48571	n/a
GGTCATCGGTCCTTAGG	0	1.48571	1.48571	n/a
CGTCATCACCATCTCCC	0	1.48571	1.48571	n/a
CAACAACCAACACCTGC	0	1.48571	1.48571	n/a
ATGATCCCAACGGTGCC	0	1.48571	1.48571	n/a
GGCACTTACAGACGCAG	0	1.48571	1.48571	n/a
CGCTTTTGTGATCGCCT	0	1.48571	1.48571	n/a
GAGTTCTTGACTGCCCG	0	1.48571	1.48571	n/a
GAAACGCAGCAGATCAC	0	1.48571	1.48571	n/a
GCTCTCACGGTCAATCT	0	1.48571	1.48571	n/a
GCTGTGCGCTGTACTGT	0	1.48571	1.48571	n/a
TCCCCGGAAGTGTTGAT	0	1.48571	1.48571	n/a
TGGTCGACAGCCACGAC	0	1.48571	1.48571	n/a
GTCAAACGTGATTTTGG	0	1.48571	1.48571	n/a
CCTGCGGTATTCCAGCT	0	1.48571	1.48571	n/a
TTACAGCGCGCGTGTCA	0	1.48571	1.48571	n/a
TCGCGATAGAGATGGAG	0	1.48571	1.48571	n/a
TGAAATGTCTTGGCCAA	0	1.48571	1.48571	n/a
AAGCTGGCAGGCCTCAG	0	1.48571	1.48571	n/a
CTGTGCTGGCAGTTGGC	0	1.48571	1.48571	n/a
GCGACATCTGGGGAAGC	0	1.48571	1.48571	n/a
AAGATTACACTGGCATT	0	1.48571	1.48571	n/a
CGCTTCAGATCACAGAG	0	1.48571	1.48571	n/a
GAGGCCATCCAGAGCTC	0	1.48571	1.48571	n/a
TCACGGTGGGCGCGAAC	0	1.48571	1.48571	n/a
ATTCTTGAACTTTCACA	0	1.48571	1.48571	n/a
TAGCGTTACGCGATAGC	0	1.48571	1.48571	n/a
AAGGCCATTTTCGTGTC	0	1.48571	1.48571	n/a
GAACGCCAAAGCGATGC	0	1.48571	1.48571	n/a
TGCTTTTTCTAGGAGTG	0	1.48571	1.48571	n/a
CATCTTATAGGACCCCT	0	1.48571	1.48571	n/a
TCGGGACTTGCGTTGCG	0	1.48571	1.48571	n/a
GCTTAGTATGCAAGGTT	0	1.48571	1.48571	n/a
TCGTGTAGTTGCTGTTC	0	1.48571	1.48571	n/a
ATTGTCGCTGGTGGAGG	0	1.48571	1.48571	n/a
CTTGATTGTCACGAATG	0	1.48571	1.48571	n/a
TGGGCAACCTGCAAAGG	0	1.48571	1.48571	n/a
TAGGAACTTAAAAGTTG	0	1.48571	1.48571	n/a
GCTGCTCGACACAGCGC	0	1.48571	1.48571	n/a
CCTGTAACAATGCCCAT	0	1.48571	1.48571	n/a
ATGCAGGTGGCCAACAC	0	1.48571	1.48571	n/a
TCCATCAAAGGTCCTCT	0	1.48571	1.48571	n/a
GCTGCCAACTCCGATGT	0	0.742857	0.742857	n/a
ATGCGACGACCTGTACA	0	0.742857	0.742857	n/a
GCCCTTTGCTCACCATC	0	0.742857	0.742857	n/a
CTGCTACTATATTCAGT	0	0.742857	0.742857	n/a
CGACCAGCAGCGCCTGC	0	0.742857	0.742857	n/a
GCTGTGATCTTTTTTCA	0	0.742857	0.742857	n/a
CATTCACAGCCAAGACG	0	0.742857	0.742857	n/a
CGTAACACGAGGAAAGG	0	0.742857	0.742857	n/a
TCTAATAAAACGTTGAC	0	0.742857	0.742857	n/a
ACACTTCGTCTACCCCT	0	0.742857	0.742857	n/a
ATTCGATGGCGATTTTA	0	0.742857	0.742857	n/a
CTTTGCAATGTGAATAA	0	0.742857	0.742857	n/a
CCGCATCTTCAGCTGTT	0	0.742857	0.742857	n/a
CGAGGACTGTGGACGAC	0	0.742857	0.742857	n/a
ACAAATCGCCTCAAGCT	0	0.742857	0.742857	n/a
CGGCTAGTACACGCACA	0	0.742857	0.742857	n/a
CAGCGACACACCTGGAT	0	0.742857	0.742857	n/a
ATGCGACCATTCCCAAC	0	0.742857	0.742857	n/a
GGCGCCAAGAAAGTTTC	0	0.742857	0.742857	n/a
ATGCGACCATTCGCCAA	0	0.742857	0.742857	n/a
CAGCGACACAACCTGGA	0	0.742857	0.742857	n/a
CGGCTACGTACACGCAC	0	0.742857	0.742857	n/a
TAGGAAAGAACAAGTGA	0	0.742857	0.742857	n/a
GTGACGATGAGTTGTCT	0	0.742857	0.742857	n/a
TGAAGAAGAAGGGGAGA	0	0.742857	0.742857	n/a
TCACCAGGCTTGCTTTG	0	0.742857	0.742857	n/a
CTGCAGAAGTTGACGGG	0	0.742857	0.742857	n/a
TGGTGTTGCTCCCCTCC	0	0.742857	0.742857	n/a
TGGACATTGGTTGGAAG	0	0.742857	0.742857	n/a
TGCCATTGCTCACCAAC	0	0.742857	0.742857	n/a
GTAGGCCCAGTATTGGT	0	0.742857	0.742857	n/a
CAATAAAAGAGCAGTTG	0	0.742857	0.742857	n/a
GTTCGATCGGCACAATC	0	0.742857	0.742857	n/a
TATGTCTGCGCTCTACT	0	0.742857	0.742857	n/a
ATTTGTTGTAGCTGCTT	0	0.742857	0.742857	n/a
CAGAGACAACTGCTCAA	0	0.742857	0.742857	n/a
CCTGCGCTGATCTTGGA	0	0.742857	0.742857	n/a
GGGTAGCCCAGTCGATT	0	0.742857	0.742857	n/a
GCAGGGGGAACGAGCGC	0	0.742857	0.742857	n/a
TGGACCGCGCGATGAGG	0	0.742857	0.742857	n/a
GAAATAAATGCTGCCCC	0	0.742857	0.742857	n/a
ATCTGAGTTTATAACGA	0	0.742857	0.742857	n/a
AGCAGTCCTTTGTCACA	0	0.742857	0.742857	n/a
ATCTGAGTTAAGACCGA	0	0.742857	0.742857	n/a
CAAGCAAAATTTGCCGC	0	0.742857	0.742857	n/a
TGATCAATTCCGGCATT	0	0.742857	0.742857	n/a
GAGAACATCACCCACTT	0	0.742857	0.742857	n/a
GTGCTCAAAGCACAGCT	0	0.742857	0.742857	n/a
CCTGCTTCCCATCTTCT	0	0.742857	0.742857	n/a
GCCGCTTCCCATTGGAT	0	0.742857	0.742857	n/a
TGGCGCCATCGGCGCTG	0	0.742857	0.742857	n/a
ACCTGCCGTGCACTGGC	0	0.742857	0.742857	n/a
ATGCCTACTGCCTCGGC	0	0.742857	0.742857	n/a
CAGGAATTCAAAGAAGG	0	0.742857	0.742857	n/a
CGCGCTTATTGCGTGGC	0	0.742857	0.742857	n/a
TTGTGCACGATCGGCAG	0	0.742857	0.742857	n/a
AGCTCCCTGCGTCACCT	0	0.742857	0.742857	n/a
GGCCCCTCCCGCCCAAT	0	0.742857	0.742857	n/a
CTGTTGCGTAGGGTGAA	0	0.742857	0.742857	n/a
CCCTGTGCATAGGAAGC	0	0.742857	0.742857	n/a
GGAGAATGGCCGGGGTA	0	0.742857	0.742857	n/a
GCTGGCATTTTGGCCTT	0	0.742857	0.742857	n/a
TGTCATTTGATGCATAA	0	0.742857	0.742857	n/a
CAAGAGTTGCAAAGTCG	0	0.742857	0.742857	n/a
GAAGCGGCCCGGAAGAA	0	0.742857	0.742857	n/a
GAGAAGATTTGGCACCA	0	0.742857	0.742857	n/a
CGGCTCAAAAGCGGCGT	0	0.742857	0.742857	n/a
AAGGGTTCTTCTGCGCC	0	0.742857	0.742857	n/a
ATAGACGGACTGGCAAC	0	0.742857	0.742857	n/a
CATTTTTTTTGCAGGGA	0	0.742857	0.742857	n/a
GGAAAATCGACCCCATT	0	0.742857	0.742857	n/a
TGACAGGGTCATTCCGT	0	0.742857	0.742857	n/a
GTTGTTACGGGTTACGG	0	0.742857	0.742857	n/a
CAACAAATGCAAGAACC	0	0.742857	0.742857	n/a
CGAAAATCGACCCCATT	0	0.742857	0.742857	n/a
CGACTGCTGAAGAGTAA	0	0.742857	0.742857	n/a
GTGGTTACGGAGGCGGT	0	0.742857	0.742857	n/a
TCACCAAGCACGGTGTG	0	0.742857	0.742857	n/a
GGAAATATGCTGCAAAT	0	0.742857	0.742857	n/a
CTTGGTTTGCTACCCTG	0	0.742857	0.742857	n/a
GACTGGTATTTTGTATC	0	0.742857	0.742857	n/a
CAAAGTACGCCTGCAGA	0	0.742857	0.742857	n/a
CACCATTGACCATCCCT	0	0.742857	0.742857	n/a
TGGGGGGAGAAAAGAAA	0	0.742857	0.742857	n/a
GGAATGCAAGAAGTGCT	0	0.742857	0.742857	n/a
GCAGCCACGCTTCCAGT	0	0.742857	0.742857	n/a
GCAACATCAGAACATTC	0	0.742857	0.742857	n/a
TCTGCAATTTCTTGCTG	0	0.742857	0.742857	n/a
ATCACAAGCATAACCTG	0	0.742857	0.742857	n/a
GCGGACATAGGCCGCTA	0	0.742857	0.742857	n/a
TGTCTTTCGCCTCTACG	0	0.742857	0.742857	n/a
GTATGCAATCTAGCTGG	0	0.742857	0.742857	n/a
TTGAAGCAGGGCAGATT	0	0.742857	0.742857	n/a
TGGTATATGACTTCTCA	0	0.742857	0.742857	n/a
GCCGCACGCAAACCGGT	0	0.742857	0.742857	n/a
AGCACGGGCAGAACTTC	0	0.742857	0.742857	n/a
GCCCCATATAATCGTCC	0	0.742857	0.742857	n/a
GTGGGCTTCGGGGGCGC	0	0.742857	0.742857	n/a
GGCTCTTTTCAACTAAA	0	0.742857	0.742857	n/a
CGAGAACTGAACTCAGC	0	0.742857	0.742857	n/a
GCCCCATATTATCGTCC	0	0.742857	0.742857	n/a
TCCTTACTGTACAGTCA	0	0.742857	0.742857	n/a
TCGAATTGTCACGCGGT	0	0.742857	0.742857	n/a
ACCTGCCTCTTTTGCAT	0	0.742857	0.742857	n/a
TTTCGAACTTCTCGTCG	0	0.742857	0.742857	n/a
GCCTTGTATATTTGCTT	0	0.742857	0.742857	n/a
ACTCTGTAACTTAGAAC	0	0.742857	0.742857	n/a
GCACTTCATCTATTGTA	0	0.742857	0.742857	n/a
GCGGCAAGCTTCCCTCT	0	0.742857	0.742857	n/a
GTTGTCCCAAAAAAAAA	0	0.742857	0.742857	n/a
TGGAGGTTTATCGTGGA	0	0.742857	0.742857	n/a
TACGGTCATCGACAGTT	0	0.742857	0.742857	n/a
TAGCAGTGTCCAGGGCC	0	0.742857	0.742857	n/a
AGCATCTGCAGGAGGTG	0	0.742857	0.742857	n/a
GCCCAGGTCAAGTAGTG	0	0.742857	0.742857	n/a
GACCAGATTTCATTTCC	0	0.742857	0.742857	n/a
CGATCTTCCTGGTTTGG	0	0.742857	0.742857	n/a
AAGGGAAGGCATTCTAC	0	0.742857	0.742857	n/a
TTCAGCAAAGCTGCTCT	0	0.742857	0.742857	n/a
AAAAGGCGCTGACGAAG	0	0.742857	0.742857	n/a
TACCACCCTGCTAAAAT	0	0.742857	0.742857	n/a
ATCTGAGTTTAGACGAT	0	0.742857	0.742857	n/a
CATTTGTTTTGGGACAC	0	0.742857	0.742857	n/a
TCTGACGCGGCAGGGGT	0	0.742857	0.742857	n/a
TTCTTCTGCAGCAATGG	0	0.742857	0.742857	n/a
TGATTGTGTGCTTTGTG	0	0.742857	0.742857	n/a
TCTCTGCAGTGTGTGGC	0	0.742857	0.742857	n/a
TCCGGAAATAAAGGCTA	0	0.742857	0.742857	n/a
TGGTTCAGCCTGTTCTA	0	0.742857	0.742857	n/a
TACTTCTCAGAGTTGTG	0	0.742857	0.742857	n/a
CCAGGCAACTGCAAGAA	0	0.742857	0.742857	n/a
GTGGCAGAGTAGACTGT	0	0.742857	0.742857	n/a
TGGCTGTACAAAAAAAA	0	0.742857	0.742857	n/a
CCCCCTGAGATTCCACC	0	0.742857	0.742857	n/a
TCACGCGCAGCCTCGTC	0	0.742857	0.742857	n/a
ACATCAAGCTACGTTAG	0	0.742857	0.742857	n/a
GCTGGTACGCAACGGCT	0	0.742857	0.742857	n/a
AAGACTCTGGGCTACTG	0	0.742857	0.742857	n/a
TAGCTACCATAATTGAG	0	0.742857	0.742857	n/a
CGGGAACGACCACGTCT	0	0.742857	0.742857	n/a
TTTACATCTGTCGGCTC	0	0.742857	0.742857	n/a
GGTGGAAAGCCACATCG	0	0.742857	0.742857	n/a
GTGGCAGAGTAAACTGT	0	0.742857	0.742857	n/a
TATTTCTCAGAGTTGTG	0	0.742857	0.742857	n/a
TGGTTCACCCTGTTCTG	0	0.742857	0.742857	n/a
TCCGGAAATAAAAGGCA	0	0.742857	0.742857	n/a
TGCAGGAAACACGAACC	0	0.742857	0.742857	n/a
ATGTCCCCCTCACCATT	0	0.742857	0.742857	n/a
TTGCGAAGACATATTCG	0	0.742857	0.742857	n/a
TGCAAAGCGAGGTTGTA	0	0.742857	0.742857	n/a
GCAAACGTGCACCTACT	0	0.742857	0.742857	n/a
CCGCTAGTATTTGTGCA	0	0.742857	0.742857	n/a
GACGACGCTACAGACAG	0	0.742857	0.742857	n/a
TACCGCGATGAACCAGC	0	0.742857	0.742857	n/a
CTTAAGTTGACCCACTT	0	0.742857	0.742857	n/a
TGGAGCGCTCGCCAGAA	0	0.742857	0.742857	n/a
GCCGCGGTTTTAGAATT	0	0.742857	0.742857	n/a
ATCGGAGTTTAGACGGA	0	0.742857	0.742857	n/a
TGGCATTGTTTTTGGGC	0	0.742857	0.742857	n/a
GCCTCATCCCCAGACAA	0	0.742857	0.742857	n/a
GCCTTCTGTTCAAAGGT	0	0.742857	0.742857	n/a
CCAGTATGTGGTGTACA	0	0.742857	0.742857	n/a
ATTGGAGTTTAGACGGA	0	0.742857	0.742857	n/a
GTAGCCGCCAGCCAAAG	0	0.742857	0.742857	n/a
AAAGGAAAGGAAGTGCC	0	0.742857	0.742857	n/a
GATCCCTCTGTGTTTCC	0	0.742857	0.742857	n/a
TGCTGGGAATAGGCAGG	0	0.742857	0.742857	n/a
GTTGGTGCCAAGGCCTG	0	0.742857	0.742857	n/a
TTTGCCTGCATACAAGT	0	0.742857	0.742857	n/a
GACGGAAAATGACAGAC	0	0.742857	0.742857	n/a
CAACGAAACGAAGTGGC	0	0.742857	0.742857	n/a
CAAGTATGTGGTGTACA	0	0.742857	0.742857	n/a
GCCTTCCGTTCAAAGCT	0	0.742857	0.742857	n/a
GCGTCATCTCAAGATAA	0	0.742857	0.742857	n/a
TGGCATTGCTCTTCGGC	0	0.742857	0.742857	n/a
TCATACAGCCGCTCCGC	0	0.742857	0.742857	n/a
CTTTGCATAGTTATTCA	0	0.742857	0.742857	n/a
ATGGGGTCCAGGAATTC	0	0.742857	0.742857	n/a
TGGCAGTTGGTCTTCCT	0	0.742857	0.742857	n/a
TCCGTGACGGTAAAAAA	0	0.742857	0.742857	n/a
CTTGAGCGTCGGCCGTT	0	0.742857	0.742857	n/a
ATGACACAGATGCCCTA	0	0.742857	0.742857	n/a
CCACCCGCTCTGCACTT	0	0.742857	0.742857	n/a
CTCAGTCTCAATAAAAC	0	0.742857	0.742857	n/a
GACGTGGCTCGTTCATT	0	0.742857	0.742857	n/a
CCACCCGCTCTGCAGCT	0	0.742857	0.742857	n/a
ATGACACAGACTGCCCT	0	0.742857	0.742857	n/a
TACCGCATCCGGTATTA	0	0.742857	0.742857	n/a
GACATCCAGTGGCATCG	0	0.742857	0.742857	n/a
GCTTCCTTGGCCAGAAG	0	0.742857	0.742857	n/a
CCTTCCACAACCGAACC	0	0.742857	0.742857	n/a
GGAAGAGCCCCTTCTTC	0	0.742857	0.742857	n/a
CTGCCCGTTTGGTTCCG	0	0.742857	0.742857	n/a
AACTTAACCGTGTGCAT	0	0.742857	0.742857	n/a
TCAGCCTCATCTCGAAT	0	0.742857	0.742857	n/a
GGGCCTGACGAACTGTT	0	0.742857	0.742857	n/a
CCCTCAGCAAGGATGCC	0	0.742857	0.742857	n/a
GGCGCCGACGTCAGCCA	0	0.742857	0.742857	n/a
ACCAGATGAACTTTTGC	0	0.742857	0.742857	n/a
TATTCTCCCTGCGATGC	0	0.742857	0.742857	n/a
TGCTCATTGAGGCGGAT	0	0.742857	0.742857	n/a
CCACTCAGCGGTTCATC	0	0.742857	0.742857	n/a
GGACCGCCGGACAGTCC	0	0.742857	0.742857	n/a
CGCCGTACCGACAAGAT	0	0.742857	0.742857	n/a
TATGTGCCGTAATCGCG	0	0.742857	0.742857	n/a
ATATCCGCCAAAGTCTG	0	0.742857	0.742857	n/a
TAGCCTGCAAAAGGCAT	0	0.742857	0.742857	n/a
GGTGTCCTTTGGAGTGA	0	0.742857	0.742857	n/a
TCGCCGTTGAGGGGCCA	0	0.742857	0.742857	n/a
GACAGACCCTTCAGCAA	0	0.742857	0.742857	n/a
CGCCCGGTTGAAAAGCA	0	0.742857	0.742857	n/a
GTAGTGGGACAAGTTAT	0	0.742857	0.742857	n/a
AACGCGTCTGCAAATAA	0	0.742857	0.742857	n/a
CTGAAGTTGTGGCTCTT	0	0.742857	0.742857	n/a
TGTGCACTCGCTTATGA	0	0.742857	0.742857	n/a
GTGGTCCTGGCTCCGGA	0	0.742857	0.742857	n/a
GCTGACTCGGGGAACTC	0	0.742857	0.742857	n/a
CAGTGACGGATGATCTT	0	0.742857	0.742857	n/a
CAAGGCTTTGATATGCC	0	0.742857	0.742857	n/a
AGGATTACAGTCCCCTT	0	0.742857	0.742857	n/a
AGCTGAAAAAAAAAAAA	0	0.742857	0.742857	n/a
AGTGGTTAACCTGCACT	0	0.742857	0.742857	n/a
CTATCGGCACGCAAGAA	0	0.742857	0.742857	n/a
AAGATCACACTGGCTTT	0	0.742857	0.742857	n/a
CAGGCTGTCCCAGCTAA	0	0.742857	0.742857	n/a
ATCAACGCTGTGTCGAA	0	0.742857	0.742857	n/a
GTCAATATCGGCGACAG	0	0.742857	0.742857	n/a
TACAGGAAGCAGTGGCA	0	0.742857	0.742857	n/a
GTACGTCCTGGTGCCCA	0	0.742857	0.742857	n/a
ATTGGTGACCAACGCTA	0	0.742857	0.742857	n/a
CAGTCTGCACTCTCGTT	0	0.742857	0.742857	n/a
TTGCTACAACAGCGCAT	0	0.742857	0.742857	n/a
TTTAGAGGAGCTGCAAA	0	0.742857	0.742857	n/a
GGTCAAGGGGTATTAAA	0	0.742857	0.742857	n/a
GGCTTCTCAGGATTTGG	0	0.742857	0.742857	n/a
TGGATTCTCGTGAACGC	0	0.742857	0.742857	n/a
TAAATGCTGCTCAGCGC	0	0.742857	0.742857	n/a
CAGTAATACCCGTCTTT	0	0.742857	0.742857	n/a
AGTGCCTTGTTTTTATA	0	0.742857	0.742857	n/a
CCTCGCTTCTCTACAAC	0	0.742857	0.742857	n/a
CAGTTTGCATCGTTTGT	0	0.742857	0.742857	n/a
TACAAGAAACGTACCAA	0	0.742857	0.742857	n/a
TTTCGAGTGTTAGGTAG	0	0.742857	0.742857	n/a
GCTGCAAGATACAGACT	0	0.742857	0.742857	n/a
TACACGCGCGATGTCTG	0	0.742857	0.742857	n/a
ATTCCGTACCAGCTAGC	0	0.742857	0.742857	n/a
GCGCATAATTCAAGAGG	0	0.742857	0.742857	n/a
ATGACGCACTGGCCGGT	0	0.742857	0.742857	n/a
TAGGAATTTAAAAGTAC	0	0.742857	0.742857	n/a
GGCTGGCTGCCCACTGC	0	0.742857	0.742857	n/a
TGGCAGTTTTCAAAATG	0	0.742857	0.742857	n/a
GCGCATAATTCTAGAAG	0	0.742857	0.742857	n/a
GAGGTTTTTTTCCATCC	0	0.742857	0.742857	n/a
ATTCCGTACCACTAACG	0	0.742857	0.742857	n/a
TACACCCGCGATGTCTG	0	0.742857	0.742857	n/a
GCTGCAAGATACCAACT	0	0.742857	0.742857	n/a
CAGTTGCAGGGTGACCA	0	0.742857	0.742857	n/a
TGAAGCCCTCGCCAGAA	0	0.742857	0.742857	n/a
TGTGACGAAAGGTTATG	0	0.742857	0.742857	n/a
GACTCCAATGAAGGCCA	0	0.742857	0.742857	n/a
GGCCCTGCACGAGTTTC	0	0.742857	0.742857	n/a
TCTGGGACACTTCTAGT	0	0.742857	0.742857	n/a
AGCTCTTCCCACTGCTC	0	0.742857	0.742857	n/a
CTGCAGGAACGTCTTTT	0	0.742857	0.742857	n/a
ACACAAGATGAAGCGTC	0	0.742857	0.742857	n/a
TGCCCGTAAACTGCAGG	0	0.742857	0.742857	n/a
AGGTGTTCACTTGTTGC	0	0.742857	0.742857	n/a
TCTGGACGCCGCAAGGG	0	0.742857	0.742857	n/a
ATCACAAAATGAAGCGT	0	0.742857	0.742857	n/a
CCGGCGTGCCCTAATGG	0	0.742857	0.742857	n/a
CTGCGGGAAACGTCTTT	0	0.742857	0.742857	n/a
ATTACTGCCCCAACAAT	0	0.742857	0.742857	n/a
ATTTAAGTTTAGACCGA	0	0.742857	0.742857	n/a
CCGCCCCCGGCCACCCT	0	0.742857	0.742857	n/a
AAGCGTTGGTAAAGGCA	0	0.742857	0.742857	n/a
GGCAGTGGTACGGGAAT	0	0.742857	0.742857	n/a
GACTCCAATAAAGGCCC	0	0.742857	0.742857	n/a
GCCACGGGCGCGTGGGG	0	0.742857	0.742857	n/a
GCAAGCCCTCAGAAGAA	0	0.742857	0.742857	n/a
GCAGTTCTGAACGCTTG	0	0.742857	0.742857	n/a
GCTGCTACGTTTGTTTT	0	0.742857	0.742857	n/a
GGGATGGAGGGGGCTGG	0	0.742857	0.742857	n/a
CGTGGTGATCCTTGAGG	0	0.742857	0.742857	n/a
AATTCTTATGAACAAGC	0	0.742857	0.742857	n/a
TCATATTGATTTTAGCT	0	0.742857	0.742857	n/a
AGTGAGGACCTCTCTTT	0	0.742857	0.742857	n/a
AAGCTCGAGTTGGCGCA	0	0.742857	0.742857	n/a
TAGGCTGCTGCTACGTG	0	0.742857	0.742857	n/a
CCTGAACTCAGCGCACA	0	0.742857	0.742857	n/a
TGGAGCACCAAAGCTCT	0	0.742857	0.742857	n/a
CAAGGACTACCATCTCT	0	0.742857	0.742857	n/a
GAGGCGGTAAACCTGCT	0	0.742857	0.742857	n/a
CCGTGCGCCACGGCTTC	0	0.742857	0.742857	n/a
CGTGTTGAGCGCTCAAC	0	0.742857	0.742857	n/a
GCTAGGTGGGAAGGTTG	0	0.742857	0.742857	n/a
CAGAAAGGCAAGTTTTC	0	0.742857	0.742857	n/a
ACCGCCAACCAATACAT	0	0.742857	0.742857	n/a
TGACGACAAGGACACAA	0	0.742857	0.742857	n/a
GATGCATTGAATAAAGA	0	0.742857	0.742857	n/a
CTCAAATGACGCAGAAC	0	0.742857	0.742857	n/a
CAGGCTGTCCCCACAAT	0	0.742857	0.742857	n/a
CGAGCGCAGTTTTGTTT	0	0.742857	0.742857	n/a
AGTTTTGGCTGTTGTAT	0	0.742857	0.742857	n/a
AGATTTGTTGACCAGTT	0	0.742857	0.742857	n/a
TGATTTTGTGTTATGTG	0	0.742857	0.742857	n/a
CGCGCTTGCATCCTCAC	0	0.742857	0.742857	n/a
ATTGCCGACTCGAGTAC	0	0.742857	0.742857	n/a
TAGGAATTTAAAGGTTG	0	0.742857	0.742857	n/a
CCGCTATTCGGCGAGCA	0	0.742857	0.742857	n/a
GAACAAAAGAAGTGATG	0	0.742857	0.742857	n/a
AAGTGACGCTGAGGTTT	0	0.742857	0.742857	n/a
CATCGAATTCATCCGTT	0	0.742857	0.742857	n/a
AGCTGGGAGCAGGTTTC	0	0.742857	0.742857	n/a
AGCACGTAGCGAAGATG	0	0.742857	0.742857	n/a
TTTCTTGTTCCTTGCCT	0	0.742857	0.742857	n/a
AAGGCGGCATCGCGACG	0	0.742857	0.742857	n/a
GGAGGTTTTCGGCATTC	0	0.742857	0.742857	n/a
ATCAGAGTTTAGACCGA	0	0.742857	0.742857	n/a
GAAAGGACATTGTTGTT	0	0.742857	0.742857	n/a
GGAATCACAGAATCAGC	0	0.742857	0.742857	n/a
TGAAACTGTCGGTGGAA	0	0.742857	0.742857	n/a
CGCACAAAGTTGGTATA	0	0.742857	0.742857	n/a
TCATTGCCACGACCATT	0	0.742857	0.742857	n/a
TGAACATTTGTCCCACG	0	0.742857	0.742857	n/a
TTTTCCCCACCCAGGAA	0	0.742857	0.742857	n/a
CCACTCTACGACGGCGC	0	0.742857	0.742857	n/a
TATCGAAGTCGCCCGCA	0	0.742857	0.742857	n/a
AGCGACAGCTGGTGGGA	0	0.742857	0.742857	n/a
CCAAAGTAGAGGAGAAA	0	0.742857	0.742857	n/a
AGTAGATTCCCAAGGAT	0	0.742857	0.742857	n/a
TGCTTTTAAGACTTTTA	0	0.742857	0.742857	n/a
CACCTCCTCCCAGAAGA	0	0.742857	0.742857	n/a
TGATTGTGTGTTACGTG	0	0.742857	0.742857	n/a
GGGAGCTGCGCCAATGG	0	0.742857	0.742857	n/a
CTGCAATCACATTCTCT	0	0.742857	0.742857	n/a
GACAAGAAGATCCAGGA	0	0.742857	0.742857	n/a
CGTACCGTTTTCCCCCC	0	0.742857	0.742857	n/a
GGGGGTGGGTGCCCACT	0	0.742857	0.742857	n/a
TGCGGCATTGGGCGCAG	0	0.742857	0.742857	n/a
AGTGGGTCGGCGAGGTC	0	0.742857	0.742857	n/a
GCGCGTCACTTCCTGGC	0	0.742857	0.742857	n/a
GCGGTCACACTTCAATC	0	0.742857	0.742857	n/a
CAGAGTGAAACAACAGA	0	0.742857	0.742857	n/a
AGGTTACGTCTCAAGGG	0	0.742857	0.742857	n/a
GAATCGAATCGTTGGCA	0	0.742857	0.742857	n/a
GTCGCCGACTCGTCGGT	0	0.742857	0.742857	n/a
AAATCCTACGCCTTTGC	0	0.742857	0.742857	n/a
ACTGACTGTCCCACCTA	0	0.742857	0.742857	n/a
TACAAGCGCTGGCAAAA	0	0.742857	0.742857	n/a
ATCTGAGTTTAACCGAG	0	0.742857	0.742857	n/a
CCAAATACATCTGCGTG	0	0.742857	0.742857	n/a
AAGAGTGGGGCGAAGCT	0	0.742857	0.742857	n/a
CACTGATCCTAGGAAAA	0	0.742857	0.742857	n/a
CAGGAAGATTTCGCGTT	0	0.742857	0.742857	n/a
GTTTTTCCTTTCCTTCA	0	0.742857	0.742857	n/a
TTACCGCAACCTCGTCC	0	0.742857	0.742857	n/a
ATAGTGCAAGGAGCCGG	0	0.742857	0.742857	n/a
GCGGACAGAATCAGCGC	0	0.742857	0.742857	n/a
CCAGTAGCCCTGACCCA	0	0.742857	0.742857	n/a
ACGTCACTCGTCGCAAC	0	0.742857	0.742857	n/a
TACTGCTCTTAGCTTTT	0	0.742857	0.742857	n/a
TCTGTGCGAGAGCAGTG	0	0.742857	0.742857	n/a
ATGCAGCTCGCCATCCC	0	0.742857	0.742857	n/a
CCAGTAGGCCTGACCCA	0	0.742857	0.742857	n/a
TCTACCGCAACCTCGTT	0	0.742857	0.742857	n/a
CGACGTTGTTCGGTCCG	0	0.742857	0.742857	n/a
GCCTTGTTCTTTCGTCA	0	0.742857	0.742857	n/a
GAAAACACAGAACGAAC	0	0.742857	0.742857	n/a
TTCTTGTGACGCTGTAC	0	0.742857	0.742857	n/a
CGTACCAAACGCAGAAG	0	0.742857	0.742857	n/a
TGATGTGTACGTGAGTG	0	0.742857	0.742857	n/a
TGCATCAGTGTCACTAC	0	0.742857	0.742857	n/a
GGTTTTGTTCCGGAAAC	0	0.742857	0.742857	n/a
AAGTACGAGGGCGGTGC	0	0.742857	0.742857	n/a
TTTGGCCAAACCCTGTG	0	0.742857	0.742857	n/a
AAGCTCAAGAAGGGGAT	0	0.742857	0.742857	n/a
GCAGCCAAGTGCAACTA	0	0.742857	0.742857	n/a
GGGGCAAACACTATGGT	0	0.742857	0.742857	n/a
CCAGAGGCACTGTCTCA	0	0.742857	0.742857	n/a
CCCTGCTTCTGCAACTG	0	0.742857	0.742857	n/a
TGCACTGGTGTAGAACA	0	0.742857	0.742857	n/a
CGGCGGCGCCAATTTTT	0	0.742857	0.742857	n/a
TCCCAGATGCGCTCCGG	0	0.742857	0.742857	n/a
CGTTGCAGCTTCCATAG	0	0.742857	0.742857	n/a
AACTCAACTTTATGCCC	0	0.742857	0.742857	n/a
TCAGCAAGGGAAAGCCC	0	0.742857	0.742857	n/a
CAAAAAAAAAGGCCAAC	0	0.742857	0.742857	n/a
TTGATCCTGCTGCTGTG	0	0.742857	0.742857	n/a
GTGGGGCAGCTTGGCGC	0	0.742857	0.742857	n/a
CAGATTGCCTGCATCAC	0	0.742857	0.742857	n/a
TGAACATTCGTCCCACG	0	0.742857	0.742857	n/a
TAGCCGTCACCGCCGCC	0	0.742857	0.742857	n/a
AGTGAATAAAAATTCGC	0	0.742857	0.742857	n/a
GTCACATAAACGAAGTC	0	0.742857	0.742857	n/a
GCTCTCCGCTCGAAAGG	0	0.742857	0.742857	n/a
ATGGCGCAGTGGCAGGC	0	0.742857	0.742857	n/a
CTATTTTTTACATTAAT	0	0.742857	0.742857	n/a
CCAGTTGCCAAACAGTG	0	0.742857	0.742857	n/a
GTCACATAAAGGAAGTC	0	0.742857	0.742857	n/a
GAAGCTTCGAATATACT	0	0.742857	0.742857	n/a
ATGGTGTGTTTTGTTTG	0	0.742857	0.742857	n/a
CTCTTTTTCCCTTCATA	0	0.742857	0.742857	n/a
TTGAGCTTTGGGGATAG	0	0.742857	0.742857	n/a
TGATGTCCAATCTGCTT	0	0.742857	0.742857	n/a
ATCTGAGTTTCGACCGA	0	0.742857	0.742857	n/a
GAAGCTTCGAATATATT	0	0.742857	0.742857	n/a
CACACCCACACAGGAGA	0	0.742857	0.742857	n/a
CAGGCTGTCCCAGCCAT	0	0.742857	0.742857	n/a
TGGGCTCCACACTGCTG	0	0.742857	0.742857	n/a
TTCTACTACACCGATGA	0	0.742857	0.742857	n/a
GACTACTTTCAGTCCAA	0	0.742857	0.742857	n/a
TGGGCTCCCACACTGCT	0	0.742857	0.742857	n/a
GGTACTTCGTCGGCCAG	0	0.742857	0.742857	n/a
GGGCTCGGGGTGGACGT	0	0.742857	0.742857	n/a
ATCCTGCTTGACAAGTA	0	0.742857	0.742857	n/a
TTTCAGACTGCGCCGCT	0	0.742857	0.742857	n/a
CCCAGTGCGTTGTCGGC	0	0.742857	0.742857	n/a
GTAGGGAGATTATAGAG	0	0.742857	0.742857	n/a
GGCGGGCATTAGGAGGC	0	0.742857	0.742857	n/a
TCGCACCAAACTCACTT	0	0.742857	0.742857	n/a
CGGAAAACTGTACAGCA	0	0.742857	0.742857	n/a
TGATCCCCAACTACGTT	0	0.742857	0.742857	n/a
CGGATTAAGCAGCCCTT	0	0.742857	0.742857	n/a
CGGACTCCGTTGCTTCA	0	0.742857	0.742857	n/a
GTGGAGTACTTGGTACT	0	0.742857	0.742857	n/a
CTGATCCCGTCCCACGT	0	0.742857	0.742857	n/a
GGCGCCGCCGCGACCTA	0	0.742857	0.742857	n/a
GACAGGCGAGAACTCAT	0	0.742857	0.742857	n/a
ACAAGGGCTTTGCCGGG	0	0.742857	0.742857	n/a
GGCCCAGCCACCAGCGC	0	0.742857	0.742857	n/a
AGCACCCAAATTTTTCC	0	0.742857	0.742857	n/a
TCGGGGCATACGTGCCG	0	0.742857	0.742857	n/a
TCACGACCGGTGAGGAC	0	0.742857	0.742857	n/a
TGGCAAGGCCCAGCGAT	0	0.742857	0.742857	n/a
GTGGGAGTACTTGGTAC	0	0.742857	0.742857	n/a
CGGACTCCGTTGCTTTA	0	0.742857	0.742857	n/a
TGGTGGAGCTGGTGCGT	0	0.742857	0.742857	n/a
AGTAGCCGGCTGTCCCA	0	0.742857	0.742857	n/a
TGAAAACGGAGGTAACC	0	0.742857	0.742857	n/a
TGAAATAAAATTCTGCA	0	0.742857	0.742857	n/a
CCCACAAACTGTGAGCC	0	0.742857	0.742857	n/a
CCTCCGTCCAACGAGAG	0	0.742857	0.742857	n/a
TCACAGTATTGCAGTTA	0	0.742857	0.742857	n/a
GTTTTGCGGCGGCTTCT	0	0.742857	0.742857	n/a
GTCATATTTGCTCTGTT	0	0.742857	0.742857	n/a
CCTATTTGGTCCCAACA	0	0.742857	0.742857	n/a
ATCACGTCAATGACGCC	0	0.742857	0.742857	n/a
GACGACTTACCTATACA	0	0.742857	0.742857	n/a
TCTGCAATTCCCCGCTC	0	0.742857	0.742857	n/a
GCACAATTCAACGCCGA	0	0.742857	0.742857	n/a
CCTATTTGGCCCCAACA	0	0.742857	0.742857	n/a
GGGGCAACACTATGGAA	0	0.742857	0.742857	n/a
TGGGGCCCGTACAAAGC	0	0.742857	0.742857	n/a
CGAAATAAATTCGGCAG	0	0.742857	0.742857	n/a
ATCTTAATTTAAACCAA	0	0.742857	0.742857	n/a
GCACTCGAGGCATCGCC	0	0.742857	0.742857	n/a
AGTGAAGCTCTTCTCTT	0	0.742857	0.742857	n/a
GGAGCACTCGGTACACA	0	0.742857	0.742857	n/a
AATGCACCAGTTCTGCT	0	0.742857	0.742857	n/a
CACGCCAGTGTCCCATA	0	0.742857	0.742857	n/a
GGAGCTACGACAACGTA	0	0.742857	0.742857	n/a
TCTGCGGCTCTCGTCTG	0	0.742857	0.742857	n/a
GTCGCCAACAGAAAAAA	0	0.742857	0.742857	n/a
GACACGACATAATTGTT	0	0.742857	0.742857	n/a
TCTCCCGGTCTGACCTT	0	0.742857	0.742857	n/a
CTAGAATAAAATCTACA	0	0.742857	0.742857	n/a
CGCAAGGGCCAAGGAGG	0	0.742857	0.742857	n/a
CCTTCTTCGCCCTTGGC	0	0.742857	0.742857	n/a
ATTGAGTTTAGACCGAA	0	0.742857	0.742857	n/a
TCACCTTGACTCATCTT	0	0.742857	0.742857	n/a
CGAGAAAAAGCAGACTC	0	0.742857	0.742857	n/a
ACCCCACGGAGCCCAAG	0	0.742857	0.742857	n/a
TCGCAAAACTGCCTAGG	0	0.742857	0.742857	n/a
CACCGCATCATATTTAC	0	0.742857	0.742857	n/a
CTAACAAGTGTAACTCA	0	0.742857	0.742857	n/a
TGGAGGACAGCGGGTTT	0	0.742857	0.742857	n/a
TCTGAAATCACCACAAG	0	0.742857	0.742857	n/a
TATTTTTGTTCTGCAGC	0	0.742857	0.742857	n/a
CGTCCGGTGGTCTCCCA	0	0.742857	0.742857	n/a
GCAGTGGCCACAGCTTC	0	0.742857	0.742857	n/a
GACCACGAGAAGCCAGG	0	0.742857	0.742857	n/a
CCGCAAACGTTCCGGTT	0	0.742857	0.742857	n/a
GGTAAGGTGCACTTTAT	0	0.742857	0.742857	n/a
GTCGTGGACGATGGGGC	0	0.742857	0.742857	n/a
GGGAGGACAGCGGGTTT	0	0.742857	0.742857	n/a
GTAGCCCCGGTATTGGT	0	0.742857	0.742857	n/a
CGAATGGATCTAGGGAT	0	0.742857	0.742857	n/a
CAGCCTAGTGTCACGTG	0	0.742857	0.742857	n/a
GCGCGCTCTGTTGTCAC	0	0.742857	0.742857	n/a
TTCGCTCACCTTTTCTC	0	0.742857	0.742857	n/a
GGAACACGCAAGGCTCT	0	0.742857	0.742857	n/a
CGGATCGTTCCCTTTTA	0	0.742857	0.742857	n/a
AAAGCTGTTAATTGCGC	0	0.742857	0.742857	n/a
ACCTCACGGCTTCTTCT	0	0.742857	0.742857	n/a
AAGCGGCTGAAAAAAAA	0	0.742857	0.742857	n/a
CAGATTTTTGTCAAAGA	0	0.742857	0.742857	n/a
ATCTGAGTTTATACCGA	0	0.742857	0.742857	n/a
CTTACTGCCCCCAGCAA	0	0.742857	0.742857	n/a
TGTGCTTCTTGCCTAGT	0	0.742857	0.742857	n/a
CGAATCGTTCCCTTTTA	0	0.742857	0.742857	n/a
TTCGCTCACCTTTTTTC	0	0.742857	0.742857	n/a
GGAAGCTTCCCAAGACG	0	0.742857	0.742857	n/a
TTGTCGTCGTCCCACCG	0	0.742857	0.742857	n/a
ACTCCAGAGCCACCTCT	0	0.742857	0.742857	n/a
TGGCAAACACCAACCAG	0	0.742857	0.742857	n/a
TGATCGACTCTCTGCAT	0	0.742857	0.742857	n/a
TGTCTTTTGGCTAGGAT	0	0.742857	0.742857	n/a
TGCTGACTGTCGTGGCA	0	0.742857	0.742857	n/a
AAGCTTCTCTGGGAAAG	0	0.742857	0.742857	n/a
ATAGAAACCCCGTTTTG	0	0.742857	0.742857	n/a
TCGTACTACTTTTCTGC	0	0.742857	0.742857	n/a
TGCTCAGATTTGGGAGC	0	0.742857	0.742857	n/a
CAACAATGCAAACTTGG	0	0.742857	0.742857	n/a
TTTCATCACGGTGTCAC	0	0.742857	0.742857	n/a
GCGCGGTCGTGACCGTT	0	0.742857	0.742857	n/a
TGGTGGAAGCGACGTGT	0	0.742857	0.742857	n/a
TCTGCAGTTCCTTGCTC	0	0.742857	0.742857	n/a
CTTGCCGCGCTGCTGCA	0	0.742857	0.742857	n/a
TATCCCATTGCTTGTTG	0	0.742857	0.742857	n/a
GGCGGCAACAAAGACCC	0	0.742857	0.742857	n/a
ATTTGAGTTTAGCCCGA	0	0.742857	0.742857	n/a
CGTGTACGAATGAAATT	0	0.742857	0.742857	n/a
TACGAAACCCTGGCAGA	0	0.742857	0.742857	n/a
CCAGCTTTTGACGGTGC	0	0.742857	0.742857	n/a
ATCTGAATTTTAACCGA	0	0.742857	0.742857	n/a
AAGCTTCTCTGGGGAAG	0	0.742857	0.742857	n/a
TGGTGACTGTCGTGGCA	0	0.742857	0.742857	n/a
CTACTGATTGTATGTAC	0	0.742857	0.742857	n/a
CGCTATGCTGTGTGTAT	0	0.742857	0.742857	n/a
CTTCCGGACCCCAAGAT	0	0.742857	0.742857	n/a
AAGGCAGAGCAGCCCGA	0	0.742857	0.742857	n/a
CCGACCCTGAGCCTCTG	0	0.742857	0.742857	n/a
GTAAACACAAGAAAGTC	0	0.742857	0.742857	n/a
GGAGACGTAGCAGAAGC	0	0.742857	0.742857	n/a
AAGGCAGAACAGCCCGA	0	0.742857	0.742857	n/a
CGATTGTGTGTTATGTG	0	0.742857	0.742857	n/a
GGACTCTGTAAGCACCC	0	0.742857	0.742857	n/a
CTTGGAACGGTCGTGTT	0	0.742857	0.742857	n/a
ATACAGGAAGTCTCTGA	0	0.742857	0.742857	n/a
CCAGCAAACTTCCTCGA	0	0.742857	0.742857	n/a
GTTGTTGTTGTTTTCTT	0	0.742857	0.742857	n/a
TGCTTTTTTAAAAAAAA	0	0.742857	0.742857	n/a
TTTGTTTGTGGTGTGCA	0	0.742857	0.742857	n/a
TTTTCCCCCACCCACGA	0	0.742857	0.742857	n/a
GTTATCGCAGACGCTTT	0	0.742857	0.742857	n/a
CTTGGGGAAAAACCAAA	0	0.742857	0.742857	n/a
TCGTGGCCTACAGCACA	0	0.742857	0.742857	n/a
ACAAACACAGCCGTAAT	0	0.742857	0.742857	n/a
CTTTCGTTGTCTTGTGC	0	0.742857	0.742857	n/a
CAGGCTGTCCCAGCAAA	0	0.742857	0.742857	n/a
ATCTTGAGCACTTTGTC	0	0.742857	0.742857	n/a
CATTTCTTGTCTTTCTG	0	0.742857	0.742857	n/a
TATTATACGTTGCTTTG	0	0.742857	0.742857	n/a
CCACCGTAGGAACCGCC	0	0.742857	0.742857	n/a
TCTTGATGTGTATGGGA	0	0.742857	0.742857	n/a
TCTTTTTATGACGCTGC	0	0.742857	0.742857	n/a
GGAAGCGTTAAGCGGCC	0	0.742857	0.742857	n/a
AAGATCACATTGGCATT	0	0.742857	0.742857	n/a
CTTCGTTGTTTTGTGCT	0	0.742857	0.742857	n/a
TGGTGCCCTCACAGCAC	0	0.742857	0.742857	n/a
CACCAAAACAACTGCCC	0	0.742857	0.742857	n/a
CTAAAGGCACACACATT	0	0.742857	0.742857	n/a
TCAAATCCACGGCGATA	0	0.742857	0.742857	n/a
TCGGTGCACTACAGGTT	0	0.742857	0.742857	n/a
GCAACTCTCTGGCACCC	0	0.742857	0.742857	n/a
TTTTCGCGAAGGCCTTA	0	0.742857	0.742857	n/a
TCCTCGTCGCTATGTAC	0	0.742857	0.742857	n/a
ATTAAAGCTCTTGGGCT	0	0.742857	0.742857	n/a
TGCCTGTAGTTTACCTC	0	0.742857	0.742857	n/a
TCCCGTCCCCGTGCATA	0	0.742857	0.742857	n/a
GGCATTGTGCCTCTCCA	0	0.742857	0.742857	n/a
GAGTTTTTGTCAGCCCT	0	0.742857	0.742857	n/a
GTGGGCCTCGGGGTCGC	0	0.742857	0.742857	n/a
TGTCGCATTGAAATTGG	0	0.742857	0.742857	n/a
CCCAAAGAAAAAAAAAG	0	0.742857	0.742857	n/a
CGGGAGGTCGACGAGCA	0	0.742857	0.742857	n/a
TGTTTGTGAGTGGTACT	0	0.742857	0.742857	n/a
GAGCTCCAGGCCACGAT	0	0.742857	0.742857	n/a
CGGCTTTTTCAAAAAGA	0	0.742857	0.742857	n/a
CGAAACGATGGCAAGGT	0	0.742857	0.742857	n/a
AAATAGCCAGCAGTAAT	0	0.742857	0.742857	n/a
AAGTAGATTTTGTGATT	0	0.742857	0.742857	n/a
CTTACTGCCCCAGCAAA	0	0.742857	0.742857	n/a
GGGGCAAATACTATGGA	0	0.742857	0.742857	n/a
GTGTGAGCATAAAAGGC	0	0.742857	0.742857	n/a
TTTGTAAGTCCTCTGAA	0	0.742857	0.742857	n/a
TGCACCTTTTGCTCCAT	0	0.742857	0.742857	n/a
TGCTCCACTATGGGAGA	0	0.742857	0.742857	n/a
CGTGCGATAAGACACAG	0	0.742857	0.742857	n/a
CCAGCCATAATAAAATC	0	0.742857	0.742857	n/a
AGCACGACCATTAAATT	0	0.742857	0.742857	n/a
TTAAGGCAACAGCTGTC	0	0.742857	0.742857	n/a
TGTCCAGGGGTACCTTG	0	0.742857	0.742857	n/a
TTTTATATGCAAAGAAG	0	0.742857	0.742857	n/a
GCTGCGGACTCTGTTGC	0	0.742857	0.742857	n/a
CAAGAGGGTAGAACAGC	0	0.742857	0.742857	n/a
GCCTTCAAAAAGTGAAT	0	0.742857	0.742857	n/a
CTAAGGCAACAGCTGTC	0	0.742857	0.742857	n/a
TACTGTACGGAGGCCAG	0	0.742857	0.742857	n/a
TCCAAATTTTTGCGCCA	0	0.742857	0.742857	n/a
GGCCAGGCCTGCGAAAA	0	0.742857	0.742857	n/a
TGCAAGACGATATGGTT	0	0.742857	0.742857	n/a
GCAGTGCAATTTCTGAA	0	0.742857	0.742857	n/a
GGGTCCAAAGGGAGCGG	0	0.742857	0.742857	n/a
CGTTGAAGCTTCAGCTG	0	0.742857	0.742857	n/a
GGATGTAGGGGCATTTA	0	0.742857	0.742857	n/a
GGGTCCGAAGGGAGCGG	0	0.742857	0.742857	n/a
CTTTGGCGGTGCCGCTC	0	0.742857	0.742857	n/a
TGCAAAAGCAGGAAAAG	0	0.742857	0.742857	n/a
TAACCTGGTTGTAGCGA	0	0.742857	0.742857	n/a
ACTTATCCAGATGTGGT	0	0.742857	0.742857	n/a
AGGAATTGTGAGTAGCA	0	0.742857	0.742857	n/a
GTGGCAGAGTTGCATTG	0	0.742857	0.742857	n/a
TATATACCTACTTCGCA	0	0.742857	0.742857	n/a
CCGCAAAAGCCCTGGTC	0	0.742857	0.742857	n/a
AGCTTAGCGAAGTGATG	0	0.742857	0.742857	n/a
ACCCGGTCGCTGCCCTC	0	0.742857	0.742857	n/a
ATACGCTACAAGGAGTA	0	0.742857	0.742857	n/a
GCCACAATGAGTCATAA	0	0.742857	0.742857	n/a
AGGGCTTCGGAAGTTTT	0	0.742857	0.742857	n/a
AGTCGGCTCTTAACAGC	0	0.742857	0.742857	n/a
CGCCGCGAATACCAAAG	0	0.742857	0.742857	n/a
GCGGTTACGGAAGCGGC	0	0.742857	0.742857	n/a
AGGCATCCATCTTATAG	0	0.742857	0.742857	n/a
CTGTAGTGGAGGCTTCC	0	0.742857	0.742857	n/a
CAACCTTTGTTATTTCA	0	0.742857	0.742857	n/a
CCTGAATCTGCTGAGCT	0	0.742857	0.742857	n/a
TTGCAGAAACCCAAAGC	0	0.742857	0.742857	n/a
CCGCAAACCAAAGAATC	0	0.742857	0.742857	n/a
CCGTGCAGTGGCGGCTG	0	0.742857	0.742857	n/a
TCAGGAGCCCAGTAGCT	0	0.742857	0.742857	n/a
AAATTCTCGGCTGAAGC	0	0.742857	0.742857	n/a
CTACATTTGAGGAGTAC	0	0.742857	0.742857	n/a
CGAATCTCAATGATTTC	0	0.742857	0.742857	n/a
GCCGCTCCAGACTCCGG	0	0.742857	0.742857	n/a
TGAGGACGCAATTTATT	0	0.742857	0.742857	n/a
CTTCAGAAGGTAGGGCC	0	0.742857	0.742857	n/a
AACGAAACGCTGCTGCT	0	0.742857	0.742857	n/a
AACCAATTGCCCAGCCT	0	0.742857	0.742857	n/a
GGATTTGGTTTCTTTGA	0	0.742857	0.742857	n/a
TGTGGCTCAGCGTCTGG	0	0.742857	0.742857	n/a
TGAATTGTGAGACAAGC	0	0.742857	0.742857	n/a
TTTTTGCCCACTGTGGT	0	0.742857	0.742857	n/a
TTTCAGGAAGGTAGGGC	0	0.742857	0.742857	n/a
AAGATGGCCCGCTGTAC	0	0.742857	0.742857	n/a
CCAAAGTAAATTTGTTG	0	0.742857	0.742857	n/a
ATTTATGACAACCTTAG	0	0.742857	0.742857	n/a
GTCTTCTGCAAACGATG	0	0.742857	0.742857	n/a
TGTAGGGAGCCTCGATG	0	0.742857	0.742857	n/a
GTGCAGAGCTGCATCTC	0	0.742857	0.742857	n/a
TGCTGCACTGCCTCTTT	0	0.742857	0.742857	n/a
CAGCACACATTGGACAA	0	0.742857	0.742857	n/a
TCAAATTTCGCAGATTG	0	0.742857	0.742857	n/a
GTGACCGAGCTGTTCGA	0	0.742857	0.742857	n/a
CCTGGAGTAATGTTTTC	0	0.742857	0.742857	n/a
GATCAGCAGCCACAAGT	0	0.742857	0.742857	n/a
CCACTGCCCCAGCAATC	0	0.742857	0.742857	n/a
ATCTGAGTTTAACCGAT	0	0.742857	0.742857	n/a
GTCCCTTTACGAGAAAT	0	0.742857	0.742857	n/a
GCCTGTTCAATCTATGT	0	0.742857	0.742857	n/a
CACTTGTGCTTTCGCAC	0	0.742857	0.742857	n/a
CTTGTTGGCAACAAGAC	0	0.742857	0.742857	n/a
GCGGATGCTGTGCGGTT	0	0.742857	0.742857	n/a
CAAGCGACTACTCCGTG	0	0.742857	0.742857	n/a
CTGTCCAATAGATGTCC	0	0.742857	0.742857	n/a
AACGTGGCTGACCTCAT	0	0.742857	0.742857	n/a
CCGAGATAAGGCGAAAC	0	0.742857	0.742857	n/a
TCAATGGCTCTTGCATT	0	0.742857	0.742857	n/a
CTTCCAGCAGTGGCACT	0	0.742857	0.742857	n/a
GTCCCTTCTACGAGAAA	0	0.742857	0.742857	n/a
GCTGCGCACGCGGGCCC	0	0.742857	0.742857	n/a
TGAAGAACTGCAGATAT	0	0.742857	0.742857	n/a
TTATTAAGTGTGTCCGG	0	0.742857	0.742857	n/a
CTAGCGGCCTTTTCGTC	0	0.742857	0.742857	n/a
GTCTCTATGCAATGGCT	0	0.742857	0.742857	n/a
ATCAATGTCATTATAAT	0	0.742857	0.742857	n/a
TAGCGCTGGTCAAGGCA	0	0.742857	0.742857	n/a
CTTTCTTTTGCACTGCA	0	0.742857	0.742857	n/a
TGGCTTGACAAGCCGCT	0	0.742857	0.742857	n/a
AAATTTGCCCGGCGGTC	0	0.742857	0.742857	n/a
TGCCACATAAGGCGTCA	0	0.742857	0.742857	n/a
CCCTTTATTTGTTTTGT	0	0.742857	0.742857	n/a
CATATGACCAGTCCACA	0	0.742857	0.742857	n/a
TGTGGGCGACACACGGA	0	0.742857	0.742857	n/a
GCGGGCACAAGTCGTCC	0	0.742857	0.742857	n/a
CCAGGCCAGCAGCTCAT	0	0.742857	0.742857	n/a
CGGCAAAATTAAGTTTG	0	0.742857	0.742857	n/a
CGCGCCTCCCACGGCGA	0	0.742857	0.742857	n/a
TGAGCAACCTGCAAAGT	0	0.742857	0.742857	n/a
TGGGCCCTACTCCACCA	0	0.742857	0.742857	n/a
AGGGAAGCCGCATTCCA	0	0.742857	0.742857	n/a
GGCGTCAGAGGGACAAT	0	0.742857	0.742857	n/a
CCGAACACAGAAGGCAA	0	0.742857	0.742857	n/a
TATTTGAATCGGCAATA	0	0.742857	0.742857	n/a
ATGGACCACGACCGTTT	0	0.742857	0.742857	n/a
TCTTGCCTGCTGTTCTC	0	0.742857	0.742857	n/a
ATCCACGGTGCCATCCC	0	0.742857	0.742857	n/a
TGCAGCTTTATGCATTG	0	0.742857	0.742857	n/a
GGCGATGAAAGGTGTTG	0	0.742857	0.742857	n/a
CAGTGCACTCGAAGAGT	0	0.742857	0.742857	n/a
GGAGTCGTGATCGTTCA	0	0.742857	0.742857	n/a
CAGGAACAGATTGTGCG	0	0.742857	0.742857	n/a
GCTCGACCGGTTCACGC	0	0.742857	0.742857	n/a
CATTCAACGTTCGGAGA	0	0.742857	0.742857	n/a
TTGAAATGCATCGGGGG	0	0.742857	0.742857	n/a
GCGGTTACGGGAGCGGG	0	0.742857	0.742857	n/a
TGCTTTTACACTTCCAC	0	0.742857	0.742857	n/a
ATGATGCGCAGAGATGT	0	0.742857	0.742857	n/a
AAGCAAAGAGTAGGCAC	0	0.742857	0.742857	n/a
TGCTAAGGAGTTCGTTG	0	0.742857	0.742857	n/a
GGAGTAGTGATCGTTCA	0	0.742857	0.742857	n/a
CCGAATTAATGCCCACC	0	0.742857	0.742857	n/a
TTTGTTGCTGTCTGTGC	0	0.742857	0.742857	n/a
GAAAACTCCTGCTCAGC	0	0.742857	0.742857	n/a
TGATTTTGTGCAACCTG	0	0.742857	0.742857	n/a
CTGGGCAGCGACCAGAC	0	0.742857	0.742857	n/a
CAAAGGCTCGGGTTTAG	0	0.742857	0.742857	n/a
GCTGCCACCAACCGACC	0	0.742857	0.742857	n/a
GCTTGAAATTTTAAAAA	0	0.742857	0.742857	n/a
GGCTTCCCAGCCCCCCG	0	0.742857	0.742857	n/a
GCTTGAAATTCTAAAAA	0	0.742857	0.742857	n/a
CAAAGGCTCGGGCTTAG	0	0.742857	0.742857	n/a
GCCGAGGCAGCCAGTAG	0	0.742857	0.742857	n/a
CTGGCCCGACATCGTTG	0	0.742857	0.742857	n/a
GAAAACTCCTGCTCAAC	0	0.742857	0.742857	n/a
TTTGTTGCTGTTTTGTG	0	0.742857	0.742857	n/a
CCGAATTAATGCCCCAC	0	0.742857	0.742857	n/a
CCGCCCCCGCCGCCAAG	0	0.742857	0.742857	n/a
TTGTGCAAGTCACTTGC	0	0.742857	0.742857	n/a
GCCTGGCCCCGCCCCCA	0	0.742857	0.742857	n/a
ACTGGAAAACCCTGGCG	0	0.742857	0.742857	n/a
GCGATTAAGTGGGTAAC	0	0.742857	0.742857	n/a
GTCTGATTTAAACCGAT	0	0.742857	0.742857	n/a
TTGTGATGACTACGTTC	0	0.742857	0.742857	n/a
GCGCTGTGAAGTGACGC	0	0.742857	0.742857	n/a
CGAGCATTGCCGAAGGG	0	0.742857	0.742857	n/a
ACGTGTTGCTGTGACCG	0	0.742857	0.742857	n/a
CAAATCTTCGTTAAGAC	0	0.742857	0.742857	n/a
GCTGCCTAACTAACAAT	0	0.742857	0.742857	n/a
TTCAGCTTATTGGCTCT	0	0.742857	0.742857	n/a
CTCGCATCTGATGGTGC	0	0.742857	0.742857	n/a
GGCAGGGCAGTTCTGGG	0	0.742857	0.742857	n/a
TGCCACGGACAACCTTC	0	0.742857	0.742857	n/a
ATGAAGGAAGGCCACAG	0	0.742857	0.742857	n/a
CCCATCAAGAAGAGCGT	0	0.742857	0.742857	n/a
CTTGTCGTGCCCGAGAT	0	0.742857	0.742857	n/a
TCGCGCCGCCGACGGAA	0	0.742857	0.742857	n/a
GCCACAAGTGGATAGGC	0	0.742857	0.742857	n/a
ACTGTCCCGCATATACG	0	0.742857	0.742857	n/a
GCCTCGGAAGAAAACTC	0	0.742857	0.742857	n/a
CCAACCCTCAATCCCCA	0	0.742857	0.742857	n/a
TGATTGTGTGTACGTGC	0	0.742857	0.742857	n/a
CGCACCTTGTTGATACG	0	0.742857	0.742857	n/a
TCACAGGGTCATTCCGT	0	0.742857	0.742857	n/a
GAAAAGCTTGCAAGCGC	0	0.742857	0.742857	n/a
TCAAGAGTGCCAGCACT	0	0.742857	0.742857	n/a
GCAGGACTGTCTGGTCA	0	0.742857	0.742857	n/a
ACGTCACACCAAATGCT	0	0.742857	0.742857	n/a
GCCTTTGTTATTTTGAC	0	0.742857	0.742857	n/a
GACTCCGATGAAAAATA	0	0.742857	0.742857	n/a
CTTCGACGTGCGCTCAT	0	0.742857	0.742857	n/a
GCAGTCCACTTTTCAGC	0	0.742857	0.742857	n/a
GCTGATTCTTCCGGTTC	0	0.742857	0.742857	n/a
CTCTGCTTTCTTGCGAT	0	0.742857	0.742857	n/a
GACCGACTTTCGCCGAC	0	0.742857	0.742857	n/a
CTGTGTTCAAACACATC	0	0.742857	0.742857	n/a
CGGGAGGTGATCACGAA	0	0.742857	0.742857	n/a
GAGTACACTGTGGCCCA	0	0.742857	0.742857	n/a
CAGAGGGTAGGGCGGTG	0	0.742857	0.742857	n/a
GCCAAGGGTGATTTCGG	0	0.742857	0.742857	n/a
GCGCGACCGATGTCATA	0	0.742857	0.742857	n/a
CTTGATAGAAGGCCAAG	0	0.742857	0.742857	n/a
GAGGCAGAGGGGACCAC	0	0.742857	0.742857	n/a
GCCTGCGAAAGTTCCGA	0	0.742857	0.742857	n/a
TGAATAAAAGGGGACGT	0	0.742857	0.742857	n/a
GCGTTTGTAAAAGCTGC	0	0.742857	0.742857	n/a
GCTATCGTTGGCGGTGC	0	0.742857	0.742857	n/a
CCAGATTCGTGAACGAG	0	0.742857	0.742857	n/a
AAATTTTTTGGCACGTT	0	0.742857	0.742857	n/a
AAGGGAGCGAGTGTTTC	0	0.742857	0.742857	n/a
CTTTGGCGGATATGGAA	0	0.742857	0.742857	n/a
CACCCTGGCTCCAGGGC	0	0.742857	0.742857	n/a
GCATAAACGGTGTTGAT	0	0.742857	0.742857	n/a
TTCCATCTCAACACGCA	0	0.742857	0.742857	n/a
GTATTTTACTCCAGGAC	0	0.742857	0.742857	n/a
TATACGTTGCTGTACGC	0	0.742857	0.742857	n/a
AGCATTATATTGGCGTT	0	0.742857	0.742857	n/a
GGTCAGGTAGACCACCC	0	0.742857	0.742857	n/a
CTTTCTGGTTATTCTGC	0	0.742857	0.742857	n/a
GAAGCAGCCCAGGATGC	0	0.742857	0.742857	n/a
GCGGGTTACGTTCAGGT	0	0.742857	0.742857	n/a
CACCCAGTACGTCAAGA	0	0.742857	0.742857	n/a
CAGGACCGGCCGACACT	0	0.742857	0.742857	n/a
AATGCCTTCGATAGAGA	0	0.742857	0.742857	n/a
CGTATTGCCCGCATTAC	0	0.742857	0.742857	n/a
CCTGGTCCGCCGCTTGG	0	0.742857	0.742857	n/a
TGTTGACAACCTATTTT	0	0.742857	0.742857	n/a
GGCCCAGGGATGTAAAG	0	0.742857	0.742857	n/a
GAAGCAGCCCGGATGCC	0	0.742857	0.742857	n/a
GCCGCACACTCTGACAG	0	0.742857	0.742857	n/a
TTGCAATAAACGGCGCT	0	0.742857	0.742857	n/a
GAACACTGAGTGGCAGA	0	0.742857	0.742857	n/a
GGACACGGTGAGAGACT	0	0.742857	0.742857	n/a
GTATGGCAACGAGTACG	0	0.742857	0.742857	n/a
GAGTAATAAATTTTGCC	0	0.742857	0.742857	n/a
TCTATTTTTCTCGGCTC	0	0.742857	0.742857	n/a
TGCTTTACTGTCGACGT	0	0.742857	0.742857	n/a
CGATTTTGGTCATCTTT	0	0.742857	0.742857	n/a
TTTTGCAGAACACCCGC	0	0.742857	0.742857	n/a
ACACTGCCACCACGATG	0	0.742857	0.742857	n/a
GGAAGGAGATTCCCCTG	0	0.742857	0.742857	n/a
ACACTGCCACCACAATG	0	0.742857	0.742857	n/a
TTTGCAGAACACCCGCC	0	0.742857	0.742857	n/a
CGATTTGGTCATCTTTT	0	0.742857	0.742857	n/a
ACTTCAGATATTGCAGA	0	0.742857	0.742857	n/a
TCTATTTTCTCGGCTCT	0	0.742857	0.742857	n/a
GGACACGGTGAAAAACT	0	0.742857	0.742857	n/a
TTGCAATAAATGGTGCC	0	0.742857	0.742857	n/a
CTGGTGCAGCGTGTGTT	0	0.742857	0.742857	n/a
TGGTCACACTTGCCACA	0	0.742857	0.742857	n/a
TCGCACCAAACTCACTC	0	0.742857	0.742857	n/a
GCCCCTCTAGTAGCTGC	0	0.742857	0.742857	n/a
TTGGCTGAGCGCAAAAT	0	0.742857	0.742857	n/a
TTCCGCCAGTTAACCCA	0	0.742857	0.742857	n/a
TGGCACCCACACCTTTT	0	0.742857	0.742857	n/a
AAGTGCCTTCAAGGTGA	0	0.742857	0.742857	n/a
AGCTTAATTGAAAAATG	0	0.742857	0.742857	n/a
CCTATGGAGCAACGGAC	0	0.742857	0.742857	n/a
CCAAAAAAAAAAAAAAA	0	0.742857	0.742857	n/a
GATGAAATCACTCGTTC	0	0.742857	0.742857	n/a
TGTAAAGTGCTGATGGA	0	0.742857	0.742857	n/a
CCGGCCAGCAGGCACGC	0	0.742857	0.742857	n/a
CACTTTTCAATGCAACC	0	0.742857	0.742857	n/a
GGTTAGACTATAGTTCG	0	0.742857	0.742857	n/a
GCTTGGCTGCTGCTTGG	0	0.742857	0.742857	n/a
CAAAAAAAAAAAAAAAA	0	0.742857	0.742857	n/a
TTTAGGACCAGAGGATG	0	0.742857	0.742857	n/a
GTAGCTGAGCAATAAAG	0	0.742857	0.742857	n/a
AAACGCCGGAAAAACTT	0	0.742857	0.742857	n/a
TTTTCCTGTCCTCTTTC	0	0.742857	0.742857	n/a
CGTGGAAGTGTAAATTT	0	0.742857	0.742857	n/a
GGTGTCATAGCCTTGGT	0	0.742857	0.742857	n/a
GGCTGTCAGGTAATACC	0	0.742857	0.742857	n/a
TTAAGAGCTGGCCTCCA	0	0.742857	0.742857	n/a
TTACGAGGGCTTTGATA	0	0.742857	0.742857	n/a
GAAAGATTGCTCTACAT	0	0.742857	0.742857	n/a
TTGCGGCGCGTAATGAA	0	0.742857	0.742857	n/a
TTAAGAGCTGGCCTCGA	0	0.742857	0.742857	n/a
ATGTGTGCTCTGCACGC	0	0.742857	0.742857	n/a
CGCGTTGACTTAGAAGC	0	0.742857	0.742857	n/a
CCAATGAATGTGTGTCT	0	0.742857	0.742857	n/a
AGCCCGGGCCATCAAGC	0	0.742857	0.742857	n/a
CAAGTCGAAAGCACGCA	0	0.742857	0.742857	n/a
CCGAGGAAGCTCGTCGT	0	0.742857	0.742857	n/a
CGCCGCTGCAGTAACAT	0	0.742857	0.742857	n/a
CTCCCACCGAAGTTCAC	0	0.742857	0.742857	n/a
CAGAGGAGCTTGTAGAG	0	0.742857	0.742857	n/a
CGAGTGGTGTGATGGAA	0	0.742857	0.742857	n/a
CAAGGGTTTCGTCAGGA	0	0.742857	0.742857	n/a
GCAGGAAGTGGCGTCTT	0	0.742857	0.742857	n/a
GACTGAACACTCAATAA	0	0.742857	0.742857	n/a
GACGGCCTTTGCAAGTG	0	0.742857	0.742857	n/a
GGCGAGTGTCAGGAGTG	0	0.742857	0.742857	n/a
GCCACCATCATCATAAT	0	0.742857	0.742857	n/a
ACAAACCCAAGCCACGT	0	0.742857	0.742857	n/a
CCCTCCTGCTTTGGTCT	0	0.742857	0.742857	n/a
CTTTGGATGAATCGAAC	0	0.742857	0.742857	n/a
CACGAAGCTGGCCACTT	0	0.742857	0.742857	n/a
GGCCCTTCGATTTGGCA	0	0.742857	0.742857	n/a
CACTCAGTGGCACGCAC	0	0.742857	0.742857	n/a
CAAGTGAACTAGGAAAA	0	0.742857	0.742857	n/a
CGTCTTGTGACTGAGCT	0	0.742857	0.742857	n/a
CTGAGTTGCCTTGTGGG	0	0.742857	0.742857	n/a
CATCCACACAACTCTGC	0	0.742857	0.742857	n/a
AAGGGCAGCTCCTGACG	0	0.742857	0.742857	n/a
TTGGTGCCTTGAGGTTG	0	0.742857	0.742857	n/a
CTGAGTGCCTTGTGGGT	0	0.742857	0.742857	n/a
CAGGGAAGAATGATGAG	0	0.742857	0.742857	n/a
TGTGTGTGCATCTCCGG	0	0.742857	0.742857	n/a
GCTCAGGCCCTGGAAAA	0	0.742857	0.742857	n/a
GTTACAACCTCTCTTTG	0	0.742857	0.742857	n/a
TCTAGAGTACAGCGTGT	0	0.742857	0.742857	n/a
TACAACCCCCTCACTCG	0	0.742857	0.742857	n/a
TCGATTGCAATTCGGAA	0	0.742857	0.742857	n/a
TAGGCATTCCACAGGTT	0	0.742857	0.742857	n/a
GATCTTCTTGCCGTGGC	0	0.742857	0.742857	n/a
CTGCTCGTTCTGTATGC	0	0.742857	0.742857	n/a
AGCACGCGCTTCTGGCG	0	0.742857	0.742857	n/a
GCTCAAGCCCTGGAAAA	0	0.742857	0.742857	n/a
CGAGCGGTTGTGAATGG	0	0.742857	0.742857	n/a
CATCGCAAGAACTGGCC	0	0.742857	0.742857	n/a
GCGGTTACGGAAGCGGT	0	0.742857	0.742857	n/a
AGCTGCCGCTGTCTCCC	0	0.742857	0.742857	n/a
GCGGCCCTTGCAAGTGC	0	0.742857	0.742857	n/a
GCGGTACGACGGCACCG	0	0.742857	0.742857	n/a
CGCGTGACTGGAGACCG	0	0.742857	0.742857	n/a
GTGACGACCCGCGTGCC	0	0.742857	0.742857	n/a
GTGAGCGGTGGGGTGTC	0	0.742857	0.742857	n/a
GCTACGAAACAGTCGGC	0	0.742857	0.742857	n/a
GCTGCCGACCTGTATGC	0	0.742857	0.742857	n/a
CACATTTTTGTCGTGAC	0	0.742857	0.742857	n/a
TCATACCAATTACTCTG	0	0.742857	0.742857	n/a
CGCCCCCTCCCGCCCAA	0	0.742857	0.742857	n/a
GCCTTTTCAGCGATGTC	0	0.742857	0.742857	n/a
TTTGCAGGGTATTTGGA	0	0.742857	0.742857	n/a
GCAGAGCAAAAGACAAA	0	0.742857	0.742857	n/a
AAAACTTTGTGCACGTG	0	0.742857	0.742857	n/a
GCTGACCGGCGGGAGCA	0	0.742857	0.742857	n/a
GTGGTGGTGGTGGTGTG	0	0.742857	0.742857	n/a
CAAATTCCGGTGAACTG	0	0.742857	0.742857	n/a
CATAATTTTCAGGCTAC	0	0.742857	0.742857	n/a
CTCACGGCCACCGACGC	0	0.742857	0.742857	n/a
TTGTGCGGGATGCGAGC	0	0.742857	0.742857	n/a
ACTGCGTCGAAATGGAC	0	0.742857	0.742857	n/a
GCCTTTTCAGGGATGTC	0	0.742857	0.742857	n/a
TGAATGTGTGCCAAGTG	0	0.742857	0.742857	n/a
GTCCGGGGTCCTCGCGC	0	0.742857	0.742857	n/a
TGGAATTCAGTGATGGG	0	0.742857	0.742857	n/a
GGCCCAGCTCTTGGTGT	0	0.742857	0.742857	n/a
AATGACGCGCGGCGCGC	0	0.742857	0.742857	n/a
GGAAAGCAGGTGGAAGA	0	0.742857	0.742857	n/a
TAAATGGCAACTTCAGT	0	0.742857	0.742857	n/a
TGAGGCACACAGTTCCC	0	0.742857	0.742857	n/a
ATGGCAAAATTATGGGG	0	0.742857	0.742857	n/a
ATGTCAGATGTGTCGCC	0	0.742857	0.742857	n/a
TCCCCCCAGACTCAAGT	0	0.742857	0.742857	n/a
TGGAATTTAGTGATGGG	0	0.742857	0.742857	n/a
CGCAAAAAAAAAAAAAA	0	0.742857	0.742857	n/a
GCAATAAAATGAAGGCC	0	0.742857	0.742857	n/a
GTGTCATAAAGGGTGTG	0	0.742857	0.742857	n/a
CTGCAAGGCCAGGGTCA	0	0.742857	0.742857	n/a
CGCAGAAGGCTGTTAGC	0	0.742857	0.742857	n/a
GGCGTCGGCAGCGGGGT	0	0.742857	0.742857	n/a
GGGGCAAACACTATGCA	0	0.742857	0.742857	n/a
TCAAACACACACCCGTC	0	0.742857	0.742857	n/a
CGAGTTGATGTGTCCAG	0	0.742857	0.742857	n/a
CGTGGAAACAGCTTGAA	0	0.742857	0.742857	n/a
AGCGGACCATCCGGCAC	0	0.742857	0.742857	n/a
GCCATCTCCGTGATGCC	0	0.742857	0.742857	n/a
GGCTTCGACAAGCACCG	0	0.742857	0.742857	n/a
TAACCAGAATGGCCATT	0	0.742857	0.742857	n/a
TAGCCGAACTCGTTATG	0	0.742857	0.742857	n/a
AATAAAACAAAAGTGCA	0	0.742857	0.742857	n/a
TGTGGCTGGGGCTCCCC	0	0.742857	0.742857	n/a
TGATTGTGTGGTATGTG	0	0.742857	0.742857	n/a
GAGACGAGGTGCAGCAG	0	0.742857	0.742857	n/a
GTTTTTTTTCCTGTATG	0	0.742857	0.742857	n/a
GCGGAGGTCAAATAGTG	0	0.742857	0.742857	n/a
TATGAAGCGCTGGCAGA	0	0.742857	0.742857	n/a
TCTCAATAAAACACCCC	0	0.742857	0.742857	n/a
ACCACCCAGGCTGTGGG	0	0.742857	0.742857	n/a
GAGGAGACATTTCTTGC	0	0.742857	0.742857	n/a
TCAAAATAAAACACCGC	0	0.742857	0.742857	n/a
GCCGAGGTCAAATAGTG	0	0.742857	0.742857	n/a
GTCTTTTTTCCTGTATG	0	0.742857	0.742857	n/a
CGCAGAACTCCAATTTT	0	0.742857	0.742857	n/a
GGCGACGTCACCGCCTG	0	0.742857	0.742857	n/a
GTGATGCCTGGAGAAGA	0	0.742857	0.742857	n/a
CCGGAGCCCATCGCCAA	0	0.742857	0.742857	n/a
CTAGGACAAGGGTATGT	0	0.742857	0.742857	n/a
CGGCACGTTTTCTGAAC	0	0.742857	0.742857	n/a
TGAATAAGAGGCGACGT	0	0.742857	0.742857	n/a
CTCGATCAGCAGGTGCC	0	0.742857	0.742857	n/a
AGACTCTTAATCTCAGG	0	0.742857	0.742857	n/a
CCTAGGACAAATAGAAA	0	0.742857	0.742857	n/a
GGATTTGCAGCACTGGC	0	0.742857	0.742857	n/a
GCCTGCGGTTGCTGCAG	0	0.742857	0.742857	n/a
TCCGTCTCGCTTGCATC	0	0.742857	0.742857	n/a
GGGGCAAACACTTGGAT	0	0.742857	0.742857	n/a
TCAAGATAAACTGGTGT	0	0.742857	0.742857	n/a
TAAACACCTTGGCGTTG	0	0.742857	0.742857	n/a
GCGCCGAGTTTGCCAAC	0	0.742857	0.742857	n/a
GTTGGACCCGTCTCAGT	0	0.742857	0.742857	n/a
CGTCTTCTTGAGCAGTG	0	0.742857	0.742857	n/a
GTGTCGTCGCTTATTGG	0	0.742857	0.742857	n/a
TGTGTAGCCTGCTCTCA	0	0.742857	0.742857	n/a
TTTGATGTTTGTCCTCG	0	0.742857	0.742857	n/a
CATTCGGACGCGCTGAC	0	0.742857	0.742857	n/a
ACTCCACACAGGTCCCT	0	0.742857	0.742857	n/a
CACGATCTGTCAGCCCA	0	0.742857	0.742857	n/a
TACATTTTGGCTCCTTT	0	0.742857	0.742857	n/a
ATATGTTCCACACCAAA	0	0.742857	0.742857	n/a
TTCAGAGTTTTGCTCAT	0	0.742857	0.742857	n/a
TATTCGCCTTGGGCGAT	0	0.742857	0.742857	n/a
CAAAGTTCATCCGTTAA	0	0.742857	0.742857	n/a
CACGGGATCAGAATAAC	0	0.742857	0.742857	n/a
TCCACCAACGTTCGAAA	0	0.742857	0.742857	n/a
CAGGAAGTGCTCCCCAG	0	0.742857	0.742857	n/a
ACGGCCCTTGCAAGTGC	0	0.742857	0.742857	n/a
TAAGTTTTGCATTGTGC	0	0.742857	0.742857	n/a
GCCTCCAAGATACACGC	0	0.742857	0.742857	n/a
TTTTACCGTGAAGGACA	0	0.742857	0.742857	n/a
GCTTCCGGCGCACAGCT	0	0.742857	0.742857	n/a
GCCACAAGCCATCTTGC	0	0.742857	0.742857	n/a
CCTGCATCATCGAGGGA	0	0.742857	0.742857	n/a
GAGTCTCCCGGTCCTCA	0	0.742857	0.742857	n/a
GTATTACGAGGAGCGAG	0	0.742857	0.742857	n/a
CGTTGGTGACATCTTTG	0	0.742857	0.742857	n/a
GTAATGTGGCTTGAGAG	0	0.742857	0.742857	n/a
GCTCCCTTGGGAAAGAT	0	0.742857	0.742857	n/a
AAGATCAAGATCATTGC	0	0.742857	0.742857	n/a
GTGACTGGTGGCCACAG	0	0.742857	0.742857	n/a
TGGGGAAGCTGGTTGAT	0	0.742857	0.742857	n/a
GAAACTCCATTAGCAAA	0	0.742857	0.742857	n/a
GCTTTCGGCTACTACTC	0	0.742857	0.742857	n/a
GAAAAGGCGCTGACAAA	0	0.742857	0.742857	n/a
TCCGACCAGATGACGGA	0	0.742857	0.742857	n/a
CGCACGCATCCAGAGGT	0	0.742857	0.742857	n/a
TCCGCAACACACGCCAC	0	0.742857	0.742857	n/a
GACAAGCTGATCAAGGC	0	0.742857	0.742857	n/a
ACTGAGCTCCTGTGTGA	0	0.742857	0.742857	n/a
TTATGCAATGTTGCGGT	0	0.742857	0.742857	n/a
CGCAAAGCAGTGTGGAC	0	0.742857	0.742857	n/a
TAGCTAGTCCTGAGTGT	0	0.742857	0.742857	n/a
TATGTTTAACAGAGCTG	0	0.742857	0.742857	n/a
GTGGCAATGGCACACAA	0	0.742857	0.742857	n/a
GGGGCCAACACTATGGA	0	0.742857	0.742857	n/a
ACTGAACTCCTGTGTGA	0	0.742857	0.742857	n/a
GACAAGCTAATCAAGGC	0	0.742857	0.742857	n/a
GACGAAGACACCCTGCT	0	0.742857	0.742857	n/a
AAAAAGGTCAAGAAATC	0	0.742857	0.742857	n/a
ACTGTGAAGGAACAAGA	0	0.742857	0.742857	n/a
CAGAAGCGCAGGGGAGA	0	0.742857	0.742857	n/a
CAGAAGGATGAGAGTCC	0	0.742857	0.742857	n/a
GGCAAGTCTTGGAATTC	0	0.742857	0.742857	n/a
TTGGCTTCAACGGAGTC	0	0.742857	0.742857	n/a
CTACTGGTGGTCTTGCA	0	0.742857	0.742857	n/a
CCTGTTTGGGCTTCTTG	0	0.742857	0.742857	n/a
GCTGAAGGGTGCATAGG	0	0.742857	0.742857	n/a
TTTTTCCTCCTGAACTC	0	0.742857	0.742857	n/a
CTGTCGTGACAGTTCCA	0	0.742857	0.742857	n/a
CAGTGTGTCGCCACAGC	0	0.742857	0.742857	n/a
TCCGAGTGTCTGCCTGA	0	0.742857	0.742857	n/a
GAGGCCTTCAGCACGTT	0	0.742857	0.742857	n/a
GCACTGTGAGTAAAGGA	0	0.742857	0.742857	n/a
GGGTTCTTCTCCTTGTC	0	0.742857	0.742857	n/a
GTCGACAACGAGGCATT	0	0.742857	0.742857	n/a
CGCAACTGACGCGTGTC	0	0.742857	0.742857	n/a
CCCACCTTGCCAAAGTA	0	0.742857	0.742857	n/a
TGCCCACTCGTCCTTGA	0	0.742857	0.742857	n/a
TATGCCAAGCGGGCGTT	0	0.742857	0.742857	n/a
TGTGTCTGTTGTCTGGA	0	0.742857	0.742857	n/a
CACCTTTCCTCTCGTTC	0	0.742857	0.742857	n/a
GATCATCAGGAAGGCAG	0	0.742857	0.742857	n/a
GGTCAGGGGGTAATAAA	0	0.742857	0.742857	n/a
GTCGACAACGAGGCAAT	0	0.742857	0.742857	n/a
CAGTGTGTCGCCCCAGC	0	0.742857	0.742857	n/a
TGGCTGGCTGCCCATTG	0	0.742857	0.742857	n/a
TGCGTTCTTATGCAGGT	0	0.742857	0.742857	n/a
CCGTCAACGGGACAGAT	0	0.742857	0.742857	n/a
GCTGGAATGGTGCTGGC	0	0.742857	0.742857	n/a
TTGAGTGATGAGTCGCC	0	0.742857	0.742857	n/a
CACCTTGTGTTTTTCTG	0	0.742857	0.742857	n/a
ACTAAAACAGACCTGGT	0	0.742857	0.742857	n/a
CAAGCTTTGTACAGACT	0	0.742857	0.742857	n/a
AGTTCAGGCGACAAGCA	0	0.742857	0.742857	n/a
GTCTATAATTCTTACCT	0	0.742857	0.742857	n/a
TGCAGCGGGACGGCTCA	0	0.742857	0.742857	n/a
TGGCATCACACGACAAC	0	0.742857	0.742857	n/a
ATATCATCGCTTTGTTG	0	0.742857	0.742857	n/a
CCAGCGCTAAAGTGCGC	0	0.742857	0.742857	n/a
AGCACTTGCGCATCTAA	0	0.742857	0.742857	n/a
TCTCAAGCTAACGCCTC	0	0.742857	0.742857	n/a
CACCTTGTGGTTTTCTG	0	0.742857	0.742857	n/a
GAACAACTCCTTGCCTC	0	0.742857	0.742857	n/a
GCCTGGTCTAGCAGCCA	0	0.742857	0.742857	n/a
ATGGCGGCCGCGACGCC	0	0.742857	0.742857	n/a
ATTAGCGCCAAGCTCGA	0	0.742857	0.742857	n/a
ATGGAGCTCGTGTATAT	0	0.742857	0.742857	n/a
CTGGTAAAATTGTAAAA	0	0.742857	0.742857	n/a
AATAAAGTCTTCCCCAC	0	0.742857	0.742857	n/a
CAATAAACTTTAAGCCG	0	0.742857	0.742857	n/a
ACACGCCAACCCTGCCA	0	0.742857	0.742857	n/a
TTTGACAAGGAGACCCT	0	0.742857	0.742857	n/a
GGCTGCGTTTGCTGCAG	0	0.742857	0.742857	n/a
TCGGAGAAACACCGATG	0	0.742857	0.742857	n/a
TGGTGCCTGTGACCACC	0	0.742857	0.742857	n/a
TGTTCAGTTTTGGGAGG	0	0.742857	0.742857	n/a
GTGCAGTCAAGTTGTGG	0	0.742857	0.742857	n/a
TACCCCCTCTCCTTTCT	0	0.742857	0.742857	n/a
AAGCGGAGCAGTACAAG	0	0.742857	0.742857	n/a
GTGCTTACGCAAAGCCT	0	0.742857	0.742857	n/a
CCGCGACCGCATTGCTC	0	0.742857	0.742857	n/a
GCAACATTGAAATCAGA	0	0.742857	0.742857	n/a
CTCCCTTAGCCAGTCAT	0	0.742857	0.742857	n/a
GGGGCAAACACTGTGGA	0	0.742857	0.742857	n/a
TTTCGTCTGGTCCCAGT	0	0.742857	0.742857	n/a
ATTGAGTTAGGACCCAA	0	0.742857	0.742857	n/a
CTTTGGGCTTCCTCAGC	0	0.742857	0.742857	n/a
GGGCCTATCTATTTACT	0	0.742857	0.742857	n/a
AAGGTGGACAGACCAGA	0	0.742857	0.742857	n/a
CTGTCAATGTACGTCGA	0	0.742857	0.742857	n/a
ATTCGATCGCGATTTTA	0	0.742857	0.742857	n/a
CAAATCAGAGGTGTGCG	0	0.742857	0.742857	n/a
TGCCGGAAGACCTGCGT	0	0.742857	0.742857	n/a
TGGTCTTTTTAAGGCCG	0	0.742857	0.742857	n/a
ACAAATCAGAGGTGTGC	0	0.742857	0.742857	n/a
AAGGTGGACAGACCAAA	0	0.742857	0.742857	n/a
GGGCCTATCTATTTATT	0	0.742857	0.742857	n/a
GGTACCCAAGGGCAGAG	0	0.742857	0.742857	n/a
CTTGGGGCTTCCTCAGC	0	0.742857	0.742857	n/a
CCCGGAAATGGCTTAAA	0	0.742857	0.742857	n/a
AAGAGCTCCGAGAGCGT	0	0.742857	0.742857	n/a
TGGCAGCTAGCGGCCTA	0	0.742857	0.742857	n/a
CTCAAGTTCTGGGGAAA	0	0.742857	0.742857	n/a
GCCGGCCGGGGAGCGCC	0	0.742857	0.742857	n/a
AGCTTTGGTGGTCCTGC	0	0.742857	0.742857	n/a
GTACACGAAGGGGCATA	0	0.742857	0.742857	n/a
TGCAGACGTTGACGGGC	0	0.742857	0.742857	n/a
CTAGAACTGAACTCAGC	0	0.742857	0.742857	n/a
GCCCCATATTATCATCC	0	0.742857	0.742857	n/a
TTTAAGCAGGGCAGAAT	0	0.742857	0.742857	n/a
AAGAAGTTCAAAGCCAT	0	0.742857	0.742857	n/a
ATGTGCCACAAAAAATC	0	0.742857	0.742857	n/a
ATTTGATTTTAGCCTGA	0	0.742857	0.742857	n/a
CTTTAATGGTCCTGGCA	0	0.742857	0.742857	n/a
ACGGACCCCAAGATTCT	0	0.742857	0.742857	n/a
CCGGCAAAAAAAAAAAA	0	0.742857	0.742857	n/a
ACACTCTGCTCGCCACT	0	0.742857	0.742857	n/a
GCGGTCATCCGCGAGCT	0	0.742857	0.742857	n/a
GCTACGGCCACTACGGC	0	0.742857	0.742857	n/a
CAGCACCTCATACGCCA	0	0.742857	0.742857	n/a
GGCACCGCTTCTCAAGG	0	0.742857	0.742857	n/a
CGTTCAGACAGCCAAGG	0	0.742857	0.742857	n/a
CAGAGTAAAACAACAGA	0	0.742857	0.742857	n/a
TCGTTCGATGAAGCAGG	0	0.742857	0.742857	n/a
GTGAGTGCTTTCGGCTC	0	0.742857	0.742857	n/a
TGCCTCTACATTTTATT	0	0.742857	0.742857	n/a
GACGACATCTTAGATCT	0	0.742857	0.742857	n/a
TTGAGCTGACCTGCCAC	0	0.742857	0.742857	n/a
TCTGCAGTGGTGCCAAT	0	0.742857	0.742857	n/a
AACTCAACTTTATGCAT	0	0.742857	0.742857	n/a
CGACTGTTGACAGCATC	0	0.742857	0.742857	n/a
CCCTGCGTTTGCTGCAG	0	0.742857	0.742857	n/a
GCACTGTAAAAAGAAGG	0	0.742857	0.742857	n/a
TGCAGTTCTTGGAGGTC	0	0.742857	0.742857	n/a
ATCTGAGTTTAGCCCGA	0	0.742857	0.742857	n/a
CAGGTGTCCCAGCAATC	0	0.742857	0.742857	n/a
CAGCACCTCATCGCCAC	0	0.742857	0.742857	n/a
GCTACGGCCACTACGGT	0	0.742857	0.742857	n/a
CACTGCGAGCTACGTGG	0	0.742857	0.742857	n/a
TAAATAAGGCCTCTATA	0	0.742857	0.742857	n/a
TCGTCACAGCGACAGCG	0	0.742857	0.742857	n/a
TACTGCGGGAACATAAC	0	0.742857	0.742857	n/a
AACTGAGTTTAGACCGA	0	0.742857	0.742857	n/a
TTCCGGGCCCACCTCGA	0	0.742857	0.742857	n/a
GAAGACCTGAGCGCGGG	0	0.742857	0.742857	n/a
CGCGTGACGTCACGAAT	0	0.742857	0.742857	n/a
AAATAAAAATGTTTCAC	0	0.742857	0.742857	n/a
GCAATAGCTGCTTGCTT	0	0.742857	0.742857	n/a
AGAATAATCGGATGTGC	0	0.742857	0.742857	n/a
AACGCAAACCAACTGGC	0	0.742857	0.742857	n/a
AGTGGGAAGGCCTCGCA	0	0.742857	0.742857	n/a
CACTGATTCAGCGCGAT	0	0.742857	0.742857	n/a
CACCTGATTCAGCGCGA	0	0.742857	0.742857	n/a
AGTGGCAAGGCCTCGCA	0	0.742857	0.742857	n/a
ACTGGATGCCTTCCGAG	0	0.742857	0.742857	n/a
TTCCGGGCCCACCTGGA	0	0.742857	0.742857	n/a
TAGGAATTTAAAGTTGG	0	0.742857	0.742857	n/a
CGCCATCCTCCCTCCTG	0	0.742857	0.742857	n/a
TCCCTGTGCCCCTAATG	0	0.742857	0.742857	n/a
CCAAACTAATCTTCGTG	0	0.742857	0.742857	n/a
CGACTCAACTGGCCCGC	0	0.742857	0.742857	n/a
CCACACCCTCGAGGTCT	0	0.742857	0.742857	n/a
CGAGGCGTATTTTGTTC	0	0.742857	0.742857	n/a
ACAAATGGCCATCCCGC	0	0.742857	0.742857	n/a
TGCTCGTTAGGCTGCAA	0	0.742857	0.742857	n/a
ACAAATAAAATTGAGCC	0	0.742857	0.742857	n/a
AGGACATCGTGTGCTTG	0	0.742857	0.742857	n/a
GCAAACACAGAGAGAAT	0	0.742857	0.742857	n/a
GTGGTGCTGTGGCTGTT	0	0.742857	0.742857	n/a
CTCGGTAGTCTGTGAAA	0	0.742857	0.742857	n/a
TGCACAGGCCTCGGAGA	0	0.742857	0.742857	n/a
GTGGTACTGGTGGATGT	0	0.742857	0.742857	n/a
CCGGCTGCGGCCACTGC	0	0.742857	0.742857	n/a
CGTTGGGCCCGTCTCGG	0	0.742857	0.742857	n/a
GCCACATTCAGTACTTT	0	0.742857	0.742857	n/a
CGTCGTAGAAGAACTTC	0	0.742857	0.742857	n/a
CGATGCTGTGTGCACTG	0	0.742857	0.742857	n/a
CAAATTTTGTAGTAGAA	0	0.742857	0.742857	n/a
CAAGGACCTCGCAACGC	0	0.742857	0.742857	n/a
AGGACATTGTGTGCTTG	0	0.742857	0.742857	n/a
ACAATTAAAATTGAGCC	0	0.742857	0.742857	n/a
TGTTCGTTAGGCTGCAA	0	0.742857	0.742857	n/a
ACAAATGCCCTTCCCGC	0	0.742857	0.742857	n/a
TGCCCCGGTGCTATGAG	0	0.742857	0.742857	n/a
GAGGGGTATTTTGTTCT	0	0.742857	0.742857	n/a
CCACGGATTGGATATGC	0	0.742857	0.742857	n/a
TCGACAGGGTCATTTCC	0	0.742857	0.742857	n/a
CACTTCGGATCTCCGAT	0	0.742857	0.742857	n/a
GTACAATCAAGGTTGAG	0	0.742857	0.742857	n/a
CGAATGCAATAAAATGC	0	0.742857	0.742857	n/a
CAAGTGCACAATGATGA	0	0.742857	0.742857	n/a
ATCTGAGTTAGACCGCT	0	0.742857	0.742857	n/a
AGATCACGAAGCGCGGT	0	0.742857	0.742857	n/a
ACATCGCGCTGTTTTCA	0	0.742857	0.742857	n/a
AGTGACATTCCCCTGGG	0	0.742857	0.742857	n/a
CGCTGCCTTGGGTGCGT	0	0.742857	0.742857	n/a
GAAGCATATTGGTGGGA	0	0.742857	0.742857	n/a
TCGTAGCTCGCAAGCCC	0	0.742857	0.742857	n/a
GAGCCAACACATAGGGG	0	0.742857	0.742857	n/a
TTGACAGGGTCATTCCG	0	0.742857	0.742857	n/a
GTGGCCTCACGTGTGTA	0	0.742857	0.742857	n/a
CGCCGATCCTTATTGTA	0	0.742857	0.742857	n/a
ATCTGAGTTTAACCGAA	0	0.742857	0.742857	n/a
TGAAATCGCAGTGCATT	0	0.742857	0.742857	n/a
CTGCCACCTGGCGAAAA	0	0.742857	0.742857	n/a
TATAGTCGGTGATCTTT	0	0.742857	0.742857	n/a
TAGTTGCTCGGGAAGCG	0	0.742857	0.742857	n/a
GAGACTTCAATGAATTC	0	0.742857	0.742857	n/a
CGCAGGTTAGCGCAGAT	0	0.742857	0.742857	n/a
GTGCTTACGCAAAGCCC	0	0.742857	0.742857	n/a
TATTTGAATCTGTATTA	0	0.742857	0.742857	n/a
TGGTGGTAGCTGGTGGG	0	0.742857	0.742857	n/a
TCCTTTCAACAGTACGT	0	0.742857	0.742857	n/a
GTCGTACAACATTCTTG	0	0.742857	0.742857	n/a
CAGGACCACCTTGACTG	0	0.742857	0.742857	n/a
CGCAGCATTGGGGGTTT	0	0.742857	0.742857	n/a
TTGCTAAAAAACAAAAA	0	0.742857	0.742857	n/a
GATTCGGAGCTCGTTTA	0	0.742857	0.742857	n/a
TACGGCCCGCGTTCATT	0	0.742857	0.742857	n/a
TGCAGCGATTTCAGCTG	0	0.742857	0.742857	n/a
TGTATGGGTGTAATGGC	0	0.742857	0.742857	n/a
GTCGAGTATGAAGTACT	0	0.742857	0.742857	n/a
TGTCTGTGCAACGTCTA	0	0.742857	0.742857	n/a
GGGCCTATGTGGATGTC	0	0.742857	0.742857	n/a
TCGTGAATAAACGTCGA	0	0.742857	0.742857	n/a
AAAGAGGAAGGCCGCTC	0	0.742857	0.742857	n/a
CACTACTCAGCACGTTT	0	0.742857	0.742857	n/a
CCCCTGCTACTCCCCCC	0	0.742857	0.742857	n/a
TGCACTAACTCCTAGGT	0	0.742857	0.742857	n/a
ATGCTCTTGACTCGTGA	0	0.742857	0.742857	n/a
ACCACCCAGGTTGTTGG	0	0.742857	0.742857	n/a
GAGATATTCGCAGAAAC	0	0.742857	0.742857	n/a
GAGGGCCCTTGCAAGTG	0	0.742857	0.742857	n/a
GTTGACAACGAGGCCAT	0	0.742857	0.742857	n/a
CCACAGGAGGGGGAGGA	0	0.742857	0.742857	n/a
TTTGTACGGTGCATTGC	0	0.742857	0.742857	n/a
[truncated: 2,736 more rows]
