# Supplementary material for: The ovarian transcriptome of the cattle tick, Rhipicephalus (Boophilus) microplus, feeding upon a bovine host infected with Babesia bovis
Source: Parasit Vectors. 2013 Sep 23;6:276. doi: 10.1186/1756-3305-6-276 (PMC4028808; doi:10.1186/1756-3305-6-276)
Supplement: Additional file 12 — SAGE tags that show lower counts in infected sample compared to control uninfected sample. This Excel file contains a list of SAGE tags that show lower normalized tag counts in infected samples compared to control samples. This includes the tag sequence, the normalized tag count for both the control uninfected sample library and the Babesia bovis-infected sample library, and the calculated fold-change. [file 1756-3305-6-276-S12.xls]

## Sheet: DownRegulatedTag Fold Changes
Supplementary Table S11. SAGE tags that show lower counts in infected sample compared to control uninfected sample.
	Control Tag Counts_Normalized	Infected Tag Counts Normalized	total in both Libraries	Fold Change
ACGTGACTGTCGCCACC	54.7753	13.3714	68.1467	-4.09644
TGGCTGGCTGCCCACTG	46.1266	16.3429	62.4694	-2.82243
TGGTGCCCGAAACGAAG	52.8533	4.45714	57.3105	-11.8581
ACGCGACTGTCGCCACC	38.4388	13.3714	51.8102	-2.8747
TACGAAGCGCTGGCAGA	41.3217	8.91429	50.236	-4.63545
GACGGCGAGTGGGAACC	43.2436	4.45714	47.7008	-9.7021
GGTCCACCCCAGCGACT	31.712	12.6286	44.3406	-2.51113
CTCACCGACCCGTCGGC	33.6339	9.65714	43.2911	-3.4828
GCCCGCAGCGGCTGAAC	33.6339	8.17143	41.8054	-4.11604
GACTCCAATGAAGGCCC	24.0242	14.8571	38.8814	-1.61702
TCTGGACGCGGCAAGGG	36.5169	1.48571	38.0026	-24.5787
CGCAAGGCCCAAGGAGG	27.8681	8.17143	36.0396	-3.41043
GCACGGCGATGCGACGG	24.9852	10.4	35.3852	-2.40242
CCAGCGCTAAAGATGCG	25.9462	7.42857	33.3748	-3.49276
TGTGGCTGGGGCTCCGC	24.9852	8.17143	33.1566	-3.05763
GCGAGGAGCTTGTCGGG	21.1413	11.8857	33.0271	-1.77872
GTGGTGCACGCCAACCC	26.9072	5.94286	32.85	-4.52765
AAGAGCGTGTGCGGCTG	27.8681	2.22857	30.0967	-12.5049
GAGGCGGTGCGGGAGAG	25.9462	2.97143	28.9176	-8.73189
GCTGTGGTTGCGCGCAC	21.1413	7.42857	28.5699	-2.84595
GGCCCCCTCCCGCCCAA	20.1804	8.17143	28.3518	-2.46963
ACACGACTGTCGCCACC	22.1023	4.45714	26.5594	-4.95885
CTGCAGACGTTGACGGG	20.1804	5.2	25.3804	-3.88084
GGCGACCGCTTCACCGA	18.2584	6.68571	24.9441	-2.73096
CTGAGGATTGCCGAGCC	19.2194	5.2	24.4194	-3.69604
GGGGAGTCTGACGACTG	18.2584	5.94286	24.2013	-3.07233
TGCGCAAAGGACGCCCG	20.1804	2.97143	23.1518	-6.79147
CTGGCCGCTTGGGTCCG	17.2975	4.45714	21.7546	-3.88084
GGAAGCGCTAAGCGGCC	13.4536	8.17143	21.625	-1.64642
CACCTTTGCATCGACGC	14.4145	6.68571	21.1003	-2.15602
TTGTGCAGCGATCGGCA	18.2584	1.48571	19.7441	-12.2893
GCACCTGGCGCTGGCAA	17.2975	2.22857	19.526	-7.76168
AAGGCGCCAGCGGTGAT	12.4926	6.68571	19.1783	-1.86855
CACGTACAACCTCTGCG	18.2584	0	18.2584	n/a
GGCGAGTGTCAGGACTG	11.5316	6.68571	18.2174	-1.72482
TCTGTGCGTGCCAAGGA	13.4536	4.45714	17.9107	-3.01843
GAGGCACAGGCGCCGAA	13.4536	3.71429	17.1679	-3.62212
GCCGCACACTTTGACAG	11.5316	5.2	16.7316	-2.21762
GTCAGCTGATGGGCAGA	13.4536	2.97143	16.425	-4.52765
GCCTGCGTTTGCTGCAG	12.4926	3.71429	16.2069	-3.36339
CCCGCGGTCATCACGGA	12.4926	3.71429	16.2069	-3.36339
TGAGCAACCTGCAAAGG	11.5316	4.45714	15.9888	-2.58723
CGGTTTGCCAAGAGGCA	9.6097	5.94286	15.5526	-1.61702
GTACCAGAGGACAAGCC	14.4145	0.742857	15.1574	-19.4042
ACGGACCCCAAGATCTC	7.68776	7.42857	15.1163	-1.03489
GACCACGAAGAAGCCAG	9.6097	5.2	14.8097	-1.84802
CAAATCTCTGCGTGGCA	12.4926	2.22857	14.7212	-5.60566
TTGCGGCTGCGCCGCAC	12.4926	2.22857	14.7212	-5.60566
GTTTGTGAGAGCGCCGC	12.4926	2.22857	14.7212	-5.60566
GGTTGGGCGCCGACGCG	11.5316	2.97143	14.5031	-3.88084
GCGTTTGCTGGTGCCAG	11.5316	2.97143	14.5031	-3.88084
GCAGTGCAGCTTGCAAA	7.68776	6.68571	14.3735	-1.14988
GAATGGTCCCGACTTGC	9.6097	4.45714	14.0668	-2.15602
GCCGTGCCCTTATTGGC	8.64873	5.2	13.8487	-1.66322
GACTCGCGCCCTCTGCC	8.64873	5.2	13.8487	-1.66322
GTGGTGCCGTCGGCGCT	11.5316	2.22857	13.7602	-5.17445
GGAGGAGCCCCTTCTTC	7.68776	5.94286	13.6306	-1.29361
GCCCCGAGCAGGCGGGC	10.5707	2.97143	13.5421	-3.55744
TGCGGGGCGTCTCTGCC	9.6097	3.71429	13.324	-2.58723
GTGGCAACTTCGGTGTG	8.64873	4.45714	13.1059	-1.94042
GGGCTCGGGTGGACGTC	8.64873	4.45714	13.1059	-1.94042
GAGCCTAAGAAGGAGCC	7.68776	5.2	12.8878	-1.47842
GCCGGCCAGGGAGCGCC	10.5707	2.22857	12.7992	-4.74325
AACGGCGTCGTGCTCAA	7.68776	4.45714	12.1449	-1.72482
TGGGGCACGTCCAAGCT	10.5707	1.48571	12.0564	-7.11487
TGCAACCAGAAGGTGCT	6.72679	5.2	11.9268	-1.29361
TGTGCCGCGCAGTCCGA	6.72679	5.2	11.9268	-1.29361
TGGCAGCTCGTCTTCCT	7.68776	3.71429	11.402	-2.06978
GTGGTGCCATCGGCGCT	10.5707	0.742857	11.3135	-14.2297
GGCAACAAGTCTGCTGC	6.72679	4.45714	11.1839	-1.50922
GGGTGCCGCGCTACAAC	5.76582	5.2	10.9658	-1.10881
GTCGATGCGCACGATCG	7.68776	2.97143	10.6592	-2.58723
TGGGCCAGGGTCAACCT	7.68776	2.97143	10.6592	-2.58723
TCACACGCAGCCTCGTC	7.68776	2.97143	10.6592	-2.58723
GCCAAGCCAGCTGGAGG	7.68776	2.97143	10.6592	-2.58723
TCAGACACGGAGCTGCG	10.5707	0	10.5707	n/a
GCTGCTCGTCAGGCCCG	6.72679	3.71429	10.4411	-1.81106
ATCCCGGAGAAGGCGCA	5.76582	4.45714	10.223	-1.29361
CCGTGGGTGACATTCCC	5.76582	4.45714	10.223	-1.29361
TCGAACCCCCGGCAGTA	8.64873	1.48571	10.1344	-5.82126
GAAGAAGCCATCGGCCG	8.64873	1.48571	10.1344	-5.82126
AACCCCGTCGAGCACCC	8.64873	1.48571	10.1344	-5.82126
CGGCAGCAACACATCGC	7.68776	2.22857	9.91633	-3.44964
TCCGTGCACTTGTCGCC	7.68776	2.22857	9.91633	-3.44964
AAGTTTGCCCGGCGGTC	7.68776	2.22857	9.91633	-3.44964
TTGTCGCAAGTCACTTG	6.72679	2.97143	9.69822	-2.26382
CAGCCTGGTGTCACGTG	6.72679	2.97143	9.69822	-2.26382
GACACCCAACTTGCACC	6.72679	2.97143	9.69822	-2.26382
GGCCGCTACCCGGACCT	8.64873	0.742857	9.39159	-11.6425
ACCACCCAGGCTGTTGG	4.80485	4.45714	9.26199	-1.07801
GCCAGGTGCATCGGGCG	4.80485	4.45714	9.26199	-1.07801
GAAGCACAGGCTCCAAA	4.80485	4.45714	9.26199	-1.07801
CCTTCCGAGCAGTAAAC	4.80485	4.45714	9.26199	-1.07801
CGCAAGCAGGCCGAAGA	7.68776	1.48571	9.17347	-5.17445
CACCGATCTCAGCGCGC	7.68776	1.48571	9.17347	-5.17445
GCGACCACGACCGATGT	7.68776	1.48571	9.17347	-5.17445
CCGTGGGTGACATTCCA	6.72679	2.22857	8.95536	-3.01843
CCGCCGCCGCAGCAGCA	6.72679	2.22857	8.95536	-3.01843
AAGGTCAAGCCTCGCGG	6.72679	2.22857	8.95536	-3.01843
CTAGAGTCTGCCGCCCA	5.76582	2.97143	8.73725	-1.94042
TACTGCCAGGTTTCGGC	5.76582	2.97143	8.73725	-1.94042
CCAGCGCCTAAGATGCG	8.64873	0	8.64873	n/a
ACCCGCAGCGTCCAGGC	8.64873	0	8.64873	n/a
GCGGGACGGGGGAGGGG	8.64873	0	8.64873	n/a
CCACTGATGAGCTCAAG	4.80485	3.71429	8.51913	-1.29361
TGCTGCCGCGCGTCGCA	7.68776	0.742857	8.43062	-10.3489
ACGAGGCTGCACTGGCC	7.68776	0.742857	8.43062	-10.3489
GTGGCCGAGCACGCAGC	7.68776	0.742857	8.43062	-10.3489
GGCAGGCAGTTCCTGGG	6.72679	1.48571	8.2125	-4.52765
AATAACGGGGCACGTGC	6.72679	1.48571	8.2125	-4.52765
TGGGGCCGGCCCAGTCT	6.72679	1.48571	8.2125	-4.52765
ACGGTTACCCGGGTTCA	6.72679	1.48571	8.2125	-4.52765
GGAGGAGGCGGGCCCCT	6.72679	1.48571	8.2125	-4.52765
GCACGGGGAACGAGCGC	6.72679	1.48571	8.2125	-4.52765
AACAGCTTTGTCAACGA	6.72679	1.48571	8.2125	-4.52765
TGGCGCTGTGGGTATGG	6.72679	1.48571	8.2125	-4.52765
CGGGCGCTGGAGCAGTG	6.72679	1.48571	8.2125	-4.52765
GCAGACACGCACGTGCG	6.72679	1.48571	8.2125	-4.52765
GTCATCGTACTGCCCGA	5.76582	2.22857	7.99439	-2.58723
CAGGGACCTCGCAACGC	5.76582	2.22857	7.99439	-2.58723
GCTCTGTTCCCGCTGCA	5.76582	2.22857	7.99439	-2.58723
TCAAGGATTCCCAGGGC	5.76582	2.22857	7.99439	-2.58723
CGAGGGCACCCTGTGGT	5.76582	2.22857	7.99439	-2.58723
CACACGAGGTCCAGCCC	5.76582	2.22857	7.99439	-2.58723
AAGCGCTGGTCAAGGCA	5.76582	2.22857	7.99439	-2.58723
GCCCCCTCTCCACCTAC	5.76582	2.22857	7.99439	-2.58723
CAGGTCTGGCAGATGGC	4.80485	2.97143	7.77628	-1.61702
TCCTTGGTGCGAGACCA	4.80485	2.97143	7.77628	-1.61702
GTTCAGCGCGCGGCCCC	7.68776	0	7.68776	n/a
CGAGACCCGTTCTGCGG	7.68776	0	7.68776	n/a
GTGGCTGCTGCTCCGGG	7.68776	0	7.68776	n/a
CGCCGTGGGCGACTGGC	3.84388	3.71429	7.55817	-1.03489
GGCTTCTCCCGGTTGTC	3.84388	3.71429	7.55817	-1.03489
TCCATTGCGACCAAGGT	3.84388	3.71429	7.55817	-1.03489
GATATGCGTGCGATCGT	3.84388	3.71429	7.55817	-1.03489
CGGACCACCCTGCCGTC	3.84388	3.71429	7.55817	-1.03489
TCACGCGCAGCGAACCG	6.72679	0.742857	7.46965	-9.05529
CAGTCCGCCGGCGCTAG	6.72679	0.742857	7.46965	-9.05529
ACCACGCAGCTGGTGAG	6.72679	0.742857	7.46965	-9.05529
CGGCCATCTTATCGCCC	5.76582	1.48571	7.25153	-3.88084
TAGACCGGGGCGCCGGC	5.76582	1.48571	7.25153	-3.88084
GCGTGCCGCAGGCCCTT	5.76582	1.48571	7.25153	-3.88084
CGCTACGGCCGACGTCA	4.80485	2.22857	7.03342	-2.15602
GGACTACCACTGACACT	4.80485	2.22857	7.03342	-2.15602
GGAGGCGGAGGCGGTGG	4.80485	2.22857	7.03342	-2.15602
TGCCAGCACTTCGTGTG	4.80485	2.22857	7.03342	-2.15602
TTGCCGTGCCCACCCCC	4.80485	2.22857	7.03342	-2.15602
TTGTGGACGATTGGGGG	4.80485	2.22857	7.03342	-2.15602
GCCGGACACTGATCAGT	3.84388	2.97143	6.81531	-1.29361
CGACCGCTGGATGGCCT	3.84388	2.97143	6.81531	-1.29361
GCCGAATCGTCTGTGCT	6.72679	0	6.72679	n/a
GTGTGCTGGCGCGGGCG	6.72679	0	6.72679	n/a
TCCAACTGGGCCGCTCT	6.72679	0	6.72679	n/a
CTAGCCAAGCACATCGG	5.76582	0.742857	6.50868	-7.76168
CGCGTCGAGGCAGGTCG	5.76582	0.742857	6.50868	-7.76168
CTGGCCGACATCGTTGC	5.76582	0.742857	6.50868	-7.76168
GGCACCACCTTCGAGCG	5.76582	0.742857	6.50868	-7.76168
GACAGAGTCACGCGCGC	5.76582	0.742857	6.50868	-7.76168
TGTGCACACTGCTGCGT	4.80485	1.48571	6.29056	-3.23403
GCAGGCCGACCAGTGCG	4.80485	1.48571	6.29056	-3.23403
GCACTGACTGGACGGCA	4.80485	1.48571	6.29056	-3.23403
TTACTGGCAGTGGTGCT	4.80485	1.48571	6.29056	-3.23403
TGGTGTTGCTCCCATCG	4.80485	1.48571	6.29056	-3.23403
ACGAGGCTGCACTAGCC	4.80485	1.48571	6.29056	-3.23403
GCCGCTTCCAGACTCCG	4.80485	1.48571	6.29056	-3.23403
GAAGACCTGACGCCCGC	4.80485	1.48571	6.29056	-3.23403
GAGCAGACAGGGGACAG	3.84388	2.22857	6.07245	-1.72482
GTCATTGCGGCAAAGTT	3.84388	2.22857	6.07245	-1.72482
CACACTCGGACGCAGCT	3.84388	2.22857	6.07245	-1.72482
CCTCTTTGTCGACCGTG	3.84388	2.22857	6.07245	-1.72482
GGGAGTTCACACAGGCT	3.84388	2.22857	6.07245	-1.72482
CTCCCCATCGAAGCGCC	3.84388	2.22857	6.07245	-1.72482
TGGGCACAACGCGATCC	3.84388	2.22857	6.07245	-1.72482
GGCTTCCCAGCCCCCGC	3.84388	2.22857	6.07245	-1.72482
GGCTATGTTAGGCTGCA	5.76582	0	5.76582	n/a
CGCACCGCCGCGCTCCA	5.76582	0	5.76582	n/a
GAACGGCTCGCCGGCCT	5.76582	0	5.76582	n/a
TAAGCGCAAGGGCACCG	5.76582	0	5.76582	n/a
GTCCGCGGCCACACTTG	5.76582	0	5.76582	n/a
CCGCCAGCGGCCACCCT	4.80485	0.742857	5.54771	-6.46807
ACCGGGCTGTTTCGAGA	4.80485	0.742857	5.54771	-6.46807
GGCCTCACGAGTTCGTG	4.80485	0.742857	5.54771	-6.46807
CCACGCAGCCGTATCGG	4.80485	0.742857	5.54771	-6.46807
ACCCCCTGACCAAGAAG	4.80485	0.742857	5.54771	-6.46807
CTGGGTCTTGGTCCCCG	4.80485	0.742857	5.54771	-6.46807
GCAACCTTCGCACGTTC	4.80485	0.742857	5.54771	-6.46807
AGCACGCGCGTCTGGCG	3.84388	1.48571	5.32959	-2.58723
GCTGAACCAAGGCCTGG	3.84388	1.48571	5.32959	-2.58723
CGTCGCTCCACTTGCAC	3.84388	1.48571	5.32959	-2.58723
CTGGCTGATGAGCTGAG	3.84388	1.48571	5.32959	-2.58723
GCCGGTATTGAGGACTG	3.84388	1.48571	5.32959	-2.58723
CTGCTGCGAAGTGCAGC	3.84388	1.48571	5.32959	-2.58723
GAGGAGGAGGGCATCCG	3.84388	1.48571	5.32959	-2.58723
AAGCGGCCGCGGTATCT	3.84388	1.48571	5.32959	-2.58723
GGACTCAGCCTGGTGTT	3.84388	1.48571	5.32959	-2.58723
CGAGCGTGTGTGCTGTA	3.84388	1.48571	5.32959	-2.58723
CCATACGTGCCGGTCTC	2.88291	2.22857	5.11148	-1.29361
GCGCAGCAGCAGGCGTC	2.88291	2.22857	5.11148	-1.29361
GGAGGCCTAGGCCCGGC	2.88291	2.22857	5.11148	-1.29361
GCCGCTGGTGGCAGCCC	2.88291	2.22857	5.11148	-1.29361
GCTGCCACGGGCACTTC	2.88291	2.22857	5.11148	-1.29361
GGCGGTGGTGCGTCCTA	2.88291	2.22857	5.11148	-1.29361
TTCGGCCCTGACATCTG	4.80485	0	4.80485	n/a
CAGGGACCCCGCAACGC	4.80485	0	4.80485	n/a
CCTAGGGGAAAACCCAG	4.80485	0	4.80485	n/a
AGCGCAGCCACCCCCGT	4.80485	0	4.80485	n/a
GCAGGAGGGCGCGTTGG	4.80485	0	4.80485	n/a
ACAGCTGGCGTGTACGG	4.80485	0	4.80485	n/a
GTGCAAGTGTTCACCGC	3.84388	0.742857	4.58674	-5.17445
ATAGCTGCGCTACGTCA	3.84388	0.742857	4.58674	-5.17445
AAACGGCTCGCCGGCCT	3.84388	0.742857	4.58674	-5.17445
TGACTCGACAGGCTGTT	3.84388	0.742857	4.58674	-5.17445
GTTGAGCCCTGGAAGAG	3.84388	0.742857	4.58674	-5.17445
CCAGCCTCTGACGGTGC	3.84388	0.742857	4.58674	-5.17445
CTGTCCCGACGCGGCTC	3.84388	0.742857	4.58674	-5.17445
AATCGCACCGGTGTCGC	3.84388	0.742857	4.58674	-5.17445
GTGTGCGGAGTGGGCTG	3.84388	0.742857	4.58674	-5.17445
CAGAGCAACGGCGCCAC	3.84388	0.742857	4.58674	-5.17445
CGCAACACCACCACCAA	3.84388	0.742857	4.58674	-5.17445
GGGGCTCTTGCTCATTG	3.84388	0.742857	4.58674	-5.17445
GCCCCGAGCAGGAGGGC	3.84388	0.742857	4.58674	-5.17445
GACGACGACACCCTGCT	2.88291	1.48571	4.36862	-1.94042
GTCTACGTCAGCGGCCG	2.88291	1.48571	4.36862	-1.94042
TGGTAGCCCCGCCACGT	2.88291	1.48571	4.36862	-1.94042
GAGACGGACGAATCCGA	2.88291	1.48571	4.36862	-1.94042
GCCAGCTTCGGCAGCAG	2.88291	1.48571	4.36862	-1.94042
GAGGGTTGCAGTTTTCC	2.88291	1.48571	4.36862	-1.94042
CCGCCGCCGCCGCCGAG	2.88291	1.48571	4.36862	-1.94042
CTCGTCATAGTCCGCGG	2.88291	1.48571	4.36862	-1.94042
CAAATATCTGCGTGGCA	2.88291	1.48571	4.36862	-1.94042
GGTGCTCTCAGAGCACG	2.88291	1.48571	4.36862	-1.94042
GAAGAAGCCGTCGGCTG	3.84388	0	3.84388	n/a
AAGGCGTGGAGGAACCG	3.84388	0	3.84388	n/a
ACAGAAGCGCGTCACGC	3.84388	0	3.84388	n/a
GCTGTGCGCTCACGATG	3.84388	0	3.84388	n/a
TGCGGATTGTGCCAGGA	3.84388	0	3.84388	n/a
CTGGCGTCCACGGGAAA	3.84388	0	3.84388	n/a
ATTGTCCGCCGCGCACT	3.84388	0	3.84388	n/a
CCGTCAGCTGCTCTGAG	3.84388	0	3.84388	n/a
GGTCCCGCAGCCTGGCG	3.84388	0	3.84388	n/a
CCAGCAAGGTTGGAATG	3.84388	0	3.84388	n/a
ACGGTTACCCGAGTTCA	3.84388	0	3.84388	n/a
GCGCGCGAACGGTTTCG	3.84388	0	3.84388	n/a
CAGCGCAGAGCCGAAGC	3.84388	0	3.84388	n/a
GAACTGGCGCAGCCCCG	3.84388	0	3.84388	n/a
CGTGGTGGATGGGGTGG	3.84388	0	3.84388	n/a
GCCGAGGTCAAGTAGTG	3.84388	0	3.84388	n/a
TGGAGCGACAAGCACGG	3.84388	0	3.84388	n/a
TGGCTCCACGCCGCCGC	3.84388	0	3.84388	n/a
GAGGTGTCTGCGGCCGT	3.84388	0	3.84388	n/a
CTCAAGACGAGCGAGCT	3.84388	0	3.84388	n/a
TGTACGGATGCTGTACG	3.84388	0	3.84388	n/a
GAGGCCCCATCGCCGTG	3.84388	0	3.84388	n/a
CAAGCCCTACGCGAGCA	3.84388	0	3.84388	n/a
ACCGTGATGGCCCTCCT	3.84388	0	3.84388	n/a
GGAGGCTCTCGGCTGTA	3.84388	0	3.84388	n/a
GCGACCACGACCGAGGT	2.88291	0.742857	3.62577	-3.88084
GCGCGCAAGAAGCGGGA	2.88291	0.742857	3.62577	-3.88084
CGCAAGAAGCAGCGCCA	2.88291	0.742857	3.62577	-3.88084
GACCGGACAGACGGCCT	2.88291	0.742857	3.62577	-3.88084
AACGACCTGGTCTCGGA	2.88291	0.742857	3.62577	-3.88084
TGCCTTACACACCGAGG	2.88291	0.742857	3.62577	-3.88084
GTGCAAGGGCAGGTGAC	2.88291	0.742857	3.62577	-3.88084
CGTGTGCTTCTGGAGGC	2.88291	0.742857	3.62577	-3.88084
TTTTTAACTGGGGGGTG	2.88291	0.742857	3.62577	-3.88084
CGGCCTGACAATGCCGA	2.88291	0.742857	3.62577	-3.88084
TCCGGACGTGGCAAGGG	2.88291	0.742857	3.62577	-3.88084
TACGTGCCGTAATCGCG	2.88291	0.742857	3.62577	-3.88084
CGCCACAGCCTGCATTG	2.88291	0.742857	3.62577	-3.88084
GTGCTTCCGTTCGCCCA	2.88291	0.742857	3.62577	-3.88084
GCAGCGCCCACGAAAGA	2.88291	0.742857	3.62577	-3.88084
GAGAGCAGAGCAGTGGG	2.88291	0.742857	3.62577	-3.88084
CCACGACGTCACGCCGC	2.88291	0.742857	3.62577	-3.88084
CACCACTGCAGCGATGT	2.88291	0.742857	3.62577	-3.88084
TTGCAGCACAAGCGCCG	2.88291	0.742857	3.62577	-3.88084
GCATCAACTCGGGGAAG	2.88291	0.742857	3.62577	-3.88084
TGGTGTTCGCTGGCAGG	2.88291	0.742857	3.62577	-3.88084
CCGCTCGCGCGGGTTGT	2.88291	0.742857	3.62577	-3.88084
CTGGTTGGTTGGTCATC	2.88291	0.742857	3.62577	-3.88084
CAGCGGCGGCGTCAGGG	2.88291	0.742857	3.62577	-3.88084
CGCCTTTTCCCAAAGCG	2.88291	0.742857	3.62577	-3.88084
CCCCGACTGTTCCCGGC	2.88291	0.742857	3.62577	-3.88084
CAACCAATTTGGGCAGC	2.88291	0.742857	3.62577	-3.88084
GGTGGTACCTGTGGGGT	2.88291	0.742857	3.62577	-3.88084
GTGAGGGTGCACAGTTG	2.88291	0.742857	3.62577	-3.88084
GTTCACAGGACGGTGCT	2.88291	0.742857	3.62577	-3.88084
CCAGGCCCTGGGTCCAC	2.88291	0.742857	3.62577	-3.88084
CCGTGGTCGTCGTGACG	2.88291	0.742857	3.62577	-3.88084
GCTCCTGCTGCTCCCCG	2.88291	0.742857	3.62577	-3.88084
GTCGCCAACAAAAAAAA	2.88291	0.742857	3.62577	-3.88084
GCTGCCAAGCAGGACAA	1.92194	1.48571	3.40765	-1.29361
TGTTTGGTTGAAGGCCA	1.92194	1.48571	3.40765	-1.29361
TAGCGAACAGTAACCGA	1.92194	1.48571	3.40765	-1.29361
GCAAAAGGCGAGGGACG	1.92194	1.48571	3.40765	-1.29361
TTCAAGCTGCGGCTGCC	1.92194	1.48571	3.40765	-1.29361
ACGTCCAAGAGGCGCAA	1.92194	1.48571	3.40765	-1.29361
TCACCAGCGCCTGCCGC	1.92194	1.48571	3.40765	-1.29361
CTGGTGCACACCGGAAA	1.92194	1.48571	3.40765	-1.29361
AGGGCACACTGCCTAGC	1.92194	1.48571	3.40765	-1.29361
TCGCCCCTTAAGCAAGT	1.92194	1.48571	3.40765	-1.29361
TCTCCCGGTCTGACCTC	1.92194	1.48571	3.40765	-1.29361
GAGCAAGTGCCACTCAT	1.92194	1.48571	3.40765	-1.29361
TGACTGTTTCCGGTGCC	1.92194	1.48571	3.40765	-1.29361
GGGTCCAGCTCCGACAC	1.92194	1.48571	3.40765	-1.29361
GAGCAAGGGACGCCGAC	1.92194	1.48571	3.40765	-1.29361
AAGCGGCTGAAAAAGAG	1.92194	1.48571	3.40765	-1.29361
GGACAGCAGCTAGCTGC	1.92194	1.48571	3.40765	-1.29361
GTGTGGCTCAGGTGCGC	1.92194	1.48571	3.40765	-1.29361
GTGTCACCGTCCACCTC	1.92194	1.48571	3.40765	-1.29361
CATAATTTTCAGGCTGC	1.92194	1.48571	3.40765	-1.29361
GCTCGCCGGATCCAGTT	1.92194	1.48571	3.40765	-1.29361
AACAGAAGGGCACAGCG	1.92194	1.48571	3.40765	-1.29361
CTCTTCCTGGACTCGCC	1.92194	1.48571	3.40765	-1.29361
TGTGCACCTGGCTGCCT	1.92194	1.48571	3.40765	-1.29361
CGGATTACGCAGCCATT	1.92194	1.48571	3.40765	-1.29361
CACGTTGCGCTGCCAAC	1.92194	1.48571	3.40765	-1.29361
CAGCGCCGAGGCGATTT	1.92194	1.48571	3.40765	-1.29361
CGAATTCGTCATTGTGC	1.92194	1.48571	3.40765	-1.29361
TCCCCGGGGAAGGAGAC	1.92194	1.48571	3.40765	-1.29361
GACTGTGTGGCTTTCAG	1.92194	1.48571	3.40765	-1.29361
ATGCCTGGGGCCCCAGT	1.92194	1.48571	3.40765	-1.29361
AAGGCTTTCTAGTGCCT	2.88291	0	2.88291	n/a
GTGCTGCAGCTGCGGTG	2.88291	0	2.88291	n/a
CGGCAACGTAGGAGCTA	2.88291	0	2.88291	n/a
CACGATCTGCTGGCAAG	2.88291	0	2.88291	n/a
GGTGCTCGACACAGCGC	2.88291	0	2.88291	n/a
TGGACCGTTCGTTGCTG	2.88291	0	2.88291	n/a
GTGGGCCACAATCCCGC	2.88291	0	2.88291	n/a
GCCGACTCGGTCGTCAG	2.88291	0	2.88291	n/a
ATTGAGTGCTCCGAGTG	2.88291	0	2.88291	n/a
GACCCGTCTCGGCAGGC	2.88291	0	2.88291	n/a
CTCTTCACGGTCGAGCT	2.88291	0	2.88291	n/a
GCGGTGCCCAGAATGGC	2.88291	0	2.88291	n/a
TGGTGCCCGAAACGAAC	2.88291	0	2.88291	n/a
GCCGTTCACGAGCGCAC	2.88291	0	2.88291	n/a
GCTCTGCAGACTGATGG	2.88291	0	2.88291	n/a
GCCGTCCGGTGCCTCCA	2.88291	0	2.88291	n/a
CAAGGTAGCTGTGCTCG	2.88291	0	2.88291	n/a
CGACACATTTCAAGCCA	2.88291	0	2.88291	n/a
TCTGGCTCTTCCCTGTC	2.88291	0	2.88291	n/a
ATGCTGCCCTGTTGCGG	2.88291	0	2.88291	n/a
TGAGGCACTTTGCGAGG	2.88291	0	2.88291	n/a
ATGTGGCCAGCGCTTCC	2.88291	0	2.88291	n/a
AAGCAGGCAGGCTCTCG	2.88291	0	2.88291	n/a
GTGTGTGTGTGTGTGTG	2.88291	0	2.88291	n/a
CAACGTTTTCCCGGCGC	2.88291	0	2.88291	n/a
AGAGCACCCTCCGATGC	2.88291	0	2.88291	n/a
GCACGAAGGCGCCGGGG	2.88291	0	2.88291	n/a
ATCAAGTTGTACCGAGT	2.88291	0	2.88291	n/a
GCTCCTGGGACGCGCAG	2.88291	0	2.88291	n/a
CGTCTCTGCGACCCGAG	2.88291	0	2.88291	n/a
GGTTTCTGGCCCAGCCT	2.88291	0	2.88291	n/a
TAAAAGTGGCACCCCCA	2.88291	0	2.88291	n/a
AAGGCGCGAAATGCCGC	2.88291	0	2.88291	n/a
AAGACACCCGCACCACA	2.88291	0	2.88291	n/a
CAAGAGCTGTGGCGCAA	2.88291	0	2.88291	n/a
TGCAATGACTCCTCGCG	2.88291	0	2.88291	n/a
CGCTCTGCAGTTGGCGG	2.88291	0	2.88291	n/a
CGGCGGAGACTTCAACC	2.88291	0	2.88291	n/a
GAGTACTCGCGCTACTC	2.88291	0	2.88291	n/a
GTTCAGCGTCACGGCCT	2.88291	0	2.88291	n/a
CCGGCGCGGTATAACGC	2.88291	0	2.88291	n/a
GTCAGCAACGGGCCGGA	2.88291	0	2.88291	n/a
CCGCTGCGCAGGGCCCA	2.88291	0	2.88291	n/a
TGCGAGAGCAGCAAGAG	2.88291	0	2.88291	n/a
TGCTGCCCACCCACCCC	2.88291	0	2.88291	n/a
AGCCCTTGCGGCTGTGC	2.88291	0	2.88291	n/a
GAAGCGGACGCGTTGCC	2.88291	0	2.88291	n/a
GGCACGGTAGGTGCGCC	2.88291	0	2.88291	n/a
GGCTTCCCAGCCCCTGC	2.88291	0	2.88291	n/a
GTTGAGCTAGCCCCTCC	2.88291	0	2.88291	n/a
GCCAGACACGTGGGACC	2.88291	0	2.88291	n/a
GTGGAGCGTTTGAAGCA	2.88291	0	2.88291	n/a
CCAACAATGCCCGCGAC	2.88291	0	2.88291	n/a
TACCCTTGCCCCCACCC	2.88291	0	2.88291	n/a
ATGGCAGAACTACCCCC	2.88291	0	2.88291	n/a
AACAAGGAGGACGGCGG	2.88291	0	2.88291	n/a
GAAGAACAGCGCCAGCG	2.88291	0	2.88291	n/a
GGCCACTCTTCGTGCGA	2.88291	0	2.88291	n/a
GATTGGCTCAAGATGCC	2.88291	0	2.88291	n/a
ACCGAGGCTGCCTGGAG	2.88291	0	2.88291	n/a
ATCGGTGTGCGCGCATC	2.88291	0	2.88291	n/a
ATACCAGCGGCATTCCT	1.92194	0.742857	2.6648	-2.58723
TTAGCGTGACTGGCTCC	1.92194	0.742857	2.6648	-2.58723
CTTGCCAGCTCGAACTG	1.92194	0.742857	2.6648	-2.58723
TTATGGCTGCCAGCCTG	1.92194	0.742857	2.6648	-2.58723
CTGACAGAAAATGCGAA	1.92194	0.742857	2.6648	-2.58723
CTGGGAACACACGGACC	1.92194	0.742857	2.6648	-2.58723
ACTGACGAGTCCTATGC	1.92194	0.742857	2.6648	-2.58723
CTGGTGTCCACCGGAAA	1.92194	0.742857	2.6648	-2.58723
GAGGAAGGCGAGTTCTC	1.92194	0.742857	2.6648	-2.58723
CAAAATGCGCGCGGTAA	1.92194	0.742857	2.6648	-2.58723
GTGTTTCGACAGCGATT	1.92194	0.742857	2.6648	-2.58723
ATTGGCGATCGACACTC	1.92194	0.742857	2.6648	-2.58723
GCGCAGGCGCCAATCCT	1.92194	0.742857	2.6648	-2.58723
CGCGCTGGGGTCGAAGA	1.92194	0.742857	2.6648	-2.58723
AAGCCTGACCCCAAGGG	1.92194	0.742857	2.6648	-2.58723
GCTGGCGTTCCTGCGGC	1.92194	0.742857	2.6648	-2.58723
CCAACGAGTGCGTCTCC	1.92194	0.742857	2.6648	-2.58723
ACCCAAGTGGACACGTT	1.92194	0.742857	2.6648	-2.58723
GCTGTTACTGTTGCCCA	1.92194	0.742857	2.6648	-2.58723
GGCTCGCCGCTCGCTGC	1.92194	0.742857	2.6648	-2.58723
GAGACTGAAACCAGCAG	1.92194	0.742857	2.6648	-2.58723
CGGGATGGTCAATGCGC	1.92194	0.742857	2.6648	-2.58723
TTGGCTTTCAAACGACG	1.92194	0.742857	2.6648	-2.58723
CAGAGCCCAAGAGAGCC	1.92194	0.742857	2.6648	-2.58723
TACGGACGGCGGGAGTG	1.92194	0.742857	2.6648	-2.58723
TCTAACTTGCTTGGATT	1.92194	0.742857	2.6648	-2.58723
GGGAACCGCCTGGTCTC	1.92194	0.742857	2.6648	-2.58723
GCCGTCCTTCAGTGAGC	1.92194	0.742857	2.6648	-2.58723
TGCCGCGGCGGGCCGTC	1.92194	0.742857	2.6648	-2.58723
CAATGCCACTTTTCGCG	1.92194	0.742857	2.6648	-2.58723
TTGTGGCAGTGTTGGGC	1.92194	0.742857	2.6648	-2.58723
GCGATTGTAGGGCTTCT	1.92194	0.742857	2.6648	-2.58723
ATTGACGTGTGGTCGGC	1.92194	0.742857	2.6648	-2.58723
GCTAGGAACTCCCAGCT	1.92194	0.742857	2.6648	-2.58723
CTGCAAGGCGCCCTTGA	1.92194	0.742857	2.6648	-2.58723
GTGGTGCGCGCCAACCC	1.92194	0.742857	2.6648	-2.58723
GTGAGGCCTGCGCTGTC	1.92194	0.742857	2.6648	-2.58723
GCTGTTCTCTCCCAGTC	1.92194	0.742857	2.6648	-2.58723
GAGCTCGCGGACTACTG	1.92194	0.742857	2.6648	-2.58723
GCAGCAGCTGCTCCTGT	1.92194	0.742857	2.6648	-2.58723
GGGCCCTCGTTGGTCGA	1.92194	0.742857	2.6648	-2.58723
TTTAGGCATTTGTGACC	1.92194	0.742857	2.6648	-2.58723
TGCGAGGACTGTGGCCG	1.92194	0.742857	2.6648	-2.58723
GTGCTGGACCGTGGGCA	1.92194	0.742857	2.6648	-2.58723
TCTCCACCAGGCCATCC	1.92194	0.742857	2.6648	-2.58723
GAAGGCCAGCTGGAGCG	1.92194	0.742857	2.6648	-2.58723
CCTACCGCGCGCAAGCG	1.92194	0.742857	2.6648	-2.58723
GACCCCTCCCTGTGTGA	1.92194	0.742857	2.6648	-2.58723
GCACCTACCCTGTCTGG	1.92194	0.742857	2.6648	-2.58723
GAAGTGTCTGGCTTAGT	1.92194	0.742857	2.6648	-2.58723
GCAGGCTCCACGGGTTT	1.92194	0.742857	2.6648	-2.58723
ACCAACCTGGGCGAGAA	1.92194	0.742857	2.6648	-2.58723
GTCTTCAAGGACGACTA	1.92194	0.742857	2.6648	-2.58723
CCACAGCTTTCCTCGGA	1.92194	0.742857	2.6648	-2.58723
GTGTGGCGGTGGATGGT	1.92194	0.742857	2.6648	-2.58723
GGTCACTTGGGCACAGG	1.92194	0.742857	2.6648	-2.58723
CTGGAGCAGAACTTGTG	1.92194	0.742857	2.6648	-2.58723
TTTGTGCTGGGATTTTG	1.92194	0.742857	2.6648	-2.58723
GTTACTTGCGATGTGAG	1.92194	0.742857	2.6648	-2.58723
GTGTGGCGGTTGACCGT	1.92194	0.742857	2.6648	-2.58723
TGTTGCAACTGACGGAG	1.92194	0.742857	2.6648	-2.58723
TGCTGGCTCGATAAACG	1.92194	0.742857	2.6648	-2.58723
GCAGTGTTGGACACGCC	1.92194	0.742857	2.6648	-2.58723
GCCAAGGCAGCCAGTAG	1.92194	0.742857	2.6648	-2.58723
GTGCGATTGTGCCAGAG	1.92194	0.742857	2.6648	-2.58723
GACACTGCGGCGAGCAA	1.92194	0	1.92194	n/a
CTTGGTCCGCACCCGGG	1.92194	0	1.92194	n/a
TGGACGTGACAGCGGTG	1.92194	0	1.92194	n/a
TGTGGGGCTTCTTCGGC	1.92194	0	1.92194	n/a
ATGCCGTCCGCGTTAGC	1.92194	0	1.92194	n/a
CAACACCAACACGCCCG	1.92194	0	1.92194	n/a
GCAAACAAGCCAGTCCG	1.92194	0	1.92194	n/a
CCTCACAACGAGTTCAA	1.92194	0	1.92194	n/a
GCGATGAGCAGAGCCAG	1.92194	0	1.92194	n/a
TGGCCCCGGCTAACTCT	1.92194	0	1.92194	n/a
AAGCTCCGCGGTGACCA	1.92194	0	1.92194	n/a
CAGCTAACTGAAAGCAG	1.92194	0	1.92194	n/a
GTATTAGGCAGCCCAGC	1.92194	0	1.92194	n/a
TGCCGGTGCTGTGCTTT	1.92194	0	1.92194	n/a
GAAGCTAGCCGCCACTG	1.92194	0	1.92194	n/a
GACTGGCTGAACGTGGG	1.92194	0	1.92194	n/a
GCGTCTTCAGGGCCCCG	1.92194	0	1.92194	n/a
TCCCCGACCTTCCCACC	1.92194	0	1.92194	n/a
GAGCGGGCTGCAGAGTT	1.92194	0	1.92194	n/a
ACGTCGGCCGAAGGTTC	1.92194	0	1.92194	n/a
TGAGCACGATGAGTTGA	1.92194	0	1.92194	n/a
GCCGCCAGCGTCGCCGA	1.92194	0	1.92194	n/a
GCAGCGCAGCTTGCAAA	1.92194	0	1.92194	n/a
ATAGCCAGCTGGGGAGC	1.92194	0	1.92194	n/a
GAGATGTTGACCGCTGG	1.92194	0	1.92194	n/a
TCTTGCTTTCGAGCCTG	1.92194	0	1.92194	n/a
GAACGGACCCCGGACCG	1.92194	0	1.92194	n/a
TCCAGACGGCGCGCGGC	1.92194	0	1.92194	n/a
GGGGCACGATGCGCTTT	1.92194	0	1.92194	n/a
CACCCCGGCGTCTTGGC	1.92194	0	1.92194	n/a
AGCTAATGCGACTTTTG	1.92194	0	1.92194	n/a
GAGATGATGACCGGCGA	1.92194	0	1.92194	n/a
GTCTGGAGCGAATCCTG	1.92194	0	1.92194	n/a
GGTCGGGTGGAGCCGCT	1.92194	0	1.92194	n/a
TTGAGAGGTGGGCAGGT	1.92194	0	1.92194	n/a
GTCCTGGTGAGCCACGA	1.92194	0	1.92194	n/a
GGCCGATTGCACAGGCA	1.92194	0	1.92194	n/a
CTTGCGAGTTGCTGGAG	1.92194	0	1.92194	n/a
TGCCCTGGAAAGCCGCC	1.92194	0	1.92194	n/a
CCGGGCAGCTCGAAGTA	1.92194	0	1.92194	n/a
GCCGCATTCAGGGTGTG	1.92194	0	1.92194	n/a
TGGACGCTTGGTGGCAG	1.92194	0	1.92194	n/a
CGCTATCGCCAGGCGAG	1.92194	0	1.92194	n/a
CGTGGGCACCCTCCTCC	1.92194	0	1.92194	n/a
GCTGCGCAACCAGTGCC	1.92194	0	1.92194	n/a
CGTAGTTTGCCGAACAG	1.92194	0	1.92194	n/a
GGAGGCCACGACTTGTC	1.92194	0	1.92194	n/a
TGCCCGTAAACTGCAGC	1.92194	0	1.92194	n/a
GCCAAGTACCGGGAGCA	1.92194	0	1.92194	n/a
TCACCAGCGCCTGCGGC	1.92194	0	1.92194	n/a
CCAAAGCAAAGTCCGGG	1.92194	0	1.92194	n/a
CCGGCCGACGATGGCAG	1.92194	0	1.92194	n/a
TGCATCAATCTCATACC	1.92194	0	1.92194	n/a
CAATCCGTGCTAGGCAG	1.92194	0	1.92194	n/a
GGCCGCAGCGACCGGTC	1.92194	0	1.92194	n/a
GCATCGGCCCTATAGTC	1.92194	0	1.92194	n/a
TCGCTCGAGCAGCGGCA	1.92194	0	1.92194	n/a
AGGGCGCCAGCGGTGAT	1.92194	0	1.92194	n/a
GGGCCTGTCCTCAGCCC	1.92194	0	1.92194	n/a
GATCGAGGCCGGACAGC	1.92194	0	1.92194	n/a
GGATCCCAGGCTGGCAG	1.92194	0	1.92194	n/a
GCCGGCGCTAACATTGG	1.92194	0	1.92194	n/a
GCTGATTAGCGCTGGTT	1.92194	0	1.92194	n/a
ATGGGCGTGCTGCAGTG	1.92194	0	1.92194	n/a
GCTGGGTCGCACGGTGC	1.92194	0	1.92194	n/a
TCATTAACATCGCTGGG	1.92194	0	1.92194	n/a
GGCTCCGTCCGCGACTT	1.92194	0	1.92194	n/a
GAGCGGGCCCGCATCGT	1.92194	0	1.92194	n/a
GCCACAGCAGGGCTTAA	1.92194	0	1.92194	n/a
CCTGCTGACCAGGTCCA	1.92194	0	1.92194	n/a
ATTGACCTAGAGGGGTC	1.92194	0	1.92194	n/a
CCTGTTCGGGCTTTTTG	1.92194	0	1.92194	n/a
GCAAAGGCGGCCGTGCA	1.92194	0	1.92194	n/a
CACTGGGGCCGCGCCGC	1.92194	0	1.92194	n/a
GCGCTGCGGCCCAACCC	1.92194	0	1.92194	n/a
GGCGACGAAAGCTAAAG	1.92194	0	1.92194	n/a
CGGCGGCGCCAATTCTT	1.92194	0	1.92194	n/a
GAGTTGTGAGTTGTTCG	1.92194	0	1.92194	n/a
TGATGTGATCCACCCCT	1.92194	0	1.92194	n/a
ACGTGACTGTCGCCACG	1.92194	0	1.92194	n/a
CAACGTCCGAAAACGGC	1.92194	0	1.92194	n/a
TCACGATGCCTTGAAGC	1.92194	0	1.92194	n/a
TACCCAGGCATCGCCGA	1.92194	0	1.92194	n/a
TGCCCACGCGTTGTAAA	1.92194	0	1.92194	n/a
ACAGCTGTGGCAGCTTT	1.92194	0	1.92194	n/a
GTCTGGCTCTGAGGTGG	1.92194	0	1.92194	n/a
CTACCTGCTCGGAGAAG	1.92194	0	1.92194	n/a
CCAGCCATTAGTGCTGC	1.92194	0	1.92194	n/a
CGGCTCACAAATTGCCC	1.92194	0	1.92194	n/a
CAACCAAGACCAGAAGC	1.92194	0	1.92194	n/a
AGCAATCCCGGAGGTGC	1.92194	0	1.92194	n/a
TCAACTTTTGCCGTTAC	1.92194	0	1.92194	n/a
CTGCAGCACAAGCGCCG	1.92194	0	1.92194	n/a
AGTCCAGTGCCAGCGGC	1.92194	0	1.92194	n/a
TTCGTGGTCAAAGCCTA	1.92194	0	1.92194	n/a
AGACCACCACCAAGACA	1.92194	0	1.92194	n/a
TTGGCCCACTGCCCACG	1.92194	0	1.92194	n/a
GTGGCGTTCCTGGACTG	1.92194	0	1.92194	n/a
GCCTACCTGCAGGCTCG	1.92194	0	1.92194	n/a
CACCAACCGTGGCTGCA	1.92194	0	1.92194	n/a
CGGTGCCCGAAACGAAG	1.92194	0	1.92194	n/a
TTACGTGTGGCAGATTG	1.92194	0	1.92194	n/a
GCGTGCTGTACAGCTGG	1.92194	0	1.92194	n/a
GAGCAGGCTGCGCGCCT	1.92194	0	1.92194	n/a
CTGTGAGGCCTTTGTGG	1.92194	0	1.92194	n/a
CTCCACCAACTGCAGCG	1.92194	0	1.92194	n/a
GGGATGTTGACCGCTGG	1.92194	0	1.92194	n/a
TCACTGCTGCGACAGCA	1.92194	0	1.92194	n/a
GGAATGGGCGGCTGATT	1.92194	0	1.92194	n/a
CTGTTGCCACAGCATTG	1.92194	0	1.92194	n/a
CTCGCCGACCCGTCGGC	1.92194	0	1.92194	n/a
GTGGCGCGTTTGAAGCA	1.92194	0	1.92194	n/a
AACTGCACTCGCACCTG	1.92194	0	1.92194	n/a
TACTCCGAACGAACTCG	1.92194	0	1.92194	n/a
CGAGCGCCGGCGAAGTC	1.92194	0	1.92194	n/a
ACCCCATCAGCGCTCCG	1.92194	0	1.92194	n/a
GCAATGGGTGGGAGTGG	1.92194	0	1.92194	n/a
CCGGATGTGCAGGGGTG	1.92194	0	1.92194	n/a
GGGCCTGTAAGGTATCT	1.92194	0	1.92194	n/a
ACGCGACTGTCGCCACT	1.92194	0	1.92194	n/a
AACAGGCTCTGCAGCTG	1.92194	0	1.92194	n/a
CTGCGCGAATCGCCACT	1.92194	0	1.92194	n/a
CTGGAACGCATCGTGGC	1.92194	0	1.92194	n/a
GTTCTCCGTGACAGGAG	1.92194	0	1.92194	n/a
AGGCAAACGGTCGCCGT	1.92194	0	1.92194	n/a
TTCGCGAGGGCGCACCC	1.92194	0	1.92194	n/a
CTGCTGAGCAGCAGAAA	1.92194	0	1.92194	n/a
GGCACCCATCATTCAAG	1.92194	0	1.92194	n/a
TGCTCGCTTCCAGTCGG	1.92194	0	1.92194	n/a
GTCGTCTTCGCCGGCGC	1.92194	0	1.92194	n/a
AGCAAGGACAGACCTCG	1.92194	0	1.92194	n/a
ATCTTGAGCACTTCGTC	1.92194	0	1.92194	n/a
TCGGCGGCTCGACTGCC	1.92194	0	1.92194	n/a
GCACAATGCGTCCAGGC	1.92194	0	1.92194	n/a
CGCGCCACGCAGACCCT	1.92194	0	1.92194	n/a
ATGGCGAAGCTGGACGA	1.92194	0	1.92194	n/a
TGTTTTTCGCCTCTACG	1.92194	0	1.92194	n/a
TCCCAGTGGCGCTGGTG	1.92194	0	1.92194	n/a
GTGCGCGCCTGTCATCT	1.92194	0	1.92194	n/a
ACGCGGCCGCGGTATCT	1.92194	0	1.92194	n/a
TCGCCAGGATTCGCGGT	1.92194	0	1.92194	n/a
CCAAGGGCAGCAGCGGC	1.92194	0	1.92194	n/a
CGCGATACGGTGTGGTG	1.92194	0	1.92194	n/a
CTGTTGTGTGAGGTCGC	1.92194	0	1.92194	n/a
GCGAGCGAAGATACAAG	1.92194	0	1.92194	n/a
CGTTCTCTCACAGGCCT	1.92194	0	1.92194	n/a
TCCGAGGAGATGCAGCA	1.92194	0	1.92194	n/a
GGCCGCCGAAAACCCAG	1.92194	0	1.92194	n/a
GCGCAGACCGCCTTTGC	1.92194	0	1.92194	n/a
CCTGGGGGCATTCTTGC	1.92194	0	1.92194	n/a
GGCACGCCGCTCCGATC	1.92194	0	1.92194	n/a
CGGGAAGCCGCCTGGCC	1.92194	0	1.92194	n/a
CGCGTCCCGCCGTATCA	1.92194	0	1.92194	n/a
GCCATCTACAAGAACCT	1.92194	0	1.92194	n/a
GTGTGATGGCGGCACTG	1.92194	0	1.92194	n/a
CCAGGAGCCAGTGGGGG	1.92194	0	1.92194	n/a
ATGGGCGCTGTGCGAGG	1.92194	0	1.92194	n/a
GGCGGGCGCCTTGGCCG	1.92194	0	1.92194	n/a
AGAAGCCCCTTGCCTAG	1.92194	0	1.92194	n/a
GCTGGCAGTGGAGATCC	1.92194	0	1.92194	n/a
GCCGGTGTGGGCAAGCG	1.92194	0	1.92194	n/a
GCCCCTGGGTACAACGT	1.92194	0	1.92194	n/a
TGTATCCGCGTGCTGGG	1.92194	0	1.92194	n/a
CAACGCCCGAAAACGGC	1.92194	0	1.92194	n/a
CGGAAGCTTCAAAGCCA	1.92194	0	1.92194	n/a
CCCGGCGGCTTGGGAGA	1.92194	0	1.92194	n/a
TTGCCTGCTTCGTTCTC	1.92194	0	1.92194	n/a
GGGGTGATGTCTCGTCG	1.92194	0	1.92194	n/a
GACGAAAGCCAGCTCCA	1.92194	0	1.92194	n/a
GTCCTCACGAGTTCGTG	1.92194	0	1.92194	n/a
CGGTTCCTCGTGCTGCA	1.92194	0	1.92194	n/a
AAAGTGGCGGAATTCGA	1.92194	0	1.92194	n/a
TGGGGCCGCCTGGGGAA	1.92194	0	1.92194	n/a
GCGCGACTGTCGCCACC	1.92194	0	1.92194	n/a
CGCGACCAGCCCCGACG	1.92194	0	1.92194	n/a
TCCTGGCCACGTTCATA	1.92194	0	1.92194	n/a
TGGGAAGCCTTCCACGG	1.92194	0	1.92194	n/a
TGCGCGTGGTGCGTGGC	1.92194	0	1.92194	n/a
GAAGATGGCTTTGTGGA	1.92194	0	1.92194	n/a
GGGTGCGCGACTCAGAT	1.92194	0	1.92194	n/a
GGTCACGAAAACATCTG	1.92194	0	1.92194	n/a
CTGGCGCTTGCACATTA	1.92194	0	1.92194	n/a
ACCGAGGATTGTACCCC	1.92194	0	1.92194	n/a
GCGACGTTCCAGCAGTG	1.92194	0	1.92194	n/a
TTGAAGCACGACACGCT	1.92194	0	1.92194	n/a
GACACATCGCTTTCCGG	1.92194	0	1.92194	n/a
GCTCTACGGGAGAGGCG	1.92194	0	1.92194	n/a
CTGTTAGCCTGTGCTGC	1.92194	0	1.92194	n/a
GACTGGCGCCCTCTGCC	1.92194	0	1.92194	n/a
TCTGTGCCACTCTGGTG	1.92194	0	1.92194	n/a
CTGCGCGAGCGGTGTGC	1.92194	0	1.92194	n/a
AAGGACCCGCCGCTCAT	1.92194	0	1.92194	n/a
ACTGCCGAGGTGGTGCG	1.92194	0	1.92194	n/a
GGTCGTCCCGGCATTGC	1.92194	0	1.92194	n/a
AAGCAAGCGCAGTCCGC	1.92194	0	1.92194	n/a
GGCAACTACCGCATCGC	1.92194	0	1.92194	n/a
CGCACTGCCGACGAAGA	1.92194	0	1.92194	n/a
GAGAAAGCGACTGCGTG	1.92194	0	1.92194	n/a
GGCAGCCCTTCATTTGC	1.92194	0	1.92194	n/a
AAGGCTCAGCAACAGAT	1.92194	0	1.92194	n/a
CACGCACACACTCCACG	1.92194	0	1.92194	n/a
GAAAAGGTGCACACACT	1.92194	0	1.92194	n/a
CGTTGCCGCAGGCAGAG	1.92194	0	1.92194	n/a
CGGCAGCCGTACCTCGG	1.92194	0	1.92194	n/a
GTCACTCTCTTTTCGTG	1.92194	0	1.92194	n/a
CACGATCTGTCAGCCTA	1.92194	0	1.92194	n/a
CAAGCCACGCTGCGAGG	1.92194	0	1.92194	n/a
CGGGCGCATTTTGGCCT	1.92194	0	1.92194	n/a
GAACTGGAGCAGCCCCG	1.92194	0	1.92194	n/a
CTCCGGGTGCGCAAGGG	1.92194	0	1.92194	n/a
GCGGGCGTCCCCCCAAG	1.92194	0	1.92194	n/a
AAGTGAAGCTGCGAGTG	1.92194	0	1.92194	n/a
GCACACCAGCTACCGGA	1.92194	0	1.92194	n/a
GAACAGATGCAAACTGC	1.92194	0	1.92194	n/a
GCACTCTTCCTGCTACT	1.92194	0	1.92194	n/a
CGCAGATACTCACGGCT	1.92194	0	1.92194	n/a
CAGCAGATCGCCGGCAA	1.92194	0	1.92194	n/a
GCAGATGGTTGGTCCAC	1.92194	0	1.92194	n/a
GCGGGCATCTCTGGCCT	1.92194	0	1.92194	n/a
GAGAGGGTCCTCAAGCG	1.92194	0	1.92194	n/a
TCGGCGCTATTGCGTCT	1.92194	0	1.92194	n/a
GCGACTCCTTCGCCGGC	1.92194	0	1.92194	n/a
CACTACAAGCACGATGC	1.92194	0	1.92194	n/a
TCATTCAGCACTGGAGC	1.92194	0	1.92194	n/a
TGCCGCGCGGCGGCAAA	1.92194	0	1.92194	n/a
AGGTGTGCAAGGAAGGC	1.92194	0	1.92194	n/a
GTGTGGTGGAGTGTTGC	1.92194	0	1.92194	n/a
CCACTTTCGGACACTGC	1.92194	0	1.92194	n/a
CGTGAGGAGCACGCACG	1.92194	0	1.92194	n/a
CCAAAGCTGGTTTGGTG	1.92194	0	1.92194	n/a
GCAGCCACGAAGGTGGC	1.92194	0	1.92194	n/a
CACCTGCAAGGCAGCAG	1.92194	0	1.92194	n/a
CAGGGCGAGATAGCCAC	1.92194	0	1.92194	n/a
CAGGGTGGTGTACAGGA	1.92194	0	1.92194	n/a
GGTAGGTTTGGCCGAGT	1.92194	0	1.92194	n/a
CGACAACCATTTCACCG	1.92194	0	1.92194	n/a
GCCGACATTATCGCGCC	1.92194	0	1.92194	n/a
TTCACCGGGTGTGGTGT	1.92194	0	1.92194	n/a
GTAGTTCTGACGGGGCT	1.92194	0	1.92194	n/a
TTTGAGCGACTCTCGGT	1.92194	0	1.92194	n/a
GGACGGCTTTTGGCTCT	1.92194	0	1.92194	n/a
GCGACGTTTCAGCAGTG	1.92194	0	1.92194	n/a
GCACGAAGGCGCCGGGT	1.92194	0	1.92194	n/a
CACAACCAGCCCTCTGT	1.92194	0	1.92194	n/a
GCGGGCGTGATGAGCCG	1.92194	0	1.92194	n/a
CCATCCGTGGGCAACGC	1.92194	0	1.92194	n/a
TGGCCCAGCTGAGGGAC	1.92194	0	1.92194	n/a
CGAGAAGTGCGTCGGGA	1.92194	0	1.92194	n/a
GCAGATGCGCCGGCGGC	1.92194	0	1.92194	n/a
GGAGCAGCAATGTTTGG	1.92194	0	1.92194	n/a
GTGGCGTGGGACCTCTG	1.92194	0	1.92194	n/a
CGCCGTCGCCCACCATC	1.92194	0	1.92194	n/a
GAGCGGCTGGCGCTGGC	1.92194	0	1.92194	n/a
AGAACGGCGGCGCGGTA	1.92194	0	1.92194	n/a
GCGTTCCGACGAGCGCC	1.92194	0	1.92194	n/a
GGTGCCTCGTTCCGCAA	1.92194	0	1.92194	n/a
CTGGCTGCCTTCGCCAG	1.92194	0	1.92194	n/a
CGAACTTTGCGAGCGCT	1.92194	0	1.92194	n/a
GATGCGGAATGCAGAGA	1.92194	0	1.92194	n/a
TCAGTGGTCTAAGCGTG	1.92194	0	1.92194	n/a
ACGTCACGGATCGCTGC	1.92194	0	1.92194	n/a
CTGCTCGCCTTGGCGCA	1.92194	0	1.92194	n/a
GGATGCCAACAGAAGCC	1.92194	0	1.92194	n/a
GACCGGTGTTCGTTTTC	1.92194	0	1.92194	n/a
AAGTGCGACGTGGACAT	1.92194	0	1.92194	n/a
CGACGAGCCACGCCGAG	0.96097	0.742857	1.70383	-1.29361
GGCTGGCACACCGGCCC	0.96097	0.742857	1.70383	-1.29361
GACACAGCTTGAGATGA	0.96097	0.742857	1.70383	-1.29361
TCGCCGTTCGCAAGATG	0.96097	0.742857	1.70383	-1.29361
TCGACCAGCAAGCCACT	0.96097	0.742857	1.70383	-1.29361
CTGGCTTGAATGACGTG	0.96097	0.742857	1.70383	-1.29361
TGGGCACACTCCGCCGG	0.96097	0.742857	1.70383	-1.29361
TACCATAGCAGCCTGCA	0.96097	0.742857	1.70383	-1.29361
CGCCTAGCCGTGTCGCA	0.96097	0.742857	1.70383	-1.29361
GAGTGTCATTAGCACTA	0.96097	0.742857	1.70383	-1.29361
AGCAGAAGCAGCAGCTC	0.96097	0.742857	1.70383	-1.29361
GTGGCGTGGGACCTTTG	0.96097	0.742857	1.70383	-1.29361
GGGCACGAGCGGCGCCA	0.96097	0.742857	1.70383	-1.29361
TGACAGAAGCAGCCACA	0.96097	0.742857	1.70383	-1.29361
GCGGCCTGAAACACCCC	0.96097	0.742857	1.70383	-1.29361
GTCAGGCATTGCCAGTA	0.96097	0.742857	1.70383	-1.29361
GGCTTGCGGGAGGGAGG	0.96097	0.742857	1.70383	-1.29361
ACACACAGTGATGTCCG	0.96097	0.742857	1.70383	-1.29361
ACACGTATGCACGACGC	0.96097	0.742857	1.70383	-1.29361
GTGTACACCAAACGGGC	0.96097	0.742857	1.70383	-1.29361
GCTGTAGAATGGCAGCC	0.96097	0.742857	1.70383	-1.29361
GGCCTTGTCAGTCATTG	0.96097	0.742857	1.70383	-1.29361
GGCAAGTGGTCTATGTG	0.96097	0.742857	1.70383	-1.29361
GCATCAAGGTACTGGCC	0.96097	0.742857	1.70383	-1.29361
TGATCCGCAAGGAGATG	0.96097	0.742857	1.70383	-1.29361
TGGACCTGATTGAGAAG	0.96097	0.742857	1.70383	-1.29361
CTACTGACACAGTTCCG	0.96097	0.742857	1.70383	-1.29361
TCGCCCCATAAGCAAGT	0.96097	0.742857	1.70383	-1.29361
GTGCAGTGTTCCGTCCA	0.96097	0.742857	1.70383	-1.29361
GACTCCAATGAAGGGCC	0.96097	0.742857	1.70383	-1.29361
GACGCTGGACGCCTGTC	0.96097	0.742857	1.70383	-1.29361
GCCGGGGCAGCGTGGGG	0.96097	0.742857	1.70383	-1.29361
CCTACCACGCCCGTCAC	0.96097	0.742857	1.70383	-1.29361
TTGTAACTTAAACGGCT	0.96097	0.742857	1.70383	-1.29361
TCTAGGACCAGAGGACG	0.96097	0.742857	1.70383	-1.29361
GCTAGGAACTCGCAGCT	0.96097	0.742857	1.70383	-1.29361
CACACGGCCGCCGGCGC	0.96097	0.742857	1.70383	-1.29361
CTGCGCCCTCTCCACTG	0.96097	0.742857	1.70383	-1.29361
GGCGAGTGTCAGGATGA	0.96097	0.742857	1.70383	-1.29361
TTCCTCTGCCTTACAGG	0.96097	0.742857	1.70383	-1.29361
GACGAGCACATTGGACA	0.96097	0.742857	1.70383	-1.29361
CTAAACCCAGATTTGGC	0.96097	0.742857	1.70383	-1.29361
ACAGTCTGCCCCTGCGC	0.96097	0.742857	1.70383	-1.29361
GACAAGCTCAAGGGCGC	0.96097	0.742857	1.70383	-1.29361
GCCGCGGTTCTCGAATA	0.96097	0.742857	1.70383	-1.29361
ACGCGTGCGTTTTGCAT	0.96097	0.742857	1.70383	-1.29361
TGGCGAAGCGCCGACAG	0.96097	0.742857	1.70383	-1.29361
GTAGAGTACAGCGCGTA	0.96097	0.742857	1.70383	-1.29361
CGGACCACGCGCTTGAC	0.96097	0.742857	1.70383	-1.29361
TCACAGGCGGCCTCCAG	0.96097	0.742857	1.70383	-1.29361
TGTTGGTCCTGTATGGC	0.96097	0.742857	1.70383	-1.29361
ATATCGATGTCTCGTTC	0.96097	0.742857	1.70383	-1.29361
GCGACGCACCTACCTCG	0.96097	0.742857	1.70383	-1.29361
ACGATTCAACGCCGAGT	0.96097	0.742857	1.70383	-1.29361
CGAAGTCCAGCTCATCA	0.96097	0.742857	1.70383	-1.29361
TCGAGTCACAAGGGGCC	0.96097	0.742857	1.70383	-1.29361
TGAAACTGGGCCTCCAC	0.96097	0.742857	1.70383	-1.29361
CCTGGCGGCGGCACTAG	0.96097	0.742857	1.70383	-1.29361
AGGACACAGATGAAGGC	0.96097	0.742857	1.70383	-1.29361
AGGCCCTTGAGCGCAGC	0.96097	0.742857	1.70383	-1.29361
TAAGCTAGTTAACTGGT	0.96097	0.742857	1.70383	-1.29361
TCAAACTGCGACCTGGG	0.96097	0.742857	1.70383	-1.29361
CGCGCCCCACAAACATC	0.96097	0.742857	1.70383	-1.29361
GTTTGCGAGAGTGCCGC	0.96097	0.742857	1.70383	-1.29361
CAGGAGGTCTCGGGCCC	0.96097	0.742857	1.70383	-1.29361
TGCAGCGAGGAAAGGCT	0.96097	0.742857	1.70383	-1.29361
GTGCCTCCTTCCTCTAT	0.96097	0.742857	1.70383	-1.29361
GGGCAGGGGCCAGCCCC	0.96097	0.742857	1.70383	-1.29361
GAACCCTCGCCCTCGCC	0.96097	0.742857	1.70383	-1.29361
CCAGTATTCGCACTTCG	0.96097	0.742857	1.70383	-1.29361
GCGCGCCTGCGGGAGCT	0.96097	0.742857	1.70383	-1.29361
CCTTCCAACGACGAGCT	0.96097	0.742857	1.70383	-1.29361
TCAAATAAATCGGAGTC	0.96097	0.742857	1.70383	-1.29361
CGGTGAGCCTGGAGCCC	0.96097	0.742857	1.70383	-1.29361
CCGTACTCTCAGCGGCC	0.96097	0.742857	1.70383	-1.29361
GAGGAGGGAGAGTTCTC	0.96097	0.742857	1.70383	-1.29361
TATTCGAAGACTTGTGC	0.96097	0.742857	1.70383	-1.29361
TTCACGCTGTAGCGACG	0.96097	0.742857	1.70383	-1.29361
GTGCAGCTTCAGAATGT	0.96097	0.742857	1.70383	-1.29361
ACCGTGGGGTACAAAAT	0.96097	0.742857	1.70383	-1.29361
AAAGACCTTGTGAACGA	0.96097	0.742857	1.70383	-1.29361
TGGTGCCTTATCCGCGA	0.96097	0.742857	1.70383	-1.29361
CGATCCTTTGCTAGGTG	0.96097	0.742857	1.70383	-1.29361
AGCTGCACCAAGGACTT	0.96097	0.742857	1.70383	-1.29361
TTGCTTGCGGTGTGTCA	0.96097	0.742857	1.70383	-1.29361
TTGTTCCTATGCCTGGC	0.96097	0.742857	1.70383	-1.29361
GAAGACCTCAACTAAGC	0.96097	0.742857	1.70383	-1.29361
CTTCACGTCGTTGCAAA	0.96097	0.742857	1.70383	-1.29361
CGGAGATTGAACCAAGT	0.96097	0.742857	1.70383	-1.29361
CTCCTTTTGCATCGACG	0.96097	0.742857	1.70383	-1.29361
TTCAGCACCAAGTCGAG	0.96097	0.742857	1.70383	-1.29361
CCTGAGTCAATAAACCG	0.96097	0.742857	1.70383	-1.29361
AGCAGTGGAGATGTTGC	0.96097	0.742857	1.70383	-1.29361
AGTAAAGGCCACGCGGC	0.96097	0.742857	1.70383	-1.29361
GCTGGCGATCCAGTTCT	0.96097	0.742857	1.70383	-1.29361
GCAGGAGCCCTGAGTGT	0.96097	0.742857	1.70383	-1.29361
GCCGACAGGGTGACCGG	0.96097	0.742857	1.70383	-1.29361
CGGCGTACCCAGAGAAG	0.96097	0.742857	1.70383	-1.29361
CGTGCTCAGTTCTGCAG	0.96097	0.742857	1.70383	-1.29361
TACAACACAACGGCCGA	0.96097	0.742857	1.70383	-1.29361
GCTAGTTGTCGCTAGGG	0.96097	0.742857	1.70383	-1.29361
GCATCCTGGACAAGAGC	0.96097	0.742857	1.70383	-1.29361
TGTTTTCCTCGTCTGGC	0.96097	0.742857	1.70383	-1.29361
CCTTGAGGTTTGTGCTG	0.96097	0.742857	1.70383	-1.29361
TCGAAGTGGCCCAGGTA	0.96097	0.742857	1.70383	-1.29361
CTTCACACCAGAGTGCA	0.96097	0.742857	1.70383	-1.29361
TTTGACCCCAAGGGCCG	0.96097	0.742857	1.70383	-1.29361
GCTACGAGACAGTCGGC	0.96097	0.742857	1.70383	-1.29361
GCAGAATCCTTCCTGGT	0.96097	0.742857	1.70383	-1.29361
GCGGCTGCGGGGAGGTT	0.96097	0.742857	1.70383	-1.29361
ACATCGGAAGATGGCTG	0.96097	0.742857	1.70383	-1.29361
ATCGGTCAGTTTGGTGT	0.96097	0.742857	1.70383	-1.29361
AGGCTCAGCTGCCAAAC	0.96097	0.742857	1.70383	-1.29361
TGTGCAGCCGGGCCATT	0.96097	0.742857	1.70383	-1.29361
GCCAGCTTCGTCTCGCG	0.96097	0.742857	1.70383	-1.29361
AACGACCCAGTCGTACT	0.96097	0.742857	1.70383	-1.29361
GTTGAACTGTTCAAGCG	0.96097	0.742857	1.70383	-1.29361
CAGCTGAACCAGGTCAA	0.96097	0.742857	1.70383	-1.29361
CCATCAATGCTGACTCG	0.96097	0.742857	1.70383	-1.29361
TCTGAGCGTGCCAGGGC	0.96097	0.742857	1.70383	-1.29361
GCACGGTTGGCGGAGGG	0.96097	0.742857	1.70383	-1.29361
CAAACACCTTAGACTGC	0.96097	0.742857	1.70383	-1.29361
AAGCGCTGGTAAAGGCA	0.96097	0.742857	1.70383	-1.29361
GCCGCCGAGGCTGCTGC	0.96097	0.742857	1.70383	-1.29361
AGCTCGAGGGGTCAGGT	0.96097	0.742857	1.70383	-1.29361
CTGCGTGAGCGGTGTGC	0.96097	0.742857	1.70383	-1.29361
TTGCTCGAGCAGCGGCA	0.96097	0.742857	1.70383	-1.29361
TGGACGGACAGTGCAGT	0.96097	0.742857	1.70383	-1.29361
GGCCGCACATATCGTGC	0.96097	0.742857	1.70383	-1.29361
TGCTTGCGCTTGTTGTT	0.96097	0.742857	1.70383	-1.29361
GCTGTCCAGCTGACGGG	0.96097	0.742857	1.70383	-1.29361
TACTGTAGGGTTGCTGC	0.96097	0.742857	1.70383	-1.29361
GCAGGGTTTGAACTGCC	0.96097	0.742857	1.70383	-1.29361
CTGGGCGTTGCGCACCG	0.96097	0.742857	1.70383	-1.29361
GCCGATTGCCTGCTGGG	0.96097	0.742857	1.70383	-1.29361
ACAACACAGCCGTAATG	0.96097	0.742857	1.70383	-1.29361
TTTCCTCGCCGCCGGTC	0.96097	0.742857	1.70383	-1.29361
GACAGTTGGCGCTGCCA	0.96097	0.742857	1.70383	-1.29361
GTCCACATTTCCCGCCG	0.96097	0.742857	1.70383	-1.29361
GAGGTGACGACGACGAC	0.96097	0.742857	1.70383	-1.29361
TCCGAGCATTAAAAGTG	0.96097	0.742857	1.70383	-1.29361
TGGTGCCGAAACGAAGC	0.96097	0.742857	1.70383	-1.29361
CCCAGGATGTGAAGAGG	0.96097	0.742857	1.70383	-1.29361
CAAGCAAGGCAAAAACA	0.96097	0.742857	1.70383	-1.29361
TCTGCGTCTGACCGCAA	0.96097	0.742857	1.70383	-1.29361
TGTGAATGTATGCGTGT	0.96097	0.742857	1.70383	-1.29361
GGTACTTCGTCGGCAGG	0.96097	0.742857	1.70383	-1.29361
GTGCAAGTGTCACCGCA	0.96097	0.742857	1.70383	-1.29361
TGGCAGTTCCTGCAGGG	0.96097	0.742857	1.70383	-1.29361
CGTGAGGTTCGGATCCG	0.96097	0.742857	1.70383	-1.29361
TGCCAACGACCGAATCA	0.96097	0.742857	1.70383	-1.29361
GCATATGGCCTTGTTTG	0.96097	0.742857	1.70383	-1.29361
CAGTCCCGCAGTACACC	0.96097	0.742857	1.70383	-1.29361
CCTCGGCGCCATCCAGT	0.96097	0.742857	1.70383	-1.29361
GAGAACCCAAGTCCGGG	0.96097	0.742857	1.70383	-1.29361
GCATATGAATTGTCCCT	0.96097	0.742857	1.70383	-1.29361
GATACAAGGCGGCCTCT	0.96097	0.742857	1.70383	-1.29361
CTGGGAAATTCGCAACA	0.96097	0.742857	1.70383	-1.29361
ACCGAGGCCTTGGCTGC	0.96097	0.742857	1.70383	-1.29361
CGTGTGTGCGTGCGTGT	0.96097	0.742857	1.70383	-1.29361
AGCCACTACGACGTCGG	0.96097	0.742857	1.70383	-1.29361
CGGCCGGCTCCAAAGAT	0.96097	0.742857	1.70383	-1.29361
CCCCCTCTCCCCCTACA	0.96097	0.742857	1.70383	-1.29361
CACGGAGCGGATCAGCG	0.96097	0.742857	1.70383	-1.29361
TGCAGTGCGCGTTTTGG	0.96097	0.742857	1.70383	-1.29361
ACGGGTGGCACATCGGT	0.96097	0.742857	1.70383	-1.29361
AAACTCGAGTTCACGGC	0.96097	0.742857	1.70383	-1.29361
GCCATCAAACCGAACTC	0.96097	0.742857	1.70383	-1.29361
CCAAAGACGCAGCTTTC	0.96097	0.742857	1.70383	-1.29361
CTGGCAGGATGACGGGC	0.96097	0.742857	1.70383	-1.29361
GCCGAGCGCGCCGGCCA	0.96097	0.742857	1.70383	-1.29361
GCGGTTGGGCTGGCTTT	0.96097	0.742857	1.70383	-1.29361
AATAAAGTGTGCGGATC	0.96097	0.742857	1.70383	-1.29361
CATTGGCTCTCGAGTTG	0.96097	0.742857	1.70383	-1.29361
GCATCAGCTCGGGGAAG	0.96097	0.742857	1.70383	-1.29361
GAGAGTTTGTCGCGCGG	0.96097	0.742857	1.70383	-1.29361
CCTGTGTTGTCCCTGTG	0.96097	0.742857	1.70383	-1.29361
CCACGTCGACGCCGGTC	0.96097	0.742857	1.70383	-1.29361
GAGCCCGCGGGTCCTCG	0.96097	0.742857	1.70383	-1.29361
TTGCGTCAGGTGTGGCT	0.96097	0.742857	1.70383	-1.29361
CCACGTCTAGTTCACGG	0.96097	0.742857	1.70383	-1.29361
GAACACTGAGTGGCAGG	0.96097	0.742857	1.70383	-1.29361
GGCGACGAGGAAACCCT	0.96097	0.742857	1.70383	-1.29361
ACGCCGCCGGCTTAACC	0.96097	0.742857	1.70383	-1.29361
GAGGATGATGGCCATCA	0.96097	0.742857	1.70383	-1.29361
GGGCCTCGAAGCACCCG	0.96097	0.742857	1.70383	-1.29361
AGCGGGTCGGCGAGGTC	0.96097	0.742857	1.70383	-1.29361
GAAGCCATAGCCCAATC	0.96097	0.742857	1.70383	-1.29361
CACGGGTTGCACCGAAA	0.96097	0.742857	1.70383	-1.29361
CATTCAACGTTCGGACA	0.96097	0.742857	1.70383	-1.29361
CCGCATTTACCGAGTCT	0.96097	0.742857	1.70383	-1.29361
CTACGCGGAGACAAGCC	0.96097	0.742857	1.70383	-1.29361
ACACCACTGTCGCCACC	0.96097	0.742857	1.70383	-1.29361
GTGCTGGTCTCTTGGGG	0.96097	0.742857	1.70383	-1.29361
TGACCGGGCTCTCCAGC	0.96097	0.742857	1.70383	-1.29361
CTTGCTTCTATTGTGCG	0.96097	0.742857	1.70383	-1.29361
TGGGATGCTAGCCCTCG	0.96097	0.742857	1.70383	-1.29361
CCTCCATCGGACACAGG	0.96097	0.742857	1.70383	-1.29361
CGAGGCCATCGAACTCC	0.96097	0.742857	1.70383	-1.29361
TTCGACCAGCGCACCGG	0.96097	0.742857	1.70383	-1.29361
GGGTAGCCCAGTCGATA	0.96097	0.742857	1.70383	-1.29361
ATCTGAGTTTAGACCGC	0.96097	0.742857	1.70383	-1.29361
TCACCTTGACGTCATCT	0.96097	0.742857	1.70383	-1.29361
TGACGCGAGGAACGGGC	0.96097	0.742857	1.70383	-1.29361
AGCTTCTTCAAGGACGC	0.96097	0.742857	1.70383	-1.29361
GACGTCGATGGCCCACT	0.96097	0.742857	1.70383	-1.29361
TGGCGGCTTCGTTTAGA	0.96097	0.742857	1.70383	-1.29361
GAAGTGCAGGCCAAGAA	0.96097	0.742857	1.70383	-1.29361
CACCTGTCGTCAACTGG	0.96097	0.742857	1.70383	-1.29361
TGCGCGATTGATACGGG	0.96097	0.742857	1.70383	-1.29361
TGACTGCACTTGATACC	0.96097	0.742857	1.70383	-1.29361
GCCCCGACGAGACCTGT	0.96097	0.742857	1.70383	-1.29361
CCCAGTTGGAGGCGCAG	0.96097	0.742857	1.70383	-1.29361
CCAGCAGTTCTCGCAGA	0.96097	0.742857	1.70383	-1.29361
CGACAGACGGCTGAACG	0.96097	0.742857	1.70383	-1.29361
AACTGTGCTGGGCCCAG	0.96097	0.742857	1.70383	-1.29361
CTCTGAGGCACTTGGTG	0.96097	0.742857	1.70383	-1.29361
TGAGCTGTGTTACCACG	0.96097	0.742857	1.70383	-1.29361
GCTTTCTTTTCTTTGCC	0.96097	0.742857	1.70383	-1.29361
TCAGACGCTTTCGCGTG	0.96097	0.742857	1.70383	-1.29361
TCTCAAAACGCCGTTCA	0.96097	0.742857	1.70383	-1.29361
CCAAGCAGGGAGTGGGG	0.96097	0.742857	1.70383	-1.29361
GCTAGGTGCGAAGGTTG	0.96097	0.742857	1.70383	-1.29361
GCTGCAGCTCGGGCAGC	0.96097	0.742857	1.70383	-1.29361
GAAGCAATGTGGCTGCC	0.96097	0.742857	1.70383	-1.29361
ACGTGATGACCCTGCCT	0.96097	0.742857	1.70383	-1.29361
GAGCCCAACAAGTGCGA	0.96097	0.742857	1.70383	-1.29361
GCTTTAGGGACGGTGTC	0.96097	0.742857	1.70383	-1.29361
GAAAAGGCGCTGACGAG	0.96097	0.742857	1.70383	-1.29361
GCGGACGACCACGTGCG	0.96097	0.742857	1.70383	-1.29361
TTCCAGCGCAAGGCCGA	0.96097	0.742857	1.70383	-1.29361
GCACTGTCCCAGACGCC	0.96097	0.742857	1.70383	-1.29361
GTGTGGTGTGCAGCCGG	0.96097	0.742857	1.70383	-1.29361
TGCCCCGGTGCTACTGA	0.96097	0.742857	1.70383	-1.29361
TGTGGTGGTACTTGCAG	0.96097	0.742857	1.70383	-1.29361
GGGTGGTCAGAGGTGCA	0.96097	0.742857	1.70383	-1.29361
CTGGTCGTGGTCGGTCT	0.96097	0.742857	1.70383	-1.29361
ACCGTCGTATTTTGTGG	0.96097	0.742857	1.70383	-1.29361
AGCCCGTTGAACGGGAA	0.96097	0.742857	1.70383	-1.29361
CCCTACAGCACCGTCCG	0.96097	0.742857	1.70383	-1.29361
GGTTCTCACTGCTGGAG	0.96097	0.742857	1.70383	-1.29361
CGGCGACATTTGCGCCG	0.96097	0.742857	1.70383	-1.29361
GGCAGCAGGGTTCTGCA	0.96097	0	0.96097	n/a
GGACGAACCTACGCCTG	0.96097	0	0.96097	n/a
CACTCGCCTTGGATGTC	0.96097	0	0.96097	n/a
CTTTGCCGGAGGAGCCA	0.96097	0	0.96097	n/a
CCTGCTGGTGGATTCCC	0.96097	0	0.96097	n/a
ACCGGGCCGCAGAGTCC	0.96097	0	0.96097	n/a
CTCCAGCACGATCGACA	0.96097	0	0.96097	n/a
CCGGATGCTTACGAGCG	0.96097	0	0.96097	n/a
ATTGGCGCGTCGCCGGT	0.96097	0	0.96097	n/a
GAAATTTTGTTCGGTTG	0.96097	0	0.96097	n/a
AAGTGTAGGCTACGTTT	0.96097	0	0.96097	n/a
GCTGTTTCACAAGCGCT	0.96097	0	0.96097	n/a
CTTCGTGGAAGGACTGG	0.96097	0	0.96097	n/a
TGACACGCAGCCTCGTC	0.96097	0	0.96097	n/a
TCTGGACGCGGCAAGGC	0.96097	0	0.96097	n/a
GCGCTGTGAAATGACGC	0.96097	0	0.96097	n/a
TGAGGCCCACAGTTCCC	0.96097	0	0.96097	n/a
GGCCTAGCCAGACTGGG	0.96097	0	0.96097	n/a
AGGTCGCGCGACACAAC	0.96097	0	0.96097	n/a
GATAAAGTAAAGCCCGT	0.96097	0	0.96097	n/a
GTGCTAGTGCTGCTGCG	0.96097	0	0.96097	n/a
CTGCAGCCCATAACTCG	0.96097	0	0.96097	n/a
ACGCCCAGTGGCGTAGC	0.96097	0	0.96097	n/a
GGGCTGGCTCCTCCCTG	0.96097	0	0.96097	n/a
ACGAGCTGTTTTTGCCC	0.96097	0	0.96097	n/a
TGGCACTGCCCACTGCA	0.96097	0	0.96097	n/a
TTCAAACTTGTAGCGTG	0.96097	0	0.96097	n/a
GGCACTGCCCCGTTTTT	0.96097	0	0.96097	n/a
GTCGACTTTTTGGTGGA	0.96097	0	0.96097	n/a
CGACAGAACGACGCCTT	0.96097	0	0.96097	n/a
CAGACACGAAGCGCGCG	0.96097	0	0.96097	n/a
TAATCCGCCAGACGAAC	0.96097	0	0.96097	n/a
CCTTCGCTGGCCGACGG	0.96097	0	0.96097	n/a
GCACAAAGAACAACACC	0.96097	0	0.96097	n/a
CCACGCACAGTCCGCCA	0.96097	0	0.96097	n/a
CAAACAGTCGGAAGGTG	0.96097	0	0.96097	n/a
AGAGGAGGTCCAGCGCT	0.96097	0	0.96097	n/a
GCGTCCCTGGATGAGCC	0.96097	0	0.96097	n/a
TACCGGGGCCCCCACAC	0.96097	0	0.96097	n/a
GCTGCCGACGTCCATCG	0.96097	0	0.96097	n/a
CGGAGCACCTCTCGCGT	0.96097	0	0.96097	n/a
CCGTGGCATTTGTGCGT	0.96097	0	0.96097	n/a
CCGAGCCCGAAGGCCTA	0.96097	0	0.96097	n/a
CTCACGATCCTGCTTTC	0.96097	0	0.96097	n/a
ATTCAGATGGTGCCTGG	0.96097	0	0.96097	n/a
AAGCGGCCGTGGTATCT	0.96097	0	0.96097	n/a
AGTGCGATCGAAACCCC	0.96097	0	0.96097	n/a
GACCTACTGAAGCCGCC	0.96097	0	0.96097	n/a
TCGCTCTTGACGTGGCA	0.96097	0	0.96097	n/a
GGCTGCACAAATGGTGG	0.96097	0	0.96097	n/a
CGGCAACGTAAGAGCTA	0.96097	0	0.96097	n/a
CCGAGCCGAAAGGCCTA	0.96097	0	0.96097	n/a
CCGTGGCATTTTTTGCG	0.96097	0	0.96097	n/a
ACAGGAGGTCCAGCGCT	0.96097	0	0.96097	n/a
CAAACAAGCCAGTCCGG	0.96097	0	0.96097	n/a
AACCAGGGTCAAGTGTA	0.96097	0	0.96097	n/a
GGCCCCGATGGCGGCGT	0.96097	0	0.96097	n/a
CAGAGGGTGTAAAGAGC	0.96097	0	0.96097	n/a
GGGAACCTTGCCCAGTC	0.96097	0	0.96097	n/a
GGAGGCGAGTGGCTTAT	0.96097	0	0.96097	n/a
TCGGGGGAAGGGTGACG	0.96097	0	0.96097	n/a
CAAGTGAACTAGGCGAA	0.96097	0	0.96097	n/a
GACGACCCCGCAGTGCA	0.96097	0	0.96097	n/a
CTGACCCGACCAGTCGT	0.96097	0	0.96097	n/a
GACTGCACGCACAGAAC	0.96097	0	0.96097	n/a
CCGTAGCACTGCTCCTC	0.96097	0	0.96097	n/a
CCCAGCTTGCGGCAAGA	0.96097	0	0.96097	n/a
CTACTTTCGTGTGCGCA	0.96097	0	0.96097	n/a
CTCGACGTCTGCATCGT	0.96097	0	0.96097	n/a
GTGCCACGTCCGAGTGG	0.96097	0	0.96097	n/a
CGCGGCTCCTATTCGGC	0.96097	0	0.96097	n/a
GACTTCGACTTGAAGGG	0.96097	0	0.96097	n/a
TGGTGATGGACCTGCGG	0.96097	0	0.96097	n/a
TTGCGGTCGCTCACCGG	0.96097	0	0.96097	n/a
AGCCACAGCGCCAGCGC	0.96097	0	0.96097	n/a
CCTGTTCGGGCTTCTTG	0.96097	0	0.96097	n/a
GCACTTATTGCGGTTGA	0.96097	0	0.96097	n/a
CACGAAGGCGCCTCCTT	0.96097	0	0.96097	n/a
CAAGCCAGTTTTCTTGC	0.96097	0	0.96097	n/a
AATCTCCCGAGTGCCAC	0.96097	0	0.96097	n/a
AGCTGACGGCAGCTGAG	0.96097	0	0.96097	n/a
AGTCGTGTCAGCATCTC	0.96097	0	0.96097	n/a
ACAAACACCACGAAATG	0.96097	0	0.96097	n/a
GCGGGTCATCTCCAGCA	0.96097	0	0.96097	n/a
TTCGCTGCACTGGCTTG	0.96097	0	0.96097	n/a
GGCGAAATTGCAAGTGG	0.96097	0	0.96097	n/a
ACTGAGGCAAAGGTGGG	0.96097	0	0.96097	n/a
GGTGGCAAAGTGCGCGC	0.96097	0	0.96097	n/a
ATACTGTCGCGTCAGAG	0.96097	0	0.96097	n/a
CGCTGTCGCGCGCTACG	0.96097	0	0.96097	n/a
CTCTTCACGGTCGAACT	0.96097	0	0.96097	n/a
CTGGCGGTAATAGAGGT	0.96097	0	0.96097	n/a
AACACAATGCTTCAGCT	0.96097	0	0.96097	n/a
GCGCTTGCTGGTGCCAG	0.96097	0	0.96097	n/a
CGTACCGCCAGTTCGCA	0.96097	0	0.96097	n/a
GCAGTCGCCACCGGCTC	0.96097	0	0.96097	n/a
GGCGACCGCTTCGCCGA	0.96097	0	0.96097	n/a
ATCACAGCAGGCCAGGC	0.96097	0	0.96097	n/a
ATCGCATTGGCAAGAAG	0.96097	0	0.96097	n/a
GCGAGCACACCACGAAA	0.96097	0	0.96097	n/a
ATTTAAATGCGAGCGGC	0.96097	0	0.96097	n/a
ATCCCACTGTGCACGCG	0.96097	0	0.96097	n/a
AAATCACAGGTCGATCG	0.96097	0	0.96097	n/a
CTGGCCAAGCACATCGG	0.96097	0	0.96097	n/a
GCCGCTGTTCTCGATAC	0.96097	0	0.96097	n/a
AATTGTGTGATGCGCGT	0.96097	0	0.96097	n/a
GCACACGTGGGCGCCAA	0.96097	0	0.96097	n/a
CAGCCGCACCGGCGTGA	0.96097	0	0.96097	n/a
GGGCTCACCCCTGTATT	0.96097	0	0.96097	n/a
GAGCGTACAAAAGTCTG	0.96097	0	0.96097	n/a
TATGTTGTGGTTGTGTC	0.96097	0	0.96097	n/a
ATGCGAATCCCGTGCCT	0.96097	0	0.96097	n/a
TTGCCGCAATTGTGCAG	0.96097	0	0.96097	n/a
GCAAATATGATGGCTTC	0.96097	0	0.96097	n/a
GTGTAGTCGTCGCTTTC	0.96097	0	0.96097	n/a
AAATACTGCCACCAGCT	0.96097	0	0.96097	n/a
GTCCGTGGGCGGAGGAC	0.96097	0	0.96097	n/a
CGACGTATGGAAGGCAG	0.96097	0	0.96097	n/a
AGCGATGGAAGATCCCG	0.96097	0	0.96097	n/a
TGTGTCCGTTCACCTCA	0.96097	0	0.96097	n/a
CCCTCCCGGTGCTTGCG	0.96097	0	0.96097	n/a
CGCCTGCGGCACCACAG	0.96097	0	0.96097	n/a
GCGAGCGGAGCAGTTCT	0.96097	0	0.96097	n/a
CGTAGATTTTGGCGCTG	0.96097	0	0.96097	n/a
CGGTAAATTGGGGGCCC	0.96097	0	0.96097	n/a
CGGCACCAACACATCGC	0.96097	0	0.96097	n/a
GCGGAGCACACGCAAGG	0.96097	0	0.96097	n/a
GCTGCCCACAAAACGTT	0.96097	0	0.96097	n/a
GCCGTCAGGGTGACCGG	0.96097	0	0.96097	n/a
TACAAACCTTGCCCCCT	0.96097	0	0.96097	n/a
CAAGGCAATCACACCAG	0.96097	0	0.96097	n/a
TACCTCGCACCCAACCT	0.96097	0	0.96097	n/a
GCAGAAGTGTGTTGCCT	0.96097	0	0.96097	n/a
TGGATCATCTCGGGGTA	0.96097	0	0.96097	n/a
CTGCAGACGTTCCGGTT	0.96097	0	0.96097	n/a
GAGAAAAAGGGCGGCGA	0.96097	0	0.96097	n/a
TCATCGTCGGTCGTGGT	0.96097	0	0.96097	n/a
CCCATTTGTGCCTTTGG	0.96097	0	0.96097	n/a
AGTGACACGGACCTGTC	0.96097	0	0.96097	n/a
AAGGTGGCATCGCGACG	0.96097	0	0.96097	n/a
CTGCGAGCCCACGATGA	0.96097	0	0.96097	n/a
ACGACGGGAGCTTCGTG	0.96097	0	0.96097	n/a
ACCGTGACCGCGGGGTG	0.96097	0	0.96097	n/a
TCGCAACTTTTCACCCC	0.96097	0	0.96097	n/a
GTTGGTTGAAGGCCAGC	0.96097	0	0.96097	n/a
ATGACTGAACTTATGGT	0.96097	0	0.96097	n/a
ACTGGTTGGTATTAGCA	0.96097	0	0.96097	n/a
CCTCCTCCCCCTGGTGC	0.96097	0	0.96097	n/a
CCGATGCAGCTGCTCGA	0.96097	0	0.96097	n/a
GTGACCTGGATGGCCAG	0.96097	0	0.96097	n/a
GCGATGATGTCTTGCAT	0.96097	0	0.96097	n/a
GCAGCGCCCGAAGGGGA	0.96097	0	0.96097	n/a
TTTTCAGGACCGCTTGC	0.96097	0	0.96097	n/a
TGTTGTACTGATATTGC	0.96097	0	0.96097	n/a
TATAAGGGTGGCATCGC	0.96097	0	0.96097	n/a
CACTGTCCAGCCGATAG	0.96097	0	0.96097	n/a
GCTTCCAGCGCGTACAC	0.96097	0	0.96097	n/a
CTCCGCATCAAAGCAAT	0.96097	0	0.96097	n/a
ACACACGCATCTTGTTA	0.96097	0	0.96097	n/a
TGTGTGCACGGCTGCGT	0.96097	0	0.96097	n/a
CAAGGGGAACCCTTTGG	0.96097	0	0.96097	n/a
TGCGCAAGGAGCACAGC	0.96097	0	0.96097	n/a
GCCTCCCAAACTTTGCT	0.96097	0	0.96097	n/a
GCGTACCTGCTGCAGAG	0.96097	0	0.96097	n/a
CCTCAACTTGCTGCGAC	0.96097	0	0.96097	n/a
GGCGACGTGCTGTTCCT	0.96097	0	0.96097	n/a
GCCTCCCAAACTTTGTT	0.96097	0	0.96097	n/a
GAGGAAGGGGAGTTCTC	0.96097	0	0.96097	n/a
GTGCTGCCTTCTAGCAA	0.96097	0	0.96097	n/a
CGCCTGGAGGGTCGAAT	0.96097	0	0.96097	n/a
GTCTGCCTTTCTCGACA	0.96097	0	0.96097	n/a
GCTGCCCACAAGACGTC	0.96097	0	0.96097	n/a
TGATCAGCCGCTTGTCG	0.96097	0	0.96097	n/a
TGTGACTTGCGCAAGGG	0.96097	0	0.96097	n/a
TGCCCCGGCCCACGGCC	0.96097	0	0.96097	n/a
GACGCTTCGGCATTGGC	0.96097	0	0.96097	n/a
CCCAACAGCCACGGCAC	0.96097	0	0.96097	n/a
CTAAACCTGGCAGGCTT	0.96097	0	0.96097	n/a
GAGGGTAGGGCTAGGGA	0.96097	0	0.96097	n/a
CTTGAACGGCAGACGGG	0.96097	0	0.96097	n/a
AGTTAATGCGACTTTTG	0.96097	0	0.96097	n/a
TGTGGCTGGGGTTCCGC	0.96097	0	0.96097	n/a
CTAAACCTGGGAGGGTT	0.96097	0	0.96097	n/a
CCCGAGGGGGGGGGGGA	0.96097	0	0.96097	n/a
TCTGGACGTGGCAAGGG	0.96097	0	0.96097	n/a
TTATCTGTGCGACCCCA	0.96097	0	0.96097	n/a
GAGCACTGACACTTCCC	0.96097	0	0.96097	n/a
ACGCGCCTTGCCCTGTG	0.96097	0	0.96097	n/a
ACGATGCCATCACGAGG	0.96097	0	0.96097	n/a
GGGGGCCTGCTTAGACA	0.96097	0	0.96097	n/a
GCCGGCCAAGGGCAGTT	0.96097	0	0.96097	n/a
CACGAGGAAAGCCACAC	0.96097	0	0.96097	n/a
TCTGACGTGCAAGGGTC	0.96097	0	0.96097	n/a
CCAATTTCGAACCAGCT	0.96097	0	0.96097	n/a
CGCGGAGTCAAGCAGGA	0.96097	0	0.96097	n/a
GGCTTTTCATCGGCCGG	0.96097	0	0.96097	n/a
TAGCCGCCGCTGTTGTT	0.96097	0	0.96097	n/a
GCCTCACGAGTTCGTCA	0.96097	0	0.96097	n/a
TTCGGGCCGGTGCGCCT	0.96097	0	0.96097	n/a
TACCCCGGTATCGCCGA	0.96097	0	0.96097	n/a
GGACGCTTGGTGGCAGC	0.96097	0	0.96097	n/a
GTGTGGGCCCCGAAAAC	0.96097	0	0.96097	n/a
GTGGACGAGGCACCTGT	0.96097	0	0.96097	n/a
GCCCCTGCGCAAAAGTG	0.96097	0	0.96097	n/a
GGCACTTCCGCCGACTG	0.96097	0	0.96097	n/a
GCTGGCATCTCTGGCCC	0.96097	0	0.96097	n/a
TACCCGGGTATCGCCGA	0.96097	0	0.96097	n/a
TGCTTACACACCGAGCC	0.96097	0	0.96097	n/a
TATCCCTGCGTCGCGTG	0.96097	0	0.96097	n/a
CGCTACGCTGACGTCAC	0.96097	0	0.96097	n/a
TCGACGAGTTCCTTGTA	0.96097	0	0.96097	n/a
GATCTTACATCGCGGCA	0.96097	0	0.96097	n/a
TGTTGGGATTGATACTG	0.96097	0	0.96097	n/a
TATGAGGGTGGCAGGGC	0.96097	0	0.96097	n/a
GTGAGGTGGCCGTGCTC	0.96097	0	0.96097	n/a
GTGAGCTGCAGTACCAG	0.96097	0	0.96097	n/a
CAGCCCGTTTTTGCTCG	0.96097	0	0.96097	n/a
GCTCCGTTGGCGATGCT	0.96097	0	0.96097	n/a
TGCTCCATCCCCGCAGC	0.96097	0	0.96097	n/a
GGTCCGAAAGCACTGTC	0.96097	0	0.96097	n/a
GTGAAGATGGCGCCATT	0.96097	0	0.96097	n/a
GTTGCATCCCGCTGTGC	0.96097	0	0.96097	n/a
TGGTTTGGAGTACCGAT	0.96097	0	0.96097	n/a
CTGCAGAGGTTGACGGG	0.96097	0	0.96097	n/a
AAGGCCTTCAAGAGGGG	0.96097	0	0.96097	n/a
GGAGAGTGAAGTAAATT	0.96097	0	0.96097	n/a
CGGTGTTGCTCCCATCG	0.96097	0	0.96097	n/a
TCGCCGGGCCGCGACAT	0.96097	0	0.96097	n/a
TGAGCGATTTACAGTTG	0.96097	0	0.96097	n/a
CAGCCTACTCGGGCGGT	0.96097	0	0.96097	n/a
GCAAAGGGCGAGGGACG	0.96097	0	0.96097	n/a
GGTGGAGTGTCGACAAC	0.96097	0	0.96097	n/a
GAGCGGGACACCAATCA	0.96097	0	0.96097	n/a
GAAGCTTGAATGCCAGT	0.96097	0	0.96097	n/a
GGACGAGTCCCCACCGA	0.96097	0	0.96097	n/a
CGCTCCAGGCGATTTTC	0.96097	0	0.96097	n/a
GGATAGCCCAGCCGATA	0.96097	0	0.96097	n/a
TCCCAACGTGAGCGCCG	0.96097	0	0.96097	n/a
ACTGGATGCCCTCGGAG	0.96097	0	0.96097	n/a
GTCATTTGACACACTCG	0.96097	0	0.96097	n/a
GTCATTTGACACATTCG	0.96097	0	0.96097	n/a
GGATAGCCCAACCCATA	0.96097	0	0.96097	n/a
TGGTGGTAGTTGGTGGG	0.96097	0	0.96097	n/a
GAGCCTAAAAGGAGCCC	0.96097	0	0.96097	n/a
CCTAAGGGAAAACCCAA	0.96097	0	0.96097	n/a
GGAGGAGGCGGGCCCTT	0.96097	0	0.96097	n/a
CTGCGTCCACTGCAACC	0.96097	0	0.96097	n/a
TGAACCTCTGCACACTT	0.96097	0	0.96097	n/a
GTGGCGTGGCGGCAACC	0.96097	0	0.96097	n/a
TCCTGGAAATCCGTCCC	0.96097	0	0.96097	n/a
GCGTGTAGCCGAGTGTC	0.96097	0	0.96097	n/a
GTCCAGGGCTACAGAAG	0.96097	0	0.96097	n/a
CGTGGATCGCTGCAGTG	0.96097	0	0.96097	n/a
CCCAAGTCTTCTGTAAC	0.96097	0	0.96097	n/a
GGTGCCATAGGTGGGGC	0.96097	0	0.96097	n/a
CTATGACACAGTTCCGC	0.96097	0	0.96097	n/a
GGAGTTTTCACCATCGG	0.96097	0	0.96097	n/a
CTGTTCTGGCCAGCCTC	0.96097	0	0.96097	n/a
GTCAGAAAACGCTGCCG	0.96097	0	0.96097	n/a
GCCAAGAAACTGCAGTT	0.96097	0	0.96097	n/a
CGAAGCAGCGCGTGGGT	0.96097	0	0.96097	n/a
CAACTGGCGACTACCTG	0.96097	0	0.96097	n/a
GTGGCTGAGCCTACCCG	0.96097	0	0.96097	n/a
GCAAAAAAACAGGGCCG	0.96097	0	0.96097	n/a
GCGTAGCGGATGACCGG	0.96097	0	0.96097	n/a
GTTGAGCCCTGGAAGGG	0.96097	0	0.96097	n/a
GGCGAGTACTTCAGAGA	0.96097	0	0.96097	n/a
ATCAAGTCGTACCAGTC	0.96097	0	0.96097	n/a
CGGTGTTCTGTGTACGA	0.96097	0	0.96097	n/a
CAAAAAAACAGGGCCGC	0.96097	0	0.96097	n/a
ACGAATTGCTACGCGCC	0.96097	0	0.96097	n/a
CCATTGGGGGAGGCAGG	0.96097	0	0.96097	n/a
GAGGCCACGTGCAACAT	0.96097	0	0.96097	n/a
GCTCCAAGTTGAGCACA	0.96097	0	0.96097	n/a
GTGCAGACAGGCGACCC	0.96097	0	0.96097	n/a
TCGACACTCTGTTGTGA	0.96097	0	0.96097	n/a
ATGTGCAAGAGGCCGTC	0.96097	0	0.96097	n/a
GGCTCTGCTGGAAGGCT	0.96097	0	0.96097	n/a
TGCAATGTCGGCCCTGA	0.96097	0	0.96097	n/a
TACGAAGCGCTGGCAGG	0.96097	0	0.96097	n/a
CTACAAGTCTGGCTGGC	0.96097	0	0.96097	n/a
TTGCTCGTTTTAGAAAA	0.96097	0	0.96097	n/a
ACCAAGCCAGCGCACGG	0.96097	0	0.96097	n/a
CTGTGTGTGCTTCAGTC	0.96097	0	0.96097	n/a
GACTACAAGGGCTACCT	0.96097	0	0.96097	n/a
TAGGAAGCGCTGGCAGA	0.96097	0	0.96097	n/a
TGGGGCTCTGCACGATC	0.96097	0	0.96097	n/a
CTTGCAGCGCCATTCTG	0.96097	0	0.96097	n/a
TCACACGCAGCCTCCTC	0.96097	0	0.96097	n/a
CATTCCGAGCAGTAAAC	0.96097	0	0.96097	n/a
CTGCGCCTGGAACGGGA	0.96097	0	0.96097	n/a
GTGGTGCGCAGGTATTT	0.96097	0	0.96097	n/a
CATCCATACTGCATTAG	0.96097	0	0.96097	n/a
GCCCGCAGCGGGTGAAC	0.96097	0	0.96097	n/a
GTAATGTGGCTGCAACG	0.96097	0	0.96097	n/a
CAGTGCAACACTTCAGC	0.96097	0	0.96097	n/a
TGGCTGCCCGTGCTTTG	0.96097	0	0.96097	n/a
CCAGATCTGCGCCTGAC	0.96097	0	0.96097	n/a
CACTCTACAACTATGGG	0.96097	0	0.96097	n/a
GCCGAATGTGAAATGCT	0.96097	0	0.96097	n/a
GCAGCTTTGGAGCCTCG	0.96097	0	0.96097	n/a
GCACGACCCTCCTCGCT	0.96097	0	0.96097	n/a
GAGTCCGACGAGATGCG	0.96097	0	0.96097	n/a
GCTGGCCTCCCGGACCG	0.96097	0	0.96097	n/a
GGCGGAATAAAAGCGGG	0.96097	0	0.96097	n/a
GCGAGCCGTCTAGTGCC	0.96097	0	0.96097	n/a
TCTGTGCTGCCAAGGAG	0.96097	0	0.96097	n/a
GGCAACAAGTTGCTGCT	0.96097	0	0.96097	n/a
GCACGACCCTCCTCCTC	0.96097	0	0.96097	n/a
GCAGTTTGGAGCCTCGA	0.96097	0	0.96097	n/a
GCCGAATGTGAAATGTG	0.96097	0	0.96097	n/a
CGCGACTGGTGGGCCAT	0.96097	0	0.96097	n/a
GCAGAGCTGAACAGAAT	0.96097	0	0.96097	n/a
CCGCGAGCTGCGGAGCG	0.96097	0	0.96097	n/a
TAAGTGGCAACTTGAGT	0.96097	0	0.96097	n/a
GTGAAGCGCTCAGGCGA	0.96097	0	0.96097	n/a
GCACCCAGAACACAAAA	0.96097	0	0.96097	n/a
CGCGCGGCAGCGAACGA	0.96097	0	0.96097	n/a
TTGCGGTGCCTCTTCTC	0.96097	0	0.96097	n/a
CACACCCACCACTGCGG	0.96097	0	0.96097	n/a
TTCGTGCCATCTGCGCA	0.96097	0	0.96097	n/a
GCGTCCGAGTCGCTGAT	0.96097	0	0.96097	n/a
GTTGCGGCGCTCGTGGC	0.96097	0	0.96097	n/a
ACAGAGGCGCGTCACGC	0.96097	0	0.96097	n/a
GCTGCGTCTCTCAGTAC	0.96097	0	0.96097	n/a
TCGGACGACAGCGTCGG	0.96097	0	0.96097	n/a
CTAGCCAAGCACATCGC	0.96097	0	0.96097	n/a
TCAGAAACGTCGGCCGC	0.96097	0	0.96097	n/a
TCCTCGGCGAACATAGC	0.96097	0	0.96097	n/a
TAAACACGCGAGCACAA	0.96097	0	0.96097	n/a
ACGCGTCGAGCCTCCCT	0.96097	0	0.96097	n/a
CGCGTGTTTTTCTGGGC	0.96097	0	0.96097	n/a
CACCGCTGTCAGATGCG	0.96097	0	0.96097	n/a
CGTAGGAGTTGGATTCA	0.96097	0	0.96097	n/a
CCACGCGCCGTATCGGG	0.96097	0	0.96097	n/a
GCAACAGATGCGGCAGG	0.96097	0	0.96097	n/a
ACACATCGCGGCGCAAT	0.96097	0	0.96097	n/a
GCCAAGGACGACCCCCG	0.96097	0	0.96097	n/a
TGCGGCCGCGTACCTTC	0.96097	0	0.96097	n/a
TGCAGATCCTGCCGCTG	0.96097	0	0.96097	n/a
AGCAAGCTGAGATGCGC	0.96097	0	0.96097	n/a
GGAGTCGGATTTGTCGG	0.96097	0	0.96097	n/a
CTGCCAGTTGAAAGCTT	0.96097	0	0.96097	n/a
TTGTAGCTTAAACGGCT	0.96097	0	0.96097	n/a
GCGGGTCAAGCGCAGAA	0.96097	0	0.96097	n/a
TGTCGTGGGTATGTAGG	0.96097	0	0.96097	n/a
GTCATTGGTCTGACCGG	0.96097	0	0.96097	n/a
CCACGGCCGGACGCGCC	0.96097	0	0.96097	n/a
TGCGCTAGAGCCTAGGT	0.96097	0	0.96097	n/a
GGATAGGTTTACCAGCG	0.96097	0	0.96097	n/a
CTCGACAAACTGGGCAT	0.96097	0	0.96097	n/a
CAAGTTTTGCAGTTGTG	0.96097	0	0.96097	n/a
GAAGCGCAAGGGTGGCG	0.96097	0	0.96097	n/a
TCACTTTCACGTGTGCA	0.96097	0	0.96097	n/a
GCGACGCTGCAGGCAGC	0.96097	0	0.96097	n/a
CCCGGGTACCTACCGGC	0.96097	0	0.96097	n/a
AGCTGCCCCCTTGCTGC	0.96097	0	0.96097	n/a
GCACCTTCCACACCTCT	0.96097	0	0.96097	n/a
AATGCCACCTGCATCCT	0.96097	0	0.96097	n/a
CGGACCGCGCGATGAGG	0.96097	0	0.96097	n/a
GCGCTTTCTGGCAGCCC	0.96097	0	0.96097	n/a
TGGCGTCGAGGGGGCGG	0.96097	0	0.96097	n/a
CTCCGGAAAATTTGGAG	0.96097	0	0.96097	n/a
TGTAGCGGGCCTCTCCG	0.96097	0	0.96097	n/a
GTGTGCAATGCTCATCT	0.96097	0	0.96097	n/a
GCCCTCTCTTACCTACC	0.96097	0	0.96097	n/a
TGCCAGCACTTCGTGCT	0.96097	0	0.96097	n/a
GCCGAGCTTCGGCAGCA	0.96097	0	0.96097	n/a
GAGTCTATAAGGCATTT	0.96097	0	0.96097	n/a
CAGTGCCGGGGTGCCCG	0.96097	0	0.96097	n/a
TGTTGCTTCACGCACAC	0.96097	0	0.96097	n/a
TGACACCCATTTCCAGC	0.96097	0	0.96097	n/a
CCAAAAAAGGGTCGGCG	0.96097	0	0.96097	n/a
ACGTGACTGTAGCCACC	0.96097	0	0.96097	n/a
TACAGAGTACATCCTTT	0.96097	0	0.96097	n/a
TACGGGCGCCAGGCGGT	0.96097	0	0.96097	n/a
GTGCACGTGCCTTGAGT	0.96097	0	0.96097	n/a
GTGTGGGCACTTAGAGA	0.96097	0	0.96097	n/a
GCGGTTGCGGCTGTCAG	0.96097	0	0.96097	n/a
TTTGCCCGGTTTCGCGG	0.96097	0	0.96097	n/a
TGAGGATGCCAGGGGGT	0.96097	0	0.96097	n/a
TGGGCGCCGCAGTCGGG	0.96097	0	0.96097	n/a
GCGGCGAAAGAGCCGCT	0.96097	0	0.96097	n/a
TCGACCGGACGAAGCCG	0.96097	0	0.96097	n/a
TGCAACGCCCCCTCTTG	0.96097	0	0.96097	n/a
GCGTCACCACACCACTA	0.96097	0	0.96097	n/a
ACCAGCAAGAATCTGCA	0.96097	0	0.96097	n/a
GCGGAGGGCGGCCAATT	0.96097	0	0.96097	n/a
TACGGAGCGCTGGCAGA	0.96097	0	0.96097	n/a
GCTACGAGGAAAAAGCT	0.96097	0	0.96097	n/a
CGTCCCGGGCCTTCCCT	0.96097	0	0.96097	n/a
TCCCAGGGAACGCCCTC	0.96097	0	0.96097	n/a
GGTCAGTGCTGCGTGGC	0.96097	0	0.96097	n/a
GTCATTGCGGCAAAGTG	0.96097	0	0.96097	n/a
CGGTTGCCAAGAGGCAC	0.96097	0	0.96097	n/a
GCTCGGTTCAATGCTGT	0.96097	0	0.96097	n/a
TGGTGTCGTGACGTACT	0.96097	0	0.96097	n/a
CACGCGCGCGCGGTGAA	0.96097	0	0.96097	n/a
CCAATGAGGGCCACGGG	0.96097	0	0.96097	n/a
GAAGTGGACGCGTTGCC	0.96097	0	0.96097	n/a
ATCACTGTGACTGCCAG	0.96097	0	0.96097	n/a
CGCTGCCTTGAGTGCGC	0.96097	0	0.96097	n/a
TTCGACCCCAAGGGCCG	0.96097	0	0.96097	n/a
GGTGCCGGAGGGTGTGC	0.96097	0	0.96097	n/a
CCGCCAGCGGCCACCCC	0.96097	0	0.96097	n/a
TGCTCACGGCCGTTTCG	0.96097	0	0.96097	n/a
AAGGGGCCCGGCTCTGC	0.96097	0	0.96097	n/a
TCTGTACTGCCTTGCTG	0.96097	0	0.96097	n/a
CAGGCCAACAGGGGAAG	0.96097	0	0.96097	n/a
ACCGCTGCTGTAGCTCA	0.96097	0	0.96097	n/a
CCTGGCGGCCCATTGTC	0.96097	0	0.96097	n/a
GTATGCAGCTGCTGGTT	0.96097	0	0.96097	n/a
CTTGTCCCATCTGTGTC	0.96097	0	0.96097	n/a
GGCACATACGTAGTTTG	0.96097	0	0.96097	n/a
AGCAGGACCCAGCCCAT	0.96097	0	0.96097	n/a
GGGGCCGTCGAGGGACT	0.96097	0	0.96097	n/a
TTCATCGGCGGCACCAT	0.96097	0	0.96097	n/a
GGGGCCTTTGCGTAAAA	0.96097	0	0.96097	n/a
AAATGGCGCTCTTGGAA	0.96097	0	0.96097	n/a
GTCGATGTGCCCGACAC	0.96097	0	0.96097	n/a
GCACAGTGAAATGGCGT	0.96097	0	0.96097	n/a
AGCCGGACCCAGCCCAT	0.96097	0	0.96097	n/a
CCGGCGGTCATCACGGA	0.96097	0	0.96097	n/a
GCTGGCGTTCCTGCCGC	0.96097	0	0.96097	n/a
TGAGTAACCTGCAAGGG	0.96097	0	0.96097	n/a
GTGCCTTGCTGCCGCTG	0.96097	0	0.96097	n/a
GGGTCCTCTGCCGTAGA	0.96097	0	0.96097	n/a
GGCCTCTGCAAGCCGGT	0.96097	0	0.96097	n/a
GCGGCAAGCAGATGGTG	0.96097	0	0.96097	n/a
TAGCCGGTTAGCTCCGT	0.96097	0	0.96097	n/a
GCTGGACCTCAGCGGAC	0.96097	0	0.96097	n/a
CCGTGTTCCCCTGCCTT	0.96097	0	0.96097	n/a
GGGAAGACTCGGAGACG	0.96097	0	0.96097	n/a
ACGTGGCTGTCGCCACC	0.96097	0	0.96097	n/a
GTGCCCCCCTGGGGCTG	0.96097	0	0.96097	n/a
TCGCGATAGGCGGAGCC	0.96097	0	0.96097	n/a
CCTGCCTGGACGACGAT	0.96097	0	0.96097	n/a
GTGCTGGTGCGCTGTGC	0.96097	0	0.96097	n/a
TGAAGTTCCTCATCGCC	0.96097	0	0.96097	n/a
ATGAGCACTCCCGTGGA	0.96097	0	0.96097	n/a
TTGCATAACACCAAGCG	0.96097	0	0.96097	n/a
AGGGCTCTCAGCCCCCG	0.96097	0	0.96097	n/a
CACCCATTGGCTGCTGA	0.96097	0	0.96097	n/a
CGAGGGCACCCTGTGGC	0.96097	0	0.96097	n/a
CATCCTTCGTCTGGCCG	0.96097	0	0.96097	n/a
CCACAGGCCGGTCCTAC	0.96097	0	0.96097	n/a
ACGTGTTTTTGATGCGT	0.96097	0	0.96097	n/a
CCGTGCCTTATCCACGA	0.96097	0	0.96097	n/a
GGCATAGCCCCGTTTTT	0.96097	0	0.96097	n/a
CGCCGTTCGATGTCCGA	0.96097	0	0.96097	n/a
CGCAAGAAGCACGCCAG	0.96097	0	0.96097	n/a
CTTCAGCAAACGTTCGA	0.96097	0	0.96097	n/a
CGACCGCTGAATGGCCT	0.96097	0	0.96097	n/a
CCCCACCAGGGTGGGTC	0.96097	0	0.96097	n/a
GCATTTTTGCCACAGGG	0.96097	0	0.96097	n/a
CTTAGGGCCATCGGCGC	0.96097	0	0.96097	n/a
GGCAACAACTCTGCTGC	0.96097	0	0.96097	n/a
CTGGGACTATTCACCTG	0.96097	0	0.96097	n/a
GACGAAATGTTCGACGT	0.96097	0	0.96097	n/a
CACGGGTTGCACTGAAA	0.96097	0	0.96097	n/a
TCAGACTCCAACCGACT	0.96097	0	0.96097	n/a
ACTCGCTGGTGGCGAAT	0.96097	0	0.96097	n/a
GGCCCCACCACCGCTGC	0.96097	0	0.96097	n/a
GCATTGGCTCTGCAGGT	0.96097	0	0.96097	n/a
GGTTTCGAGCGGCAGAA	0.96097	0	0.96097	n/a
AAGGGACGCTACCATTG	0.96097	0	0.96097	n/a
CTGGGGCTATTCACCTG	0.96097	0	0.96097	n/a
TGGTGCCCGAAAGGAAG	0.96097	0	0.96097	n/a
CTGCTGGACGAGATGCA	0.96097	0	0.96097	n/a
GGCGTGTTACCCGACGT	0.96097	0	0.96097	n/a
CCTCACTGGGCAGTACC	0.96097	0	0.96097	n/a
CGAGCTTGTGCGATTGG	0.96097	0	0.96097	n/a
TAGGCCCTCGCGGCTTT	0.96097	0	0.96097	n/a
CCTGTTGCCTCCCTGCC	0.96097	0	0.96097	n/a
TGAAACGACCGTAAATG	0.96097	0	0.96097	n/a
TTTTCTTTCTGCGACAC	0.96097	0	0.96097	n/a
CACGGGGGCAACCGGGA	0.96097	0	0.96097	n/a
CTTACTGCCCCGGCAAT	0.96097	0	0.96097	n/a
CACAAGTTCGGGGTTAG	0.96097	0	0.96097	n/a
AAAATGGAGACCAGCAG	0.96097	0	0.96097	n/a
GCATAAGCCGGGTACGT	0.96097	0	0.96097	n/a
CTGGCCCCGTCCGCGAC	0.96097	0	0.96097	n/a
GCTGCTGCGGCCGAACG	0.96097	0	0.96097	n/a
AAACGCTGCCTCTGCTG	0.96097	0	0.96097	n/a
CCGACTGCACAGTGAGC	0.96097	0	0.96097	n/a
ACCTTGTGCGCTTGGCA	0.96097	0	0.96097	n/a
TGCTGTGGCTCGGTGTC	0.96097	0	0.96097	n/a
GCTGTGGTGGCCAGGCC	0.96097	0	0.96097	n/a
GAGCTGCATCCGAGCCA	0.96097	0	0.96097	n/a
TGGTGCCCGAACGAAGG	0.96097	0	0.96097	n/a
CACACGGTGTGGTCACC	0.96097	0	0.96097	n/a
AGCTGGTAGGCCTCAGG	0.96097	0	0.96097	n/a
CAGTTGATGGTGGATCC	0.96097	0	0.96097	n/a
TCATCTTACACCCCACC	0.96097	0	0.96097	n/a
GCTGTAAGTGCAGGTGT	0.96097	0	0.96097	n/a
CTTCTGTTCCAGTGTTG	0.96097	0	0.96097	n/a
GGGAGGAGCTTGTCGGG	0.96097	0	0.96097	n/a
CAAGCACTCATCGCCAT	0.96097	0	0.96097	n/a
GGCATTGCTAAGGCGAA	0.96097	0	0.96097	n/a
GGCCGCAGCGCCCCCCT	0.96097	0	0.96097	n/a
ACGGAAACTGCGCTGCA	0.96097	0	0.96097	n/a
CTACGCGCGCTGCAGCA	0.96097	0	0.96097	n/a
GCTGCTGCGCACGTGCG	0.96097	0	0.96097	n/a
CGGATGTACTCGAGTTC	0.96097	0	0.96097	n/a
GCTGAACCAAGCCTGGC	0.96097	0	0.96097	n/a
TAGTGTGCTCCCATCGC	0.96097	0	0.96097	n/a
GGCCGCTACCCGGACCA	0.96097	0	0.96097	n/a
GACACAGCTTGAGATGT	0.96097	0	0.96097	n/a
GCCTTTCGCTAGGGCGC	0.96097	0	0.96097	n/a
CCCTGACGGACGGAAGG	0.96097	0	0.96097	n/a
TCACTGCGATGGCGTAG	0.96097	0	0.96097	n/a
TGCCTTGCACATCGAGG	0.96097	0	0.96097	n/a
GCTGTGGGAGCTACGGA	0.96097	0	0.96097	n/a
GGCCGAAGCCGTTCTCG	0.96097	0	0.96097	n/a
GGGATCTGCGAGAGCTG	0.96097	0	0.96097	n/a
GCTTTATGCTGTCGCAC	0.96097	0	0.96097	n/a
GCTGCCTGTCTCTCGCG	0.96097	0	0.96097	n/a
TTGTGAAAGTGCGCGAT	0.96097	0	0.96097	n/a
CACCCAAGAACCACTGC	0.96097	0	0.96097	n/a
ACGAAAGTAGCCCGAAG	0.96097	0	0.96097	n/a
AGTGTGCCGCCTGACGC	0.96097	0	0.96097	n/a
AGCCTCCAGTCTTCCTG	0.96097	0	0.96097	n/a
GCGACAGCACAGAGAAT	0.96097	0	0.96097	n/a
GGGACGCACCAACCTCG	0.96097	0	0.96097	n/a
GCCGACCCAGTGGTACT	0.96097	0	0.96097	n/a
TACACGCCCGAGTGGGC	0.96097	0	0.96097	n/a
TAACGCCGTGCCCAAGC	0.96097	0	0.96097	n/a
AACTCTGGCTACCAGGG	0.96097	0	0.96097	n/a
GCGAGCGGAGCAGTTTT	0.96097	0	0.96097	n/a
CACGGCGTTAGCGCAAA	0.96097	0	0.96097	n/a
GACAGATGTCGAGAAGG	0.96097	0	0.96097	n/a
GTCGCTTAACGCAGCAC	0.96097	0	0.96097	n/a
GTCGCTGAATGATCACA	0.96097	0	0.96097	n/a
TTAATCGGGTGCGTGCC	0.96097	0	0.96097	n/a
GCCGCTGTTCTCAATAC	0.96097	0	0.96097	n/a
ACCGGCGATGAACGGCG	0.96097	0	0.96097	n/a
TGCTGGTAGCTGGTGCG	0.96097	0	0.96097	n/a
CCTCCGGTGCCGACGCA	0.96097	0	0.96097	n/a
TGTGGGGGGGTGCGGGG	0.96097	0	0.96097	n/a
ATTGATATAGTAGCACG	0.96097	0	0.96097	n/a
GGCCGGACCTCGCGCCC	0.96097	0	0.96097	n/a
GATATGCGTGCGATCGC	0.96097	0	0.96097	n/a
GCCGCGCGGTAGCGCTG	0.96097	0	0.96097	n/a
TCTAAACTGCCACGTCA	0.96097	0	0.96097	n/a
TACAAAGCGCTGGCAGA	0.96097	0	0.96097	n/a
ACGGGCGATGAACGGCG	0.96097	0	0.96097	n/a
CCAGCCATTAATGCTGC	0.96097	0	0.96097	n/a
CTGTGAGCCTTTGTGGG	0.96097	0	0.96097	n/a
GCAGCACAACAGCCGAT	0.96097	0	0.96097	n/a
AGCGTCACTTCCACAGA	0.96097	0	0.96097	n/a
GTGCCATCCAAGGACGT	0.96097	0	0.96097	n/a
CCGCTCAATAAACCTCA	0.96097	0	0.96097	n/a
GCGGTGCGCGGAAGGTT	0.96097	0	0.96097	n/a
GTATTCGGCTTGTGCCA	0.96097	0	0.96097	n/a
ACGTGACTGTTGCCACC	0.96097	0	0.96097	n/a
TTGTTGTCGTCCCACCG	0.96097	0	0.96097	n/a
GTCAAGGCTGGTGGCAC	0.96097	0	0.96097	n/a
GCTTCTGCATAGGCTTT	0.96097	0	0.96097	n/a
TGAACGCCCCCGCAGGG	0.96097	0	0.96097	n/a
CTCATCTTCCGGGCCAC	0.96097	0	0.96097	n/a
TGTCAGCTTCGGAGCGG	0.96097	0	0.96097	n/a
CCACAGCTGCTGCCGAT	0.96097	0	0.96097	n/a
CACGATGGCACTGCGCT	0.96097	0	0.96097	n/a
AAACAACGAACTTCAGC	0.96097	0	0.96097	n/a
TCGCCAGTGAAAAAAAA	0.96097	0	0.96097	n/a
CGGCTGGCAGGCGGCTT	0.96097	0	0.96097	n/a
GGTGTGCCAGCAACCTG	0.96097	0	0.96097	n/a
GCATTTGCCAGCCGACC	0.96097	0	0.96097	n/a
CAAGAGGTCCGTGGCTC	0.96097	0	0.96097	n/a
AGAACGCCCGTGGTGTT	0.96097	0	0.96097	n/a
CGGACGCACACGGGTGA	0.96097	0	0.96097	n/a
GAGGGTGCAGTTTTCCG	0.96097	0	0.96097	n/a
CCTAGAGCGGTCGCCGC	0.96097	0	0.96097	n/a
AGGGACGCTTTTTGCGG	0.96097	0	0.96097	n/a
CCGAGGCTGCTGCTGCT	0.96097	0	0.96097	n/a
TCGTGTCCTGACGTCGC	0.96097	0	0.96097	n/a
TGACCACAAATGGCACC	0.96097	0	0.96097	n/a
TTTTTCGCGGCTGTGTG	0.96097	0	0.96097	n/a
GCAAGTGTGTTAGGATT	0.96097	0	0.96097	n/a
GACACGCTACAAGGGGC	0.96097	0	0.96097	n/a
TAACTAGAATGGCCATT	0.96097	0	0.96097	n/a
GCTGGGTAGCCGGGACG	0.96097	0	0.96097	n/a
CGCGTGAATATAACCGC	0.96097	0	0.96097	n/a
GGCTAGCCGCTCGTTGC	0.96097	0	0.96097	n/a
GTGGCCCTGGGTGGCGT	0.96097	0	0.96097	n/a
TCGCCACCGGGAATGAC	0.96097	0	0.96097	n/a
CTTACTGCCCCAACAAT	0.96097	0	0.96097	n/a
GCTATCGTTGGCAGTGC	0.96097	0	0.96097	n/a
CACAAACGCTGGCAGAT	0.96097	0	0.96097	n/a
ATATGACTGTCGCCACA	0.96097	0	0.96097	n/a
CCTGGATGGACCAGCAA	0.96097	0	0.96097	n/a
ACGAGGACCACAAGGGC	0.96097	0	0.96097	n/a
TTGCTGAGTTGTCCAGC	0.96097	0	0.96097	n/a
GTGGCGGTTGCTGCATA	0.96097	0	0.96097	n/a
GCTGTGGTTGCGGGTTT	0.96097	0	0.96097	n/a
ATACGACTTCTGGCGGT	0.96097	0	0.96097	n/a
TGTTGCCGCGCGTCGCA	0.96097	0	0.96097	n/a
TTAGTCACACCATCCCT	0.96097	0	0.96097	n/a
TGGTGTTTACCTCCAGA	0.96097	0	0.96097	n/a
GTACGAGTTTCGGGTCT	0.96097	0	0.96097	n/a
GTGTTACGAAGATGCTC	0.96097	0	0.96097	n/a
CGGCGGCGCCAATTCGA	0.96097	0	0.96097	n/a
CATCTCTCAGCTGTACA	0.96097	0	0.96097	n/a
TACCACGCGCTCGTGCC	0.96097	0	0.96097	n/a
GAGTCGGCCGTTGCGCA	0.96097	0	0.96097	n/a
CGTCAGCTGAAGTTCCT	0.96097	0	0.96097	n/a
GAAAAGCAGATGGCACG	0.96097	0	0.96097	n/a
CTGCCAGTCGTCGACCC	0.96097	0	0.96097	n/a
ATGTAGGGCACATCAGA	0.96097	0	0.96097	n/a
TGCTGCTGTCTGCATAA	0.96097	0	0.96097	n/a
CGGGAGGGTGGATGCGC	0.96097	0	0.96097	n/a
GAAGTCAAAGTACCTGC	0.96097	0	0.96097	n/a
CTGTGCTGCAGTTGCTG	0.96097	0	0.96097	n/a
GCTTTCACAGGGGTCAA	0.96097	0	0.96097	n/a
GCGATCTGGCGATGCGC	0.96097	0	0.96097	n/a
CAGAAGGTGCACATCCG	0.96097	0	0.96097	n/a
GAATCGACGCGAAGTGC	0.96097	0	0.96097	n/a
TGTCGCTGCTCCCTCGG	0.96097	0	0.96097	n/a
CTGCGGTCATACACGGG	0.96097	0	0.96097	n/a
GGGCCCCCACCCGCACC	0.96097	0	0.96097	n/a
CACCGGGAAGCCGTGGT	0.96097	0	0.96097	n/a
GCGCACGTGCCCTTCCC	0.96097	0	0.96097	n/a
GCGAGTGTCAGGACTGA	0.96097	0	0.96097	n/a
TCCGCCTGCCTAGCGTC	0.96097	0	0.96097	n/a
GCTGGGCGCTGAGGAAG	0.96097	0	0.96097	n/a
GCGCTCGGCTGAAACGA	0.96097	0	0.96097	n/a
GTGTGCGGATGGGCTGC	0.96097	0	0.96097	n/a
AAGGTCAAGCCTCGGGC	0.96097	0	0.96097	n/a
GCTGGGCGTGAGGAAGT	0.96097	0	0.96097	n/a
GGAAGGGACCAGCTGTG	0.96097	0	0.96097	n/a
GGCGTCGTATTTGCCGG	0.96097	0	0.96097	n/a
TTTATGCTGCACAGACT	0.96097	0	0.96097	n/a
ACTGGCGAGTTCGTCCG	0.96097	0	0.96097	n/a
CGAGACCCGTTATGCGG	0.96097	0	0.96097	n/a
TTGCGCAACACCGAAGA	0.96097	0	0.96097	n/a
CGCCACGCGTTCGTGCG	0.96097	0	0.96097	n/a
CCGACAAGTGCGCCTGC	0.96097	0	0.96097	n/a
TCGGCGTGGATGTCGTA	0.96097	0	0.96097	n/a
TGGGTCCGAGGACCAGA	0.96097	0	0.96097	n/a
AGGCCGCCCTCGCAGCC	0.96097	0	0.96097	n/a
GACGTGGCACGAACTGT	0.96097	0	0.96097	n/a
GAAGTGTCGCTTTCTTC	0.96097	0	0.96097	n/a
TGTGCACACTGCTGCTC	0.96097	0	0.96097	n/a
TGAGCACGATGGGCTGA	0.96097	0	0.96097	n/a
GAGCTGAAGCTGCCCCT	0.96097	0	0.96097	n/a
CGACGGCGACCGCCCTG	0.96097	0	0.96097	n/a
GCGGCAACGCGGCTGTG	0.96097	0	0.96097	n/a
GTTTCGGGTGATCGACG	0.96097	0	0.96097	n/a
GCGCGCGGATTGGATTT	0.96097	0	0.96097	n/a
GAAGGGTGGAGCGATGG	0.96097	0	0.96097	n/a
AGCGAGAGGTGCTTGCT	0.96097	0	0.96097	n/a
CCACGCGGAACATTACA	0.96097	0	0.96097	n/a
CCACCCGTTTTCCGCCG	0.96097	0	0.96097	n/a
ACAGTACAGTCGGGAAA	0.96097	0	0.96097	n/a
TGACAGTACAGTCGGGA	0.96097	0	0.96097	n/a
CACGTACAACTCTGCGG	0.96097	0	0.96097	n/a
TTGGCTTATACCCCGCA	0.96097	0	0.96097	n/a
ACCAACTGAAAGGCGAC	0.96097	0	0.96097	n/a
TGCGGGCAATGCGCTTC	0.96097	0	0.96097	n/a
CGACGCAACGACCTGTG	0.96097	0	0.96097	n/a
ATGGGCAAGCTGGCCGA	0.96097	0	0.96097	n/a
AGAACTAGCTGCACAGT	0.96097	0	0.96097	n/a
CGTGGAGCCAGCGTTTA	0.96097	0	0.96097	n/a
GCTCAGCACCTTCGCCA	0.96097	0	0.96097	n/a
TGAGCTGCACTAGGCTT	0.96097	0	0.96097	n/a
GCCCCTGCGCAAGGATG	0.96097	0	0.96097	n/a
GTGTCTCCGCCAGGCTT	0.96097	0	0.96097	n/a
GCCCGTGCGCAAGGATG	0.96097	0	0.96097	n/a
TGAGCTGCACTAGGGTT	0.96097	0	0.96097	n/a
CGGTACGGCGGACGTCA	0.96097	0	0.96097	n/a
GCTCAGCACTTTCGCCA	0.96097	0	0.96097	n/a
GGGAACCGCACTGGTCT	0.96097	0	0.96097	n/a
TGCTGGCAATGCGCTTC	0.96097	0	0.96097	n/a
TGCAAGCTTTCCACTGC	0.96097	0	0.96097	n/a
CAGTGCCCCGAGCTGCT	0.96097	0	0.96097	n/a
ATCACCGATTTCACTTG	0.96097	0	0.96097	n/a
CCCTTGCGGCGGATGTC	0.96097	0	0.96097	n/a
GCGATCAGCCTGAGGCG	0.96097	0	0.96097	n/a
TGACTATTACATAGACG	0.96097	0	0.96097	n/a
TAAAAGTTCACTCGCAC	0.96097	0	0.96097	n/a
TTGGTCGGCGACTAGTC	0.96097	0	0.96097	n/a
AATGGTGTGTCCACATC	0.96097	0	0.96097	n/a
TTACTGGCAGTGGTGCC	0.96097	0	0.96097	n/a
CCGTGGAAGCCGTGATG	0.96097	0	0.96097	n/a
GCGACAGATCGTGCCAA	0.96097	0	0.96097	n/a
GCGCCTTTGTTTACAGC	0.96097	0	0.96097	n/a
GCCACCGGTGTTCCGTC	0.96097	0	0.96097	n/a
CCACCAGTCACTCGTGC	0.96097	0	0.96097	n/a
GCGCCCTTCAAACGCCA	0.96097	0	0.96097	n/a
AAGCGCTGATGCTCGCG	0.96097	0	0.96097	n/a
TTTTGTGTTTTTGCTCT	0.96097	0	0.96097	n/a
GTGCCCGCCCAAGTGCG	0.96097	0	0.96097	n/a
GGCCGCTACCCGGACCC	0.96097	0	0.96097	n/a
CGAACTGGCAGCACTTC	0.96097	0	0.96097	n/a
CTAGCCAGGCACATCGG	0.96097	0	0.96097	n/a
TGTTCAGTGGACGCTCG	0.96097	0	0.96097	n/a
CAGTGACTCGCGCTGAC	0.96097	0	0.96097	n/a
CACACGCCCTTTTGGCA	0.96097	0	0.96097	n/a
ACTCGAAAGCGACAGGA	0.96097	0	0.96097	n/a
GAGCACGCTGCGCGCCT	0.96097	0	0.96097	n/a
GGTTTCTGGCCCAACCT	0.96097	0	0.96097	n/a
AAAAGCGTGTGCGGCTG	0.96097	0	0.96097	n/a
CTGCGCGAGAAGCTGCG	0.96097	0	0.96097	n/a
CAGCATCACTTCTCTGC	0.96097	0	0.96097	n/a
GCAGCGCTTCGTTTCCG	0.96097	0	0.96097	n/a
TGTTGAACTTGCACCGT	0.96097	0	0.96097	n/a
TCCCCCGCGAAAGAATT	0.96097	0	0.96097	n/a
TGGGAGCCAGCATCTGA	0.96097	0	0.96097	n/a
CGCGAAGTTGGCGCCCA	0.96097	0	0.96097	n/a
AGCCCCGAGAGCGCGCT	0.96097	0	0.96097	n/a
CGGAGCCGTCACACACG	0.96097	0	0.96097	n/a
GTACGCGCGAACACGGA	0.96097	0	0.96097	n/a
GCGACGGCGGGTGCTGC	0.96097	0	0.96097	n/a
GTCATCTCTGGCCCGAA	0.96097	0	0.96097	n/a
ACACGACTGTCGCCCCC	0.96097	0	0.96097	n/a
GGAAGCGTAAGCGGCCG	0.96097	0	0.96097	n/a
GACGGTCGCCGGCTGAA	0.96097	0	0.96097	n/a
TGCAGCTTGTGCCTCAG	0.96097	0	0.96097	n/a
CACTTGCGCTGAAACCA	0.96097	0	0.96097	n/a
ATCGTGGCCTGCCAGTG	0.96097	0	0.96097	n/a
GGCGACCGCTTCACGAC	0.96097	0	0.96097	n/a
TCCCCCGCGAAAGATTC	0.96097	0	0.96097	n/a
TCTTGCAGTAAACTCAC	0.96097	0	0.96097	n/a
GTTTCACGAGCACCCCC	0.96097	0	0.96097	n/a
TACGAGTTTTGACCGGG	0.96097	0	0.96097	n/a
ACCGACCAAAACCTCTC	0.96097	0	0.96097	n/a
ATGGTAGGCAGGCGGAG	0.96097	0	0.96097	n/a
TCAAGGCAGCGACGTCA	0.96097	0	0.96097	n/a
TGTGGCGTATGCGAGGC	0.96097	0	0.96097	n/a
CAAACACGCAGACACCA	0.96097	0	0.96097	n/a
CACTGCGAGGCTATGTG	0.96097	0	0.96097	n/a
GACGACGACACCCTGAC	0.96097	0	0.96097	n/a
GGAGGAGAAAGTGGAAG	0.96097	0	0.96097	n/a
CACATTTGTTTATTGCC	0.96097	0	0.96097	n/a
GGTTGGGCGCTGACGCG	0.96097	0	0.96097	n/a
CCAACGGCCTGCCCCTG	0.96097	0	0.96097	n/a
GTCCGAGTCACCAACTG	0.96097	0	0.96097	n/a
TCCTTGGTGCGAGACCG	0.96097	0	0.96097	n/a
AGTCGACTCACTCGGAC	0.96097	0	0.96097	n/a
TCCGCGCACTTGTCGCC	0.96097	0	0.96097	n/a
CGGGCGCTGGAGCGGTG	0.96097	0	0.96097	n/a
TGACGCAACTGACGGAG	0.96097	0	0.96097	n/a
TGTCCGGTACGGCTTCG	0.96097	0	0.96097	n/a
GCACCTCGGTTTACAAG	0.96097	0	0.96097	n/a
AGCACGGTGCCCTTGCC	0.96097	0	0.96097	n/a
ACGTACGGGATGTCTGG	0.96097	0	0.96097	n/a
TACACACCCGACTTCAA	0.96097	0	0.96097	n/a
CTGACTTTTGGGGGTGC	0.96097	0	0.96097	n/a
CAAGACAACTATTGCAG	0.96097	0	0.96097	n/a
TGGTGAGAACTTCCGGT	0.96097	0	0.96097	n/a
CCGGTGAACCAAGCCGC	0.96097	0	0.96097	n/a
AAGGCTGCCTCACAGAG	0.96097	0	0.96097	n/a
GGCGCTAACTTTCAAGG	0.96097	0	0.96097	n/a
CACCGCCGCAGTCACCT	0.96097	0	0.96097	n/a
GGAGCGCAAACCGCCCT	0.96097	0	0.96097	n/a
CTCGACACGCATTTTTT	0.96097	0	0.96097	n/a
GTCTGCCCAATCATTCC	0.96097	0	0.96097	n/a
CGCCTATCTGGCTAGGG	0.96097	0	0.96097	n/a
GCAAGTGTGTTCGGATC	0.96097	0	0.96097	n/a
GACACTGCGGCGAGCAG	0.96097	0	0.96097	n/a
CTCCGCCAAGTGCAGCG	0.96097	0	0.96097	n/a
CAGTGGCGGCGTCAGGG	0.96097	0	0.96097	n/a
GACTGAACACTCAATAG	0.96097	0	0.96097	n/a
ATGCTCGCCAGGCCCGC	0.96097	0	0.96097	n/a
GAGTTGCAGGGGCATTG	0.96097	0	0.96097	n/a
TAGCCAAGCACATCAGC	0.96097	0	0.96097	n/a
TCAGAAATAGGGCGCAG	0.96097	0	0.96097	n/a
CCGTCTTCGAACGTGAC	0.96097	0	0.96097	n/a
TCGTCGAGCCAGGCGTC	0.96097	0	0.96097	n/a
CCATAAAAACGTTTCGC	0.96097	0	0.96097	n/a
GCTGGACTACTTCTTGG	0.96097	0	0.96097	n/a
GTGTCAGCGCTGGTAGC	0.96097	0	0.96097	n/a
CGCGACACCCGCCACGG	0.96097	0	0.96097	n/a
CTGGGGTCTCCAGGTTT	0.96097	0	0.96097	n/a
GACAGAGTTGCAGAGCC	0.96097	0	0.96097	n/a
ATGTCCAAGCCTGACTG	0.96097	0	0.96097	n/a
GTGAACACGTTCAACTT	0.96097	0	0.96097	n/a
GTGCACCGGCTGGCGCG	0.96097	0	0.96097	n/a
CGATGTGTGCCAGAAGC	0.96097	0	0.96097	n/a
CCGCAGGACCTGGAAGT	0.96097	0	0.96097	n/a
CCAGGGCAGCAGCGGCA	0.96097	0	0.96097	n/a
TGGGATCCAGAGTACCG	0.96097	0	0.96097	n/a
TGCCGCTGCCGACAACT	0.96097	0	0.96097	n/a
TAAGTGGCAACTTGAGC	0.96097	0	0.96097	n/a
GCGGCTATTGGGTACCC	0.96097	0	0.96097	n/a
TAAGGGGAACCCTGGCA	0.96097	0	0.96097	n/a
GAGGGCGAGTGGGAAGC	0.96097	0	0.96097	n/a
GTCATCTGATGGGCAGC	0.96097	0	0.96097	n/a
GGCACAGAACGGCAACA	0.96097	0	0.96097	n/a
GCAGCACGCCCAGCAGA	0.96097	0	0.96097	n/a
TGAGGCGTGGGCAACCA	0.96097	0	0.96097	n/a
TGCTTTTGCTGGAGCCT	0.96097	0	0.96097	n/a
CAGTGGCCAGGAGTTAG	0.96097	0	0.96097	n/a
GAGTTCGGTGTTGCCAG	0.96097	0	0.96097	n/a
TGATCCCAATGGCAAGC	0.96097	0	0.96097	n/a
GCTAGCGCTAACATTGG	0.96097	0	0.96097	n/a
CCAAATTCCACGGCGAC	0.96097	0	0.96097	n/a
CCGCGCATCCTCGGTTC	0.96097	0	0.96097	n/a
CTGCATTTCGCGCCGAT	0.96097	0	0.96097	n/a
CTGAAGTTGCTGACGGA	0.96097	0	0.96097	n/a
GTGCCAGTTGGCGAGCC	0.96097	0	0.96097	n/a
GGCCCCATCATCAAGGG	0.96097	0	0.96097	n/a
ATAAGTCGTACCAAGTC	0.96097	0	0.96097	n/a
CGGTGTGCGATGTTTGA	0.96097	0	0.96097	n/a
CACACTCGGACGCACTC	0.96097	0	0.96097	n/a
AATTTGCCCGGCGGTCC	0.96097	0	0.96097	n/a
ACTACTTCTCGAGCTGC	0.96097	0	0.96097	n/a
CTTGAGAAAGCAGCCGT	0.96097	0	0.96097	n/a
GGTCCACCCAGCGACTC	0.96097	0	0.96097	n/a
CGCAAGGCCCAAGAGGC	0.96097	0	0.96097	n/a
CCTGCTGCTGCTAGCCG	0.96097	0	0.96097	n/a
CCGACGTGGCCGCCCGC	0.96097	0	0.96097	n/a
CAACAGCGGAGGGCCCA	0.96097	0	0.96097	n/a
CCCTGTGGCAGGTATCG	0.96097	0	0.96097	n/a
CAGTTGTGGTGGATCCG	0.96097	0	0.96097	n/a
AAGGCGTGGAGGAGCCG	0.96097	0	0.96097	n/a
GTGAAGGTTGCTGTCGG	0.96097	0	0.96097	n/a
CCAGATGGGTTGCCAGA	0.96097	0	0.96097	n/a
GTGTCGTAGGCGAAGTG	0.96097	0	0.96097	n/a
AGTCGTACGAGAGGGCT	0.96097	0	0.96097	n/a
GCAGCAGAGGTGGCAGC	0.96097	0	0.96097	n/a
AAGGGCAGGGTTCAACT	0.96097	0	0.96097	n/a
CCCGTTCACCGCCACGA	0.96097	0	0.96097	n/a
GCGTACTGTGGCGTGTC	0.96097	0	0.96097	n/a
GCCACAAGCTATCGCCG	0.96097	0	0.96097	n/a
ACGGGGAGCGATTCCCG	0.96097	0	0.96097	n/a
CCCGTTGCAGTACGCCC	0.96097	0	0.96097	n/a
TTGCGGCAGCTGCAGCA	0.96097	0	0.96097	n/a
GAGAGCGTGTGCGGCTG	0.96097	0	0.96097	n/a
GAAAGACGCTCACGTCG	0.96097	0	0.96097	n/a
TCGACCAGGCTCTAGCC	0.96097	0	0.96097	n/a
TTGCTGCCGAGACAGCG	0.96097	0	0.96097	n/a
TTGAGCCAGTCGATACG	0.96097	0	0.96097	n/a
GGGGGGTCTGACGACTG	0.96097	0	0.96097	n/a
TGTGCTCGTATGCGCCA	0.96097	0	0.96097	n/a
CTATGACGAGGGGCTGG	0.96097	0	0.96097	n/a
AGGCGCATCGATGCAAC	0.96097	0	0.96097	n/a
AACTGTGCAGTTTGCGG	0.96097	0	0.96097	n/a
TGTCGGTGTGAAAAGCA	0.96097	0	0.96097	n/a
ACACATCGCGGCACAAT	0.96097	0	0.96097	n/a
TGCGCGCGCTCGTAGAC	0.96097	0	0.96097	n/a
CGGAGCGCTAGACGACG	0.96097	0	0.96097	n/a
CAGAGCGCTATACGACG	0.96097	0	0.96097	n/a
GGACTGTTTGCAGTGGA	0.96097	0	0.96097	n/a
CCGACAGCTCTAGGGCG	0.96097	0	0.96097	n/a
GTAGAAAGGGCCAAATG	0.96097	0	0.96097	n/a
ATACTTGCACAGCCATA	0.96097	0	0.96097	n/a
CAAAAGCACGGGCTCGG	0.96097	0	0.96097	n/a
GCCCAGAACGGGGTGCC	0.96097	0	0.96097	n/a
AAGTTTTACGCCTGCTT	0.96097	0	0.96097	n/a
AACCATTCGCTTCGCAG	0.96097	0	0.96097	n/a
CCGGCAATTCGCTGGCG	0.96097	0	0.96097	n/a
AGCTGGATTTGGGGACA	0.96097	0	0.96097	n/a
AAAAAGCGCGCTCGCTA	0.96097	0	0.96097	n/a
GTAAGTGGGGAGCACTT	0.96097	0	0.96097	n/a
GCGGTTGTGCACGAGCT	0.96097	0	0.96097	n/a
GACTCACGCATCGTTCA	0.96097	0	0.96097	n/a
GTGCGCTGGAACCAGGT	0.96097	0	0.96097	n/a
TACGAGTTTTGGCCGGT	0.96097	0	0.96097	n/a
GCCCATTCGCCGCGCAC	0.96097	0	0.96097	n/a
CTGTCGTAATTGCTTTG	0.96097	0	0.96097	n/a
ACCGCGAATAAAGTTCG	0.96097	0	0.96097	n/a
GGCTCTTGTCGCCATCC	0.96097	0	0.96097	n/a
ATGACGACCCGAGAAGC	0.96097	0	0.96097	n/a
CCAAGGCACAGGTCCAG	0.96097	0	0.96097	n/a
CAGCTGCCGTGACTGAG	0.96097	0	0.96097	n/a
GAGAGTGGGGCGAAGCT	0.96097	0	0.96097	n/a
CCGACTTCTACAATGAC	0.96097	0	0.96097	n/a
GGTGGTTGCCGGACTGG	0.96097	0	0.96097	n/a
ACTATTCGAGGCTGTAG	0.96097	0	0.96097	n/a
TCCCAGTGGTGCTGGTG	0.96097	0	0.96097	n/a
CCAACCCTAAAGATGCC	0.96097	0	0.96097	n/a
GCCAGTACACGGACCTG	0.96097	0	0.96097	n/a
GGCCCGTGAAGGGCCTG	0.96097	0	0.96097	n/a
CGCCCTGGCTCCAGGGC	0.96097	0	0.96097	n/a
GAAGGCCCAGGCCCAGC	0.96097	0	0.96097	n/a
GTAGGCCCGGTATTGGA	0.96097	0	0.96097	n/a
GTCACAGAATCTGGAGG	0.96097	0	0.96097	n/a
ACTTGATGGGCTGGGCT	0.96097	0	0.96097	n/a
GGGGTTGGTAGGCTACG	0.96097	0	0.96097	n/a
ACGGAAGCACTCCTCGG	0.96097	0	0.96097	n/a
CAAGTCTCTTCTCTGCC	0.96097	0	0.96097	n/a
CCGAACTCGGCCGCGTA	0.96097	0	0.96097	n/a
AGAGTGGCGGAATTCGA	0.96097	0	0.96097	n/a
CTGCCTGTACCTTCTGT	0.96097	0	0.96097	n/a
CAGACAGGCAGCACCAC	0.96097	0	0.96097	n/a
CTTCACGAGCTAAAGCA	0.96097	0	0.96097	n/a
GTTGACGATGCGCAAGC	0.96097	0	0.96097	n/a
GGAGGCGGGCTGTCCCC	0.96097	0	0.96097	n/a
CTCACCGACCCGTCGCA	0.96097	0	0.96097	n/a
CCTTGCGCTCGGTCACC	0.96097	0	0.96097	n/a
TGGTATGAAGTGGGTTC	0.96097	0	0.96097	n/a
TAACGCCCCGACATTTT	0.96097	0	0.96097	n/a
CCGTGGTCGTCGCGACG	0.96097	0	0.96097	n/a
TCCTTAGCACTGCACTT	0.96097	0	0.96097	n/a
AAAGTGCACAGACTTGC	0.96097	0	0.96097	n/a
AACGCAGCCACCCCCGT	0.96097	0	0.96097	n/a
TCCGATTCATTCGTTTC	0.96097	0	0.96097	n/a
CCCTGTGGTGTGGTTAA	0.96097	0	0.96097	n/a
GTAGGCCTTCTCGGCGG	0.96097	0	0.96097	n/a
CGTGCCGTCCTGTCATC	0.96097	0	0.96097	n/a
CGTTCACATTGCCTAGC	0.96097	0	0.96097	n/a
GAAAAGTGAGCTTACAC	0.96097	0	0.96097	n/a
TGAGTCAGTTGCGCTAA	0.96097	0	0.96097	n/a
TCCGTGCACTGTCGCCA	0.96097	0	0.96097	n/a
TGAGTGCAAGAGACCTG	0.96097	0	0.96097	n/a
GGCGCTGGCCCTGGTGG	0.96097	0	0.96097	n/a
ACTCCAATGAAGGCCCC	0.96097	0	0.96097	n/a
CGGGTCCACACCTGCGA	0.96097	0	0.96097	n/a
TTGTGCAATGCCCATCT	0.96097	0	0.96097	n/a
TGTGGACGCGGCAAGGG	0.96097	0	0.96097	n/a
TTTGAAGCTTCTGGGGT	0.96097	0	0.96097	n/a
TCTGATCTCGTGGCTTG	0.96097	0	0.96097	n/a
CAGGATATTTCCAAGCA	0.96097	0	0.96097	n/a
CGAATGAAAGAAATTGC	0.96097	0	0.96097	n/a
AGTGGTAGTGTGGAGGC	0.96097	0	0.96097	n/a
GCAGCAGCAGCGGCGCT	0.96097	0	0.96097	n/a
TCGACGAGACGCTCCCG	0.96097	0	0.96097	n/a
GCCAAGGAGAAGCCCGC	0.96097	0	0.96097	n/a
TGCACTCATCTAGCAGC	0.96097	0	0.96097	n/a
CCGACTTCCTTCGCTGG	0.96097	0	0.96097	n/a
TCATCGCAAATGCGTCC	0.96097	0	0.96097	n/a
TACATAGCTGCCTTTCT	0.96097	0	0.96097	n/a
CCTGGCAGCCTGTGCAC	0.96097	0	0.96097	n/a
GCTGCCATCCCCATCGG	0.96097	0	0.96097	n/a
CGGCGGGCAAAGAGGAC	0.96097	0	0.96097	n/a
TGTGCCTTGCCAGTCGT	0.96097	0	0.96097	n/a
AAGGGCAGCTGAAACCC	0.96097	0	0.96097	n/a
GGGGAGTCTGACAACTG	0.96097	0	0.96097	n/a
CCTGTTTGTCGACCGTG	0.96097	0	0.96097	n/a
GGTGGAGGCACCGGTGG	0.96097	0	0.96097	n/a
CTGTTGTGTGAGGTCAC	0.96097	0	0.96097	n/a
CTGTCGATGCAGGAGAG	0.96097	0	0.96097	n/a
GCAGGTGGCCGAGCATA	0.96097	0	0.96097	n/a
CTCGAGCGGTCGCCAAA	0.96097	0	0.96097	n/a
ATTACGCCAAGCTATTT	0.96097	0	0.96097	n/a
CTGTCGCTGCAGGAGAG	0.96097	0	0.96097	n/a
GGTGGCGGCACCGGTGG	0.96097	0	0.96097	n/a
GCTGCCATCGCCATCGG	0.96097	0	0.96097	n/a
CTCCCGATCGGGGCGCC	0.96097	0	0.96097	n/a
ATGGGGAAACGTCTGCC	0.96097	0	0.96097	n/a
TCTACAACACCACCATC	0.96097	0	0.96097	n/a
GCCGGGAGGTGTATGTG	0.96097	0	0.96097	n/a
GGTTCTTGGCAAGGGGC	0.96097	0	0.96097	n/a
CGGTACTGCAGAGCACT	0.96097	0	0.96097	n/a
ACACAGCAGCACCGGCA	0.96097	0	0.96097	n/a
AGCGATCCGAAGAGGGC	0.96097	0	0.96097	n/a
GGTTTCGGCCTGTTAGA	0.96097	0	0.96097	n/a
TCCTCGCGGGCCCCGAC	0.96097	0	0.96097	n/a
GGCAAACGCCTGCAGGG	0.96097	0	0.96097	n/a
GCGGGACGGGGGAGGGA	0.96097	0	0.96097	n/a
GCACGGCGATACGACGG	0.96097	0	0.96097	n/a
CGTGGTTTTCCACAGGC	0.96097	0	0.96097	n/a
TTTCAAACACCGTTCCG	0.96097	0	0.96097	n/a
CATAGTGTGGCATTCCG	0.96097	0	0.96097	n/a
GGCCTCATAGCAGGAAA	0.96097	0	0.96097	n/a
TCCACGTCTTGTTGGTG	0.96097	0	0.96097	n/a
GCGGGAACGCGACAGTC	0.96097	0	0.96097	n/a
ATTGCACAAGAGCGTAG	0.96097	0	0.96097	n/a
ATTGACCGCACGAAGGA	0.96097	0	0.96097	n/a
CACTTTTGCATCGACGC	0.96097	0	0.96097	n/a
TACTGGGTGCGTGAAGA	0.96097	0	0.96097	n/a
ACTCGACGCACTAAGGG	0.96097	0	0.96097	n/a
GTCGCTAGCGTCTACGG	0.96097	0	0.96097	n/a
ATAACCCGTACCGGTCG	0.96097	0	0.96097	n/a
GCGCCGTGCTTATTTTC	0.96097	0	0.96097	n/a
GTCGCTAGCGTTACGGA	0.96097	0	0.96097	n/a
CGGCTGCCCAGCGCCTC	0.96097	0	0.96097	n/a
GCTTTTCAAGCGCGGCG	0.96097	0	0.96097	n/a
GCAAACCGACTGCTGCA	0.96097	0	0.96097	n/a
CAGCAAGGACAGTCCCC	0.96097	0	0.96097	n/a
TCTAGACGCCTCAAGGG	0.96097	0	0.96097	n/a
ATCTGAGTTTAGACGGA	0.96097	0	0.96097	n/a
GCCACCGTGCGGTGACG	0.96097	0	0.96097	n/a
AATGGATGCCTTCTGAG	0.96097	0	0.96097	n/a
GCACACCAGCTACCTGA	0.96097	0	0.96097	n/a
CATCCGTATGCAGTTTC	0.96097	0	0.96097	n/a
GTCGATGCGCAGGATCG	0.96097	0	0.96097	n/a
TTAGCGTCTGACTGCAA	0.96097	0	0.96097	n/a
GTGGCCGAGCACGCAAC	0.96097	0	0.96097	n/a
TAAAAAACCCATTTCTG	0.96097	0	0.96097	n/a
TTGATCGGGTGTCCGCG	0.96097	0	0.96097	n/a
TTATTCAGCTGGCCTTG	0.96097	0	0.96097	n/a
TGGTCAGTTGGGTGCAA	0.96097	0	0.96097	n/a
GCCTGAGTTTGCTGCAG	0.96097	0	0.96097	n/a
GCTGCTTCCAGACTCCG	0.96097	0	0.96097	n/a
GACGGAGAGTGGGAACC	0.96097	0	0.96097	n/a
GGCACCGCCCAGGTGGA	0.96097	0	0.96097	n/a
TGGGCACACTCCGCTGG	0.96097	0	0.96097	n/a
TCAGCGCATTGTTTGGA	0.96097	0	0.96097	n/a
GTCGCTCACAATTCCGG	0.96097	0	0.96097	n/a
GAATCCGCCCAGAAAAC	0.96097	0	0.96097	n/a
AGGGCGCGAAGACACGT	0.96097	0	0.96097	n/a
AGCCGCAGAACCGGTTC	0.96097	0	0.96097	n/a
GCGGATAGACGAGGGGA	0.96097	0	0.96097	n/a
CGAGGACACGAAGCTGC	0.96097	0	0.96097	n/a
GCGCGCGGATTGGATTA	0.96097	0	0.96097	n/a
CAAACTACTCCGCCGCT	0.96097	0	0.96097	n/a
GCGGCACGCAAACACGA	0.96097	0	0.96097	n/a
ACGATGCTCGTCTGGTG	0.96097	0	0.96097	n/a
CAGTGATGGTCTGGCGT	0.96097	0	0.96097	n/a
GACACATCAGTTGGCAC	0.96097	0	0.96097	n/a
CGCGTGCGGTAGTACCG	0.96097	0	0.96097	n/a
ATTCCAGCTGTACGCGC	0.96097	0	0.96097	n/a
GTGCCTGGGGAAGCTTC	0.96097	0	0.96097	n/a
AGGCTCACCGAAACCTG	0.96097	0	0.96097	n/a
ACGCGCAGCGTCCAGGC	0.96097	0	0.96097	n/a
CAAAGGGCCTGAAGCTC	0.96097	0	0.96097	n/a
CACGAAAAGATGCGCAT	0.96097	0	0.96097	n/a
CACCCACATCCAGCGGA	0.96097	0	0.96097	n/a
CGCGATACGGTGTGCTG	0.96097	0	0.96097	n/a
CTCAAGTTGGCGACAAG	0.96097	0	0.96097	n/a
GTGTTGGCGAACCTGGC	0.96097	0	0.96097	n/a
CTGACCACACCGCGGCA	0.96097	0	0.96097	n/a
TAAAATTCGACAGGGCT	0.96097	0	0.96097	n/a
CACTCAAGAGGTGGCAC	0.96097	0	0.96097	n/a
CTTGACCGGGTCTCAGG	0.96097	0	0.96097	n/a
TTCCTTCTGGACGCGCC	0.96097	0	0.96097	n/a
CTGCAGATGTAGACGGG	0.96097	0	0.96097	n/a
AGCCACTTCGACGTCGG	0.96097	0	0.96097	n/a
TGGACGATGTATTCAGC	0.96097	0	0.96097	n/a
CTTTCGCACGCATTCCA	0.96097	0	0.96097	n/a
ACTGCTTGCCCGCGGCG	0.96097	0	0.96097	n/a
CAGAGAACGTCGATCCC	0.96097	0	0.96097	n/a
CTCGGTGTTGACACACG	0.96097	0	0.96097	n/a
GCGCCCCTTAGACGTGA	0.96097	0	0.96097	n/a
CATTCCACAGCGGCGGC	0.96097	0	0.96097	n/a
GCTGGGAGCCGTGGTGG	0.96097	0	0.96097	n/a
CACGGGCTATACAGTCT	0.96097	0	0.96097	n/a
TTGAAGTTTTGCTCCCT	0.96097	0	0.96097	n/a
TTGCGAGAGGTTTCGAT	0.96097	0	0.96097	n/a
GCTCTTTCCCGCTGCAT	0.96097	0	0.96097	n/a
GCTGCCCGACACGAGCG	0.96097	0	0.96097	n/a
TCGTCGTCCCAGTCCTC	0.96097	0	0.96097	n/a
TGCAGACAGCGCTCATT	0.96097	0	0.96097	n/a
TTTCGTCGTCCCACCGA	0.96097	0	0.96097	n/a
CGTGTGCTTCTAGAGGC	0.96097	0	0.96097	n/a
TACCAACCATCCCATAT	0.96097	0	0.96097	n/a
CAACCGCGCTCCCGAGT	0.96097	0	0.96097	n/a
CGTGGGGCGGAAAAAAC	0.96097	0	0.96097	n/a
AGGTCTGCTGACGCAGG	0.96097	0	0.96097	n/a
GCTGACCCCAGGTCAGC	0.96097	0	0.96097	n/a
AAGGCAGTGCGCAAGGT	0.96097	0	0.96097	n/a
GTCCGCGGAGGCAGCAC	0.96097	0	0.96097	n/a
[truncated: 1,718 more rows]
